# Supplementary material for: A journey through the molecular networks of endomyocardial biopsies to explore ATTR and ALλ cardiac amyloidosis
Source: iScience. 2026 Jul 3;29(7):116573. doi: 10.1016/j.isci.2026.116573 (PMC13355674; doi:10.1016/j.isci.2026.116573)
Supplement: Table S2. Proteins identified in cardiac biopsies included in cohort1 (control, ALλ, and ATTR; n = 12 per group) and cohort2 (ALλ, n = 19; ATTR, n = 20) [file mmc3.xlsx]

## Sheet: Table S2-Cohort1
Proteins identified following the analysis of cardiac biopsies from Control subjects (C, n=12), ALλ amyloidosis patients (Alλ, n=12) and ATTR amyloidosis patients (ATTR, n=12). Normalized PSMs per subject, average PSMs per group, and the Identification Frequency (IF) are shown.
	normalized PSMs
	Control subjects												ALλ amyloidosis patients												ATTR amyloidosis patients												Average PSMs			Identification Frequency (IF)
Gene Name	C1	C2	C3	C4	C5	C6	C7	C8	C9	C10	C11	C12	Alλ_S47	Alλ_S21	Alλ_S18	Alλ_S67	Alλ_S43	Alλ_S74	Alλ_S39	Alλ_S19	Alλ_S16	Alλ_S73	Alλ_S46	Alλ_S25	ATTR_S20	ATTR_S58	ATTR_S26	ATTR_S68	ATTR_S62	ATTR_S63	ATTR_S27	ATTR_S49	ATTR_S53	ATTR_S59	ATTR_S57	ATTR_S17	C	Alλ	ATTR	C	AL	ATTR
A1BG	4.65593	3.53705	6.28854	4.01557	7.5008	5.43468	7.2126	6.03591	2.40356	6.4922	4.88755	7.60252	25.2882	12.6674	23.4998	19.3518	14.9253	22.1204	19.0697	3.48319	5.77427	17.5131	8.39217	17.0499	20.7412	19.5257	29.7515	18.7072	18.6975	33.6398	3.96524	5.50731	2.01194	5.75508	5.20719	4.52238	5.50558	15.7613	14.0027	12	12	12
A2M	19.3747	25.3488	31.2965	13.194	31.2033	22.3316	35.9614	22.377	20.5804	9.8138	17.4767	28.9481	117.61	40.5677	68.3303	83.4545	63.5194	139.068	69.5121	56.776	37.8536	74.7466	26.5752	56.717	41.1086	54.7856	105.208	49.8858	57.7922	184.517	19.4958	22.0292	21.6284	44.3141	27.6382	19.0586	23.1589	69.5609	53.9551	12	12	12
A2ML1	0	0	0	0	0	0	0	0	0	0	0	0	0	0	0	0	0	0.181314	0	0	0	0	0	0	0	0	0	0	0	0	0	0	0	0	0	0	0	0.0151095	0	0	1	0
A4GALT	0	0	0	0	0	0	0	0	0	0	0	0	0	0.160347	0	0	0	0.181314	0.410101	0	0	0	0	0	0.373715	0.947847	3.01827	0.215025	3.21068	1.50626	0.660873	0	0	0	0	0	0	0.0626468	0.827722	0	3	7
AAAS	0	0	0	0	0	0.0988124	0	0	0	0	0	0	0	0	0	0	0	0	0	0	0	0	0	0	0	0	0	0	0	0	0	0	0	0	0	0	0.00823436	0	0	1	0	0
AACS	0.150191	0	0	0	0	0.0988124	0.203172	0.294435	0	0	0	0	0	0	0	0	0	0	0	0	0	0	0	0	0	0	0	0	0	0	0	0	0	0	0	0	0.0622175	0	0	4	0	0
AADAT	0	0	0	0	0	0	0	0	0	0	0	0	0	0.160347	0	0	0	0	0	0	0	0	0	0	0.373715	0	1.29354	0	0	0.251043	0	0	0	0	0	0	0	0.0133622	0.159859	0	1	3
AAK1	0.901147	1.32639	0.877471	1.00389	1.05011	0.395249	0.609515	0.58887	0.600889	1.20785	0.444323	1.02342	0	0.641387	1.08461	0	0.347101	0.543943	0	0.348319	0.641586	0	0.349674	0	1.12114	0	0	0	0.188863	0	1.32175	0	0	0.383672	0	0.646055	0.835761	0.329718	0.305123	12	7	5
AAMDC	4.95631	2.06328	2.77866	2.58144	3.45037	2.3715	5.28247	3.68044	4.65689	3.17061	3.55458	2.19303	2.4084	6.73456	3.25382	5.87464	3.81811	2.35709	3.89596	2.78655	5.13269	3.79149	7.69282	2.4357	5.41886	3.98096	1.72473	7.31084	3.21068	1.50626	4.95655	3.44207	5.02986	6.13875	5.00691	3.87633	3.39496	4.18182	4.30023	12	12	12
AAMP	0	0	0	0	0	0	0	0	0	0.150982	0	0.292405	0	0	0	0	0	0	0.20505	0	0	0	0	0	0	0	0	0	0	0	0	0	0	0	0	0	0.0369488	0.0170875	0	2	1	0
AANAT	0	0	0	0	0	0	0	0	0	0	0	0	0	0	0	0	0	0	0	0	0.160396	0	0	0	0	0	0	0	0	0	0	0	0	0	0	0	0	0.0133664	0	0	1	0
AARS1	3.75478	1.9159	2.77866	2.86827	3.30035	5.03943	2.43806	2.94435	3.75556	1.35883	2.07351	3.50886	1.2042	2.24485	2.16922	3.28289	2.4297	3.26366	2.66566	3.83151	1.76436	8.30517	2.09804	1.73978	0.560572	0.568708	1.72473	1.29015	1.32204	0.502087	0.330437	1.37683	2.01194	1.72652	2.00277	1.93816	2.97805	2.91659	1.27958	12	12	12
AARS2	0.300382	0.147377	0	0	0	0	0	0	0.150222	0	0	0	0	0	0	0	0	0	0	0.696638	0.160396	0	0	0	0	0	0	0.215025	0	0	0	0	0	0.767344	0	0	0.0498318	0.0714195	0.0818641	3	2	2
AARSD1	0	0	0.146245	0	0.300032	0.0988124	0	0.147217	0	0	0	0	0	0.320693	0	0.172784	0	0	0.20505	0	0	0.541642	0	0	0	0	0	0	0.377727	0	0	0	0	0	0	0	0.0576922	0.103347	0.0314772	4	4	1
AASDHPPT	1.80229	2.35803	1.6087	2.1512	1.05011	1.67981	1.4222	2.20826	1.80267	2.4157	1.62918	2.33924	2.007	0.96208	1.80768	0.691135	1.3884	0.725257	0.820202	1.04496	1.44357	1.08328	1.74837	0.695914	4.29772	0.189569	0.862363	1.07512	0.944316	0.75313	0.660873	0.344207	0.502986	1.15102	1.00138	0.646055	1.87228	1.20149	1.03573	12	12	12
AASS	3.4544	6.48458	8.77471	6.02336	7.05075	9.68361	10.4633	7.6553	3.00445	3.17061	5.03566	5.11708	0.4014	5.29144	2.16922	1.20949	1.0413	1.99446	3.69091	2.78655	4.33071	0.541642	3.49674	5.56731	0.560572	1.51656	0	3.4404	0.944316	0	3.6348	1.37683	14.5866	1.53469	5.80802	5.49147	6.32649	2.7101	3.24119	12	12	10
ABAT	0	6.04245	5.41107	4.15899	4.35046	3.162	0.203172	0.294435	0	1.35883	0.444323	2.19303	8.028	5.77248	1.44614	4.49238	4.16521	5.0768	6.35656	4.17983	3.84952	0.180547	10.1405	3.82752	4.48457	1.70613	1.72473	6.88079	3.02181	0.502087	4.95655	6.88414	11.5687	11.702	12.2169	10.9829	2.30156	4.79296	6.38594	10	12	12
ABCA1	0	0	0	0	0	0	0	0	0	0	0	0	0	0	0	0	0	0	0.615151	0	0	0.180547	0	0	0	0	0	0	0	0.251043	0	0	0	0	0	0	0	0.0663082	0.0209203	0	2	1
ABCA12	0	0	0	0	0	0	0	0	0	0	0	0	0.4014	0	0	0	0	0	0	0	0	0	0	0	0	0	0	0	0	0	0	0	0	0	0	0	0	0.03345	0	0	1	0
ABCA13	0	0	0	0	0	0	0	0	0	0	0	0	0	0.320693	0	0	0	0.181314	0	0	0.160396	0.541642	0	0	1.12114	0	0	0	0	0.502087	0	0	0	0	0	0	0	0.100337	0.135269	0	4	2
ABCA2	0	0	0	0	0	0	0	0	0	0	0	0	0	0	0	0	0	0	0	0	0	0	0	0	0	0	0	0	0.188863	0	0	0	0	0	0	0	0	0	0.0157386	0	0	1
ABCA3	0	0	0	0	0	0	0	0	0	0	0	0	0	0	0	0	0.347101	0	0	0	0	0.180547	0	0.347957	0	0	0.431182	0	0	0	0.330437	0	0	0	0	0	0	0.0729671	0.0634682	0	3	2
ABCA4	0	0	0	0	0	0	0	0	0	0	0	0.146202	0	0	0	0	0	0	0	0.348319	0	0	0	0	0	0	0	0	0	0	0	0	0	0	0	0	0.0121835	0.0290266	0	1	1	0
ABCA5	0	0	0	0	0	0	0	0	0	0	0	0	0	0	1.80768	0	0	0	0	0	0	0	0	0	0.186857	0	0	0	0	0	0	0	0	0	0	0	0	0.15064	0.0155714	0	1	1
ABCA6	0	0	0	0	0	0	0	0	0	0	0	0	0	0	0	0	0	0	0	0	0	0	0	0	0	0	0	0	0	0	0	0.344207	1.00597	0	0	0	0	0	0.112515	0	0	2
ABCA7	0	0	0	0	0	0	0	0	0	0	0	0	0	0	0.361536	0	0	0.362629	0	0.348319	0.160396	0	0	0	0	0	0	0	0	0	0	0	0	0	0	0	0	0.10274	0	0	4	0
ABCA8	0.600765	0.442131	0.731226	0.143413	1.05011	1.97625	0.711101	0	0	0	0	0.877214	0.8028	0	0	0.172784	0	0	0	0	0.481189	0	1.04902	0	0	0.758278	0	0	0.188863	0	0	1.03262	1.50896	0	0.400553	0.323027	0.544351	0.208816	0.351025	8	4	6
ABCA9	0	0	0	0	0	0	0	0	0	0	0	0	0	0	0	0	0	0.181314	0	0	0	0	0	0	0	0	0	0	0	0	0	0	0	0	0	0	0	0.0151095	0	0	1	0
ABCB10	1.05134	1.03164	1.02372	0.717067	1.05011	0.494062	1.01586	1.47217	1.50222	1.20785	0.59243	1.02342	0	0.320693	0	0.345567	0	0	0.410101	0.696638	0.160396	1.26383	0	0	0	0.379139	0	0	0	0	0	0.688414	1.00597	0	0.60083	0.969082	1.01516	0.266436	0.30362	12	6	5
ABCB4	0	0	0	0	0	0	0	0	0	0	0	0	0	0	0	0.172784	0	0	0.410101	0	0	0.361095	0	0	0	0	0	0	0	0	0	0	0.502986	0	0	0	0	0.0786649	0.0419155	0	3	1
ABCB5	0	0	0	0	0	0	0	0	0	0.150982	0	0	0	0.801733	0	1.72784	0	0	0	0	0	0	0	0.347957	0	0	0.431182	0.860099	0.377727	0	0	0	0	0	0	0	0.0125818	0.239794	0.139084	1	3	3
ABCB6	0.300382	0.442131	0	0	0.450048	0.0988124	0.304758	0.147217	0.300445	0	0	0.438607	0	0.160347	0	0	0	0.181314	0	0.348319	0	1.08328	0	0	0	0.189569	0	0	0	0.251043	0	0.344207	0	0.575508	0.200277	0	0.206867	0.147772	0.13005	8	4	5
ABCB7	3.30421	3.68442	3.50988	3.01168	3.00032	2.76675	2.74282	3.53322	3.00445	3.77454	2.96215	3.50886	0.4014	1.28277	0.723072	1.20949	1.3884	1.81314	3.07576	2.08991	4.97229	0.541642	3.49674	2.08774	1.308	1.51656	0	2.15025	1.69977	0	3.96524	6.19572	5.02986	2.30203	3.00415	4.84541	3.23361	1.92353	2.66808	12	12	10
ABCB8	1.05134	0.736885	1.46245	0.573653	1.20013	0.395249	0.50793	1.17774	1.05156	0.754908	0.148108	0.438607	0	1.12243	0.361536	0.863918	0.347101	0.543943	0	1.74159	1.44357	1.26383	1.3987	0	0	0.758278	0	1.29015	0.755453	0	0.99131	2.06524	1.50896	2.49387	1.20166	2.90725	0.791546	0.757218	1.16435	12	9	9
ABCB9	0	0	0	0	0	0	0	0	0	0	0	0	0	0	0	0	0	0	0.20505	0	0	0.361095	0	0	0	0	0	0	0	0.251043	0	0	0	0	0	0	0	0.0471787	0.0209203	0	2	1
ABCC1	0.450573	0.294754	0.146245	0	0.450048	0.0988124	0.406344	0	0.450667	0.301963	0.148108	0.146202	0	0	0.361536	0.172784	0	0	0	0	0	3.97204	0	0	0	0	0	0.215025	0	0	0	0	0	0.383672	0	0	0.241143	0.37553	0.0498914	10	3	2
ABCC10	0	0	0	0	0	0	0	0	0	0.150982	0.148108	0	0	0	0	0	0	0	0	0	0	0	0	0	0	0	0	0	0	0	0	0	0	0	0	0	0.0249241	0	0	2	0	0
ABCC4	0	0	0	0	0	0	0	0	0	0	0	0	0	0	0	0	0	0	0	0	0	12.0967	0	0	0	0	0	0	0	0	0	0	0	0	0	0	0	1.00806	0	0	1	0
ABCC5	0	0	0	0	0	0	0	0	0	0	0	0	0	0	0	0	0	0	0	0	0	0	0	0	0	0	0	0	0	0	0	0	0	0	0	0.323027	0	0	0.0269189	0	0	1
ABCC6	0.300382	0.147377	0.146245	0.43024	0.300032	0.296437	0.101586	0.147217	0.450667	0.150982	0.444323	0.438607	0	0.320693	0.723072	0	0	0	0.615151	0.348319	0	0.541642	0	0	0.747429	0	0	0	0	0	0	0	0	0	0	0.323027	0.279508	0.212406	0.0892047	12	5	2
ABCD1	0	0	0	0	0	0	0	0	0.150222	0	0	0.146202	0	0	0	0	0	0	0	0	0	0	0	0	0	0	0	0	0	0	0	0	0	0	0	0	0.024702	0	0	2	0	0
ABCD2	0	0	0	0	0	0	0	0	0	0	0	0	0	0	0	0	0	0	0	0	0	0	0	0	0	0	0	0	0	0	0	0	0.502986	0	0	0	0	0	0.0419155	0	0	1
ABCD3	0.450573	0.589508	0.877471	0.86048	0.450048	0.395249	0.711101	1.32496	0.300445	1.05687	1.18486	0.584809	0	1.76381	0.723072	0.691135	0.694201	0.362629	0.410101	0.348319	1.12278	2.16657	1.04902	0.695914	0.560572	1.32699	0.431182	1.29015	0.755453	0	0.99131	0.344207	0	0.95918	0.801106	1.29211	0.732198	0.835629	0.729354	12	11	10
ABCE1	2.25287	1.62115	1.46245	1.72096	1.50016	2.27268	1.72696	2.20826	1.50222	1.81178	1.9254	1.75443	1.6056	1.44312	1.44614	0.518351	1.0413	0.906572	1.2303	2.43823	0.641586	3.0693	0	0.347957	1.12114	1.32699	0.431182	1.07512	0.755453	0.75313	1.98262	0.688414	1.50896	0.191836	1.20166	1.93816	1.81328	1.22404	1.08122	12	11	12
ABCF1	0.150191	0	0.146245	0.143413	0	0.197625	0.101586	0	0	0.150982	0	0	0	0.160347	0	0	0	0	0	0	0	0.361095	0	0	0	0	0	0	0	0	0	0	0	0	0	0	0.0741701	0.0434534	0	6	2	0
ABCF2	0.300382	0	0	0.143413	0	0.0988124	0.203172	0	0	0.150982	0	0	0	0	0	0	0	0	0	0	0	0	0.349674	0	0	0	0	0	0	0	0	0	0	0	0	0	0.0747301	0.0291395	0	5	1	0
ABCF3	0	0	0	0.143413	0	0.197625	0	0	0.150222	0.150982	0.148108	0.146202	0	0	0	0	0	0	0	0.348319	0	0	0	0	0	0	0	0	0	0	0	0	0	0	0	0.323027	0.078046	0.0290266	0.0269189	6	1	1
ABCG1	0	0	0	0	0	0	0	0	0	0	0	0	0	0	0	0.172784	0	0	0	0	0	0	0	0	0	0	0	0.215025	0.188863	0	0	0	0	0	0	0	0	0.0143986	0.0336573	0	1	2
ABCG4	0	0	0	0	0	0	0	0	0	0.150982	0.148108	0	0	0	0	0	0	0	0	0	0	0	0	0	0	0	0	0	0	0	0	0	0	0	0	0	0.0249241	0	0	2	0	0
ABHD10	8.4107	5.45295	7.89724	8.03115	8.40089	8.39905	6.70467	7.80252	9.61422	5.58632	6.36863	8.77214	5.2182	2.72589	2.53075	5.87464	3.47101	4.17023	5.12626	5.92142	8.82181	5.23587	9.44119	5.21935	4.11086	3.98096	3.44945	5.37562	4.91045	1.25522	6.27829	11.3588	12.0717	8.05711	7.00968	8.39871	7.62004	5.31305	6.35474	12	12	12
ABHD11	6.45822	1.47377	0.584981	2.00779	4.05043	5.13824	1.62537	3.97487	6.76	3.47257	2.81404	6.2867	0.8028	0.48104	3.97689	3.28289	3.47101	3.62629	4.71616	2.43823	6.57626	2.16657	4.89543	1.04387	1.12114	3.98096	0	3.4404	2.83295	0	2.31306	2.06524	3.5209	4.22039	3.80526	8.07568	3.72058	3.12312	2.948	12	12	10
ABHD14A-ACY1	0	0	0	0	0	0	0	0	1.50222	0	0.740538	0.584809	0	0	0	0	0	0	0	0	0	0	0	0	0	0	0	0	0	0	0	0	0	0	0	0	0.235631	0	0	3	0	0
ABHD14B	0	0.147377	0.146245	0	0.300032	0.197625	0.304758	0	0	0	0	0	3.2112	0.801733	1.80768	0.691135	2.4297	1.08789	1.2303	1.74159	1.28317	1.44438	1.74837	0.347957	1.12114	0.947847	0.431182	0.645075	0.56659	0.75313	1.32175	1.03262	1.50896	0.95918	0.60083	1.61514	0.0913364	1.48543	0.95862	5	12	12
ABHD16A	0	0	0	0	0.300032	0.0988124	0	0.147217	0.300445	0	0	0.146202	0	0.160347	0	0	0	0	0.20505	0	0	1.26383	0	0	0	0	0	0.215025	0	0	0	0.344207	1.00597	0	0	0.323027	0.0827257	0.135769	0.157353	5	3	4
ABHD2	0.600765	0.147377	0.146245	0.286827	0.150016	0	0.203172	0.147217	0.150222	0.603926	0.148108	0	0	0	0	0	0	0	0.20505	0	0	0.180547	0	0	0	0	0	0	0	0	0	0	0.502986	0	0	0	0.215323	0.0321331	0.0419155	10	2	1
ABHD4	0	0	0	0	0	0	0	0	0	0	0	0	0	0	0	0	0	0	0	0	0	0	0	0	0	0	0	0	0	0	0	0	0	0	0.200277	0	0	0	0.0166897	0	0	1
ABHD5	0	0	0	0.143413	0.150016	0	0	0	0	0	0	0	0	0	0	0	0	0	0	0	0	0	0	0	0	0	0	0	0	0	0	0	0	0	0	0	0.0244524	0	0	2	0	0
ABHD6	0	0	0	0	0	0	0	0	0	0.150982	0	0.146202	0	0	0	0	0	0	0	0	0	0	0	0	0	0	0	0	0	0	0	0	0	0	0	0	0.0247653	0	0	2	0	0
ABI1	0	0	0	0	0	0	0	0	0	0	0	0	0	0.160347	0.361536	0	0	0	0.20505	0.696638	0	0.541642	0	0	0.186857	0	0	0	0	0	0	0	0	0	0	0	0	0.163768	0.0155714	0	5	1
ABI2	0	0	0	0	0	0	0	0	0	0	0	0	0	0	0	0	0	0	0	0	0	0	0	0	0	0	0	0	0	0	0	0	0	0	0.200277	0	0	0	0.0166897	0	0	1
ABI3BP	0.150191	0	1.31621	0	0.450048	0.691687	1.32062	0.883304	0	0.301963	0	0.438607	3.6126	1.12243	5.78457	5.18351	1.0413	6.16469	4.71616	0	1.44357	3.97204	0	2.78365	7.10058	3.22268	8.62363	3.87045	27.0074	12.3011	8.26091	11.0146	0.502986	1.34285	0.200277	1.29211	0.462719	2.98538	7.06164	8	10	12
ABL1	0	0	0	0	0	0	0	0	0	0	0	0	0	0	0	0	0	0	0.20505	0	0	0	0	0	0	0	0	0	0	0	0	0	0	0	0	0	0	0.0170875	0	0	1	0
ABLIM1	37.3976	30.2123	35.3913	42.0201	37.504	35.0784	37.8915	37.246	34.1005	36.5375	38.2118	40.2056	10.035	34.7952	28.9229	33.52	34.0159	20.8512	40.3949	40.7533	40.0991	24.0128	33.9184	39.6671	28.0286	28.625	13.3666	23.4377	26.6297	9.79069	40.9741	29.2576	39.7359	31.0774	35.6492	45.8699	36.8164	31.7488	29.3702	12	12	12
ABLIM2	0.300382	0.589508	0.438735	0.143413	0.900095	0.395249	0.50793	0.58887	1.05156	0.452945	0.444323	0.584809	0	0.320693	0	0	0	0	0.20505	0	0.320793	0	0.349674	0	0.186857	0	0	0	0.188863	0	0	0	0	0	0	0	0.533151	0.0996842	0.03131	12	4	2
ABLIM3	1.05134	1.03164	0.29249	0.86048	0.75008	0.790499	0.914273	0.736087	1.352	0.301963	1.03675	0.584809	0	1.44312	1.08461	1.0367	0.694201	1.2692	0	2.43823	0.641586	0.902736	0.699348	1.04387	0.186857	0.568708	0	0.645075	1.13318	0.75313	0.99131	0	0.502986	2.6857	1.60221	2.58422	0.808534	0.9378	0.971115	12	10	10
ABR	0	0	0.29249	0.43024	0.600064	0	0.203172	0	0	0	0	0	0	0.320693	0	0	0	0	0.615151	0	0	0	0	0	0	0	0	0	0	0	0	0	0	0.191836	0	0	0.127164	0.0779871	0.0159863	4	2	1
ABRACL	0	0	0	0	0	0	0	0	0	0	0	0	0	0	0	0	0	0	0	0	0	0.902736	0	0	0	0	0	0	0	0	0	0	0	0	0	0	0	0.075228	0	0	1	0
ABRAXAS1	0	0	0	0	0	0	0.101586	0.147217	0	0	0	0	0	0	0	0	0	0	0	0	0	0	0	0	0	0	0	0	0	0	0	0	0	0	0	0	0.0207336	0	0	2	0	0
ABRAXAS2	0	0	0	0	0	0.0988124	0.50793	0.147217	0	0	0	0	0	0	0	0	0	0.181314	0	0	0.160396	0.361095	0	0	0	0	0	0	0	0	0	0	0	0.383672	0.200277	0	0.0628299	0.0585671	0.0486624	3	3	2
ACAA1	6.30803	6.92671	5.70356	6.02336	7.95084	4.05131	6.70467	7.21365	7.81156	6.03926	9.33078	5.9943	3.6126	5.45179	2.89229	2.0734	5.20651	3.8076	2.87071	3.48319	5.93467	1.08328	5.94446	4.8714	2.24229	3.60182	0.431182	4.51552	2.0775	2.76148	5.28698	5.1631	5.02986	7.28977	3.60498	5.49147	6.6715	3.93599	3.95799	12	12	12
ACAA2	44.006	42.4445	38.6087	42.8806	51.3054	45.2561	45.7137	48.5817	50.4747	50.1259	48.5793	47.5158	30.5064	35.7573	31.0921	37.6668	35.4043	34.2684	38.1394	38.3151	51.4873	26.721	55.2485	35.1436	28.5892	43.4114	20.2655	36.5542	34.3731	18.8282	42.2959	40.2722	54.8255	46.0406	36.6506	42.6396	46.291	37.4792	37.0622	12	12	12
ACACB	0	0.147377	0	0	0	0	0	0.147217	0.150222	0.150982	0	0.292405	0	0	0	0	0	0	0	0	0	0	0	0	0	0	0	0	0	0	0	0	0	0	0	0	0.0740169	0	0	5	0	0
ACAD10	0	0	0	0	0.150016	0.0988124	0.203172	0	0	0	0	0	0	0.320693	0	0.345567	0	0	0.20505	0	0.160396	0	0	0	0	0	0	0	0	0	0	0	0	0.191836	0.60083	0	0.0376667	0.0859756	0.0660555	3	4	2
ACAD11	0	0	0	0	0	0	0	0.147217	0	0	0	0	0	0	0	0.345567	0	0	0	0.696638	0	0	0	0.695914	0	0	0	0.645075	0	0	0.660873	0	0	0.191836	0.200277	0.646055	0.0122681	0.144843	0.195343	1	3	5
ACAD8	5.25669	4.27393	4.67984	3.58533	7.95084	1.18575	8.22846	6.47757	5.85867	4.22748	4.14701	5.40949	0.4014	1.28277	1.44614	3.45567	1.3884	2.17577	2.25555	8.01133	8.9822	1.98602	6.29413	3.82752	1.12114	2.4644	0.431182	4.3005	1.69977	0.251043	4.95655	6.53993	0.502986	6.33059	5.40747	2.90725	5.10676	3.45891	3.07607	12	12	12
ACAD9	14.4184	5.45295	7.89724	8.17456	13.6514	8.99193	13.7141	13.3968	12.9191	10.7197	13.4778	11.4038	2.4084	5.93283	3.25382	6.91135	3.81811	2.71972	8.81717	7.31469	16.8416	6.8608	4.89543	6.95914	2.616	5.87665	0.431182	5.80567	5.47704	0	7.2696	10.3262	5.02986	5.37141	8.61189	7.75266	11.1848	6.39442	5.38068	12	12	11
ACADM	32.1409	23.2856	32.0277	32.4114	32.2534	34.3867	30.9837	37.8349	36.3538	33.5179	33.3242	33.0417	30.5064	28.7021	22.0537	29.2004	32.9746	27.9224	31.1677	34.1352	31.7585	27.8043	43.7092	31.3161	28.776	36.966	29.7515	32.0387	29.8404	22.0918	35.6871	41.649	34.203	41.0529	31.4434	36.8251	32.6302	30.9375	33.3604	12	12	12
ACADS	12.4659	13.4113	11.2609	10.756	9.00095	12.4504	11.784	16.6356	10.5156	16.004	12.5891	16.6671	4.4154	6.25352	7.23072	13.6499	11.1072	12.692	4.10101	10.1012	11.2278	10.2912	10.1405	8.69892	6.91372	12.8907	3.44945	11.6113	11.1429	3.51461	11.2348	14.1125	14.0836	13.0448	10.8149	10.9829	12.7951	9.15912	10.3164	12	12	12
ACADSB	9.76243	9.43212	9.50593	7.45749	11.2512	12.4504	12.2919	12.8079	9.91467	11.4746	11.4043	10.819	8.4294	9.30011	8.31532	10.5398	7.28911	9.42835	11.4828	10.7979	17.6436	3.24985	13.987	8.69892	5.41886	11.7533	5.17418	12.0414	6.42135	2.25939	17.5131	15.1451	12.0717	18.0326	13.6188	17.7665	10.7143	9.93018	11.4347	12	12	12
ACADVL	77.1983	72.8042	65.0791	68.5516	78.4583	67.9829	72.6339	86.1222	78.2658	71.2633	74.35	75.2942	55.7946	66.2232	53.1458	66.1761	60.7426	75.6081	61.105	82.2032	72.9804	55.7891	74.1309	74.4628	64.092	79.0505	57.7783	66.8727	67.9908	49.9576	82.2787	69.1856	70.418	88.4364	75.5043	70.42	74.0003	66.5301	70.1654	12	12	12
ACAN	0	0	0	0.143413	0	0	0	0	0	0	0	0	0	0.320693	0	0.172784	0.347101	0	0	0	0	0	0	0	0	0	0	0.43005	0.56659	0.502087	0	0	0	0	0.200277	0.646055	0.0119511	0.0700481	0.195421	1	3	5
ACAP3	0	0.147377	0	0	0	0	0	0	0	0	0	0	0	0	0	0	0	0	0	0	0	0	0	0	0	0	0.431182	0	0	0	0	0	0	0	0	0	0.0122814	0	0.0359318	1	0	1
ACAT1	56.1715	47.8975	49.2846	48.1869	58.5062	57.41	54.6532	52.851	50.9253	53.5984	54.5036	50.586	36.5274	40.5677	37.9613	50.6256	43.0405	40.0705	50.2374	57.4726	54.3744	42.7897	58.7452	41.4069	35.5029	40.7574	31.9074	45.1552	42.4942	35.1461	50.2263	55.0731	56.8374	61.3875	56.6783	48.7771	52.8812	46.1516	46.6619	12	12	12
ACAT2	0.150191	0	0	0	0	0	0.101586	0	0	0	0	0.146202	0.4014	0.320693	0.723072	0.691135	0	0.543943	0.410101	1.04496	0.641586	0.541642	0.349674	1.39183	0.747429	0.379139	0.431182	0.43005	0.188863	4.01669	0	0.344207	0	0.383672	0.400553	0	0.0331649	0.588336	0.610149	3	11	9
ACBD3	0.150191	0	0.438735	0.573653	0.75008	0.0988124	0.203172	0.147217	0.751111	0.603926	0.148108	0.292405	0	0.48104	0	0	1.0413	0	0.20505	0.348319	0.481189	0.902736	0	0	0	0.189569	0.862363	0.645075	0.755453	0	0.330437	0	0	0.191836	0	0.646055	0.346451	0.288303	0.301732	11	6	7
ACBD5	0.150191	0	0	0.143413	0	0	0	0	0	0.150982	0.296215	0	0	0	0	0	0	0	0	0	0	0	0	0	0	0	0	0	0	0	0	0	0.502986	0	0	0.969082	0.0617334	0	0.122672	4	0	2
ACE	0	0	0	0	0	0	0	0	0	0	0	0	0	0.160347	0	0.345567	0	0	0	0.696638	0.320793	0	0.349674	0	0	0.189569	0	0	0	0	0	0	0	0.191836	0.400553	0.323027	0	0.156085	0.0920822	0	5	4
ACE2	0	0	0	0	0	0	0	0	0	0	0	0	0	0.96208	2.53075	0.345567	1.0413	0	0	0.696638	0	0.541642	0	0.695914	0	0	0	0	0	0	0	0	0	0	0	0	0	0.567824	0	0	7	0
ACIN1	0.150191	0	0	0	0.150016	0.296437	0	0	0.150222	0	0	0	0	0	0	0	0	0	0	0	0.160396	0	0	0	0.560572	0.758278	0	0	0.56659	0	0	0	0	0	0	0.323027	0.0622389	0.0133664	0.184039	4	1	4
ACKR1	0	0	0	0	0	0	0	0	0	0	0	0	0	0	0	0	0	0	0	0	0	0	0	0	0	0	0	0	0	0.502087	0	0	0	0	0	0	0	0	0.0418406	0	0	1
ACKR4	0	0	0	0	0	0	0	0	0	0	0	0	0	0	0	0	0	0	0	0	0	0.180547	0	0	0	0	0	0	0	0	0	0	0	0	0	0	0	0.0150456	0	0	1	0
ACLY	0.150191	0.147377	0.146245	0.286827	0.300032	0.197625	0.609515	0.147217	0.450667	1.05687	0	0.292405	0	0.160347	1.08461	1.0367	0.347101	0.906572	0.615151	0.348319	0	4.51368	0.699348	0.695914	0.186857	0.568708	0	0	0	2.25939	0	0.344207	0	0	0	0	0.315414	0.867312	0.27993	11	10	4
ACO1	32.1409	30.6544	29.249	28.3958	31.3533	30.7306	28.0377	32.535	29.5938	32.31	28.1404	30.2639	28.4994	21.1658	20.246	24.1897	18.7434	20.6698	21.9404	22.2924	23.7387	15.8882	27.9739	16.7019	17.7514	22.5588	20.2655	24.9429	26.0631	5.27191	24.1219	26.1597	21.6284	30.1182	23.8329	19.3816	30.2838	21.8375	21.8414	12	12	12
ACO2	116.098	100.806	103.103	96.9474	117.312	108.298	108.087	112.18	110.113	111.877	108.267	110.383	80.6814	89.9545	89.2994	103.325	86.4281	95.734	94.5283	109.72	110.674	79.9824	110.147	100.212	95.1103	97.8178	81.4933	102.567	89.5212	78.0745	106.731	107.048	119.208	118.938	101.14	107.568	108.623	95.8905	100.435	12	12	12
ACOT1	33.1922	30.0649	31.5889	24.9539	39.1542	34.8808	37.9931	34.1544	39.0578	32.1591	30.214	32.7493	18.4644	16.6761	14.823	23.8441	22.2144	20.8512	19.2747	26.1239	34.6456	16.9714	31.4706	23.3131	21.8623	27.4876	15.0914	21.2875	23.6079	11.0459	26.4349	37.8628	33.1971	28.7754	31.0429	27.1343	33.3469	22.3894	25.4025	12	12	12
ACOT11	2.70344	2.35803	1.16996	2.1512	0.300032	1.77862	2.64123	1.17774	0.751111	2.11374	0.888646	1.46202	0	0.160347	1.08461	1.0367	2.0826	0.543943	1.02525	1.74159	2.72674	0.722189	3.49674	0.347957	1.12114	0.568708	0	0.43005	0.944316	0	0.660873	1.03262	1.00597	1.34285	0.200277	2.26119	1.62465	1.24739	0.797334	12	11	10
ACOT13	6.45822	6.04245	4.24111	5.44971	5.55059	5.73112	6.09515	6.62478	5.10756	6.03926	7.25727	7.01771	6.4224	5.61213	4.33843	7.4297	5.20651	6.88995	4.71616	6.96638	7.37824	3.79149	6.99348	5.91527	5.04515	6.06622	3.44945	7.09582	6.42135	4.01669	7.2696	8.26096	7.54479	6.13875	6.0083	8.39871	5.96791	5.97168	6.30965	12	12	12
ACOT2	31.8405	31.0965	33.0514	24.2369	39.6042	35.5725	38.5011	32.3878	39.5085	31.5551	29.3253	31.2873	19.2672	16.8364	0	21.7707	22.9086	19.582	19.2747	0	30.7961	16.2493	30.072	22.6172	0	26.1606	14.229	19.3522	0	10.0417	24.7827	39.928	33.1971	0	30.442	25.1961	33.1639	18.2812	18.6108	12	10	9
ACOT6	0	0	0	0	0	0	0	0	0	0	0	0	0	2.08451	0	0	0	0	0	0	0	0	0	0	0	0	0	0	0	0	0	0	0	0	0	0	0	0.173709	0	0	1	0
ACOT7	0	0	0	0	0	0	0	0	0	0	0	0	0	0	0	0	0	0.181314	0	0	0	1.08328	0	0	0	0	0	0	0	0.75313	0	0	0	0	0	0	0	0.105383	0.0627608	0	2	1
ACOT9	16.3708	14.7377	13.747	19.074	19.052	17.0945	19.9108	17.6661	17.2756	20.0805	15.8475	15.6436	7.2252	21.0054	19.8845	15.8961	17.0079	16.4996	16.404	25.7756	22.9367	16.0687	22.3791	19.8335	12.5194	11.9429	8.62363	14.4067	16.2422	3.51461	26.4349	14.8009	24.1433	24.1713	24.2335	26.1652	17.2084	18.4097	17.2666	12	12	12
ACOX1	0	0	0	0	0	0	0	0	0	0.150982	0.296215	0	0	0.160347	0.361536	0	0	0	0	0.348319	0.160396	3.4304	0.349674	0.695914	0	0	0	0	0	0	0	0.344207	0	0	0	0	0.0372664	0.458882	0.0286839	2	7	1
ACOX2	0	0	0	0	0	0	0	0	0	0	0	0	0.4014	0.320693	0	0.345567	0.347101	0.725257	0	0	0	0	0.349674	0.347957	0	0.189569	0	0.215025	0	0	0.330437	0.344207	0	0.575508	0	0	0	0.236471	0.137895	0	7	5
ACOX3	0	0	0	0	0	0	0	0	0	0	0	0	0	0.160347	0	0	0.347101	0	0	0	0.320793	0	0.699348	0	0	0.189569	0	0	0	0	0.330437	0	0	0	0	0	0	0.127299	0.0433338	0	4	2
ACP1	0.901147	1.9159	0.877471	1.43413	1.35014	1.48219	1.4222	1.91383	0.751111	1.20785	1.48108	1.02342	1.6056	1.76381	0.723072	2.24619	0.694201	1.08789	1.84545	1.04496	0.962379	2.16657	1.3987	2.4357	0.934286	1.51656	0.431182	0.43005	0.56659	1.7573	0.660873	2.06524	1.00597	0.767344	2.20304	0.323027	1.31337	1.49788	1.05512	12	12	12
ACP2	0	0.147377	0	0.286827	0	0	0	0	0.150222	0	0.148108	0	0	0.160347	0	0.172784	0	0	0	0	0	0.361095	0	0	0	0	0	0	0.188863	0	0	0	0	0	0	0.323027	0.0610444	0.0578521	0.0426576	4	3	2
ACP3	0	0	0	0	0	0	0	0	0	0	0	0	0	0	0	0	0	0	0	0	0	0	0	0	0	0	0	0	0	0.502087	0	0	0	0	0	0	0	0	0.0418406	0	0	1
ACP6	0.150191	0	0.438735	0	0.300032	0.197625	0.406344	0.294435	0	0.301963	0.59243	0	0	0	0	0	0	0	0	0.348319	0.801982	0	1.3987	0	0	0	0	0.215025	0	0	0	0	1.00597	0.383672	0.200277	0.646055	0.22348	0.212416	0.20425	8	3	5
ACSBG2	0	0	0	0	0	0	0	0	0	0	0	0	0.4014	0	0	0	0	0	0.20505	0	0	0	0	0	0.560572	0.379139	0	0.43005	0.377727	0	0	0	0	0	0	0	0	0.0505375	0.145624	0	2	4
ACSF2	2.40306	2.35803	0.877471	1.57755	4.20045	2.66793	2.23489	3.09157	1.80267	2.56669	1.9254	2.48544	0	0	0	1.0367	0	0.362629	0	1.39328	3.84952	0	2.09804	0	0.560572	0.947847	0.431182	1.29015	1.32204	0	1.65218	0.688414	0.502986	3.06938	1.00138	1.29211	2.34926	0.728347	1.06319	12	5	11
ACSF3	0.600765	0.589508	2.48617	0.86048	2.25024	0.790499	1.21903	1.32496	0.450667	1.50982	0.888646	1.02342	0.4014	0	0	0.863918	0	0	0.410101	0.696638	0.481189	0.180547	1.3987	0	0	0.189569	0	0	0.377727	0	0	0.344207	1.50896	0.575508	0.801106	0	1.16618	0.369374	0.316423	12	7	6
ACSL1	51.5156	48.6344	43.8735	48.1869	50.7054	48.7145	45.8152	54.3232	54.3805	49.22	50.5047	51.4632	24.8868	27.9003	23.1383	29.8916	25.6854	32.9992	30.7576	41.7983	41.8635	24.0128	39.1635	29.2284	20.1806	31.0894	16.8161	26.018	23.2302	10.7949	37.6698	35.1091	38.2269	37.408	31.0429	36.5021	49.7781	30.9438	28.674	12	12	12
ACSL3	2.25287	1.62115	2.19368	2.29461	2.25024	1.77862	0.711101	1.17774	1.50222	1.35883	0.740538	1.16962	0	1.44312	0.361536	1.55505	1.0413	1.63183	0.615151	1.04496	1.60396	1.98602	2.79739	2.08774	0	0.758278	0	0.645075	0	0.75313	1.32175	1.03262	3.5209	0.191836	2.00277	1.93816	1.5876	1.34734	1.01371	12	11	9
ACSL4	2.70344	1.17902	1.31621	2.00779	1.65017	1.18575	1.52379	1.17774	1.65244	1.81178	0.740538	1.02342	0	1.12243	1.80768	1.72784	1.0413	0.543943	1.02525	1.39328	1.44357	3.0693	1.3987	2.08774	0.373715	0.758278	0.431182	0	0.56659	1.00417	1.65218	1.37683	3.01792	0.95918	1.20166	0.969082	1.49767	1.38842	1.0259	12	11	11
ACSL6	0	0	0	0	0	0	0	0	0	0	0	0	0	0	0	0	0	0	0	0	2.08515	0	0	0	0	0	0	0	0	0	0	0	0	0	0	1.61514	0	0.173763	0.134595	0	1	1
ACSM2B	0	0	0	0	0	0	0	0	0	0	0	0	0	0	0	0	0	0	0.410101	0	0	0	0	0	0	0.189569	0	0	0	0	0	0.344207	1.50896	0	0.400553	0	0	0.0341751	0.203607	0	1	4
ACSS1	21.9279	10.7585	11.2609	13.7677	15.4516	18.8732	18.5902	20.6104	21.0311	20.8354	20.587	20.3221	0.8028	5.93283	3.61536	7.94805	12.1485	2.71972	8.81717	10.7979	15.2377	3.0693	21.3301	5.21935	3.17657	5.11838	0.431182	5.1606	3.77727	0.251043	13.5479	15.4893	10.5627	9.20813	11.8163	13.2441	17.8347	8.13656	7.64863	12	12	12
ACSS2	1.35172	1.47377	1.46245	1.00389	0.900095	0.988124	0.914273	1.03052	1.65244	1.20785	0.296215	1.16962	0.4014	0	0.723072	0.691135	0	0.181314	0.615151	0.696638	0.962379	1.26383	1.74837	0	0	0.379139	0	1.7202	1.13318	0	1.32175	1.03262	2.51493	1.15102	0.801106	1.29211	1.12091	0.606941	0.945504	12	9	9
ACSS3	2.85363	1.62115	1.16996	2.29461	2.55027	1.38337	1.21903	1.91383	2.25333	0.301963	1.48108	1.46202	0.4014	0.160347	0	0.863918	1.7355	0	1.43535	0.348319	1.60396	0	2.09804	0	0	0	0	0.215025	0	0.251043	0.99131	2.06524	2.01194	0.383672	0.60083	0.646055	1.70869	0.720571	0.597093	12	8	8
ACTA1	302.034	293.133	282.692	294.571	263.878	283.69	261.584	282.216	279.864	272.22	284.367	278.662	152.532	219.835	156.183	190.408	174.245	181.858	199.719	145.249	222.791	145.702	191.621	183.373	177.888	201.891	117.281	199.973	183.953	117.488	194.297	223.734	222.32	204.497	203.681	217.074	281.576	180.293	188.673	12	12	12
ACTA2	312.097	293.427	284.008	292.276	288.481	313.927	291.958	315.487	313.063	300.906	317.246	311.703	165.778	216.949	0	212.697	190.558	186.935	219.404	0	0	151.299	209.105	203.207	0	225.019	134.96	221.046	189.241	132.3	211.479	243.354	236.906	208.334	227.915	0	302.882	146.328	169.213	12	9	10
ACTB	91.6166	91.2263	88.6245	92.2148	95.8602	102.468	100.773	101.874	95.992	93.9105	91.6786	92.2537	105.97	84.6631	97.9762	105.916	97.1882	86.6683	103.756	91.6078	91.9072	93.8846	97.2093	105.431	104.827	110.329	92.704	98.4814	97.0757	103.681	100.122	106.36	100.597	107.812	104.544	80.1108	94.8744	96.8481	100.554	12	12	12
ACTBL2	37.2474	36.8442	32.4664	38.0045	30.0032	31.7188	31.1869	35.3322	39.9591	37.2924	33.9166	36.2582	0	35.7573	31.0921	35.939	0	32.9992	29.3222	32.742	37.5328	23.6517	0	35.1436	33.8212	34.1225	25.8709	33.3289	31.3513	20.5856	39.6524	32.6997	31.6881	39.71	36.2501	33.5948	35.0192	24.515	32.7229	12	9	12
ACTC1	0	0	0	0	0	0	0	0	0	0	0	0	0	0	177.514	0	0	0	0	166.845	233.217	0	0	0	202.18	0	0	0	0	0	0	0	0	0	0	223.858	0	48.1313	35.5031	0	3	2
ACTG1	0	0	0	0	0	0	0	0	0	0	0	0	0	95.5666	0	0	0	0	0	0	0	0	0	0	0	0	0	0	0	0	0	0	0	0	0	0	0	7.96389	0	0	1	0
ACTL6A	0	0	0	0.143413	0.150016	0.0988124	0.101586	0	0	0	0	0	0	0.160347	0.361536	0.345567	0.347101	0	0.410101	0	0.160396	0.541642	0	0	0	0	0	0	0	0	0	0.344207	1.00597	0	0	0.323027	0.0411523	0.193891	0.139434	4	7	3
ACTL7A	0	0	0	0	0	0	0	0	0	0	0	0	0	0	0	0	0	0.181314	0	0	0	0	0	0	0	0	0	0	0	0.251043	0	0	0	0	0	0	0	0.0151095	0.0209203	0	1	1
ACTL9	0	0	0	0	0	0	0	0	0	0	0	0	0	0	0	0	0	0	0	0	0	0	0	0	0	0	0	0	0.188863	0	0	0	0	0	0	0	0	0	0.0157386	0	0	1
ACTN1	90.7155	101.69	114.656	101.823	105.611	96.8361	104.938	106.438	95.2409	106.291	93.4559	107.313	109.984	120.581	127.622	110.754	141.964	110.42	107.036	130.62	102.012	136.674	102.804	139.531	112.862	111.467	125.043	112.028	116.151	111.463	129.862	120.472	127.758	111.265	111.154	123.719	102.084	120	117.77	12	12	12
ACTN2	256.977	263.657	261.048	271.051	259.377	271.734	267.171	282.216	262.288	277.202	282.589	269.451	179.426	221.92	196.676	208.723	225.268	186.21	220.839	238.598	227.923	159.062	239.527	217.125	205.169	211.18	172.041	201.263	198.118	170.458	245.514	235.093	248.475	226.366	231.319	236.133	268.73	210.108	215.094	12	12	12
ACTN3	0	0	0	0	0	0	0	0	0	0	0	0	0	36.559	32.8998	33.0017	0	28.829	32.603	34.8319	34.9664	23.6517	0	31.3161	32.1394	36.7765	27.1644	33.7589	31.729	22.5939	35.6871	35.7975	46.2747	34.3386	36.4503	36.8251	0	24.0549	34.128	0	9	12
ACTN4	46.2589	49.9608	55.8656	45.3186	50.4053	49.1097	54.1453	56.5315	46.1182	51.7867	49.1717	49.4164	81.0828	63.4973	68.6918	62.7205	81.2215	64.5479	54.9535	65.8322	55.9784	76.1909	64.34	68.8954	51.3857	55.923	64.2461	52.6811	54.0149	53.4722	56.5046	62.3014	66.3941	57.5508	57.4794	62.9903	50.3407	67.3294	57.912	12	12	12
ACTR10	1.35172	0.884261	1.16996	1.14731	0.75008	0.790499	0.914273	1.47217	0.600889	0.603926	0.296215	1.46202	0.8028	0.801733	0.723072	0.863918	2.0826	0.362629	1.43535	1.04496	1.28317	0.902736	1.74837	1.39183	1.68172	1.13742	0.862363	1.50517	1.69977	0.75313	0.99131	2.40945	3.01792	1.91836	0	0.646055	0.953611	1.12026	1.38522	12	12	11
ACTR1A	5.85746	7.07409	7.01977	7.60091	6.90073	5.82993	4.06344	6.18313	4.95733	6.03926	4.88755	5.26328	9.2322	7.69664	10.8461	8.98475	10.413	6.70863	8.81717	13.2361	11.0674	9.74955	10.4902	8.69892	5.60572	4.3601	3.88063	4.51552	6.42135	4.01669	8.26091	9.29359	10.5627	10.1673	7.81079	9.69082	5.97307	9.66172	7.04884	12	12	12
ACTR1B	5.40688	4.86344	5.26482	5.87995	5.40057	5.33587	3.86026	5.44704	4.65689	4.0765	3.8508	4.53227	4.014	5.29144	6.86918	4.49238	6.24781	3.98892	5.94646	7.66301	7.69903	6.13861	5.24511	5.91527	3.73715	2.65397	2.58709	2.5803	3.96613	2.76148	4.95655	6.88414	8.04777	6.90609	5.40747	6.46055	4.88127	5.7926	4.74572	12	12	12
ACTR2	2.40306	2.50541	2.48617	2.58144	3.60038	2.27268	3.14916	1.76661	2.25333	2.26472	1.62918	2.04683	4.4154	3.68797	4.69997	3.97402	5.90071	4.53286	2.66566	4.87646	2.40595	10.6523	6.99348	5.56731	2.05543	0.189569	3.44945	2.15025	1.69977	0.75313	2.64349	2.06524	3.5209	1.15102	1.80249	0.969082	2.41325	5.03101	1.87082	12	12	12
ACTR3	5.85746	6.18983	6.87352	5.87995	5.85062	6.12637	6.39991	4.2693	5.408	4.68043	4.59134	5.11708	13.2462	10.9036	9.39993	9.15753	10.413	8.52178	5.53636	10.4496	6.57626	16.4298	7.69282	9.39483	5.232	3.03311	7.76127	3.65542	5.47704	6.02504	8.59135	7.57255	7.54479	5.17957	5.00691	7.75266	5.60365	9.81014	6.06931	12	12	12
ACVR1	0	0	0	0	0	0	0	0	0	0	0	0	0	0	0	0	0	0	0	0	0	0.180547	0	0	0	0	0	0	0	0	0	0	0	0	0	0	0	0.0150456	0	0	1	0
ACVRL1	0.150191	0	0.146245	0	0	0.0988124	0	0	0.300445	0.301963	0.148108	0	0	0	0	0	0	0	0	0	0	0	0	0	0	0	0	0	0	0	0	0	0	0	0	0	0.0954803	0	0	6	0	0
ACY1	0.450573	0.294754	0.29249	0	0.300032	0.592874	0	0.147217	0	0	0	0	0	0.48104	0.361536	0.518351	0	0	0.20505	0.348319	0.641586	0.541642	0.699348	0	0.373715	0.568708	1.29354	1.07512	1.13318	0	0	0	0	0.575508	0	0	0.173162	0.316406	0.418315	6	8	6
ACYP1	0.300382	0.147377	0.438735	0.286827	0.300032	0.296437	0.304758	0.147217	0.600889	0.754908	0.148108	0.292405	0	0	0	0	0	0	0	0	0.160396	0	0	0	0	0	0	0	0	0	0	0	0	0	0	0	0.33484	0.0133664	0	12	1	0
ACYP2	2.55325	2.21065	1.31621	3.29851	3.15033	2.96437	3.96185	3.386	2.85422	2.86865	3.99891	2.48544	1.6056	3.20693	2.53075	3.11011	2.7768	1.45051	1.2303	2.78655	2.56634	2.70821	2.09804	1.73978	2.616	3.03311	1.29354	3.01035	2.64409	0.75313	3.96524	3.09786	3.01792	3.45305	4.20581	4.84541	2.9207	2.3175	2.99463	12	12	12
ADA2	0	0	0	0	0	0	0	0	0	0	0	0	0	0	0	0.345567	0	0	0	0	0	0	0	0	0	0	0	0.215025	0.188863	0	0	0	0	0	0	0	0	0.0287973	0.0336573	0	1	2
ADAD2	0	0	0	0	0	0	0	0	0	0	0	0	0	0	0	0	0.694201	0	0	0	0	0	0	0	0.373715	0	0	0	0	0	0	0	0	0	0	0	0	0.0578501	0.0311429	0	1	1
ADAL	0.150191	0.147377	0.146245	0	0.150016	0	0	0	0	0	0	0	0	0	0	0	0	0	0	0	0	0	0	0	0	0	0	0	0	0	0	0	0	0	0	0	0.0494858	0	0	4	0	0
ADAM10	0	0	0	0	0	0	0	0	0	0	0	0	0	0.160347	0	0	0.347101	0	0	0	0	4.87478	0	0.347957	0	0	0	0	0.188863	0	0	0	0	0	0	0.323027	0	0.477515	0.0426576	0	4	2
ADAM15	0	0	0	0	0	0.0988124	0	0	0.150222	0	0	0.146202	0.4014	0	0	0	0	0	0	0	0	0	0	0	0	0	0	0	0	0	0.330437	0	0	0	0	0	0.0329364	0.03345	0.0275364	3	1	1
ADAM18	0	0	0	0	0	0	0	0	0	0	0	0	0	0	0.361536	0	0	0	0	0	0	0	0	0	0	0	0	0	0	0	0	0	0	0	0	0	0	0.030128	0	0	1	0
ADAM2	0	0	0	0	0	0	0	0	0	0	0	0	0	0	0	0	0	0	0.20505	0	0	0	0	0	0	0	0	0	0	0	0	0.344207	0	0	0	0	0	0.0170875	0.0286839	0	1	1
ADAM22	0	0	0	0	0	0	0	0	0	0	0	0	0.4014	0	0.361536	0	0	0	0	0.348319	0	0	0	0	0	0	0	0	0	0.251043	0	0	0	0	0	0	0	0.0926046	0.0209203	0	3	1
ADAM8	0	0	0	0	0	0	0	0	0	0	0.148108	0	0	0	0	0	0	0	0	0	0	0	0	0	0	0.189569	0	0	0	0	0	0.344207	0	0	0	0	0.0123423	0	0.0444814	1	0	2
ADAM9	0	0	0	0	0	0	0	0	0	0	0	0	0	0	0	0	0	0	0	0	0	0.722189	0	0	0	0	0	0	0	0	0	0	0	0	0	0	0	0.0601824	0	0	1	0
ADAMTS1	0	0	0	0	0	0	0	0	0	0	0	0	3.2112	15.0726	0	0.691135	2.4297	0.725257	21.3252	0	0.962379	0	0.699348	28.8804	28.4023	17.4404	42.2558	31.1786	26.8186	15.0626	11.8957	6.53993	5.53284	21.6775	10.2141	19.0586	0	6.16644	19.6731	0	9	12
ADAMTS10	0.150191	0.294754	0.146245	0.286827	0	0	0	0	0	0	0	0	0	0	0	0	0	0	0	0	0	0	0	0	0	0	0	0	0	0	0	0.344207	0	0	0	0	0.0731681	0	0.0286839	4	0	1
ADAMTS12	0	0	0	0	0	0	0	0	0	0	0	0	0	0	0.723072	0	0	0	0	0	0	0	0	0	0	0	0	0	0	0	0	0	0	0	0	0	0	0.060256	0	0	1	0
ADAMTS14	0	0	0	0	0	0	0	0	0	0	0	0	0	0	0	0	0	0	0	0	0	0	0.699348	0	0	0	0	0	0	0	0	0	0	0	0	0	0	0.058279	0	0	1	0
ADAMTS15	0	0	0	0	0	0	0	0	0	0	0	0	0	0.641387	0	0	0	0	0	0	0	0	0	2.08774	0	0	3.44945	2.15025	0	0	0.330437	0	0	0	0	0	0	0.227427	0.494178	0	2	3
ADAMTS17	0	0	0	0	0	0.197625	0	0.147217	0	0	0	0	0	0	0	0	0	0	0	0	0	0	0	0	0	0	0	0	0	0	0	0	0	0	0	0	0.0287368	0	0	2	0	0
ADAMTS2	0	0	0	0	0	0	0	0	0	0	0	0	0	0	0	0	0	0	0	0	0	0	0	0	0	0.189569	1.72473	0	0.755453	0.75313	0	0	0	0	0	0	0	0	0.28524	0	0	4
ADAMTS20	0	0	0	0	0	0	0	0	0	0.150982	0	0	0	0	0	0	0	0	0	0	0	0	0	0	0	0	0	0	0	0	0	0	0	0	0	0	0.0125818	0	0	1	0	0
ADAMTS3	0	0	0	0	0	0	0	0	0	0	0	0	0	0.160347	0	0	0	0	0	0	0	0	0	0	0	0	0	0	0	0	0	0	0	0	0	0	0	0.0133622	0	0	1	0
ADAMTS4	0	0	0	0	0	0	0	0	0	0	0	0	0	0.320693	0	0.345567	5.20651	0.725257	1.43535	0	0	0	0	0.347957	4.11086	1.89569	9.05481	3.87045	3.77727	1.00417	0.99131	0.344207	0	0	0	0	0	0.698445	2.0874	0	6	8
ADAMTS5	0	0	0	0	0	0.0988124	0.101586	0	0.150222	0	0.296215	0.438607	0	0	0	0	0	0	0	0	0	0	0	0	0.747429	0	0	0	0.188863	0.251043	0	0.344207	0	0	0	0	0.0904536	0	0.127629	5	0	4
ADAMTS6	0	0	0	0	0	0	0	0	0	0	0	0	0	0	0	0	0.347101	0	0	0	0	0	1.3987	0	0	0	0	0	0	0	0	0	0	0	0	0	0	0.145483	0	0	2	0
ADAMTS7	0	0	0	0	0	0	0	0	0	0	0	0	0	0	0	0	0	0	0	0	0	0	0	0.347957	0	0	0	0	0	0	0	0	0	0	0	0	0	0.0289964	0	0	1	0
ADAMTS8	0	0	0	0	0	0	0	0	0	0	0	0	0.4014	0	0	0	0.347101	0	0.20505	0	0	0	0	0	0	0	0	0	0	0	0	0	0	0	0	0	0	0.0794626	0	0	3	0
ADAMTSL1	0	0	0	0	0	0	0	0	0	0	0	0	0	0	1.08461	0.172784	0	0	0	1.39328	0.641586	0	0	1.39183	1.49486	0	3.01827	0	1.32204	0	0.660873	0	0	0.575508	0	0.646055	0	0.39034	0.643134	0	5	6
ADAMTSL3	0	0	0	0	0	0	0	0	0	0	0	0	0	0.48104	2.53075	0.518351	1.3884	2.90103	1.2303	0.348319	0	0.361095	0	1.39183	5.79258	1.89569	17.6784	4.94557	10.0098	2.51043	1.65218	0	0	1.34285	1.00138	0.646055	0	0.92926	3.95625	0	9	10
ADAMTSL4	0	0	0	0	0	0	0	0	0	0	0	0	0	1.44312	0	0.172784	1.0413	0	0.615151	0	0.160396	0.541642	0	0.347957	0.934286	0.189569	0	0.215025	1.13318	0	0.330437	0	0	0.191836	0	0	0	0.360196	0.249528	0	7	6
ADAMTSL5	0	0	0	0	0	0	0	0	0.150222	0	0	0.146202	0	0	0	0.172784	0	0	0	0	0	0	0	0	0.186857	0	0.431182	0	0	0.251043	0	0	0	0	0	0	0.024702	0.0143986	0.0724235	2	1	3
ADAP2	0	0	0	0	0	0	0	0	0	0	0	0	0	0	0	0	0	0.181314	0	0	0	0	0	0	0	0	0	0	0	0	0	0	0	0	0	0	0	0.0151095	0	0	1	0
ADAR	0	0	0	0	0	0	0	0	0.150222	0	0	0	0	0	0	0	0	0	0	0	0	0.361095	0	0	0	0	0	0	0	0	0	0	0	0	0	0.646055	0.0125185	0.0300912	0.0538379	1	1	1
ADARB1	0	0	0	0	0	0	0	0	0	0	0	0	0	0	0.361536	0	0	0	0	0	0	0	0	0	0.186857	0	0	0.645075	0.56659	0.75313	0	0.344207	0	0	0	0	0	0.030128	0.207988	0	1	5
ADAT1	0	0.147377	0	0.143413	0	0	0	0	0	0	0	0	0	0	0	0	0	0	0	0	0	0	0	0	0	0	0	0	0	0	0	0	0	0	0	0	0.0242325	0	0	2	0	0
ADAT3	0	0	0	0	0	0	0	0	0	0	0	0	0	0	0	0	0	0	0	0	0	0	0	0	0	0	0	0	0	0	0	0	0	0.191836	0	0	0	0	0.0159863	0	0	1
ADCK1	0	0	0	0	0.150016	0	0	0	0.150222	0	0	0	0	0	0	0	0	0	0	0	0	0	0	0	0	0	0	0	0	0	0	0.344207	0	0	0	0	0.0250198	0	0.0286839	2	0	1
ADCK2	0	0	0	0	0	0	0	0	0	0	0	0	0	0.160347	0.361536	0.172784	0	0	0	0	0	0	0	0	0.186857	0.379139	0	0.215025	0.188863	0	0	0	0	0	0	0.323027	0	0.0578889	0.107743	0	3	5
ADCK5	0	0	0.146245	0	0	0	0	0	0	0	0	0	0	0	0	0	0	0	0.20505	0	0.160396	0	0	0	0	0	0	0	0	0	0.330437	0.688414	0	0	0	0	0.0121871	0.0304539	0.0849042	1	2	2
ADCY10	0	0	0	0	0	0	0	0	0	0	0	0	0	0	0	0	0	0	0.410101	0	0	0	0	0	0	0	0	0	0	0	0	0	0	0	0	0	0	0.0341751	0	0	1	0
ADCY4	0.150191	0	0	0.286827	0	0	0.101586	0.147217	0	0	0	0	0	0.320693	0	0.345567	0	0	0	0.696638	0	0	0.349674	0	0	0.379139	0	0.43005	0	0	0	0	0.502986	0.95918	0.400553	0	0.0571518	0.142714	0.222659	4	4	5
ADCY5	1.6521	1.03164	1.46245	0.717067	1.20013	1.38337	1.4222	0.883304	0.901334	0.905889	0.296215	0.584809	0	0.320693	0.361536	0.691135	0	0.181314	0.410101	0	1.12278	1.62493	1.74837	1.04387	0.186857	0.189569	0	0	0.56659	0	0.330437	0.344207	1.50896	0.767344	1.40194	1.61514	1.03671	0.625393	0.57592	12	9	9
ADCY6	0	0	0	0	0	0	0	0	0	0	0	0	0	0	0	0	0	0.181314	0	0	0	3.24985	0	0	0	0.189569	0	0	0	0	0	0	1.50896	0	0.400553	0	0	0.28593	0.174923	0	2	3
ADCY7	0	0	0	0	0	0	0	0	0	0	0	0	0	0	0	0	0	0	0	0	0	0	0	0	0	0	0	0.215025	0	0	0	0	0	0	0	0	0	0	0.0179187	0	0	1
ADCY9	0	0	0	0	0	0	0	0	0	0	0	0	0	0	0	0	0	0	0	0	0	0	0	0	0	0	0	0	0	0	0	0	0	0	0.200277	0	0	0	0.0166897	0	0	1
ADCYAP1	0.600765	0.442131	0.877471	1.29072	0.450048	0.296437	0.406344	1.03052	0.600889	0.301963	0	0.877214	0	0	0	0	0	0	0	0	0	0.722189	0	0	0	0	0	0	0.188863	0	0.660873	0	0	0.191836	0	0	0.597875	0.0601824	0.0867977	11	1	3
ADD1	4.35554	3.09491	4.09486	1.72096	4.05043	3.26081	4.97771	2.79713	2.40356	2.11374	2.22161	3.36265	9.6336	0.320693	2.53075	0.863918	0.694201	1.99446	3.28081	2.43823	0.962379	3.24985	3.14706	2.4357	5.41886	1.70613	4.31182	1.50517	0.944316	11.548	0.660873	5.50731	1.50896	0.575508	0.200277	0.646055	3.20449	2.6293	2.87777	12	12	12
ADD2	0	0	0	0	0	0	0	0	0	0	0	0	0	0	0.361536	0.345567	0	0.543943	0	0	0	0.902736	0	1.73978	0.373715	0.568708	0.862363	0	0	6.02504	0	0.344207	0	0	0	0	0	0.324464	0.681169	0	5	5
ADD3	0.450573	0.589508	1.46245	0.86048	1.05011	0.592874	0.914273	0.441652	1.20178	0.905889	0.296215	0.877214	2.4084	0.48104	2.16922	1.0367	1.0413	0.543943	1.02525	1.04496	1.92476	1.80547	1.04902	0.695914	3.17657	0.568708	0.431182	1.29015	1.51091	0.251043	2.64349	2.75365	2.51493	0.191836	0.200277	0.969082	0.803585	1.26883	1.37515	12	12	12
ADGB	0	0	0	0	0	0	0	0	0	0	0	0	0	0	0	0	0	0	0.410101	0	0	0	0	0	0	0	0	0	0	0	0	0	0	0	0	0	0	0.0341751	0	0	1	0
ADGRA1	0	0	0	0	0	0	0	0	0	0	0	0	0	0	0	0	0	0.543943	0	0	0	0	0	0	0	0	0	0	0	0	0	0	0	0	0	0	0	0.0453286	0	0	1	0
ADGRA3	0	0	0	0	0	0	0	0	0	0	0	0	0	0.160347	0	0.172784	0	0	0	0	0	0.180547	0	0	0	0	0	0	0	0	0	0	0	0	0	0	0	0.0428065	0	0	3	0
ADGRB3	0	0.294754	0	0	0	0	0	0	0	0	0	0	0	0	0	0	0	0	0	0	0	0	0	0	0	0	0	0	0	0	0	0	0	0	0	0	0.0245628	0	0	1	0	0
ADGRE5	0	0	0	0	0	0	0	0	0	0	0	0	0	0	0	0	0	0	0	0.348319	0	0	0	0	0	0	0	0	0	0	0	0	0	0	0	0	0	0.0290266	0	0	1	0
ADGRF2P	0	0	0	0	0	0	0	0	0	0	0	0	0	0	0	0	0	0.181314	0	0	0	0	0	0	0	0	0	0	0	0	0	0	0	0	0	0	0	0.0151095	0	0	1	0
ADGRG2	0	0	0	0	0	0	0	0	0	0	0	0	0	0	0	0	0	0	0	0	0	0	0	0	0.373715	0	0	0	0	0	0	0	0	0	0	0	0	0	0.0311429	0	0	1
ADGRG7	0	0	0	0	0	0.0988124	0	0	0	0	0	0	0	0	0	0	0	0	0	0	0	0	0	0	0	0	0	0	0	0	0	0	0	0	0	0	0.00823436	0	0	1	0	0
ADGRL1	0.300382	0	0.438735	0.143413	0	0.197625	0	0.147217	0.450667	0.452945	0.444323	0.438607	0	0	0	0	0	0	0	0	0	0	0	0	0	0	0	0	0	0	0	0	0	0	0	0	0.25116	0	0	9	0	0
ADGRL4	0	0	0	0	0.300032	0.0988124	0.101586	0.147217	0.150222	0.150982	0	0	0	0.160347	0	0.345567	0	0.181314	0	0	0.801982	0	0	0.695914	0	1.13742	0.431182	0.860099	0.944316	0.251043	0.99131	0	0	0.575508	0.60083	0.969082	0.0790709	0.182094	0.563399	6	5	9
ADGRV1	0.150191	0	0	0	0	0	0	0	0	0	0	0	0	0	0.361536	0	0	0	0	0	0	0	0	0	0.560572	0	0	0	0	0	0	0.344207	0	0	0	0.969082	0.0125159	0.030128	0.156155	1	1	3
ADH1B	12.0153	15.3272	14.4783	10.0389	12.1513	11.6599	9.75225	10.158	10.5156	9.66282	6.22052	8.91834	26.091	5.29144	9.0384	9.15753	5.90071	14.1425	1.6404	15.6743	6.57626	2.70821	10.1405	6.95914	10.2771	13.8386	15.9537	8.60099	4.72158	0.75313	5.94786	9.982	8.04777	1.72652	4.40608	1.93816	10.9082	9.44337	7.1828	12	12	12
ADH1C	8.86128	9.13737	11.5534	7.17067	8.10086	7.60855	6.29833	7.50809	6.91022	5.28435	4.14701	6.2867	16.056	4.65005	8.31532	6.91135	5.20651	11.4228	0	13.9328	4.6515	2.16657	5.94446	6.61118	8.96915	10.4263	12.9354	7.09582	3.21068	0.502087	4.62611	7.22834	6.53882	1.53469	4.00553	1.93816	7.40557	7.15571	5.75093	12	11	12
ADH4	0	0	0	0	0	0.0988124	0	0	0	0	0	0	0	0	0	0	0	0	0	0	0	0	0	0	0	0	0	0	0	0	0	0	0	0.191836	0	0	0.00823436	0	0.0159863	1	0	1
ADH5	16.521	15.9167	15.3557	14.0545	15.7517	16.4029	16.1522	16.0467	14.2711	15.2491	14.6627	17.3981	14.049	12.026	14.0999	11.7493	10.413	14.5051	13.5333	11.1462	12.3505	12.6383	13.987	9.39483	14.9486	13.4594	11.2107	14.6217	13.5982	4.26774	12.2262	7.91676	11.5687	13.8122	12.4171	11.629	15.6485	12.491	11.8064	12	12	12
ADHFE1	5.1065	6.18983	4.67984	9.75211	8.40089	6.32399	7.72053	6.47757	11.1164	10.1158	7.99781	7.60252	0.4014	0.641387	0.361536	3.11011	2.0826	1.81314	6.35656	4.87646	6.09507	0.722189	3.14706	3.13161	0.747429	3.22268	0	4.94557	0.188863	0	0.99131	3.44207	7.54479	7.67344	2.80387	4.19936	7.62365	2.72826	2.97995	12	12	10
ADI1	0.901147	0	0.584981	0	0.450048	0.494062	0.406344	0.294435	0.150222	0.603926	0.296215	0.731012	0	0	0	0	0	0.181314	0.20505	0	0	0	0.349674	0	0	0	0	0.215025	0	0	0	0.344207	0	0	0.200277	0	0.409366	0.0613366	0.0632924	10	3	3
ADIG	0	0	0	0	0	0	0	0	0	0	0	0	0	0	0.361536	0	0	0	0	0	0	0	0	0	0	0	0	0	0	0	0	0	0	0	0	0	0	0.030128	0	0	1	0
ADIPOQ	3.4544	3.53705	3.21739	2.86827	2.70029	4.15012	3.14916	3.23878	2.85422	3.17061	2.96215	2.63164	2.007	2.24485	2.16922	2.41897	1.3884	1.81314	1.6404	2.78655	1.60396	1.98602	2.79739	2.78365	2.24229	3.79139	2.15591	2.15025	1.69977	1.50626	2.31306	4.13048	1.00597	2.1102	2.40332	0.969082	3.16117	2.13663	2.2065	12	12	12
ADIRF	0	0	0	0	0.150016	0	0	0	0	0	0	0	0.4014	0	0	0.172784	0	0.181314	0	0	0.160396	0	0	0	0	0.379139	0	0	0	0	0	0	0	0	0	0.323027	0.0125013	0.0763246	0.0585139	1	4	2
ADISSP	0	0	0	0	0	0	0	0	0	0	0	0	0	0.320693	0.361536	0	0	0.181314	0	0	0.320793	0.361095	0	0	0	0	0	0	0	0	0	0	0	0	0	0	0	0.128786	0	0	5	0
ADK	0.150191	0.294754	0.29249	0.143413	0.450048	0.395249	0.101586	0.441652	0.150222	0.150982	0	0.438607	0.4014	0.320693	0.361536	1.38227	0	0	1.02525	0	0.641586	1.08328	0	0	0.560572	0.379139	0	0.215025	0.377727	0.251043	0.660873	0	0.502986	0.191836	0	0.646055	0.250766	0.434668	0.315438	11	7	9
ADNP2	0	0	0	0	0	0	0	0	0	0	0	0	0	0	0	0	0	0	0	0	0	0	0	0	0	0.379139	0	0	0	0	0	0	0	0	0	0	0	0	0.0315949	0	0	1
ADO	0.300382	0	0	0	0.150016	0	0.101586	0	0.300445	0	0	0.146202	0	0	0	0.518351	0	0	0.615151	0.348319	0.320793	0.180547	0	0	0	0.379139	0	0	0.188863	0	0.330437	0	0.502986	0	0.200277	0.646055	0.0832192	0.165263	0.187313	5	5	6
ADORA3	0	0	0	0	0	0	0	0	0	0	0	0	0	0	0	0	0	0	0	0	0	0	0	0	5.60572	6.25579	0.862363	6.88079	9.63203	2.25939	1.65218	1.72103	1.50896	1.91836	1.80249	1.29211	0	0	3.44927	0	0	12
ADPRH	0	0	0	0	0.900095	0.988124	0.914273	0.883304	0	0	0	0	0	0	0	0	0	0	0	0	0	0	0	1.73978	0	0	0.862363	0	0	0	1.32175	0	0	0	0	0	0.30715	0.144982	0.182009	4	1	2
ADPRHL1	28.5363	34.3388	30.1265	39.2952	33.1535	30.1378	31.0853	30.0324	33.9502	39.7081	33.7685	32.1645	8.028	21.4865	19.1614	16.9328	18.7434	11.9667	10.2525	22.989	18.2852	8.84682	17.4837	19.4856	17.1909	15.9238	8.19245	12.6865	6.98794	3.51461	17.1827	10.6704	14.5866	13.4285	13.2183	15.8283	33.0248	16.1385	12.4509	12	12	12
ADPRS	0.300382	0.147377	0.146245	0	0.300032	0	0	0.441652	0.300445	0.452945	0.444323	0.146202	0.4014	0.320693	0.723072	0.172784	0	0	0.20505	1.39328	0.641586	0.361095	1.04902	0.347957	0.373715	0.189569	0	0.215025	0	0	0	0.688414	0.502986	0.383672	0	0.323027	0.2233	0.467994	0.223034	9	10	7
ADRA1A	0	0	0	0	0	0	0	0	0	0	0	0	0	0	0	0.172784	0	0	0	0	0	0	0	0	0	0	0	0	0	0	0	0	0	0	0	0	0	0.0143986	0	0	1	0
ADRM1	1.20153	1.17902	0.584981	0.717067	1.20013	0.988124	1.11744	1.03052	1.05156	1.35883	1.03675	0.584809	1.2042	1.28277	1.08461	1.0367	1.0413	1.45051	1.2303	1.74159	0.962379	0.722189	1.04902	1.04387	0.934286	1.13742	1.29354	1.07512	1.13318	1.50626	0.99131	1.72103	1.50896	2.1102	1.40194	0.969082	1.00423	1.15412	1.31519	12	12	12
ADSL	2.25287	2.06328	1.31621	2.00779	0.900095	1.18575	2.33648	2.06104	1.20178	1.35883	1.62918	1.60823	0.8028	1.12243	1.44614	1.20949	1.7355	0.906572	1.6404	1.74159	1.76436	2.16657	0.699348	1.39183	1.68172	0.189569	1.29354	0.43005	0.755453	2.51043	0.99131	1.03262	0	0.767344	0.801106	0.969082	1.66013	1.38559	0.951852	12	12	11
ADSS1	15.1693	9.72688	11.4071	8.6048	12.9014	11.7587	14.4252	9.86357	14.872	9.20987	10.8119	10.9652	5.2182	4.48971	5.0615	8.81197	3.81811	7.07126	7.99697	9.75293	14.9169	9.20791	9.79087	4.8714	7.28743	8.7202	3.88063	9.03104	10.3875	4.01669	5.94786	6.19572	10.0597	11.5102	8.81217	8.72174	11.643	7.58397	7.8809	12	12	12
ADSS2	0	0	0	0	0	0	0	0	0	0	0	0	0	0	0	0	0	0	0	0	0	0	0	0	0	0	0.431182	0	0	0	0	0	0	0	0	0	0	0	0.0359318	0	0	1
AEBP1	0.150191	0	1.31621	0.143413	0.150016	0.296437	0.304758	0	0.150222	0.301963	0	0	1.2042	8.17768	1.44614	13.3043	2.4297	3.26366	2.87071	0.348319	0	1.08328	0.349674	22.9651	4.67143	6.25579	20.2655	6.23572	15.1091	8.78652	6.60873	3.09786	0	1.34285	1.40194	1.61514	0.234434	4.78691	6.28255	8	11	11
AFAP1L1	0.450573	0	0	0	0	0	0	0	0.150222	0.150982	0.296215	0	0	0	0	0	0	0	0	0	0	0	0	0	0	0.379139	0	0	0	0	0	0.344207	1.00597	0	0.400553	0	0.0873327	0	0.177489	4	0	4
AFDN	0.150191	0	0.146245	0.143413	0.150016	0.296437	0.406344	0	0.300445	0.150982	0.444323	0.292405	0	0	0	0	0	0	0.410101	0	0	0	0	0.347957	0	0	0	0	0	0.251043	0	0	0.502986	0	0	0	0.206733	0.0631715	0.0628358	10	2	2
AFF3	0	0	0	0	0	0.395249	0	0	0	0	0	0	0	0	0	0	0	0.906572	0	0	0	0.902736	0	0	0	0	0	0	0.56659	0	0	0	0	0.767344	0	0	0.0329375	0.150776	0.111161	1	2	2
AFF4	0	0.147377	0	0.286827	0	0	0	0	0.150222	0	0.296215	0	0	0	0	0	0	0	0	0	0	0	0	0	0	0	0	0	0	0	0	0	0	0	0	0	0.0733867	0	0	4	0	0
AFG1L	0	0	0	0	0	0	0	0	0.150222	0.150982	0	0	0	0	0	0	0	0	0	0	0.160396	0	0.699348	0	0	0	0	0	0.188863	0	0	0	0	0	0	0	0.0251003	0.0716454	0.0157386	2	2	1
AFG2B	0.150191	0	0	0	0	0	0.101586	0	0	0	0	0	0	0.160347	0	0	0	0	0	0	0	0	0	0	0	0	0	0	0	0	0	0	0	0	0	0	0.0209814	0.0133622	0	2	1	0
AFG3L2	34.8443	28.7385	30.7115	30.1168	35.1037	32.3116	31.898	33.5656	35.152	33.065	31.1026	32.8955	10.8378	20.2037	16.6306	29.7188	21.8673	20.1259	26.6566	24.3823	39.6179	19.8602	29.7223	27.8365	25.0389	21.4214	13.7978	24.7279	20.0195	8.03339	25.774	30.2902	32.1911	27.6244	25.8357	33.5948	32.4588	23.955	24.0291	12	12	12
AFM	1.35172	0.736885	0.731226	0.43024	0.75008	0.790499	2.23489	1.17774	0.150222	1.50982	1.18486	0.877214	28.4994	1.92416	7.23072	11.0582	7.98331	10.6975	6.76666	0.696638	0.320793	5.41642	0.349674	3.82752	6.35315	13.649	26.7333	12.0414	6.61021	20.3345	0.99131	0	0.502986	2.30203	2.00277	0	0.993783	7.06425	7.62672	12	12	10
AFMID	0	0	0	0	0	0	0	0	0	0	0	0	0	0.160347	0	0	0.347101	0	0	0	0.160396	0	0	0.347957	0	0	0	0	0.56659	0	0	0.344207	0	0.191836	0.200277	0.646055	0	0.08465	0.162414	0	4	5
AFP	0	0	0	0	0	0	0	0	0	0	0	0	0	0	0	0	0	0	0	0.696638	0.320793	0	0.699348	0	0	0	0	0	0	0	0	0	0	0	0	0.323027	0	0.143065	0.0269189	0	3	1
AGAP1	0	0	0	0	0	0	0	0	0	0	0	0	0	0	0	0	0.347101	0	0	0	0	0	0	0	0	0	0	0	0	0	0	0	0	0	0	0	0	0.0289251	0	0	1	0
AGAP2	0.450573	0	0	0	0.150016	0.296437	0	0.147217	0.150222	0.301963	0.148108	0	0.4014	0	0	0	0.347101	0	0.410101	0	0	0	0.699348	0	0.186857	0.189569	0.431182	0	0	0	0	0.344207	0.502986	0	0	0	0.137045	0.154829	0.1379	7	4	5
AGAP3	0	0	0	0	0	0	0	0	0	0	0	0	0	0	0	0	0.347101	0	0	0	0	0	0	0	0	0	0	0	0	0	0	0	0	0.191836	0	0	0	0.0289251	0.0159863	0	1	1
AGBL1	0.600765	0.294754	0.584981	0.143413	0	0	0	0	0.150222	0.301963	0.296215	0.146202	0	0	0	0.172784	0	0.181314	0	0	0	0.180547	0	0	0	0	0	0	0	0	0	0	0	0.191836	0	0	0.209876	0.0445538	0.0159863	8	3	1
AGBL2	0	0	0	0	0	0	0	0	0	0	0	0	0	0	0	0.172784	0	0.181314	0	0.348319	0	0.541642	0	0	0	0	0	0	0.188863	0	0	0	0	0	0	0	0	0.103672	0.0157386	0	4	1
AGBL3	0	0	0	0	0	0	0	0	0	0	0	0	0	0	0	0	0	0	0	0.348319	0	0	0	0	0	0	0	0	0	0	0	0	0	0	0	0	0	0.0290266	0	0	1	0
AGBL4	0	0	0	0	0	0	0	0	0	0	0	0	0	0	0	0	0	0	0	0	0	0.541642	0	0	0	0	0	0	0	0	0	0	0	0	0	0	0	0.0451368	0	0	1	0
AGBL5	0	0	0	0	0	0	0	0	0	0	0	0	0	0	0	0	0	0	0	0	0	0	0	0	0	0	0	0	0	0	0.330437	0	0	0	0	0	0	0	0.0275364	0	0	1
AGFG1	0	0	0	0.143413	0.150016	0.197625	0.101586	0.58887	0	0.150982	0.148108	0.146202	0	0.320693	0	0	0	0	0	0	0.320793	0.361095	0	0	0.373715	0.568708	0	0	0.377727	0	0	0	0	0.767344	0.400553	0	0.135567	0.0835484	0.207337	8	3	5
AGK	7.50956	7.22147	6.87352	6.59701	9.75103	8.0038	7.51736	6.47757	7.36089	6.94515	5.03566	9.21075	4.014	7.37595	5.78457	6.04743	3.47101	4.35154	4.92121	10.4496	8.01982	4.15259	5.94446	8.35096	4.85829	4.54967	2.58709	5.80567	4.53272	2.51043	5.94786	5.85152	5.02986	9.97547	7.41023	8.07568	7.37531	6.07359	5.59454	12	12	12
AGL	35.1447	45.6868	42.2648	48.7605	37.0539	37.7463	37.6884	39.307	38.6071	48.0121	25.6226	34.3575	18.4644	31.7486	23.4998	31.2738	35.7514	24.2961	27.8869	39.36	42.9863	7.58299	31.8203	29.9243	22.9834	28.4354	12.0731	29.6734	28.8961	4.76982	35.3567	44.0585	29.6762	43.7386	28.0387	42.9626	39.1877	28.7162	29.2219	12	12	12
AGMAT	0	0	0	0	0	0	0	0	0	0	0	0	0.4014	0	0	0	0	0	0	0	0	0	0	0	0	0	0	0	0	0	0	0	0	0	0	0	0	0.03345	0	0	1	0
AGO1	0	0	0	0	0	0	0	0	0	0	0	0	0	0	0	0	0	0	0	0	0	0	0	0	0	0	0	0	0	0.502087	0	0	0	0	0	0	0	0	0.0418406	0	0	1
AGO2	0.150191	0.147377	0.438735	0.143413	0.150016	0.296437	0.50793	0	0	0.301963	0.148108	0.438607	0	0.641387	0	0	0.347101	0.181314	0	0	0	0.361095	0	0	0.560572	0.379139	0	0	0	0.251043	0	0	0	0.191836	0.200277	0	0.226898	0.127575	0.131906	10	4	5
AGO3	0	0	0	0	0.150016	0.197625	0.406344	0	0	0	0	0	0.4014	0	0	0.172784	1.0413	0.181314	0.820202	0	0.481189	0.722189	0	0	0.186857	0.758278	0	0.43005	0.377727	0	0	0.344207	0	0	0	0.646055	0.062832	0.318365	0.228598	3	7	6
AGPAT1	0.150191	0.442131	0.146245	0.143413	0	0.0988124	0.101586	0.294435	0	0	0	0	0	0.48104	0.723072	0.518351	0	0.543943	0.410101	1.39328	0.641586	0.902736	0.699348	0.695914	1.12114	0.568708	1.72473	0.645075	0.56659	0.251043	0.660873	1.03262	1.00597	0.767344	0.801106	0.969082	0.114734	0.584114	0.842857	7	10	12
AGPAT3	0.150191	0.442131	0.438735	0.43024	0.300032	0.296437	0.304758	0.147217	0.300445	0.301963	0.59243	0.292405	0	0	0	0.172784	0.347101	0	0	0	0	0.180547	0.349674	0	0	0	0	0	0	0	0	0	0	0	0	0	0.333082	0.0875088	0	12	4	0
AGPAT4	0	0	0	0	0.150016	0.0988124	0.101586	0.147217	0	0	0	0	0	0	0.723072	0	0	0	0	0.696638	0.481189	0	0	0	0	0	0	0	0.188863	0	0	0.344207	0	0.191836	0.400553	0	0.0414693	0.158408	0.0937883	4	3	4
AGPAT5	0	0	0	0	0	0	0	0	0	0	0	0	0	0	0	0	0	0	0	0	0	0	0	0	0	0	0	0	0	0	0	0	0	0.191836	0	0	0	0	0.0159863	0	0	1
AGPS	0	0	0	0.573653	0	0	0.203172	0.147217	0	0	0	0	0	0	0	0	0	0	0	0	0	1.98602	0	0	0	0	0	0	0	0	0	0	0	0	0	0	0.0770035	0.165502	0	3	1	0
AGR2	0	0	0	0	0	0	0	0	0	0	0	0	0	0	0	0.172784	0	0	0	0	0	0	0	0	0	0	0	0	0	0	0	0	0	0	0	0	0	0.0143986	0	0	1	0
AGRN	2.40306	1.47377	3.50988	2.00779	2.25024	3.95249	2.84441	2.06104	2.85422	1.81178	0.296215	2.63164	6.8238	16.3554	27.1152	12.6132	27.768	11.2415	5.53636	9.05629	5.77427	12.6383	2.79739	7.65505	12.3326	4.17053	13.7978	13.3315	6.79908	7.28026	7.2696	7.22834	2.51493	10.9346	4.60636	3.87633	2.34138	12.1146	7.84517	12	12	12
AGT	2.40306	3.97918	2.04743	4.01557	3.15033	0.988124	2.03172	1.47217	2.85422	2.26472	3.70269	1.46202	8.4294	0.96208	6.14611	3.11011	1.7355	7.6152	4.30606	0	0	5.95806	0.699348	2.4357	2.616	3.22268	8.62363	4.08547	3.5884	5.27191	0	1.72103	0.502986	0.383672	1.80249	0	2.53094	3.4498	2.65152	12	10	10
AGTPBP1	0	0	0	0	0	0	0.203172	0	0.150222	0	0	0.146202	0	0	0	0	0	0	0	0	0	0	0	0	0	0	0	0	0	0	0	0	0	0	0	0	0.041633	0	0	3	0	0
AGTRAP	0	0	0	0	0	0	0	0	0.300445	0	0	0	0	0	0	0	0	0	0	0	0	0	0	0	0	0	0	0	0	0	0	0	0	0	0	0	0.025037	0	0	1	0	0
AHCTF1	0	0	0	0	0	0	0	0	0	0	0	0	0.4014	0	0	0.172784	0.347101	0	0	0	0	0	0.349674	0	0	0	0	0.215025	0	0	0.330437	0	0	0	0	0	0	0.105913	0.0454551	0	4	2
AHCY	10.8138	13.1165	8.48222	10.8994	8.25087	9.98005	9.44749	10.158	11.7173	10.5687	10.0713	9.94176	6.8238	4.8104	6.50765	8.63918	4.51231	7.43389	5.33131	4.17983	5.93467	5.59697	6.29413	6.26322	6.35315	5.68708	7.33009	5.80567	6.04363	9.79069	6.27829	4.8189	7.0418	7.28977	5.00691	4.84541	10.2873	6.02728	6.35762	12	12	12
AHCYL1	1.50191	0.736885	0.731226	1.29072	0	0	0	0	0	0	0	0	1.2042	1.12243	0.361536	0.863918	0.694201	0.725257	0	1.74159	0.481189	1.44438	1.74837	0.347957	0.560572	0.379139	0.862363	0.43005	0.56659	0	0.660873	0.688414	0.502986	0.575508	0.801106	1.61514	0.355062	0.894586	0.636895	4	11	11
AHCYL2	0	0	0	0	0.900095	0.494062	0.914273	0.58887	1.50222	1.05687	0.59243	1.02342	0	0	0	0	0	0	0	0	0	0	0	0	0	0	0	0	0	0	0	0	0	0	0	0	0.589353	0	0	8	0	0
AHDC1	0	0	0	0	0	0	0	0	0	0	0	0	0	0	0	0	0	0	0	0	0	0	0	0	0	0.189569	0	0	0	0	0	0	0	0	0.200277	0	0	0	0.0324872	0	0	2
AHNAK	149.44	128.955	171.692	132.801	147.916	145.155	140.087	141.623	126.938	131.656	116.709	144.594	200.7	169.166	198.122	170.883	146.129	168.804	154.403	186.002	192.315	190.297	152.807	171.891	183.12	136.68	140.996	126.865	131.071	87.3631	139.114	127.357	164.979	119.13	138.792	139.225	139.797	175.127	136.224	12	12	12
AHNAK2	0	0.147377	0.29249	0	0	0.0988124	0	0.147217	0.300445	0	1.62918	0	0	0.160347	0.361536	0	0	0	0.410101	0	0.320793	0.180547	0	0.695914	0.560572	0.379139	1.29354	0	0	0.502087	0	0	0	0	0	0.323027	0.21796	0.177436	0.254864	6	6	5
AHRR	0	0	0	0	0	0	0	0	0	0	0	0	0	0	0	0	0	0	0	0	0	0	0	0	0.186857	0	0	0	0	0	0	0	0	0	0	0	0	0	0.0155714	0	0	1
AHSA1	1.05134	3.24229	0.731226	3.87216	1.05011	2.3715	1.52379	2.5027	1.65244	1.35883	3.99891	1.75443	3.2112	2.08451	2.53075	2.76454	2.0826	2.35709	3.48586	1.04496	0.962379	3.79149	1.74837	2.08774	2.98972	1.89569	0.862363	1.29015	1.51091	1.00417	1.65218	0	1.50896	0.95918	1.40194	1.93816	2.09248	2.34596	1.41779	12	12	11
AHSG	9.01147	5.45295	9.65218	4.3024	8.10086	8.59668	9.75225	8.24417	5.25778	8.75693	6.96106	11.8424	36.126	10.9036	19.5229	19.8701	14.5782	27.7411	16.6091	4.17983	7.37824	14.4438	7.34315	11.1346	22.4229	21.8005	31.0451	21.2875	21.7193	28.87	5.61742	6.53993	1.50896	7.09793	9.01245	3.87633	7.99426	15.8192	15.0665	12	12	12
AHSP	0	0	0	0	0	0	0.304758	0.58887	0	0	0.148108	0	4.4154	0.160347	0	3.28289	0	1.08789	0.820202	0.348319	0.481189	0	0	3.13161	0.373715	3.79139	2.15591	0.215025	0.188863	11.548	0	0	2.01194	0.95918	0.200277	0	0.0868112	1.14399	1.78702	3	8	9
AIDA	0	0	0	0	0	0	0	0	0	0	0	0	0	0	0	0	0	0	0	0	0	0	0	0	0	0.189569	0	0	0.188863	0	0	0	0	0	0	0	0	0	0.0315361	0	0	2
AIF1	0	0	0	0.143413	0	0	0	0	0	0	0	0	0	0	0	0.345567	0	0	0.20505	0	0	0.902736	0	0	0	0	0	0	0	0	0	0	0	0	0	0	0.0119511	0.121113	0	1	3	0
AIF1L	0	0	0.146245	0	0	0	0	0	0	0	0	0	0	0	0	0	0	0	0	0	0.160396	0	0	0	0	0	0	0	0	0	0	0	0	0	0	0	0.0121871	0.0133664	0	1	1	0
AIFM1	39.1999	33.8967	35.8301	35.7099	38.5541	33.201	37.3836	34.4489	38.6071	37.1415	40.7296	35.6734	33.7176	33.0314	30.7305	34.0384	32.2804	32.6366	31.9879	38.6634	39.6179	21.6657	42.6602	30.6202	26.3469	35.8286	22.4214	37.8444	27.0074	22.0918	37.6698	41.649	41.2448	46.6161	35.8495	41.6705	36.698	33.4708	34.6867	12	12	12
AIFM2	0	0	0	0	0	0	0	0	0	0	0	0	0	0	0	0	0	0	0	0	0	0.180547	0	0	0	0	0	0	0	0	0	0.344207	0	0	0	0	0	0.0150456	0.0286839	0	1	1
AIFM3	0	0.147377	0.877471	0	0	0	0	0	0	0	0	0	0	0	0	0	0	0	0	0	0	0	0	0	0	0	0	0	0	0	0	0	0	0	0	0	0.085404	0	0	2	0	0
AIG1	0.901147	1.47377	1.16996	1.14731	1.65017	1.581	1.11744	1.32496	0.751111	1.50982	1.77729	1.31582	0	0.801733	0.361536	0.345567	0	0.725257	0.20505	0.696638	0.641586	0.902736	0.699348	0	0.186857	0.947847	0	0.860099	0.377727	0.75313	0.330437	1.03262	1.00597	1.15102	1.60221	0.646055	1.30998	0.448288	0.741164	12	9	11
AIM2	0	0	0	0	0	0	0	0	0	0	0	0	0	0	0	0	0	0	0	0	0	0.180547	0	0	0	0	0	0	0.377727	0	0	0	0	0	0	0	0	0.0150456	0.0314772	0	1	1
AIMP1	1.95249	1.03164	1.6087	0.717067	1.05011	1.38337	0.914273	0.883304	1.50222	0.905889	0.888646	0.292405	0	0.320693	0.361536	0.518351	0.347101	0.362629	0	0.348319	1.44357	0.541642	0.699348	0	0.373715	0	0	0.215025	0	0	0.330437	0.688414	1.00597	0.383672	0.200277	1.29211	1.09418	0.411932	0.374135	12	9	8
AIMP2	0.600765	0.884261	0.731226	1.00389	1.05011	0.592874	0.812687	0.736087	1.05156	1.05687	1.03675	1.02342	0.8028	1.44312	0.361536	1.20949	0	0.181314	1.02525	1.04496	1.76436	0.722189	1.04902	0	0.560572	0.379139	0.431182	1.29015	0.188863	0	0.660873	1.03262	3.5209	1.34285	1.60221	0.969082	0.881708	0.800336	0.998204	12	10	11
AIP	0	0.147377	0.438735	0.143413	0.150016	0	0.203172	0.294435	0.450667	0.150982	0.148108	0.146202	0.4014	0.48104	0.361536	0.172784	0	0	0.20505	0.348319	0.160396	0.902736	0	0.347957	0.560572	0.189569	0.431182	0	0.377727	0.251043	0	0	0	0.191836	0.200277	0.323027	0.189426	0.281768	0.210436	10	9	8
AIRE	0	0	0	0	0	0	0	0	0	0	0	0	0	0	0	0	0	0	0	0	0	0	0	0	0	0.189569	0	0	0	0	0	0	0	0	0	0	0	0	0.0157975	0	0	1
AK1	32.2911	30.507	27.3478	28.9695	31.3533	33.201	31.2885	31.0629	31.8471	30.8002	30.6583	31.1411	26.4924	22.2882	24.2229	25.2264	22.9086	24.6588	26.4515	18.4609	23.8991	15.8882	21.6798	20.1815	29.5234	28.4354	24.5774	26.233	27.1963	28.87	24.1219	24.4387	23.1374	21.6775	21.4296	19.7047	30.8723	22.6965	24.9454	12	12	12
AK2	16.521	15.622	15.502	17.0662	18.452	16.8969	16.5585	17.0772	18.3271	18.2688	18.0691	19.0063	12.4434	15.0726	12.2922	13.6499	16.6608	10.6975	14.9687	17.4159	18.4456	11.9161	20.2811	14.9621	12.7063	13.8386	6.03654	13.5466	11.1429	8.78652	17.8436	20.3082	19.1135	15.7305	17.2238	16.4744	17.2806	14.9005	14.3959	12	12	12
AK3	16.9716	16.2115	15.502	18.9306	18.752	18.1815	18.0823	17.5189	18.3271	18.4197	16.4399	16.5209	16.4574	16.3554	15.9076	15.5505	16.6608	17.2249	13.1232	20.2025	19.0872	12.6383	22.7288	15.6581	10.6509	15.7343	12.0731	14.6217	9.63203	7.5313	15.861	19.6198	20.1194	18.0326	11.8163	17.1205	17.4882	16.7996	14.4011	12	12	12
AK4	12.6161	14.5903	13.8933	14.1979	14.1015	15.81	13.6125	13.9857	12.9191	13.7393	12.8854	12.4272	11.6406	9.6208	9.76147	14.1683	11.1072	12.5107	11.2778	10.7979	13.1525	10.4717	13.987	9.74279	12.3326	12.7012	7.76127	12.6865	8.87657	7.02921	9.58266	13.7683	13.0776	12.853	11.8163	13.8902	13.7315	11.5199	11.3646	12	12	12
AK4P3	8.86128	11.7902	10.6759	11.7599	10.3511	12.7468	9.75225	10.3052	9.61422	10.4177	9.7751	9.35695	0	7.53629	0	0	0	0	0	0	0	0	0	0	0	0	0	0	0	0	0	0	0	0	0	0	10.4505	0.628025	0	12	1	0
AK8	0	0	0	0	0.450048	0.494062	0.711101	0.441652	0	0	0	0	0	0	0	0	0	0	0	0	0	0	0	0	0	0	0	0	0	0	0	0	0	0	0	0	0.174739	0	0	4	0	0
AK9	0	0	0	0	0	0	0	0	0	0	0	0	0	0	0	0	0	0	0	0	0	0	0	0	0	0	0	0	0	0	0.330437	0	0	0	0	0	0	0	0.0275364	0	0	1
AKAP1	0.600765	1.32639	0.731226	0.43024	1.95021	0.889311	0.50793	1.03052	0.901334	0.603926	0.888646	0.292405	0	0.48104	0	0.345567	0	0	0	0.348319	0.160396	0	0.699348	0	0	0.189569	0	0.215025	0	0	0.330437	0.344207	0.502986	0.191836	0.60083	0	0.846075	0.169556	0.197907	12	5	7
AKAP11	1.95249	1.62115	1.75494	1.86437	1.95021	1.87743	1.11744	2.06104	1.352	1.81178	0.740538	2.04683	0	0	0	0.172784	1.0413	0.181314	0.20505	1.04496	0.481189	0	1.3987	0	0	0	0.431182	0.645075	0.56659	0.251043	0.660873	0	1.00597	0.95918	0.801106	0.969082	1.67919	0.377108	0.524175	12	7	9
AKAP12	1.20153	0.294754	1.31621	0.43024	0.150016	1.581	1.01586	0.294435	0.751111	1.6608	0.148108	0.731012	10.035	0.641387	3.25382	4.83794	1.3884	1.63183	3.89596	5.22478	2.08515	1.62493	2.44772	0.695914	5.41886	2.08526	2.58709	2.5803	0.755453	1.00417	1.98262	5.50731	0	0.383672	0.400553	0.969082	0.797922	3.1469	1.97286	12	12	11
AKAP13	0.300382	0.589508	0	1.14731	0.150016	0.197625	0.304758	0.294435	0.450667	0.603926	0.59243	0.584809	0	0	0	0	0	0	0	0	0	0.180547	0	0	0	0	0	0.215025	0	0	0.330437	0	0	0	0	0	0.434655	0.0150456	0.0454551	11	1	2
AKAP17A	0	0	0	0	0	0	0	0	0	0	0	0	0	0	0	0	0	0	0	0	0	0	0	0.695914	0.186857	0	0	0.43005	0	0	0	0	0	0	0	0	0	0.0579928	0.0514089	0	1	2
AKAP3	0	0	0	0	0	0	0	0	0	0	0	0	0	0	0	0	0	0	0	0	0	0	0	0	0	0	0.431182	0	0	0	0	0	0	0	0	0	0	0	0.0359318	0	0	1
AKAP6	0	0	0	0	0	0	0	0	0	0	0	0	0	0	0	0	0	0	0	0	0	0	0	0.347957	0	0	0	0	0	0	0	0	0	0	0	0	0	0.0289964	0	0	1	0
AKAP7	0	0	0.146245	0	0	0	0	0	0	0	0	0	0	0	0	0	0	0	0	0	0	0	0	0	0	0	0	0	0	0	0	0	0	0	0	0	0.0121871	0	0	1	0	0
AKAP8	0	0	0	0	0	0	0	0	0.150222	0	0	0	0	0	0	0	0	0	0	0	0	0.180547	0	0	0	0	0	0	0	0	0	0	0	0	0	0	0.0125185	0.0150456	0	1	1	0
AKAP9	0.450573	0.294754	0.146245	0.43024	0.450048	0	0.203172	0	0.150222	0.603926	0.296215	0.584809	0	0.160347	0.361536	0.172784	0.694201	0	0	0	1.12278	0	0.699348	0	0	0	0	0.215025	0.377727	0.251043	0.330437	0	0	0.191836	0	2.58422	0.30085	0.267583	0.329191	10	6	6
AKNA	0	0	0	0	0	0	0	0	0	0	0	0	0	0.160347	0	0	0	0	0	0	0	0	0	0	0	0	0	0	0	0	0	0	0	0	0	0	0	0.0133622	0	0	1	0
AKNAD1	0	0.147377	0	0	0	0	0	0	0	0	0	0	0	0	0	0	0	0	0	0	0	0	0	0	0	0	0	0	0	0	0	0	0	0	0	0	0.0122814	0	0	1	0	0
AKR1A1	6.30803	8.10573	7.31226	6.31019	9.15097	7.31212	6.60308	7.80252	6.45956	6.19024	4.88755	5.26328	7.6266	5.45179	2.53075	3.97402	5.55361	2.90103	4.51111	4.87646	4.6515	6.31915	5.24511	3.13161	2.05543	2.65397	3.44945	4.08547	3.02181	2.00835	2.64349	3.44207	6.53882	4.60406	4.80664	1.93816	6.80879	4.73106	3.43731	12	12	12
AKR1B1	18.9241	23.4329	20.4743	19.9345	27.3029	20.1577	17.4728	23.1131	20.5804	24.761	19.1059	24.2696	19.2672	16.5157	14.823	15.0322	12.1485	15.7744	13.7384	12.1912	15.5585	10.6523	16.4347	10.4387	11.2114	12.1324	11.2107	16.5569	13.0316	5.774	15.2001	18.5872	15.0896	21.6775	13.6188	11.629	21.6274	14.3812	13.8099	12	12	12
AKR1B15	0	0	0	0	0	0	0	0	0	0	0	0	0	0	1.08461	0	0	0	0	1.04496	0	0	0	0.347957	1.68172	0	2.58709	0	0	0	1.32175	0	0	0	0	0	0	0.20646	0.465879	0	3	3
AKR1C1	3.60459	2.21065	2.77866	1.57755	1.80019	2.66793	2.53965	1.91383	0	0	0	0	12.8448	1.92416	7.23072	7.08413	1.0413	6.52732	5.94646	3.48319	1.76436	6.13861	1.3987	4.17548	8.40858	4.54967	8.62363	3.4404	0	2.76148	2.31306	5.85152	1.00597	0	0.60083	0.323027	1.59109	4.96327	3.15651	8	12	10
AKR1C2	0	0	0	0	0	0	0	0	1.50222	0.754908	0.59243	2.63164	0	0	0	0	0	0	0	0	0	0	0	2.08774	0	0	4.31182	0	3.39954	0	1.65218	0	0	1.15102	0	0	0.456767	0.173978	0.876213	4	1	4
AKR1C3	3.15401	2.06328	2.63241	1.29072	1.65017	2.76675	2.03172	1.76661	2.55378	1.20785	0.740538	3.50886	12.4434	0	7.95379	6.04743	1.3884	5.0768	4.92121	2.78655	0	5.23587	1.74837	4.17548	6.91372	3.98096	9.05481	3.01035	5.85476	2.76148	1.98262	5.85152	0.502986	1.34285	0.400553	0	2.11389	4.31478	3.47138	12	10	11
AKR1E2	0.300382	0.294754	0.584981	0.143413	0	0.494062	0.304758	0.58887	0	0.452945	0.148108	0	0	0	0	0	0	0	0.20505	0	0	0	0	0	0	0	0	0	0	0	0	0	0	0	0	0	0.276023	0.0170875	0	9	1	0
AKR7A2	4.05516	5.60032	5.26482	3.15509	4.65049	6.22518	5.58722	4.71096	5.55822	3.17061	4.29512	3.80126	3.6126	6.25352	6.50765	7.25691	3.12391	3.98892	5.33131	8.70797	9.1426	7.22189	4.89543	8.00301	2.80286	4.73924	2.58709	5.37562	5.47704	4.51878	5.28698	5.85152	5.02986	5.17957	4.00553	7.42963	4.67287	6.17048	4.85698	12	12	12
AKT1	0	0.294754	0.146245	0	0.150016	0.0988124	0.203172	0.147217	0.600889	0.452945	0.148108	0.146202	0	0.96208	0.723072	0.172784	0	0	0	0.348319	0	1.08328	0	0	0	0	0	0.215025	0	0	0	0	0.502986	0	0.200277	0	0.19903	0.274128	0.0765239	10	5	3
AKT1S1	0	0	0	0	0	0	0	0	0	0	0	0	0	0	0	0	0	0	0	0	0	0	0	0	0	0	0	0	0	0	0	0	0	0.191836	0	0	0	0	0.0159863	0	0	1
AKT2	0	0	0.146245	0	0	0	0	0	0.150222	0	0	0.146202	0	0	0	0	0.347101	0	0	0	0	0.180547	0	0	0	0	0	0	0	0	0	0	0.502986	0	0	0	0.0368891	0.0439707	0.0419155	3	2	1
ALAD	7.80994	8.25311	3.07115	5.01947	4.95052	5.6323	4.36819	5.29983	5.55822	6.34122	3.70269	4.67847	11.6406	5.13109	6.86918	6.393	7.28911	11.2415	6.35656	3.48319	7.37824	6.13861	1.74837	10.7867	8.03486	7.20364	8.19245	8.38597	7.74339	18.3262	7.60004	9.29359	9.05375	4.22039	6.40885	8.07568	5.39043	7.03801	8.5449	12	12	12
ALAS1	0	0	0	0	0	0	0	0	0	0	0.148108	0	0	0	0	0	0.694201	0	0.20505	0	0	0	0.699348	0.347957	0	0	0	0	0	0	0.330437	0	0.502986	0.191836	0	0	0.0123423	0.162213	0.0854382	1	4	3
ALB	410.623	343.093	325.834	288.548	230.274	283.888	311.767	335.508	264.241	357.826	337.389	301.323	903.953	280.927	447.22	489.669	321.415	496.076	457.057	112.507	145.48	294.473	210.154	272.45	464.153	460.464	659.708	528.531	488.212	663.005	178.766	206.868	166.991	199.509	264.966	143.747	315.86	369.282	368.743	12	12	12
ALCAM	0.150191	0.147377	0.146245	0	0	0	0	0	0	0	0	0	0	0	0	0	0	0	0	0	0	0	0	0	0	0	0	0	0	0	0	0	0	0	0	0	0.0369844	0	0	3	0	0
ALDH16A1	0	0	0	0	0	0	0	0	0	0	0	0	2.007	0	0.361536	0	0	0.362629	0	0	0	1.08328	0	0	0.186857	0	0.431182	0	0	0.251043	0	0	0	0	0	0	0	0.317871	0.0724235	0	4	3
ALDH18A1	0	0	0	0	0	0.0988124	0	0	0	0.150982	0	0	0	0.320693	0.361536	0	0.347101	0	0	0	0.320793	0.541642	0.349674	0.695914	0	0	0	0	0	0	0	0.688414	0.502986	0	0.200277	0	0.0208162	0.244779	0.115973	2	7	3
ALDH1A1	5.40688	6.33721	7.16601	4.58923	5.55059	8.30024	8.22846	7.50809	4.80711	5.13337	4.59134	6.72531	33.7176	3.68797	7.59225	8.4664	3.12391	10.6975	7.58687	12.1912	8.18022	4.87478	13.6373	7.30709	8.78229	13.0803	17.6784	9.67612	5.6659	16.8199	6.60873	13.0799	6.03583	4.60406	5.20719	4.84541	6.19532	10.0886	9.34034	12	12	12
ALDH1A2	3.00382	2.50541	2.48617	2.1512	2.25024	3.06318	2.64123	3.23878	1.95289	2.11374	2.07351	2.77784	4.8168	2.08451	1.08461	1.72784	1.0413	1.08789	2.46061	2.08991	3.20793	1.26383	3.14706	0	2.616	3.98096	0	3.01035	3.39954	2.00835	0	3.44207	2.51493	3.64488	2.80387	1.61514	2.5215	2.00102	2.41967	12	11	10
ALDH1A3	0	0	0	0	0	0	0	0	0	0	0	0	0	0	0	0	0	0.906572	0	0	0.481189	1.98602	0	0	0	0	0	0	0	0	0	0	0	0	0	0	0	0.281148	0	0	3	0
ALDH1B1	3.00382	2.50541	3.50988	5.30629	3.7504	6.81805	3.55551	7.21365	5.10756	3.01963	2.22161	11.9886	3.2112	3.36728	2.53075	1.55505	2.0826	4.89549	2.0505	2.43823	5.45348	1.26383	3.49674	1.73978	2.24229	6.06622	2.15591	4.94557	3.02181	2.00835	4.62611	3.44207	3.5209	6.33059	2.20304	7.42963	4.83337	2.84041	3.99937	12	12	12
ALDH1L1	0.150191	0.884261	0.29249	0.717067	0	0.395249	0.304758	0	0	0	0.296215	0.146202	0	1.28277	0	0	0	1.45051	0	0	0.160396	0.361095	0.349674	0	0	0.379139	0	0.215025	0.188863	0	0.330437	0	2.01194	1.34285	0	1.61514	0.265536	0.300371	0.50695	8	5	7
ALDH1L2	0	0	0	0	0	0	0	0	0	0	0	0	0	0	0	0	0	0.181314	0	0.348319	0.160396	0.541642	0	0	0	0	0	0	0	0	0	0	0	0	0	0.323027	0	0.102639	0.0269189	0	4	1
ALDH2	46.4091	36.8442	45.6285	39.1518	53.5557	50.7896	45.1041	42.8403	45.968	41.5199	41.9145	46.9309	42.147	34.4745	32.8998	44.5782	37.4869	38.62	35.2687	49.8096	46.0338	32.4985	48.9543	36.8834	38.8663	41.5157	35.3569	42.7899	49.8599	38.4096	44.6089	49.91	48.2866	57.7426	46.0636	45.5469	44.7214	39.9712	44.9131	12	12	12
ALDH3A2	3.90497	6.33721	5.26482	4.44581	3.60038	3.55725	5.28247	2.5027	6.15911	5.43533	4.88755	4.38607	2.007	6.57421	5.42304	3.45567	6.59491	3.08234	5.94646	7.66301	4.33071	4.15259	2.09804	7.30709	4.11086	4.92881	3.88063	1.50517	1.13318	4.51878	8.59135	4.47469	3.01792	7.4816	6.60913	6.78357	4.64697	4.88626	4.75297	12	12	12
ALDH3B1	0	0	0	0	0	0	0	0	0	0	0	0	0	0	0	0	0	0	0	0	0	0	0	0	0	0	0	0	0	0	0	0	0	0.575508	0	0	0	0	0.047959	0	0	1
ALDH4A1	16.6712	18.4221	23.6917	17.0662	21.9023	20.4542	16.1522	17.0772	14.4213	15.7021	16.8843	18.7139	10.4364	13.7898	14.4614	13.8227	13.5369	16.8622	15.1737	19.8542	21.9743	10.2912	20.2811	16.354	11.9589	14.5968	5.17418	14.8367	14.1647	6.52713	18.5044	16.8661	23.6403	22.4448	25.2349	25.5192	18.0966	15.5698	16.6224	12	12	12
ALDH5A1	16.2206	11.0533	16.2332	15.4886	13.9515	17.391	15.3395	18.1077	16.224	9.51184	15.8475	15.6436	6.021	10.2622	8.31532	11.2309	10.0659	10.6975	14.1485	11.8428	17.3228	5.41642	17.4837	11.8305	6.35315	10.6159	2.58709	10.1062	10.1986	1.50626	12.2262	17.2103	16.0955	14.7714	11.4158	15.1823	15.0844	11.2198	10.6891	12	12	12
ALDH6A1	19.675	18.4221	24.2767	20.0779	22.2024	29.2485	22.0441	15.605	15.6231	18.2688	16.4399	21.9303	17.2602	21.9675	22.4152	21.4252	20.826	23.5709	24.196	27.5172	24.5407	16.9714	24.1275	25.0529	17.004	14.2177	10.3484	21.2875	18.6975	4.26774	24.4523	21.685	25.1493	26.6652	26.6368	30.6876	20.3178	22.4892	20.0916	12	12	12
ALDH7A1	19.5249	19.0116	20.6206	17.353	18.752	17.391	22.3489	15.8995	18.3271	16.155	12.7373	16.2285	14.049	11.3846	10.8461	16.76	14.5782	14.5051	18.2495	18.8092	22.6159	12.2772	25.1765	14.6142	6.72686	13.4594	2.58709	17.632	15.1091	2.00835	20.1566	26.8481	30.1792	21.8693	20.0277	26.4882	17.8624	16.1555	16.9243	12	12	12
ALDH9A1	17.8727	18.2747	13.8933	19.3608	17.4018	13.8337	16.3553	17.6661	17.576	18.1178	16.7362	15.9361	12.042	13.3088	17.7153	18.3151	15.9666	17.5875	12.303	23.6857	16.2	8.48572	20.6308	13.5703	17.5646	15.1656	13.3666	16.3419	16.62	10.7949	22.4697	20.3082	12.5746	22.0611	19.4268	23.258	16.9187	15.8176	17.496	12	12	12
ALDOA	83.2059	74.278	67.1265	69.412	84.459	84.9786	79.3386	80.5279	81.5707	75.9437	81.4592	81.4347	66.6324	64.6197	67.9687	68.7679	54.4948	61.1029	64.7959	61.6524	66.0834	59.039	65.389	53.9333	62.4103	59.7144	57.7783	78.4841	70.8237	55.9827	72.696	65.7435	67.9031	69.4446	68.094	58.1449	78.6446	62.8733	65.6016	12	12	12
ALDOC	39.9508	40.5286	37.7312	35.4231	47.555	40.019	36.2662	39.8959	36.6542	34.8767	34.6572	38.5974	38.9358	30.6262	32.5382	33.6928	24.9912	32.8179	30.3475	35.8768	36.5704	29.9708	32.5197	20.8774	28.2154	25.7814	28.0268	38.4894	36.0729	16.5689	36.6785	28.9134	37.221	40.0937	35.8495	34.2409	38.513	31.6471	32.1793	12	12	12
ALG1	0	0	0	0	0	0	0	0	0	0	0	0	0	0	0	0	0	0	0	0	0	0.361095	0	0	0	0	0	0	0	0	0	0	0	0	0	0	0	0.0300912	0	0	1	0
ALG11	0	0	0	0	0	0	0	0	0	0	0	0	0	0	0	0	0	0	0	0	0	0	0	0	0	0	0	0	0	0	0	0	0.502986	0	0	0	0	0	0.0419155	0	0	1
ALG2	0	0	0	0	0	0	0	0	0	0	0	0	0	0	0	0	0	0	0	0	0	0.180547	0	0	0.186857	0	0	0	0	0	0	0	0	0	0	0	0	0.0150456	0.0155714	0	1	1
ALG9	0	0.147377	0	0.143413	0	0	0	0	0	0	0	0	0	0	0	0	0	0	0	0	0	0	0	0	0	0	0	0	0	0	0	0	0	0	0	0	0.0242325	0	0	2	0	0
ALKAL2	0	0	0	0	0	0	0	0	0	0	0	0	0	0	0	0	0	0	0	0	0	0	0	0	0	0	0	0	0	0.251043	0	0	0	0	0	0	0	0	0.0209203	0	0	1
ALKBH1	0	0	0	0	0	0.0988124	0	0	0	0	0	0	0	0	0	0	0	0	0	0	0	0	0	0	0	0	0	0	0	0	0	0	0	0	0	0	0.00823436	0	0	1	0	0
ALKBH5	0	0	0	0	0	0	0	0	0	0	0	0	0	0	0	0	0	0	1.02525	0	0	0	0	0	0	0	0	0	0	0	0	0	0	0	0	0	0	0.0854377	0	0	1	0
ALKBH7	0	0	0	0	0	0	0	0	0	0	0	0	0	0	0	0.345567	0	0.181314	0	0	0	0.180547	0	0	0	0	0	0	0	0	0	0	0	0.383672	0.400553	0	0	0.0589524	0.0653521	0	3	2
ALMS1	0	0	0.146245	0	0	0.296437	0	0	0.150222	0	0	0	0.4014	0.48104	0	0	0	0	0	0	1.44357	0	0	0.347957	0.186857	0	0.431182	0	0	0	0	0.344207	0	0	0	0.646055	0.0494087	0.22283	0.134025	3	4	4
ALOX12	0	0	0	0	0	0	0	0	0	0	0	0	0	0	0	0	0	0	0	0	0	12.6383	0	0	0	0	0	0	0	0	0	0	0	0	0	0	0	1.05319	0	0	1	0
ALOX12B	0	0	0.146245	0	0	0	0	0.147217	0.150222	0	0.148108	0	0	0	0	0.345567	0	0.543943	0.20505	0	0.641586	0.361095	0	0	0.560572	0.189569	0	0.215025	0	0	0	0	0	0	0	0.323027	0.049316	0.17477	0.107349	4	5	4
ALOX15B	0	0	0	0	0	0	0	0	0.600889	0.452945	0.59243	0.584809	0	0	0	0	0	0	0	0	0	0.180547	0	0	0	0	0	0	0	0	0	0	0	0	0	0	0.185923	0.0150456	0	4	1	0
ALOX5	0	0	0	0	0	0	0	0	0	0	0	0	0	0	0	0	0	0	0	0	0	0.722189	0	0	0	0	0	0	0	0	0	0	0	0	0	0	0	0.0601824	0	0	1	0
ALOX5AP	0	0.147377	0.146245	0.286827	0.600064	0	0.304758	0	0.150222	0.150982	0.148108	0.438607	3.2112	1.12243	1.08461	1.20949	0	1.2692	0.410101	1.39328	0.962379	1.08328	1.3987	1.04387	1.49486	0.379139	0.862363	0.860099	1.13318	1.00417	0.99131	1.03262	0.502986	0.767344	1.20166	0.969082	0.197766	1.18238	0.933235	9	11	12
ALPK1	0	0	0	0	0	0	0	0	0	0	0	0	0	0.160347	0.723072	0.172784	0	0.181314	0.20505	0.348319	0	0.180547	0	0	0	0	0	0	0	0	0	0	0	0	0	0	0	0.164286	0	0	7	0
ALPK2	0	0	0	0	0	0	0	0	0	0	0	0	0	0.641387	0	0	0	0	0	0	0	0	0	0	0	0	0	0	0	0	0	0	0	0	0	0	0	0.0534489	0	0	1	0
ALPK3	1.35172	1.03164	1.02372	1.14731	1.05011	0.988124	1.32062	0.736087	1.65244	0.905889	0.888646	1.16962	0	1.92416	0.361536	0.172784	0.347101	0.181314	0	2.08991	1.44357	1.26383	0	1.39183	0.560572	0.947847	0	0.860099	0.56659	0	1.98262	0.344207	1.00597	0.575508	2.40332	1.29211	1.10549	0.764669	0.878237	12	9	10
ALPL	0	0	0	0	0	0	0	0	0	0	0	0	0	0	0	0	0	0	0	0	0	0.180547	0	0	0	0	0	0	0	0	0	0	0	0	0	0	0	0.0150456	0	0	1	0
ALS2	0	0	0	0	0	0.0988124	0	0	0	0	0	0	0	0	0	0	0	0	0	0	0	0	0	0	0	0	0	0	0	0	0	0	0	0	0	0	0.00823436	0	0	1	0	0
ALX4	0	0	0	0	0	0	0	0	0	0	0	0	0	0	0	0	0.347101	0	0	0	0	0	0	0	0	0	0.431182	0	0	0	0	0	0	0	0	0	0	0.0289251	0.0359318	0	1	1
ALYREF	0	0.294754	0	0	0	0.0988124	0.203172	0	0.450667	0	0.148108	0	0	0.48104	0.361536	0.518351	0.694201	0.181314	0.20505	1.39328	0.801982	1.08328	0.349674	0.347957	0.186857	0	0	0	0	0	0.99131	0	1.50896	0.191836	0.400553	0.323027	0.099626	0.534805	0.300212	5	11	6
AMBP	3.15401	4.12655	3.50988	1.86437	7.5008	4.34774	5.89198	2.94435	3.45511	5.28435	2.81404	2.77784	29.3022	12.3467	24.2229	13.4771	16.3137	27.3785	22.3505	11.4945	11.0674	16.2493	6.99348	16.006	30.4577	29.1937	56.916	27.7382	53.0706	33.8908	10.574	11.3588	7.54479	13.4285	11.2155	8.72174	3.97259	17.2669	24.5092	12	12	12
AMBRA1	0	0	0	0	0.150016	0	0	0	0	0	0	0	0	0	0	0	0.347101	0	0	0	0	0	0.349674	0	0	0.189569	0	0	0	0	0.330437	0.344207	0	0	0.200277	0	0.0125013	0.0580645	0.0887075	1	2	4
AMD1	0	0	0	0	0	0	0	0	0	0	0	0	0	0	0	0	0	0	0	0	0	0	0	0	0	0	0	0	0	0	0	0	0	0	0.200277	0	0	0	0.0166897	0	0	1
AMDHD1	0	0	0	0	0	0	0	0	0	0	0	0	0	0	0	0	0	0	0	0	0	0	0	0	0.186857	0	0	0	0	0	0.330437	0	0	0	0	0	0	0	0.0431078	0	0	2
AMDHD2	0	0	0	0	0	0	0	0	0	0	0	0	0	0	1.08461	0	0	0.906572	1.02525	0	0	0	0	0	1.12114	0.379139	0.862363	0	1.32204	0.502087	0.330437	0	0	0	0	0	0	0.251369	0.376434	0	3	6
AMER2	0	0	0	0	0	0	0	0	0	0	0	0	0	0	0	0	0	0	0	0	0	0	0	0	0	0	0	0	0	0	0	0	0	0	0.200277	0	0	0	0.0166897	0	0	1
AMHR2	0	0	0	0	0	0	0	0	0	0	0	0	0	0	0	0	0	0	0	0	0	0	0	0	0	0	0	0	0	0	0	0	0	0.575508	0.200277	0	0	0	0.0646487	0	0	2
AMIGO3	0	0	0	0	0	0	0	0	0	0	0	0	0	0	0	0	0	0	0	0	0	0	0	0	0	0	0	0	0.188863	0	0	0	0	0	0	0	0	0	0.0157386	0	0	1
AMN	0	0	0	0	0	0	0	0	0	0	0	0	0	0	0	0	0	0.181314	0	0	0	0	0	0	0	0	0	0	0	0	0	0	0	0	0	0	0	0.0151095	0	0	1	0
AMN1	0	0	0	0	0.450048	0.395249	0.304758	0.441652	0.450667	0.150982	0.444323	0.146202	0	0	0	0	0	0	0	0	0	0	0	0	0	0	0	0	0	0	0	0	0	0	0	0	0.23199	0	0	8	0	0
AMOT	0	0	0	0	0	0	0	0	0	0	0	0	0	0.160347	0	0	0	0	0	0	0	0	0	0	0	0	0	0	0	0	0	0	0	0	0	0	0	0.0133622	0	0	1	0
AMOTL1	0	0	0	0.143413	0	0	0	0	0	0	0	0	0	0	0.361536	0	0	0	0	0	0	0	0	0	0.373715	0	0	0	0	0.251043	0	0	0	0	0	0	0.0119511	0.030128	0.0520632	1	1	2
AMPD1	0	0	0	0	0	0.0988124	0	0	0	0	0	0.146202	0	0	0.361536	0	0	0	0	0	0	0	0	0	0	0	0	0	0	0	0	0	0	0	0	0	0.0204179	0.030128	0	2	1	0
AMPD3	0	0	0	0	0	0	0	0	0	0	0	0	0	0	0	0	0	0	0	0	0	0	0	0	0	0	0	0	0	0.251043	0	0	0	0	0	0	0	0	0.0209203	0	0	1
AMT	4.20535	2.80016	3.21739	2.72485	5.25056	2.96437	2.03172	2.64991	3.30489	2.86865	2.36972	3.94746	0.4014	0.48104	1.08461	1.38227	0.347101	0.362629	2.46061	2.43823	4.97229	0.361095	2.09804	1.73978	1.68172	0.947847	0	1.93522	1.88863	0	2.64349	2.40945	3.5209	1.91836	3.20443	3.87633	3.19459	1.51076	2.0022	12	12	10
AMY1A	0	0	0	0	0	0	0	0	0	0	0	0	0	0	0	0	0	0.181314	0.615151	0	0	0	0	0	0	0	0.431182	0	0	0	0	0	0	0	0	0	0	0.0663721	0.0359318	0	2	1
AMY1C	0	0	0	0	0	0	0	0.58887	0	0	0	0	0	0	0	0	0	0	0	0	0	0	0	0	0	0.189569	0	0	0.188863	0	0	0.344207	0	0.191836	0	0	0.0490725	0	0.0762063	1	0	4
AMZ2	0	0	0	0	0	0	0	0	0.150222	0	0	0.292405	0	0	0	0	0	0	0	0	0	0.541642	0	0	0	0	0	0	0.188863	0	0	0	0	0.383672	0	0	0.0368856	0.0451368	0.0477113	2	1	2
ANAPC1	0	0	0	0	0	0	0	0	0	0	0	0	0	0	0	0.345567	0	0	0	0	0	0	0	0.347957	0	0	0	0.43005	0	0	0	0	0	0	0	0	0	0.0577937	0.0358375	0	2	1
ANG	0	0	0	0	0	0	0	0	0	0	0	0	3.2112	2.56555	1.44614	5.70186	1.3884	3.62629	7.99697	1.39328	0.320793	1.80547	1.04902	3.82752	14.9486	13.4594	21.1279	11.3963	15.6757	8.53547	4.62611	6.19572	6.03583	4.7959	3.4047	5.81449	0	2.86104	9.66801	0	12	12
ANGPT4	0	0	0	0	0	0	0	0	0	0	0	0	0.8028	0	0	0	1.3884	0	0	0	0	0	1.74837	0	0	0	0	0	0	0	0	0	0	0	0	0	0	0.328298	0	0	3	0
ANGPTL1	0	0	0	0	0	0	0	0	0	0	0	0	0	0	0	0	0	0	0	0	0	0	0	0	0	0	0	0	0	0.75313	0	0	0	0	0	0	0	0	0.0627608	0	0	1
ANGPTL2	0	0	0.146245	0	0	0	0	0	0	0	0	0	0	0.48104	2.53075	0.863918	6.59491	0.725257	3.69091	2.43823	0	0.902736	1.74837	3.47957	8.22172	3.41225	13.7978	5.1606	8.30998	8.03339	3.96524	4.47469	1.00597	1.72652	0.200277	0	0.0121871	1.95464	4.85904	1	10	11
ANGPTL3	0	0	0	0	0	0	0	0	0	0	0	0	0	0	0	0	0	0	0	0	0.320793	0	0	0	0.373715	0	0.862363	0.215025	1.32204	0	0	0	0	0	0	0	0	0.0267327	0.231095	0	1	4
ANGPTL4	0	0	0	0	0	0	0	0	0	0	0	0	0	0	0	0	0	1.63183	0.20505	0	0	1.80547	0	0	0.560572	0.379139	2.15591	0	0.377727	0	0	0	0	0	0	0	0	0.303529	0.289445	0	3	4
ANGPTL6	0	0	0	0	0	0	0	0	0	0	0	0	0	0.160347	0	0	0	0	0	0	0	0	0	0	0.186857	0	0.862363	0	0	1.00417	0.660873	0	0	0	0	0	0	0.0133622	0.226189	0	1	4
ANGPTL8	0	0	0	0	0	0	0	0	0	0	0	0	0	0	1.44614	0	0	1.63183	0	0	0	0	0	0	0	0	0	0	0	0	0	0	0	0	0	0	0	0.256498	0	0	2	0
ANK1	0.901147	0.442131	0.584981	0.43024	0.300032	0.395249	0.711101	0.58887	0.150222	0.452945	0.59243	0.292405	23.6826	2.08451	5.78457	13.6499	2.7768	16.3183	7.99697	0.696638	3.52872	36.8316	2.44772	28.1845	13.6406	19.9048	28.8892	2.15025	4.15499	103.179	1.65218	2.06524	0.502986	4.02856	2.20304	1.29211	0.486813	11.9986	15.3052	12	12	12
ANK2	6.60841	3.53705	4.67984	4.44581	6.75072	6.02755	6.70467	8.09696	3.90578	5.28435	6.07241	5.26328	1.6056	2.72589	1.80768	2.93732	4.16521	1.99446	2.0505	7.31469	4.6515	1.98602	5.94446	2.08774	1.49486	3.03311	1.72473	2.36527	1.69977	0.502087	3.6348	2.75365	3.01792	2.6857	4.60636	5.81449	5.61474	3.27259	2.77773	12	12	12
ANK3	13.367	9.13737	14.1858	15.2018	13.2014	8.89311	8.6348	11.483	5.85867	7.54908	6.51673	8.47973	1.6056	6.09317	1.44614	3.97402	4.16521	2.35709	5.74141	12.5395	7.53864	10.2912	7.34315	6.26322	1.86857	1.70613	2.15591	1.7202	1.51091	3.01252	3.96524	2.40945	10.0597	1.91836	8.81217	7.75266	10.209	5.77986	3.90765	12	12	12
ANKEF1	0	0	0	0	0	0	0	0.147217	0	0	0	0	0	0	0	0	0	0	0	0	0	0	0	0	0	0	0	0	0	0	0	0	0	0	0	0	0.0122681	0	0	1	0	0
ANKFY1	0	0	0	0	0	0	0	0	0	0	0	0	0	0	1.08461	0	0	0	0	0	0	0.541642	0	0	0.186857	0	0	0.215025	0	0.251043	0.660873	0	0	0.575508	0	0.969082	0	0.135521	0.238199	0	2	6
ANKH	0	0	0	0	0	0	0.101586	0	0	0	0	0	0	0	0	0	0.347101	0	0	0	0	0	0	0	0	0	0	0	0	0	0	0	0	0	0	0	0.00846549	0.0289251	0	1	1	0
ANKHD1	0.300382	0.442131	0.731226	1.14731	0	0	0	0	0	0	1.77729	0.438607	0	0	0	0	0	0	0	0	0	0	0	0	0	0	0	0	0	0	0	0	0	0	0	0	0.403079	0	0	6	0	0
ANKLE2	0	0	0	0	0	0	0	0	0	0	0	0	0.8028	0	0	0	0.347101	0	0	0	0	0	0	0	0	0	0	0	0	0	0	0	0	0	0	0	0	0.0958251	0	0	2	0
ANKRD1	10.8138	7.07409	1.6087	20.3647	0.450048	1.97625	16.3553	1.76661	2.25333	11.6256	3.8508	4.23987	1.6056	16.9967	13.0153	10.0215	14.2311	9.24703	11.4828	16.371	7.21784	12.0967	11.1896	14.9621	10.6509	11.5637	9.486	6.23572	6.42135	3.51461	19.8262	5.50731	16.0955	9.97547	14.2196	17.1205	6.86492	11.5364	10.8847	12	12	12
ANKRD11	0.150191	0	0	0	0	0	0	0	0	0	0	0	0.8028	0	0.723072	0.345567	1.3884	0.362629	1.02525	0	0	0.361095	0.699348	0	0.747429	1.13742	0.862363	0.860099	0.755453	0.75313	0	1.03262	0.502986	0.191836	0	0	0.0125159	0.47568	0.570278	1	8	9
ANKRD12	0.450573	0.442131	0.877471	0.286827	0.600064	0.395249	0.50793	0.441652	0	0	0	0	0	0	0	0.518351	0.347101	0	0.20505	0	0	0	0.349674	0	0	0.189569	0	0.860099	0	0	0	0.344207	0.502986	0.767344	0.200277	0	0.333491	0.118348	0.238707	8	4	6
ANKRD13A	0	0	0	0	0.150016	0	0	0	0.150222	0	0	0.146202	0	0	0	0	0	0	0	0	0	0	0	0	0	0	0	0	0	0	0	0	0	0	0	0	0.0372034	0	0	3	0	0
ANKRD17	1.20153	1.47377	1.90119	1.86437	1.05011	1.28456	1.21903	1.17774	0	0	0	0	0	0	0	1.90062	0	2.17577	0	0	0	1.80547	0	0	0	1.32699	0	1.29015	0	0	0	0.688414	0.502986	0	1.00138	0	0.931025	0.490155	0.400826	8	3	5
ANKRD18A	0.600765	0.736885	0.146245	0.143413	0	0	0	0	0.600889	0.301963	0.740538	0.292405	0.4014	0	0	0	0	0	0	0	0	0	0	0	0	0	0	0	0	0	0	0	0	0	0	0	0.296925	0.03345	0	8	1	0
ANKRD2	16.2206	37.139	14.4783	43.5976	8.55091	8.7943	18.1839	27.2352	19.0782	25.8178	17.3286	26.1702	0	3.68797	1.08461	4.83794	1.3884	5.25812	3.48586	2.43823	3.52872	0.361095	6.6438	3.13161	1.12114	1.13742	0.862363	1.50517	2.0775	0	12.2262	4.13048	5.02986	17.4571	6.40885	3.23027	21.8829	2.9872	4.59886	12	11	11
ANKRD20A1	0	0	0	0	0	0	0	0	0	0	0	0	0	0	0	0	0	0.362629	0.20505	0	0	0	0	0	0	0.189569	0	0.215025	0	0.251043	0	0	0	0	0.400553	0	0	0.0473066	0.0880159	0	2	4
ANKRD20A8P	0	0	0	0	0	0	0	0	0	0	0	0	0	0	0	0	0	0	0	0	0	0	0	0	0	0	0.862363	0	0	0	0	0	0	0	0	0	0	0	0.0718636	0	0	1
ANKRD24	0	0	0	0	0	0	0	0	0	0	0	0	0	0	0	0	0	0.181314	0	0	0	0	0	0	0	0	0	0	0	0	0	0	0	0	0	0	0	0.0151095	0	0	1	0
ANKRD26	0	0	0	0	0	0	0.101586	0	0	0	0	0	0	0	0	0	0	0	0	0	0	0	0	0	0	0	0	0	0.188863	0	0	0	0	0	0	0	0.00846549	0	0.0157386	1	0	1
ANKRD28	0	0	0.146245	0.143413	0	0	0	0	0	0	0	0	0	0	0	0	0	0	0	0	0	0	0	0.695914	0	0	0	0	0	0	0	0	0	0	0	0	0.0241382	0.0579928	0	2	1	0
ANKRD29	0	0.884261	1.02372	0.86048	0.900095	0.889311	0.914273	0.883304	0.901334	0.905889	0.888646	0	0	0	0	0	0	0	0	0	0	0	0	0	0	0.947847	0	0	0	0	0	0	0	0	0	0	0.754276	0	0.0789873	10	0	1
ANKRD30A	0	0	0	0	0	0	0	0	0	0	0	0	0	0	0	0	0	0	0	0	0	0	0	0	0	0	0	0	0	0	0	0.344207	0	0	0	0	0	0	0.0286839	0	0	1
ANKRD30B	0	0	0	0	0	0	0	0	0.150222	0	0.296215	0.146202	0	0	0	0	0	0	0	0	0	0	0	0	0	0	0	0	0	0	0	0	0	0	0	0	0.0493866	0	0	3	0	0
ANKRD30BL	0	0	0	0	0	0	0	0	0	0	0	0	0	0	0	0	0	0	0	0	0	0	0	0	0	0	0	0	0.188863	0	0	0	0	0	0	0	0	0	0.0157386	0	0	1
ANKRD34A	0	0	0	0	0.300032	0.197625	0.406344	0.294435	0	0	0	0	0.4014	0.801733	0.361536	0.518351	0.694201	0.543943	0.615151	0.696638	0.801982	1.26383	2.09804	0.695914	0.373715	0.758278	0	0.43005	0.188863	0	0.330437	1.03262	2.01194	1.72652	1.20166	0.323027	0.0998696	0.79106	0.698093	4	12	10
ANKRD36BP1	0	0	0	0	0.300032	0.494062	0.304758	0.294435	0.600889	0.301963	0.148108	0.584809	0	0.48104	0	0	0	0	0	0	0.481189	0	0	0	0	0	0	0	0	0	0	0	0	0	0	0.646055	0.252421	0.0801858	0.0538379	8	2	1
ANKRD36C	0.600765	0.294754	0.29249	0.143413	0	0	0	0	0	0	0	0	0	0	0	0	0	0	0	0	0	0	0	0	0	0	0	0	0	0	0	0	0	0	0	0	0.110952	0	0	4	0	0
ANKRD42	0	0	0	0	0	0	0	0	0.300445	0.150982	0.148108	0	0	0	0	0	0	0	0.20505	0	0	0	0	0	0	0	0	0	0	0	0	0	0	0	0	0	0.0499611	0.0170875	0	3	1	0
ANKRD50	0	0	0	0	0	0	0	0	0	0	0	0	0	0	0	0	0	0	0	0	0	0.180547	0	0	0	0.189569	0	0	0	0	0	0	0	0	0.200277	0	0	0.0150456	0.0324872	0	1	2
ANKRD52	0.150191	0.147377	0	0.143413	0	0	0	0	0	0	0	0	0	0.641387	0	0	0	0	0	0	0.481189	0	0	0.347957	0	0	0	0.43005	0	0	0	0	0	0	0	0.646055	0.0367484	0.122544	0.0896754	3	3	2
ANKRD55	0	0	0	0	0	0	0	0	0	0	0	0.146202	0	0	0	0	0	0	0	0	0	0	0	0	0	0.189569	0	0	0	0	0	0.344207	0	0	0	0	0.0121835	0	0.0444814	1	0	2
ANKRD61	0	0	0	0	0	0	0	0	0	0	0	0	0	0	0	0	0.347101	0.181314	0	0	0	0	0	0	0	0	0	0.215025	0	0	0	0	0	0	0	0	0	0.0440346	0.0179187	0	2	1
ANKS1A	0	0	0	0.286827	0	0	0.203172	0	0	0	0.148108	0.292405	0	0	0	0	0	0	0.20505	0.348319	0	0.180547	0	0	0	0.189569	0	0	0	0	0	0	0	0	0	0	0.0775426	0.0611597	0.0157975	4	3	1
ANKS1B	0	0	0	0	0	0	0.101586	0.147217	0	0	0	0	0	0.160347	0	0.345567	0	0	0.410101	0	0.320793	0	0	0	0.373715	0	0	0	0.755453	0	0.330437	0	0	0	0	0	0.0207336	0.103067	0.121634	2	4	3
ANKZF1	0	0	0	0	0	0	0	0	0	0	0	0	0	0.641387	1.44614	0	0	1.08789	0	0.348319	0	0	0	0	0.186857	0	0	0.645075	1.32204	0	0	0	0	0	0	0	0	0.293645	0.179498	0	4	3
ANO10	0	0	0	0	0	0	0	0	0	0	0	0	0	0.48104	0	0	0	0.181314	0	0.348319	0	0.541642	0	0.347957	0.186857	0	0	0	0	0	0	0	0	0	0	0	0	0.158356	0.0155714	0	5	1
ANO2	0	0	0	0	0	0	0	0	0	0	0	0	0	0.160347	0	0	0	0.181314	0	0	0	0	0	0	0	0	0	0	0	0	0	0	0	0	0	0	0	0.0284718	0	0	2	0
ANO6	0	0.147377	0	0.286827	0	0	0	0	0	0	0	0.292405	0	0	0	0.172784	0.347101	0.362629	0	0.348319	0	5.23587	0.349674	0.347957	0	0	0	0	0	0	0	0	0	0.191836	0	0	0.0605507	0.597028	0.0159863	3	7	1
ANOS1	0	0	0	0	0	0	0	0	0	0	0	0	0	0.160347	0	0	0	0.725257	0.20505	0	0	0	0	0.347957	2.98972	1.13742	16.3849	3.87045	11.3318	2.76148	2.31306	0.344207	0	0.767344	0.200277	0	0	0.119884	3.50839	0	4	10
ANP32A	4.20535	5.60032	6.58103	5.16288	5.25056	5.23706	2.84441	4.2693	4.95733	4.0765	3.8508	3.80126	4.014	4.32936	5.78457	5.70186	3.81811	2.71972	5.94646	6.26974	4.33071	6.68025	4.54576	5.56731	4.48457	1.89569	1.29354	4.08547	4.15499	2.00835	4.95655	2.75365	4.52687	2.6857	4.80664	5.81449	4.65307	4.97565	3.62221	12	12	12
ANP32B	0.750956	1.47377	1.90119	1.57755	2.25024	1.28456	0.914273	1.03052	1.20178	0.754908	0.888646	1.16962	1.6056	1.92416	2.53075	2.41897	0.347101	0.906572	1.43535	2.08991	1.28317	4.15259	2.44772	1.73978	1.68172	0.947847	1.29354	1.50517	1.69977	0.251043	1.65218	2.06524	3.01792	0	1.00138	1.61514	1.2665	1.90681	1.39425	12	12	11
ANP32CP	0	0	0	0	0	0	0	0	0	0	0	0	0	0	0	1.72784	0	0	0	0	0.962379	0	0	0	0	0	0	0.645075	0	0	0	0	0	0	0	1.61514	0	0.224185	0.188351	0	2	2
ANP32E	0.450573	0	0.29249	0	0.450048	0.296437	0.406344	0.294435	0	0.452945	0	0.292405	0	0	0.361536	0.863918	0.347101	0.543943	0	0.348319	0	0.722189	0	0	0	0	0	0.43005	0.188863	0.502087	0.660873	0	0	0.191836	0	0	0.24464	0.265584	0.164476	8	6	5
ANPEP	0	0	0	0	0	0	0	0	0	0	0	0	0	0	0	0	0	0	0	0	0	0.722189	0	0	0	0	0	0	0	0	0	0	0	0	0	0	0	0.0601824	0	0	1	0
ANTXR1	0	0	0	0	0	0	0	0	0	0	0	0	0	0	0	0	0	0.181314	0	0	0	0	0	0.347957	0	0	0.431182	0	0.188863	0.502087	0	0	0	0	0	0	0	0.0441059	0.093511	0	2	3
ANTXR2	0.150191	0.294754	0.146245	0.143413	0.450048	0.0988124	0.203172	0.294435	0	0.150982	0	0	0	0	0.723072	0	0	0.181314	0	0	0	0.361095	0	0	1.68172	0.189569	0.431182	0	0	0.251043	0	0	0	0	0	0	0.161004	0.105457	0.212792	9	3	4
ANXA1	14.7187	13.8534	15.0632	13.6243	14.8516	13.7349	13.9173	12.9551	15.0222	15.0982	12.2929	14.3278	31.3092	18.6002	21.3306	18.3151	13.5369	19.2193	19.0697	13.9328	17.4832	24.9155	17.134	18.0938	21.8623	18.7674	22.4214	13.9766	15.4868	19.8324	14.8696	19.6198	11.0657	11.3183	9.61328	11.952	14.1216	19.4117	15.8988	12	12	12
ANXA10	0	0	0.146245	0	0	0	0	0	0	0	0	0	0	0	0	0	0	0	0.20505	0	0	0	0	0	0	0	0	0	0	0	0	0	0	0	0.200277	0	0.0121871	0.0170875	0.0166897	1	1	1
ANXA11	17.7226	16.5062	17.8419	20.5081	16.5017	20.8494	19.4029	20.9049	18.1769	20.0805	21.7718	15.7899	14.4504	23.4106	22.0537	19.3518	18.0492	19.4006	18.8646	19.8542	21.4931	21.3046	22.7288	22.2692	17.9383	14.4073	13.7978	17.417	16.2422	9.03756	20.8175	17.2103	20.6224	20.3346	24.4337	19.3816	18.8381	20.2692	17.6367	12	12	12
ANXA2	37.0972	37.4337	40.0712	32.9851	37.804	40.1178	39.009	34.3017	34.2507	39.1042	33.4723	38.305	59.0058	33.6728	39.0459	42.6776	39.9166	41.521	42.6505	40.0567	38.816	40.4426	40.9118	41.0589	44.8457	39.0513	43.5493	35.9091	38.1504	51.966	34.035	45.0911	35.209	33.5713	31.0429	30.3646	36.996	41.648	38.5655	12	12	12
ANXA3	10.6636	11.348	12.1383	9.17845	12.4513	11.1658	11.276	9.86357	10.2151	10.8707	10.5156	8.62594	1.6056	2.72589	2.89229	3.97402	2.7768	3.26366	4.51111	5.22478	8.9822	12.2772	9.79087	6.26322	2.05543	3.79139	1.29354	6.23572	5.47704	2.00835	6.27829	5.50731	8.04777	7.09793	5.00691	6.13752	10.6927	5.35731	4.91143	12	12	12
ANXA4	1.95249	3.97918	4.97233	2.58144	2.40025	3.26081	4.16502	2.06104	1.95289	3.01963	1.77729	2.04683	8.4294	6.41387	10.8461	5.87464	6.59491	8.15915	6.97171	12.1912	5.13269	14.2632	4.89543	5.91527	5.97943	2.08526	11.2107	4.08547	3.5884	3.51461	4.29567	7.22834	4.02389	3.06938	4.00553	2.90725	2.84743	7.97396	4.66616	12	12	12
ANXA5	22.0781	20.9275	22.5217	22.5159	21.4523	21.047	21.333	22.0826	21.3316	22.3453	23.401	21.0531	34.9218	28.0607	34.7074	27.991	27.0738	29.3729	25.8364	27.5172	23.8991	33.7623	24.1275	24.357	30.8314	28.4354	36.2193	25.1579	31.5402	34.895	23.7914	20.9966	20.1194	22.0611	18.6257	18.7356	21.8408	28.4689	25.9508	12	12	12
ANXA6	59.6259	65.1406	64.4941	60.8072	67.6572	64.0304	58.2087	65.3645	59.9387	59.1848	62.7976	62.7208	66.6324	66.3835	66.5226	69.2862	56.2303	60.7403	55.3636	62.0007	63.517	56.6918	55.5981	52.5415	65.5869	62.1788	64.6772	59.1318	61.0028	50.9618	61.1308	64.3667	54.8255	61.1957	58.681	63.3134	62.4975	60.959	60.5877	12	12	12
ANXA7	12.7662	15.1798	15.502	13.4809	16.2017	11.8575	12.7998	14.4273	14.7218	13.4374	11.1081	12.4272	14.4504	13.4691	16.2691	13.8227	14.9253	16.4996	11.6879	18.1126	12.3505	18.4158	11.1896	14.6142	13.2669	10.0472	15.5225	14.6217	11.7095	10.2928	16.5218	15.1451	10.0597	19.3754	15.4213	16.4744	13.6591	14.6506	14.0382	12	12	12
ANXA8L1	0	0	0	0	0	0	0	0	0	0.301963	0	0	0	0	0	0	0	0	0	0	0	0	0	0	0	0	0	0	0	0	0	0	0	0	0	0	0.0251636	0	0	1	0	0
AOC3	2.40306	1.9159	3.65613	1.00389	4.50048	2.07506	4.46978	2.79713	2.10311	2.56669	1.48108	2.33924	18.063	1.76381	7.23072	4.66516	6.24781	8.15915	3.07576	7.31469	3.52872	1.08328	8.74185	3.47957	5.232	16.1134	12.9354	5.37562	3.77727	2.25939	2.97393	12.3914	5.02986	3.83672	4.00553	1.93816	2.60929	6.11279	6.3224	12	12	12
AOPEP	0	0	0	0	0	0	0	0	0	0	0	0	0	0	0	0	0	0	0	0	0	0	0	0	0	0.568708	0	0	0	0	0	0	0	0	0	0	0	0	0.0473924	0	0	1
AP1B1	3.75478	3.38967	3.07115	2.86827	3.30035	1.77862	2.33648	1.03052	2.85422	2.56669	1.77729	2.77784	4.014	6.57421	4.69997	3.62846	2.0826	2.71972	2.87071	3.48319	3.52872	11.1939	2.44772	1.39183	3.36343	1.51656	3.01827	2.15025	1.88863	1.50626	2.64349	0.688414	1.00597	1.34285	2.20304	2.26119	2.62549	4.05292	1.9657	12	12	12
AP1G1	0.150191	0.442131	0.29249	0	0.450048	0	0.203172	0	0.600889	0.150982	0.148108	0	0	0.96208	0.361536	1.0367	0.347101	0.906572	0.410101	0.696638	0.160396	1.98602	0	0.347957	0	0	0	0.215025	0	0.251043	0	0	0	0.95918	0.400553	0.323027	0.203167	0.601259	0.179069	8	10	5
AP1G2	0	0	0	0.143413	0	0	0	0	0	0	0	0	0	0	0	0	0	0	0	0	0	0	0	0	0	0	0	0	0	0	0	0	0	0	0	0	0.0119511	0	0	1	0	0
AP1M1	0	0	0	0	0.150016	0	0.203172	0	0	0	0	0	0	0.160347	0	0	0	0	0.20505	0	0.320793	1.62493	0	0	0	0	0	0	0	0	0.330437	0	0	0	0	0.646055	0.0294323	0.192593	0.0813743	2	4	2
AP1M2	0.300382	0.294754	0.146245	0.573653	0	0	0	0	0.150222	0.301963	0	0	0	0	0	0	0	0	0	0	0	0	0	0	0	0	0	0	0	0	0	0	0	0	0	0	0.147268	0	0	6	0	0
AP1S2	0	0	0	0.143413	0.150016	0	0	0	0	0	0	0	0	0	0	0	0	0	0	0	0	0.361095	0	0	0	0	0	0.215025	0	0	0	0	0	0	0	0	0.0244524	0.0300912	0.0179187	2	1	1
AP2A1	3.90497	5.45295	4.5336	4.3024	4.35046	3.65606	4.77454	3.82765	4.35645	3.62356	3.70269	4.23987	8.4294	9.30011	8.67686	6.73856	3.81811	8.8844	7.79192	3.48319	5.77427	12.0967	5.24511	4.52344	3.36343	1.51656	4.31182	2.79532	1.69977	2.76148	5.61742	3.09786	4.02389	3.26121	2.80387	4.19936	4.2271	7.0635	3.28767	12	12	12
AP2A2	2.25287	2.80016	2.63241	2.72485	3.00032	1.581	2.33648	1.03052	1.80267	1.50982	1.33297	1.90063	8.4294	5.45179	5.78457	4.49238	1.0413	5.43943	5.53636	1.39328	4.4911	8.30517	3.49674	3.82752	3.924	0.947847	4.743	2.36527	1.69977	1.00417	2.64349	2.40945	4.52687	3.26121	1.80249	3.5533	2.07539	4.80742	2.74007	12	12	12
AP2B1	5.1065	5.30557	5.41107	5.01947	4.80051	3.55725	4.77454	2.64991	4.20622	3.47257	2.81404	4.38607	8.8308	10.1018	8.67686	6.22021	4.85941	5.25812	3.28081	5.5731	6.41586	14.0827	5.59478	4.17548	3.73715	2.65397	4.743	3.22537	3.77727	3.01252	3.96524	2.40945	3.01792	4.22039	3.4047	4.19936	4.29198	6.9225	3.53053	12	12	12
AP2M1	1.35172	2.21065	1.16996	1.14731	1.20013	1.87743	1.11744	2.06104	1.20178	1.6608	1.62918	2.19303	3.6126	3.68797	3.97689	4.49238	2.7768	3.44497	3.48586	3.48319	2.24555	6.31915	3.14706	2.08774	3.36343	1.89569	3.88063	2.5803	2.64409	2.51043	2.31306	0.344207	2.51493	1.34285	1.00138	1.61514	1.56837	3.56335	2.16718	12	12	12
AP2S1	0	0	0.438735	0	0	0	0.203172	0	0	0	0	0	0.4014	1.44312	0.723072	0.518351	0.347101	0.906572	0.410101	2.43823	0.160396	1.26383	1.74837	0.695914	0.373715	0	1.29354	0.43005	0.377727	0.251043	0.660873	0.344207	0	0.191836	0	0.323027	0.0534923	0.921371	0.353835	2	12	9
AP3B1	0	0	0	0	0.150016	0	0	0	0.150222	0.301963	0	0	0	0.48104	0	0.172784	1.0413	0.725257	0.410101	1.39328	0.320793	3.4304	0.349674	0	0.186857	0	0	0.215025	0.188863	0	0.660873	0.344207	0	0.383672	0	0	0.0501834	0.693719	0.164958	3	9	6
AP3D1	0.300382	0.294754	0.584981	0.717067	0.150016	0.197625	0.50793	0.294435	0	0.301963	0	0	0	0.320693	0	0	0	0	0	0.696638	0	1.08328	0	0	0	0	0	0.215025	0	0	0.330437	0	0	0.383672	0	0	0.279096	0.175051	0.0774278	9	3	3
AP3M1	0	0	0	0	0	0	0	0	0	0	0	0	0.4014	0	0	0	0	0	0	0	0	0.361095	0	0	0	0	0	0	0	0	0	0	0	0	0	0	0	0.0635412	0	0	2	0
AP3S1	0.150191	0.294754	0.438735	0.143413	0	0.197625	0.101586	0	0.150222	0	0	0	0.4014	0.48104	0	0.172784	0.694201	0.362629	0.20505	0.348319	0.160396	1.08328	0	0.347957	0	0	0	0	0	0	0.330437	0	0	0	0	0	0.123044	0.354755	0.0275364	7	10	1
AP3S2	0	0	0	0	0	0	0	0	0.150222	0	0	0	0	0	0	0	0	0	0	0	0	0	0	0	0	0	0	0	0	0	0	0	0	0	0	0	0.0125185	0	0	1	0	0
AP4E1	0.150191	0	0.146245	0.143413	0.150016	0	0.101586	0	0.300445	0.150982	0.296215	0.292405	0	0.641387	0.361536	0.172784	0	0.362629	0.20505	0	0	0.180547	0	0	0.560572	0.379139	0	0.43005	0.188863	0	0.330437	0	0.502986	0.191836	0.200277	0	0.144291	0.160328	0.232013	9	6	8
AP4S1	0	0.147377	0	0	0	0	0	0.294435	0	0.150982	0.148108	0	0	0.48104	0	0	0	0	0	0.348319	0	0.180547	0	0	0	0	0	0	0	0	0	0.344207	0	0	0.200277	0	0.0617417	0.0841588	0.0453736	4	3	2
AP5M1	0.150191	0	0	0	0	0	0	0	0	0	0	0	0	0	0	0	0	0	0	0	0	0	0	0	0	0	0	0	0	0	0	0	0	0	0	0	0.0125159	0	0	1	0	0
APBB1	0	0	0	0	0	0	0	0	0	0	0	0.146202	0	0	0	0	0	0	0	0	0	0	0	0	0	0	0	0	0	0	0	0	0	0.383672	0	0	0.0121835	0	0.0319727	1	0	1
APBB2	0	0	0	0.143413	0	0	0	0	0	0	0	0	0	0	0	0	0	0	0	0	0	0	0	0	0	0	0	0	0	0	0	0	0	0	0	0	0.0119511	0	0	1	0	0
APBB3	0	0	0	0	0.150016	0	0	0	0	0	0	0	0	0	0	0	0	0	0	0	0	0	0.349674	0	0	0	0	0	0	0	0	0	0	0	0	0	0.0125013	0.0291395	0	1	1	0
APC	0	0.147377	0	0	0	0	0	0	0	0	0	0	0	0	0	0	0	0	0.410101	0	0	0	0	0	0	0.758278	0	0	0	0	0	0	0	0	0	0	0.0122814	0.0341751	0.0631898	1	1	1
APC2	0.450573	0.147377	0.29249	0.143413	0	0	0	0	0.150222	0.150982	0	0	0.4014	0	0	0	1.0413	0.181314	0	0	0	0	0.349674	0	0	0.189569	0	0.215025	0	0	0	0	0	0	0.200277	0	0.111255	0.164474	0.0504059	6	4	3
APCDD1L	0	0	0	0	0	0	0	0	0	0	0	0	0	0	0	0	0	0	0	0	0	0	0	0	0	0	0	0	0.944316	0	0	0	0	0	0	0	0	0	0.078693	0	0	1
APCS	4.20535	5.01081	5.99605	4.58923	6.00064	6.62043	8.43163	8.39139	4.35645	6.03926	4.88755	4.09367	22.8798	14.1105	17.3537	14.6866	21.5202	24.2961	30.1424	11.4945	8.9822	18.4158	10.8399	21.2254	65.2132	42.4636	65.5396	51.821	38.9058	65.5223	27.4262	28.225	21.6284	28.3917	25.2349	23.904	5.71854	17.9956	40.3563	12	12	12
APEH	2.70344	4.86344	3.65613	4.44581	3.15033	2.3715	4.26661	4.71096	3.00445	3.01963	4.14701	2.63164	4.8168	2.4052	3.25382	4.83794	2.7768	3.26366	4.51111	2.78655	3.52872	4.15259	5.59478	4.52344	4.29772	3.03311	3.88063	3.87045	3.77727	12.3011	4.62611	4.13048	2.51493	4.98773	2.20304	1.93816	3.58091	3.87095	4.29673	12	12	12
APELA	0	0	0	0	0	0	0	0	0	0	0	0	0	0	0	0	0	0	0	0	0	0.361095	0	0	0	0	0	0	0	0	0	0	0	0	0	0	0	0.0300912	0	0	1	0
APEX1	2.10268	1.03164	2.63241	0.717067	2.25024	1.581	1.72696	1.17774	1.05156	1.05687	0.444323	1.75443	0.8028	1.92416	0.723072	1.72784	1.3884	0.906572	1.2303	3.13487	1.28317	3.97204	1.74837	0.347957	0.373715	0.758278	0	0	0.377727	0	0	1.03262	2.51493	0	1.80249	0.969082	1.46058	1.59913	0.652403	12	12	7
API5	0.600765	0.294754	0.146245	0.143413	0.300032	0.197625	0.203172	0	0	0.150982	0.148108	0.292405	0.8028	0.96208	0	0	0.347101	0	0.20505	0.348319	0	0.541642	0.349674	0	0	0	0	0	0	0	0	0	0	0	0.400553	0	0.206458	0.296389	0.0333794	10	7	1
APIP	0.450573	0.147377	0.438735	0	0.300032	0.592874	0.203172	0.147217	0	0.301963	0	0.146202	0	0	0	0	0	0	0	0	0	0	0.349674	0	0	0	0	0.645075	0	0	0.330437	0	0	0	0	0	0.227346	0.0291395	0.0812926	9	1	2
APLF	0	0	0	0	0	0	0	0	0	0	0	0	0	0	0	0	0	0.181314	0	0	0.481189	0.180547	0	0	0	0	1.29354	0	0.56659	0	0	0	0	0	0	0	0	0.0702543	0.155011	0	3	2
APLP1	0.901147	0.736885	0.731226	0.717067	0.75008	0.889311	0.711101	0.58887	0.901334	1.05687	0.888646	0.877214	0	0	0	0.172784	0	0	0	0	0	0	0	0	0	0.189569	0	0	0	0	0	0.688414	0.502986	0	0.200277	0	0.812479	0.0143986	0.13177	12	1	4
APLP2	0	0	0	0	0	0	0	0	0	0	0.148108	0.292405	0	0.320693	8.31532	0.172784	0	0	6.97171	0.696638	0	0	0.349674	0.347957	0	0.189569	0	0.215025	0.188863	0	0	0.344207	0	0.383672	0	0.323027	0.0367094	1.43123	0.13703	2	7	6
APMAP	1.80229	2.35803	2.04743	1.29072	1.95021	1.48219	1.4222	1.76661	1.65244	1.35883	1.48108	0.438607	4.014	5.29144	3.97689	1.90062	5.55361	3.08234	4.92121	2.78655	3.04753	5.41642	2.09804	4.52344	1.308	2.4644	4.743	2.15025	2.64409	0.502087	4.95655	1.72103	3.5209	2.49387	2.20304	4.19936	1.58755	3.88434	2.74221	12	12	12
APOA1	39.6505	34.1914	37.2925	20.2213	34.8037	42.0941	41.955	37.6877	29.1431	34.2728	37.3231	36.5506	107.977	80.9751	86.7686	68.4223	86.4281	82.498	65.8212	34.4836	39.2971	68.7885	44.0589	50.8017	67.6423	71.0886	108.227	69.023	60.2474	127.279	32.0523	38.8954	33.7001	32.0366	41.4573	28.4264	35.4321	68.0266	59.1729	12	12	12
APOA2	8.5609	7.07409	6.58103	4.44581	7.35078	8.89311	10.9713	8.24417	7.66133	8.30398	8.88646	10.6728	26.091	9.6208	10.123	13.9955	10.7601	11.6041	15.5838	8.01133	8.34062	10.4717	8.74185	11.4826	10.2771	14.7864	19.4032	13.7616	12.2761	21.3387	9.25222	7.57255	9.05375	8.24895	10.0138	9.04477	8.13714	12.0689	12.0858	12	12	12
APOA4	0.150191	0.147377	0	0.286827	1.95021	0.790499	6.29833	0.147217	4.20622	0.754908	0.148108	1.60823	116.807	102.782	223.068	112.137	152.03	231.901	108.882	71.7537	81.1606	49.6505	26.9249	149.969	167.798	159.238	214.297	159.333	169.033	184.768	80.6265	65.0551	56.3344	93.6159	70.4974	66.8667	1.37401	118.922	123.955	11	12	12
APOA5	0	0	0	0	0	0	0	0	0	0	0	0	1.6056	0.160347	0.361536	0	0	3.26366	0.615151	0	0	3.97204	0	0.347957	0.373715	0	1.72473	0	0.377727	0	0	0	0	0	0	0	0	0.860524	0.206347	0	7	3
APOB	0.300382	2.65278	0.731226	0.286827	1.05011	0.0988124	1.01586	0.441652	0	0.603926	0.888646	0.438607	104.765	4.8104	38.6843	27.6454	12.4956	70.35	8.40707	2.08991	2.08515	65.8998	2.79739	19.4856	27.6549	24.4545	64.2461	10.7512	21.7193	109.957	2.31306	0	0.502986	1.34285	3.20443	1.93816	0.709069	29.9597	22.3404	11	12	11
APOBEC2	7.20918	7.51622	5.26482	6.4536	6.90073	6.4228	7.31419	6.772	6.00889	6.03926	5.18377	6.4329	7.2252	7.69664	6.50765	7.08413	5.20651	6.346	7.99697	8.01133	9.46339	5.95806	13.2876	6.61118	6.35315	6.63493	1.72473	6.45075	5.47704	0.75313	5.94786	10.6704	12.0717	5.17957	7.81079	7.75266	6.45986	7.61622	6.40222	12	12	12
APOBEC3C	0	0	0	0	0	0	0.101586	0	0.150222	0	0	0	0	0	0	0.172784	0	0	0	0	0	1.26383	0	0	0	0	0	0	0	0	0	0	0	0	0	0	0.020984	0.119718	0	2	2	0
APOBEC3D	0	0	0	0	0	0	0	0	0	0	0	0	0	0	0.723072	0	0	0	0	0	0	0	0	0	0.373715	0	0	0	0	0	0	0	0	0	0	0	0	0.060256	0.0311429	0	1	1
APOBEC3G	0	0	0	0	0	0	0	0	0	0	0	0	0	0	0	0	0	0	0	0	0	0	0	0.695914	0	0	0	0	0	0	0	0	0	0	0	0	0	0.0579928	0	0	1	0
APOBR	0	0	0	0.143413	0	0	0	0	0	0	0	0	0	0	0	0	0	0	0	0	0	0.722189	0	0	0	0	0	0	0	0	0	0	0	0	0	0	0.0119511	0.0601824	0	1	1	0
APOC1	0.600765	0.442131	0.29249	0	0.900095	0.494062	1.01586	0.294435	0.300445	0.301963	0	0	9.2322	3.20693	2.89229	3.97402	4.51231	4.89549	7.58687	0	2.08515	10.4717	0	6.26322	7.84801	5.87665	10.3484	5.1606	6.61021	7.02921	4.62611	1.03262	2.01194	0	1.60221	2.90725	0.386854	4.59335	4.58776	9	10	11
APOC2	0	0	0	0	1.65017	0	0.406344	0	0.751111	0	0.296215	0	0	0	0.361536	3.11011	0	0	2.46061	1.74159	1.60396	0	0	0	4.29772	5.49751	0	2.5803	0	0	0	0.344207	1.00597	0	0.801106	0.969082	0.258654	0.77315	1.29132	4	5	7
APOC3	0.150191	0.736885	0.146245	0	0.900095	0.494062	0.914273	0.294435	1.352	0.452945	0.740538	0	4.014	2.08451	2.53075	2.24619	0.694201	2.17577	1.02525	1.74159	1.12278	4.15259	0.349674	2.4357	2.24229	2.84354	5.60536	2.15025	2.83295	4.76982	0.660873	0.688414	1.00597	1.72652	2.40332	0.969082	0.515139	2.04775	2.32487	10	12	12
APOC4	0	0	0	0	0	0	0	0	0	0	0	0	0	0	0	0	0	0.362629	0	0	0	0.541642	0	0.347957	0	0	0.431182	0	0	0	0	0	0	0	0	0	0	0.104352	0.0359318	0	3	1
APOC4-APOC2	0	0	0	0	0	0	0	0	0	0	0	0	9.6336	1.92416	0	0	0.694201	3.62629	0	0	0	9.38846	0.349674	7.30709	0	0	9.91718	0	3.96613	9.03756	0.330437	0	0	0.191836	0	0	0	2.74362	1.95359	0	7	5
APOD	0.600765	3.53705	1.90119	4.44581	3.00032	1.48219	2.1333	1.91383	5.55822	3.01963	2.51783	1.46202	14.049	9.6208	9.76147	10.8854	7.63621	17.9501	6.15151	4.17983	2.88714	14.8049	2.09804	12.5264	9.34286	7.77235	21.9903	5.80567	8.49885	21.5897	2.97393	3.78628	3.01792	4.41223	2.80387	2.58422	2.63101	9.37923	7.88151	12	12	12
APOE	2.55325	2.65278	1.16996	0.717067	2.10022	2.07506	2.84441	2.20826	2.10311	0.905889	0.444323	1.90063	80.28	55.48	106.292	71.0141	77.0563	114.953	80.7899	57.8209	48.2793	73.1216	43.3596	80.726	102.771	84.1688	123.749	76.1188	83.6664	107.195	62.7829	56.1057	45.7717	59.2773	55.0761	49.4232	1.80625	74.0977	75.5089	12	12	12
APOF	0	0	0	0	0	0	0	0	0	0	0	0	1.2042	0.320693	0.723072	0	0	1.81314	1.84545	0	0.481189	5.95806	0	0.695914	0	0	3.44945	0.215025	0.377727	0	0.330437	0	0	0	0	0	0	1.08681	0.364387	0	8	4
APOH	3.90497	5.30557	3.65613	4.44581	7.35078	4.84181	6.80626	5.44704	4.20622	5.88828	6.81295	5.26328	27.2952	12.507	11.5691	17.4511	17.0079	23.0269	19.8899	12.1912	5.93467	29.4292	11.1896	17.3978	36.9977	37.1556	53.8977	39.5646	40.7945	39.9159	24.7827	23.4061	18.1075	28.008	24.4337	22.9349	5.32742	17.0741	32.4999	12	12	12
APOL1	0.300382	0.442131	0.29249	0.717067	0.75008	0.296437	0.609515	0.58887	0.600889	0.301963	0.444323	0.438607	1.6056	0.160347	0.723072	0.691135	0	0.181314	0.20505	0.348319	0.481189	1.44438	0	0.695914	0.560572	0.568708	2.15591	0.43005	1.13318	1.7573	0.330437	0.344207	0	0.383672	0.801106	2.26119	0.481896	0.544693	0.893861	12	10	11
APOL2	1.6521	3.8318	1.90119	1.72096	1.35014	1.18575	1.21903	1.61939	2.704	1.96276	3.40647	2.04683	2.007	3.20693	1.08461	1.72784	2.4297	1.45051	2.25555	1.39328	2.08515	1.62493	5.59478	2.4357	1.68172	0.568708	0.431182	1.07512	1.69977	1.00417	2.31306	5.1631	1.50896	1.91836	1.60221	2.58422	2.05004	2.27467	1.79588	12	12	12
APOL3	0	0	0	0	0	0	0	0	0	0	0	0	0	0	0	0.172784	0	1.45051	0	0	0	0	0	0	1.12114	1.32699	0.862363	0.645075	1.32204	0.75313	0	0	0	0	0	0	0	0.135275	0.502562	0	2	6
APOL4	0	0.147377	0	0	0	0	0	0	0	0	0	0	0	0	0	0	0	0	0	0	0	0	0	0	0	0.189569	0	0	0	0	0	0.688414	0	0	0	0	0.0122814	0	0.0731653	1	0	2
APOLD1	3.15401	2.21065	2.33992	1.86437	0	0	0	0	0	0	0	0	3.6126	0	0	0	3.12391	0	2.25555	0	0	0	3.14706	0	0	0	0	0	0	0	0	0	0	0	0	0	0.797414	1.01159	0	4	4	0
APOM	0	0	0	0	0	0	0	0	0	0	0	0	0.8028	0	0	0.518351	0	1.08789	0	0	0	3.4304	0	0	0.747429	0.379139	2.58709	0	1.88863	1.25522	0	0	0	0	0	0	0	0.48662	0.571459	0	4	5
APOO	5.70726	6.48458	4.97233	5.87995	6.00064	6.12637	6.09515	5.15261	5.408	6.94515	5.9243	6.5791	2.4084	5.29144	2.89229	4.66516	2.7768	4.17023	5.33131	3.13487	6.57626	2.52766	5.24511	4.8714	3.17657	2.84354	2.58709	3.4404	3.96613	1.7573	3.6348	5.85152	6.03583	3.64488	4.00553	4.52238	5.93962	4.15758	3.78883	12	12	12
APOOL	13.2168	15.1798	16.2332	16.0623	16.0517	15.3159	15.6442	15.4578	14.4213	17.3629	16.1437	16.9595	6.021	9.94149	6.86918	9.5031	11.8014	11.2415	11.6879	10.7979	14.5961	5.59697	15.036	8.69892	6.35315	7.58278	3.44945	8.81602	6.61021	0.75313	14.2088	13.7683	12.5746	10.9346	14.0194	15.1823	15.6708	10.1493	9.52106	12	12	12
APP	0	0.147377	0	0	0	0	0	0	0	0.150982	0	0	0	0.320693	3.25382	0.172784	0.694201	0.362629	0.20505	0.348319	0	0.722189	0	0.695914	0	0	0.431182	0.43005	0	0.251043	0	0	0	0	0	0	0.0248632	0.564633	0.0926896	2	9	3
APPL1	1.05134	0.884261	1.16996	2.29461	2.40025	2.3715	2.1333	1.32496	1.80267	1.6608	2.22161	1.75443	2.8098	4.48971	2.53075	2.0734	1.3884	1.2692	2.25555	2.78655	1.92476	2.16657	1.04902	1.04387	1.49486	0.758278	0.431182	1.7202	1.13318	1.00417	0.99131	1.72103	3.01792	1.34285	1.60221	1.93816	1.75581	2.14897	1.42961	12	12	12
APRT	2.85363	3.09491	2.48617	1.86437	0.900095	1.48219	2.74282	2.20826	1.80267	1.35883	3.11026	1.46202	4.014	1.92416	2.53075	1.55505	0.347101	1.2692	1.6404	0.696638	0.962379	2.34711	1.74837	1.73978	1.86857	0.758278	1.72473	1.50517	2.45522	2.76148	0.330437	1.03262	1.00597	1.15102	1.20166	0.323027	2.11385	1.73125	1.34318	12	12	12
AQP1	0.600765	0.884261	0.877471	0.573653	1.05011	0.790499	0.711101	0.58887	1.20178	0.905889	0.740538	0.438607	0	1.12243	3.25382	1.55505	0	2.17577	1.84545	2.43823	2.88714	1.26383	0	2.08774	1.308	0.568708	2.15591	1.29015	0.377727	1.00417	1.32175	0.688414	1.00597	2.30203	1.60221	2.58422	0.780295	1.55246	1.35077	12	9	12
AQR	0	0	0	0	0	0	0	0	0	0	0	0	0	0	0	0	0	0	0.20505	0	0	0	0	0	0	0	0	0	0	0	0	0	0	0	0	0	0	0.0170875	0	0	1	0
AR	0	0.147377	0.146245	0.143413	0	0	0	0	0.150222	0	0	0	0.4014	0	0	0	1.3884	0	0	0	0	0	0	0	0.186857	0	0	0	0	0	0	0	0	0	0	0	0.0489381	0.14915	0.0155714	4	2	1
ARAF	0	0	0.146245	0	0.150016	0	0.101586	0.147217	0	0	0	0	0	0	0	0	0	0	0	0	0	0.180547	0	0	0	0	0	0	0	0	0	0.688414	0	0	0	0	0.045422	0.0150456	0.0573678	4	1	1
ARAP1	0	0	0	0	0	0	0	0	0	0.150982	0	0	0	0	0	0	0	0	0	0	0	0	0	0	0	0	0	0	0	0	0	0	0	0	0	0	0.0125818	0	0	1	0	0
ARAP2	0	0	0	0	0	0	0	0	0	0	0	0	0	0	0	0	0	0.181314	0	0	0	0.180547	0	0	0	0	0	0	0	0	0	0	0	0	0	0	0	0.0301551	0	0	2	0
ARAP3	0	0	0	0	0	0	0	0	0	0	0	0	0	0	0	0	0	0	0	0	0	0	0	0	0	0	0	0	0	0.251043	0	0	0	0	0	0	0	0	0.0209203	0	0	1
ARC	0	0	0	0	0	0	0	0	0	0	0	0	0.8028	0	0	0.345567	0	0	0.20505	1.04496	0.481189	0	0	0	0	0	0.431182	0	0.188863	0.251043	0.330437	0	0	0	0	0	0	0.239964	0.100127	0	5	4
ARCN1	2.40306	2.21065	2.77866	3.44192	1.35014	1.87743	2.23489	0.58887	1.80267	1.81178	1.9254	2.48544	0.4014	2.56555	0.723072	1.0367	1.7355	0.543943	1.84545	1.39328	1.92476	6.31915	3.84641	1.04387	0.373715	0.758278	0.862363	1.29015	0.755453	0.251043	1.98262	2.75365	2.51493	1.34285	1.60221	0.969082	2.07591	1.94826	1.28803	12	12	12
AREL1	0	0	0	0	0	0	0	0	0	0	0	0	0	0.320693	0	0	0	0	0	0	0	0	0	0	0	0	0	0	0	0	0	0	0	0	0	0	0	0.0267244	0	0	1	0
ARF3	10.8138	13.2639	11.5534	10.8994	11.2512	12.2527	13.003	12.6607	11.7173	9.8138	12.2929	10.3804	12.042	9.94149	8.31532	7.77526	8.33041	8.15915	8.20202	8.35965	7.85943	9.20791	9.79087	10.0907	9.34286	9.66804	12.9354	8.17094	8.49885	9.2886	9.25222	8.94938	10.0597	7.09793	9.21272	8.72174	11.6585	9.00619	9.26654	12	12	12
ARF4	4.95631	7.22147	5.11858	6.31019	5.25056	7.01568	6.90784	6.47757	6.45956	4.98239	6.66484	6.1405	5.2182	3.52763	3.61536	2.93732	3.12391	4.17023	3.48586	4.52814	3.20793	5.59697	3.49674	5.56731	4.11086	4.92881	6.46772	3.4404	4.72158	5.52295	3.96524	2.40945	2.01194	3.45305	4.00553	3.23027	6.12546	4.03963	4.02232	12	12	12
ARF5	5.55707	7.51622	5.99605	6.02336	6.15065	6.71924	7.11101	8.09696	7.36089	5.13337	7.25727	6.2867	5.6196	5.61213	3.97689	3.45567	3.12391	3.62629	4.51111	4.52814	4.97229	6.13861	4.19609	4.52344	3.924	5.30795	6.03654	3.87045	4.15499	5.774	3.96524	2.06524	2.51493	3.83672	4.20581	3.23027	6.60073	4.52368	4.07384	12	12	12
ARF6	0.150191	0.147377	0.584981	0.717067	0.600064	0.0988124	0.406344	0.58887	0	0.603926	0.296215	0.438607	0.8028	0.641387	0.723072	0.172784	0	0.362629	0.820202	0.696638	0.320793	1.80547	0	0.695914	0.373715	0	0.431182	0	0	0.251043	0.660873	0	0.502986	0	0.200277	0	0.386038	0.586807	0.201673	11	10	6
ARFGAP1	0	0.147377	0	0	0	0	0	0	0	0	0	0	0	0	0	0	0	0	0	0	0	0	0	0	0	0	0	0	0	0	0	0	0	0	0	0	0.0122814	0	0	1	0	0
ARFGAP2	0	0.294754	0.146245	0.143413	0	0	0	0	0	0.150982	0.148108	0	0	0	0.361536	0	0	0	0	0.348319	0	0	0	0	0	0	0	0	0	0	0	0	0	0	0	0	0.0736251	0.0591546	0	5	2	0
ARFGAP3	0.750956	0	0	0.143413	0	0	0.101586	0	0.150222	0	0.148108	0	0	0.320693	0	0	0	0.725257	0	0	0	0.361095	0	0	0	0.189569	0	0	0.377727	0	0	0	0	0	0.200277	0	0.107857	0.117254	0.0639644	5	3	3
ARFGEF1	0.150191	0	0	0	0	0	0	0	0	0	0.148108	0.438607	0	0	0	0	0	0	0	0	0	0	0	0	0	0	0	0	0	0	0	0	0	0	0	0	0.0614088	0	0	3	0	0
ARFGEF2	0.600765	0.442131	0.584981	0	0.150016	0.0988124	0.101586	0	0	0.150982	0	0.438607	0	0	0	0	0	0	0	0	0	0.180547	0	0.347957	0	0	0	0	0	0	0.330437	0	0	0.191836	0	0.323027	0.21399	0.044042	0.0704417	8	2	3
ARFGEF3	0	0	0	0	0	0	0	0	0	0	0	0	0	0	0	0	0	0	0	0	0.160396	0	0	0	0	0	0	0	0	0	0	0	0	0	0	0	0	0.0133664	0	0	1	0
ARFIP1	0.150191	0	0	0	0	0.197625	0	0	0	0	0	0	0	0.160347	0	0.172784	0	0	0	0.348319	0	0.361095	0	0	0	0	0.431182	0	0	0.502087	0.330437	0	0	0	0.200277	0.323027	0.0289847	0.0868786	0.148917	2	4	5
ARG1	0	0	0	0	0	0	0	0	0.150222	0	0.148108	0	0	0	0	0	0	0	0.615151	0.348319	0.160396	0	0	1.39183	4.48457	0	0.431182	0	0	1.50626	0	0	0	0.767344	0.200277	0	0.0248608	0.209641	0.615803	2	4	5
ARGLU1	0	0	0	0	0	0	0	0	0	0	0	0	0	0	0.361536	0	0	0	0	0	0	0	0	0	0	0	0	0	0	0	0	0	0	0	0	0	0	0.030128	0	0	1	0
ARHGAP1	8.11032	12.2323	9.21344	7.74432	9.15097	9.28836	10.9713	7.21365	6.76	9.20987	5.47998	9.21075	11.6406	15.2329	17.3537	11.4037	16.6608	14.8678	15.5838	11.1462	7.53864	12.2772	11.1896	12.8744	9.71658	13.8386	15.0914	12.9015	9.82089	8.28443	9.58266	9.63779	10.0597	15.9224	11.2155	17.1205	8.71544	13.1475	11.9327	12	12	12
ARHGAP10	0	0	0	0.143413	0	0	0	0	0	0	0	0	0	0.160347	0	0	0	0	0	0.348319	0	0	0	0	0	0	0	0	0	0	0	0	0	0	0	0	0.0119511	0.0423888	0	1	2	0
ARHGAP11A	0	0	0	0	0	0	0	0	0	0	0	0	2.007	0.48104	0	0	0	0	0	0	0	0	0	0	0	0	0	0	0	0	0	0	0	0	0	0	0	0.207337	0	0	2	0
ARHGAP17	0.750956	0.442131	0.438735	0.143413	0.300032	0.889311	0.50793	0.294435	0.450667	0.301963	0.148108	0	0	1.28277	0.361536	1.55505	0.347101	0.725257	0.615151	1.74159	0.962379	1.98602	0.349674	0.347957	0.186857	0.189569	0	0.860099	1.13318	0	0.330437	0	2.01194	0.95918	0.60083	0.969082	0.388973	0.856208	0.603431	11	11	9
ARHGAP18	0	0	0	0	0	0	0	0	0	0	0	0	0	0	0	0	0	0	0	0	0	1.08328	0	0	0	0	0	0	0	0.251043	0	0.688414	0	0	0	0	0	0.0902736	0.0782881	0	1	2
ARHGAP21	0	0	0	0	0	0.0988124	0.304758	0	0	0	0	0	0	0.320693	0	0	0	0	0	0	0	0	0	0	0	0	0	0	0	0	0.330437	0	0	0	0	0.323027	0.0336308	0.0267244	0.0544553	2	1	2
ARHGAP22	0	0	0	0	0	0	0	0	0	0	0	0	0	0	0	0	0.347101	0	0	0	0	0	0	0	0	0	0	0	0	0	0	0	0	0	0	0	0	0.0289251	0	0	1	0
ARHGAP23	0.150191	0.294754	0.29249	0.286827	0	0	0.203172	0.147217	0	0	0	0	0	0	0	0	0	0	0.20505	0.696638	0	0	0	0.695914	0.186857	0	0	0	0.188863	0	0	0	0	0.575508	0	0.646055	0.114554	0.133133	0.133107	6	3	4
ARHGAP28	0	0	0	0	0	0	0	0	0	0	0	0	0	0	0	0	0	0	0.20505	0	0	0	0	0	0	0	0	0	0	0.251043	0	0	0	0	0	0	0	0.0170875	0.0209203	0	1	1
ARHGAP29	0	0	0	0	0	0	0	0	0	0	0	0	0	0	0	0	0	0.362629	0	0	0	0	0	0	0.186857	0	0	0	0	0	0	0	0	0	0.200277	0	0	0.0302191	0.0322612	0	1	2
ARHGAP30	0	0	0	0	0	0	0	0	0	0	0	0	0	0	0	0	0	0	0	0	0	0	0	0	0	0	0	0	0	0	0.330437	0	0	0	0	0	0	0	0.0275364	0	0	1
ARHGAP35	0	0	0	0	0	0	0	0	0	0	0	0	0	0	0	0	0	0	0	0	0	0	0	0	0.560572	0	0	0	0	0	0	0	0	0	0	0	0	0	0.0467143	0	0	1
ARHGAP36	1.05134	1.47377	1.02372	1.14731	1.20013	0.889311	1.4222	0.883304	1.20178	0.905889	1.18486	1.31582	0	0.96208	1.80768	3.80124	0	1.08789	0	0.696638	0	0.541642	0	0	1.12114	0	0	1.07512	0	1.25522	0	0	0	0	0	0	1.14162	0.74143	0.287624	12	6	3
ARHGAP39	0	0	0	0	0	0	0	0	0.300445	0	0.148108	0	0	0	0.361536	0	0.347101	0	0	0	0	0	0	0.347957	0.373715	0	0	0.215025	0	0	0	0	0	0	0	0	0.0373793	0.0880494	0.0490616	2	3	2
ARHGAP4	0	0	0.146245	0.143413	0	0	0	0	0	0	0	0	0	0	0	0	0	0	0	0	0	0	0	0	0	0	0	0.215025	0	0	0	0	0	0	0	0	0.0241382	0	0.0179187	2	0	1
ARHGAP44	0	0	0	0	0	0	0	0	0	0	0	0	0	0	0	0	0	0	0	0.348319	0	0	0	0	0	0	0	0	0.377727	0	0	0	0	0.191836	0	0	0	0.0290266	0.0474635	0	1	2
ARHGAP45	0	0	0	0	0	0	0	0	0.150222	0	0	0	0.4014	1.12243	1.08461	0	1.0413	0.906572	0.820202	0.696638	0.641586	1.08328	0.349674	1.04387	0.934286	1.13742	0.431182	0	0.56659	0.251043	0.660873	1.37683	1.00597	0.767344	0.801106	1.29211	0.0125185	0.765963	0.768729	1	11	11
ARHGAP6	0	0	0	0	0	0	0	0	0	0	0	0	0	0	0	0	0	0	0	0	0	0.180547	0	0	0	0	0	0	0	0	0	0	0	0	0	0	0	0.0150456	0	0	1	0
ARHGAP9	0	0	0	0	0	0	0	0	0	0	0	0	0	0	0	0	0	0	0	0	0	0	0	0	0	0	0	0	0	0	0	0	0	0	0.200277	0	0	0	0.0166897	0	0	1
ARHGDIA	5.70726	6.04245	6.43479	7.02725	6.30067	5.82993	5.99357	5.15261	6.15911	5.43533	4.44323	5.26328	4.8168	5.45179	6.14611	4.14681	3.81811	5.25812	4.51111	5.22478	4.00991	5.77751	4.54576	3.82752	4.11086	3.98096	3.44945	4.51552	4.15499	2.25939	2.97393	3.44207	4.02389	4.22039	3.20443	3.87633	5.81579	4.79453	3.68435	12	12	12
ARHGDIB	1.80229	1.9159	1.46245	1.86437	1.35014	1.87743	1.62537	0.736087	1.65244	1.81178	1.48108	0.877214	6.8238	3.84832	2.16922	2.41897	1.7355	3.44497	3.07576	5.22478	2.72674	7.22189	4.54576	4.52344	2.98972	3.03311	3.88063	1.93522	2.83295	1.7573	3.6348	3.78628	2.51493	3.64488	2.20304	3.5533	1.53805	3.97993	2.98051	12	12	12
ARHGEF1	0.150191	0	0	0	0	0.0988124	0	0	0.150222	0	0	0.146202	0	0	0	0	0	0	0	0	0	0	0	0	0	0	0	0	0	0	0	0	0	0	0	0	0.0454523	0	0	4	0	0
ARHGEF10	0	0	0	0	0	0	0	0	0	0	0	0	0	0	0	0	0	0	0	0	0	0	0	0	0	0	0	0	0	0	0	0.344207	0.502986	0	0	0	0	0	0.0705994	0	0	2
ARHGEF10L	0.150191	0.294754	0	0.286827	0	0	0.203172	0.294435	0	0	0	0.146202	0	0	0	0	0	0	0	0	0	0	0	0	0	0.379139	0	0	0	0	0	0	0	0	0	0	0.114632	0	0.0315949	6	0	1
ARHGEF11	0	0	0	0	0	0	0	0.147217	0	0	0.148108	0	0	0	0	0	0	0.181314	0	0	0	0	0	0	0	0.379139	0.862363	0	0.188863	0	0	0	0	0	0	0	0.0246104	0.0151095	0.119197	2	1	3
ARHGEF12	0	0	0	0	0	0	0	0	0	0	0	0	0.4014	0	0	0	0	0	0	0	0	0.361095	0.349674	0	0	0	0	0	0	0	0	0	0	0.191836	0	0	0	0.0926807	0.0159863	0	3	1
ARHGEF15	0	0	0	0	0	0	0	0	0	0	0	0	0	0	0	0	0	0	0	0	0	0.541642	0	0	0	0	0	0	0	0	0	0	0	0	0	0	0	0.0451368	0	0	1	0
ARHGEF17	0	0.442131	0.584981	1.00389	0.300032	0.592874	0.609515	0	1.05156	0.754908	0.296215	0.731012	1.2042	0	0	0.863918	0	0.362629	0.615151	0.696638	0.481189	0.180547	0.699348	0.347957	0.373715	0	0	0.215025	0	0	0	0	0	0	0	0.323027	0.530593	0.454298	0.0759806	10	9	3
ARHGEF18	0	0	0	0	0	0	0	0.147217	0	0	0	0	0	0.160347	0	0	0	0	0	0	0	0	0	0	0	0	0.431182	0	1.13318	0	0	0.344207	0	0	0	0	0.0122681	0.0133622	0.159047	1	1	3
ARHGEF2	0	0	0.438735	0.573653	0.600064	0.296437	0.203172	0.294435	0	0	0	0	0	0	0.723072	0	0	0.543943	0	1.04496	0.160396	1.26383	0.349674	0	0.747429	0.379139	0.862363	0	0	0	0	0	0	0	0	0.323027	0.200541	0.340489	0.192663	6	6	4
ARHGEF28	0.150191	0	0.146245	0	0	0.395249	0.101586	0.147217	0	0	0	0	0	0	0	0	0	0	0	0	0	0	0	0	0	0	0	0	0	0	0	0	0	0	0	0	0.0783741	0	0	5	0	0
ARHGEF3	0	0	0	0	0	0	0	0	0	0	0	0	0.8028	0	0	0	1.3884	0.181314	0	0	0.801982	0	0.699348	0	0	0	0	0	0	0	0	0.344207	0	0.191836	0	0.323027	0	0.322821	0.0715892	0	5	3
ARHGEF38	0.150191	0	0	0	0	0	0	0	0	0	0	0	0	0	0	0	0	1.08789	0	0	0	0	0	0	0	0	0	0	0	0	0	0	0	0	0	0	0.0125159	0.0906572	0	1	1	0
ARHGEF39	0	0	0	0	0	0	0	0	0	0	0	0	0	0	0	0	0	0.725257	0	0	0	0	0	0	0	0	0	0	0	0	0	0	0	0	0	0	0	0.0604381	0	0	1	0
ARHGEF5	0	0	0	0	0	0	0	0	0	0	0	0	0	0	0	0	0	0	0	0	0	0	0	0	0	0	0	0	0	0	0	0.344207	0.502986	0	0	0	0	0	0.0705994	0	0	2
ARHGEF6	0.150191	0.294754	0	0.143413	0	0	0	0	0	0	0	0	0	0.320693	0	0	0	0	0	0	0	0	0	0	0	0	0	0	0	0	0.330437	0	0	0	0	0	0.0490299	0.0267244	0.0275364	3	1	1
ARHGEF7	0.150191	0.147377	0	0.143413	0	0.296437	0	0	0	0	0	0	0	0	0.723072	0.172784	0	0	0	0.348319	0	0.180547	0	0	0.373715	0	0	0	0	0	0.330437	0	0	0.383672	0	0	0.0614515	0.118727	0.0906519	4	4	3
ARID1B	0	0.147377	0	0	0.150016	0.494062	0.50793	0.58887	0	0	0	0	0	0	0	0	0	0	0	0	0	0	0	0	0	0.947847	0	0	0	0.251043	0	0.688414	0	0	0	0	0.157354	0	0.157275	5	0	3
ARID3B	0	0.147377	0.146245	0.143413	0.300032	0.395249	0	0	0	0	0	0	0	0	0	0.518351	0	0	0	0	0	0	0	0	0	0.189569	0.431182	0.215025	0.188863	0	0	0	0	0	0	0	0.0943597	0.0431959	0.0853866	5	1	4
ARID4B	0	0	0.146245	0	0	0	0	0	0.150222	0.301963	0	0	0	0	0.361536	0	0	0	0.20505	0	0	0	0	0.347957	0.186857	0	0	0	0	0	0	0	0	0	0	0	0.0498692	0.0762119	0.0155714	3	3	1
ARIH1	0	0	0	0	0	0	0	0	0	0	0	0	0	0	0.361536	0.172784	0.347101	0	0	0	0	0	0	0	0	0	0	0	0	0	0	0	0	0	0	0	0	0.0734517	0	0	3	0
ARIH2	0	0	0	0	0	0	0	0.294435	0	0	0	0	0	0	0	0	0	0	0	0	0	0.180547	0	0	0	0	0	0	0	0	0	0	0	0.191836	0.400553	0	0.0245362	0.0150456	0.0493658	1	1	2
ARIH2OS	0	0	0	0	0	0.0988124	0	0	0	0	0	0	0	0	0	0	0	0	0	0	0	0	0	0	0	0	0	0	0	0	0	0	0	0	0	0	0.00823436	0	0	1	0	0
ARK2N	0	0	0	0	0	0.0988124	0	0	0	0	0	0	0	0	0	0	0	0	0	0	0	0	0	0	0	0	0	0	0	0	0	0	0	0	0	0	0.00823436	0	0	1	0	0
ARL1	1.05134	0.589508	1.31621	0.717067	0	0.790499	0.609515	0.883304	0	0.452945	0.296215	0.146202	0.4014	2.56555	1.08461	0.345567	0.347101	0.362629	0.410101	1.39328	0.481189	1.44438	1.3987	0.347957	0.373715	0.189569	0.431182	0.215025	0.377727	0	0.330437	0.688414	1.50896	0.383672	1.00138	1.29211	0.571067	0.881871	0.566016	10	12	11
ARL10	0	0	0	0	0	0	0	0	0	0	0	0	0	0	0	0.345567	0	0	0	0	0	0	0	0	0.186857	0	0.431182	0	0	0	0	0	0	0	0	0	0	0.0287973	0.0515032	0	1	2
ARL11	0	0	0	0	0	0	0	0	0	0	0	0	0	0	0	0	0	0	0.20505	0	0	0	0	0	0	0	0	0	0	0	0	0	0	0	0	0	0	0.0170875	0	0	1	0
ARL15	0	0	0	0	0	0	0	0	0	0	0	0	0	0	0	0	0	0	0	0	0.160396	0	0	0	0	0	0	0	0	0	0	0	0	0	0	0.323027	0	0.0133664	0.0269189	0	1	1
ARL2	0	0	0	0	0	0	0	0	0	0	0.148108	0	0	0.320693	0.361536	0.518351	0.694201	0.543943	0	0.696638	0.641586	0.722189	0.349674	0.347957	0	0	0	0.215025	0.377727	0	0	1.03262	0	0.767344	0.400553	0.969082	0.0123423	0.433064	0.313529	1	10	6
ARL3	1.05134	1.03164	1.02372	1.14731	1.80019	1.97625	1.32062	0.736087	1.50222	0.452945	1.33297	1.31582	1.6056	2.72589	1.44614	1.90062	0	1.63183	1.43535	2.43823	0.481189	1.44438	0.699348	0	0.186857	0.189569	0	1.07512	1.51091	0.251043	0.330437	0.344207	1.50896	2.6857	3.00415	1.29211	1.22426	1.31738	1.03159	12	10	11
ARL6	0	0	0	0	0	0	0.101586	0	0	0	0	0	0	0	0	0	0	0	0	0	0.160396	0	0	0	0	0	0	0	0	0	0	0	0	0	0	0	0.00846549	0.0133664	0	1	1	0
ARL6IP5	7.80994	8.69524	7.16601	8.46139	8.40089	8.10261	8.73639	7.94974	7.81156	8.153	7.55349	8.18733	5.6196	7.85699	6.14611	8.63918	8.67752	7.43389	9.22727	8.35965	8.18022	9.9301	8.0425	9.04688	8.40858	7.58278	8.62363	7.31084	8.12112	6.02504	7.93048	9.29359	8.55076	9.78363	8.81217	8.07568	8.08563	8.09666	8.20986	12	12	12
ARL6IP6	0	0	0	0	0	0	0.101586	0	0	0	0	0	0	0	0	0	0	0	0	0	0	0	0	0	0	0	0	0	0	0	0	0	0	0	0	0	0.00846549	0	0	1	0	0
ARL8A	3.30421	3.97918	4.09486	4.44581	0	0	0	0	3.75556	3.01963	4.59134	3.65506	0	3.52763	2.16922	1.55505	0	1.2692	0	3.13487	1.28317	3.4304	0	0	1.49486	0	0	1.93522	1.88863	0.251043	0	0	0	2.30203	0	3.87633	2.57047	1.36413	0.97901	8	7	6
ARL8B	4.05516	4.86344	4.82609	5.87995	5.25056	5.82993	4.36819	5.8887	4.80711	4.52945	5.62809	4.97088	1.6056	4.16901	2.89229	2.59175	2.4297	2.17577	1.84545	3.13487	1.92476	5.41642	2.79739	3.82752	2.42914	1.51656	2.15591	2.15025	2.26636	0	4.29567	3.78628	5.53284	2.49387	4.40608	4.84541	5.07479	2.90088	2.98986	12	12	11
ARMC1	0.450573	0.147377	0.438735	0.286827	0.75008	0.494062	0.101586	0.883304	0.300445	0.452945	0.148108	0.292405	0	0.160347	0	0	0.694201	0	0.615151	0.348319	0.160396	0	0.349674	0.347957	0	0.189569	0.431182	0	0	0	0.660873	0	0.502986	0	0	0.323027	0.395537	0.223004	0.175636	12	7	5
ARMC10	0.150191	0.442131	0.584981	0.43024	0.75008	0.889311	0.406344	0.736087	0.600889	0.603926	0.740538	0.731012	0.4014	0.641387	0	0.172784	0	0.906572	0	0	0.160396	0.180547	0	0	0.186857	0.189569	0	0.215025	0	0	0	0	0.502986	0.191836	0.400553	0.323027	0.588811	0.205257	0.167488	12	6	7
ARMC2	0.450573	0.442131	0.29249	0.286827	0	0	0	0	0	0	0	0	0	0	0	0.518351	0	0	0	0	0.160396	0	0	1.04387	0	1.32699	0.431182	0.215025	1.13318	0	1.32175	0	0	1.34285	1.60221	0.646055	0.122668	0.143551	0.66827	4	3	8
ARMC3	0	0	0	0	0	0	0	0	0	0	0	0	0.4014	0	0	0	0	0.181314	0	0	0	0	0	0	0	0.189569	0	0	0	0	0	0.344207	0	0	0	0	0	0.0485595	0.0444814	0	2	2
ARMC5	0	0	0	0	0	0	0	0	0	0	0	0	0	1.28277	1.80768	0.345567	0	2.17577	0	0	0.160396	0	0	1.39183	0	0	2.58709	1.29015	2.0775	0	0.99131	0.344207	0	0	0.400553	0.969082	0	0.597001	0.721657	0	6	7
ARMC8	0	0	0.146245	0.286827	0	0	0	0	0	0	0.148108	0.146202	0	0	0	0	0	0	0	0	0	0	0	0	0	0	0	0	0	0	0.330437	0	0	0	0	0	0.0606151	0	0.0275364	4	0	1
ARMC9	0	0	0	0	0	0	0	0	0	0	0	0	0	0	0	0	0	0	0	0	0.160396	0	0	0	0.186857	0	0	0	0	0	0	0	0	0	0	0.323027	0	0.0133664	0.0424904	0	1	2
ARMCX1	0.300382	0.294754	0.29249	0.143413	0.75008	0.197625	0.304758	0.294435	0	0.301963	0	0.438607	0	0.320693	1.08461	0.345567	0	0.181314	0	1.04496	0	0.180547	0	1.04387	0.560572	0.189569	0	0.215025	0	0	0.99131	1.03262	0.502986	0.191836	1.40194	0.969082	0.276542	0.35013	0.504578	10	7	9
ARMCX2	1.20153	0.736885	2.19368	1.00389	1.80019	1.38337	0.812687	0.883304	1.65244	1.6608	0.296215	1.46202	0.8028	0.96208	0	0.691135	0.694201	0.362629	0.820202	0	0.801982	0	1.04902	1.04387	0.186857	0	0	0.645075	0.755453	0	2.31306	3.09786	2.51493	0.767344	0.801106	0.646055	1.25725	0.602327	0.977311	12	9	9
ARMCX3	0	0	0	0	0	0	0	0	0	0	0	0	0	0	0	0	0	0.181314	0	0	0	0.180547	0	0	0	0	0	0	0	0	0	0	0	0	0	0	0	0.0301551	0	0	2	0
ARMCX4	0	0.147377	0.438735	0	0.150016	0	0.101586	0.147217	0.150222	0	0	0.146202	0	0	0	0	0	0	0	0	0	0	0	0	0	0	0	0	0	0.251043	0	0	0	0	0	0	0.10678	0	0.0209203	7	0	1
ARMCX5	0.150191	0.736885	0.146245	0.286827	0	0	0	0	0	0	0	0	0	0	0	0	0	0	0	0	0	0	0	0	0	0	0	0	0	0	0	0	0	0	0	0	0.110012	0	0	4	0	0
ARMH3	0	0.147377	0	0	0	0	0	0	0	0	0	0	0	0	0	0	0	0	0	0	0	0	0	0	0	0	0	0	0	0	0	0	0	0	0	0	0.0122814	0	0	1	0	0
ARMT1	1.50191	1.32639	1.02372	1.43413	1.35014	2.17387	0.711101	0.883304	1.95289	1.35883	1.9254	1.60823	0	0	0	0.518351	0	0.362629	0	0	0.641586	0	0.349674	0	0	0	0	0	0.188863	0	0	0.344207	0.502986	0.191836	0.200277	0	1.43749	0.15602	0.119014	12	4	5
ARPC1A	1.20153	1.03164	0.731226	1.14731	2.10022	1.38337	1.72696	1.47217	1.352	1.50982	1.48108	0.877214	2.4084	3.52763	3.25382	2.76454	2.7768	3.08234	0.615151	2.08991	1.28317	3.4304	2.44772	2.4357	2.05543	1.51656	1.29354	1.50517	0.56659	0.251043	1.65218	0.344207	0.502986	3.06938	2.40332	2.26119	1.33454	2.50963	1.4518	12	12	12
ARPC1B	0	0	0	0	0	0	0	0	0	0	0	0	2.4084	1.44312	2.53075	2.41897	4.16521	2.35709	1.02525	0.696638	1.60396	9.02736	1.74837	1.04387	1.308	1.13742	2.15591	1.29015	0	1.7573	0.330437	1.72103	0.502986	0	0.400553	0.646055	0	2.53908	0.937487	0	12	10
ARPC2	1.80229	3.68442	2.77866	2.86827	4.05043	1.97625	2.23489	1.61939	2.85422	2.56669	2.07351	2.92405	8.4294	9.6208	11.9307	6.393	6.24781	6.346	4.92121	6.96638	5.61388	16.6103	5.59478	4.8714	4.67143	1.51656	7.33009	3.01035	2.83295	2.51043	2.31306	6.19572	4.02389	3.26121	2.6036	1.93816	2.61942	7.79547	3.51729	12	12	12
ARPC3	1.80229	2.06328	2.77866	2.00779	2.40025	1.97625	1.82855	1.76661	2.40356	1.96276	1.18486	1.60823	3.2112	4.16901	2.53075	2.0734	2.0826	1.99446	2.0505	4.17983	2.40595	3.97204	3.14706	1.39183	3.36343	1.70613	0.862363	1.50517	1.32204	1.25522	2.97393	2.75365	1.50896	2.1102	2.20304	2.90725	1.98192	2.76739	2.03928	12	12	12
ARPC4	2.25287	3.38967	3.94862	2.86827	3.90041	2.47031	3.35233	2.94435	3.30489	3.47257	2.36972	2.63164	2.007	2.08451	2.16922	3.28289	2.7768	2.71972	2.25555	3.48319	2.40595	4.33313	3.84641	3.82752	2.98972	1.32699	2.58709	1.93522	2.0775	0.75313	1.98262	3.09786	2.01194	3.26121	2.6036	2.58422	3.07547	2.93266	2.26759	12	12	12
ARPC5	0.150191	0.442131	0.877471	0.573653	0.300032	0.296437	0.609515	0	0.300445	0.754908	0.148108	0	0.8028	0.320693	0.361536	0.691135	0.694201	0.906572	0.820202	0.696638	0.962379	1.44438	0	0.695914	1.308	0.758278	0.862363	0.43005	0.56659	1.00417	0.330437	0.344207	0	0.575508	0.60083	0.969082	0.371074	0.699704	0.645793	10	11	11
ARPC5L	0.901147	1.17902	1.46245	1.86437	1.80019	1.38337	0.812687	0.58887	0.901334	1.05687	0.740538	1.02342	0.4014	0.96208	0.361536	0.345567	0.694201	0.906572	0	0.696638	0	0.361095	0.699348	1.04387	0	0	0	0	0	0	0.99131	0.688414	0.502986	0.383672	0.400553	0.646055	1.14286	0.539359	0.301082	12	10	6
ARPP19	0	0.147377	0	0.43024	0.450048	0.197625	0.203172	0	0	0	0	0	0	0	0	0	0	0	0.20505	0	0	0	1.3987	0	0	0	0	0	0	0	0	0	0	0	0	0	0.119038	0.133645	0	5	2	0
ARPP21	0	0	0	0	0	0	0	0	0	0	0	0	0	0	0	0	0	0	0	0	0	0.722189	0	0	0	0.189569	0	0	0	0	0	0	0	0	0	0	0	0.0601824	0.0157975	0	1	1
ARRB1	0.150191	0	0	0	0	0.0988124	0	0	0	0	0	0	0	0	0	0	0	0	0	0	0	1.08328	0	0	0	0	0	0	0	0	0	0	0	0	0	0	0.0207503	0.0902736	0	2	1	0
ARRDC1	0	0	0	0	0	0	0	0	0	0	0	0	0	0	0	0	0	0	0	0	0	0	0	0.347957	0	0	0.431182	0	0	0	0	0	0	0	0.200277	0	0	0.0289964	0.0526215	0	1	2
ARSA	0	0.147377	0	0	0	0	0.101586	0	0	0	0	0.146202	0.4014	0.320693	0.361536	0.691135	0	0.181314	0	1.04496	0	0.541642	0	0.695914	0	0.189569	0	0	0	0	0.330437	0	0	0.767344	0.200277	0.646055	0.0329304	0.353216	0.177807	3	8	5
ARSB	0.150191	1.03164	0.877471	0.143413	0.75008	0.395249	0.609515	0.883304	0.600889	0.452945	0.740538	1.02342	0	0	0	0.518351	0	0	0.615151	1.04496	0.320793	0	0.699348	0	0	0	0	0	0	0	0	0	0	0.191836	0	0.969082	0.638221	0.26655	0.0967432	12	5	2
ART3	0.901147	0	0	0	0.150016	0.197625	0	0.58887	0.150222	0	0	0.292405	0	0	0	0	0	0	0	0	1.12278	0.180547	0	0	0	0	0	0	0.188863	0	0	0.688414	1.00597	0	0.200277	0	0.190024	0.10861	0.173627	6	2	4
ARVCF	0.150191	0.736885	0.438735	1.14731	0.300032	0.592874	0.609515	0.441652	0.600889	0.452945	0.740538	0.731012	0	0.641387	0.361536	0.518351	0.347101	0.181314	0	2.78655	0	0.180547	0	0	0	0.568708	0	0	0	0	0	0.344207	0	0.767344	0.400553	0.969082	0.578548	0.418065	0.254158	12	7	5
ARX	0	0	0	0	0.450048	0.296437	0.203172	0.294435	0	0	0	0	0	0	0.361536	0	0	0	0	0	0	0	0	0	0	0	0	0	0.188863	0	0	0	0	0	0	0	0.103674	0.030128	0.0157386	4	1	1
AS3MT	0.450573	0.294754	0.438735	0	1.05011	0.296437	0.203172	0.294435	0.450667	0	0.296215	0.438607	0.4014	0.801733	1.08461	0.518351	0	0	0	1.04496	1.12278	0.541642	0.349674	0.695914	0.747429	0.568708	0	1.07512	1.51091	0	0.660873	0	0	0.767344	0.60083	0.969082	0.351142	0.546754	0.575025	10	9	8
ASAH1	12.9164	12.2323	10.3834	8.89163	9.75103	14.6242	13.8157	16.1939	12.0178	13.8903	9.47889	14.1816	11.2392	8.81907	9.39993	12.9588	9.02462	8.8844	10.8677	13.9328	9.1426	11.3745	11.1896	11.4826	10.6509	10.4263	12.5043	9.24607	12.8427	9.53965	11.8957	14.1125	10.0597	9.01629	13.8191	12.5981	12.3648	10.693	11.3926	12	12	12
ASAP2	0	0	0	0	0	0	0	0	0	0.301963	0	0	0	0	0	0	0	0	0	0	0	0	0	0	0	0	0	0	0	0	0	0	0	0	0	0	0.0251636	0	0	1	0	0
ASB1	0	0	0	0	0	0	0	0	0	0	0	0	0	0	0	0	0	0	0	0	0	0	0	0	0	0	0	0	0	0	0	0.688414	0	0	0	0	0	0	0.0573678	0	0	1
ASB13	0	0	0	0	0	0	0	0	0	0	0	0	0	0	0	0	0	0	0.20505	0	0	0	0	0	0	0	0	0	0	0	0	0	0	0	0	0	0	0.0170875	0	0	1	0
ASB2	0	0	0	0	0	0	0	0	0	0	0	0	0	0	0	0	0	0	0	0	0	0	0	0	0	0	0	0	0	0	0	0	0	0	0.200277	0	0	0	0.0166897	0	0	1
ASB6	0	0	0	0	0	0	0	0	0	0	0.296215	0.146202	0	0	0	0	0	0	0	0	0	0	0	0	0	0	0	0	0	0	0	0	0	0	0	0	0.0368681	0	0	2	0	0
ASB8	0	0	0	0	0	0	0	0	0	0	0	0	0	0	0	0	0	0	0	0	0	0	0	0	0	0	0	0	0	0.75313	0	0	0	0	0	0	0	0	0.0627608	0	0	1
ASB9	0	0.294754	0.146245	0.286827	0	0	0	0	0	0	0.296215	0.146202	0	0	0	0	0	0	0	0	0	0	0	0	0	0	0	0	0	0	0	0	0	0	0	0	0.0975203	0	0	5	0	0
ASCC1	0	0.147377	0	0	0	0	0	0	0	0	0	0	0	0	0	0	0	0	0	0	0	0	0	0	0	0	0	0	0	0	0	0	0	0	0	0	0.0122814	0	0	1	0	0
ASCC3	0	0	0	0	0	0	0	0	0	0	0.296215	0	0	0	0.361536	0	0	0	0	0	0	0	0	0	0	0	0	0	0	0	0	0	0.502986	0	0	0	0.0246846	0.030128	0.0419155	1	1	1
ASCL2	0	0	0	0	0	0	0	0	0	0	0	0	0	0	0	0	0	0	0	0	0	0	0	0	0	0.189569	0	0	0	0	0	0	0	0	0	0	0	0	0.0157975	0	0	1
ASH1L	0	0	0	0	0	0.592874	0.203172	0.147217	0	0.301963	0.296215	0	0	0	0	0	0	0	0.615151	0	0	0	0.699348	0	0	0.189569	0	0.860099	0	0	0	0	0.502986	0	0	0.323027	0.128453	0.109542	0.156307	5	2	4
ASH2L	0	0	0	0	0	0	0	0	0	0.150982	0	0.146202	0	0	0	0	0	0	0	0	0	0	0	0	0	0	0	0	0	0	0	0	0	0	0	0	0.0247653	0	0	2	0	0
ASIC1	0	0	0	0	0	0	0	0	0	0	0	0	0	0	0	0	0	0	0	0	0	0	0	0	0.373715	0	0	0	0.188863	0	0	0	0	0	0	0	0	0	0.0468815	0	0	2
ASIC2	0	0	0	0	0	0	0	0	0	0	0	0	3.6126	0	0	0	2.7768	0	1.6404	0	0	0	0.699348	0.347957	0	0	1.29354	0	0	0.75313	0.330437	0	0	0	0	0	0	0.756426	0.198093	0	5	3
ASIC4	0	0	0	0	0.450048	0.296437	0.101586	0.58887	0	0	0	0	0	0	0	0	0	0	0	0	0	0	0	0	0	0	0	0	0	1.50626	0	0	0	0	0	0	0.119745	0	0.125522	4	0	1
ASL	0.300382	0.294754	0.438735	0	0.450048	0.395249	0.406344	0.441652	0.450667	0	0.296215	0.438607	0.4014	0.320693	0.723072	0.518351	0.347101	0.181314	0	0.696638	0.160396	1.44438	0.349674	0	0.186857	0.189569	0	0	0.188863	0.502087	0.330437	0.344207	0.502986	0.191836	0.200277	0	0.326054	0.428585	0.21976	10	10	9
ASMT	0	0	0.146245	0	0	0	0	0	0	0	0	0	0	0	0	0	0	0	0	0	0	0	0	0	0	0	0	0	0	0	0	0	0	0	0	0	0.0121871	0	0	1	0	0
ASMTL	0.600765	0	0.438735	0	0.450048	0.395249	1.21903	1.32496	0.300445	0.452945	0.296215	0.292405	0	0.320693	0.361536	0.172784	0	0	0	0	0.320793	0.361095	0	0	0.186857	0.379139	0	0	0	0	0	0.344207	0	0.767344	0.801106	0.646055	0.480899	0.128075	0.260392	10	5	6
ASNS	0	0	0	0	0	0	0	0	0	0	0	0	0	0	0	0	0	0	0	0	0	0	0	0.347957	0	0	0.431182	0	0	0	0	0	0	0	0	0	0	0.0289964	0.0359318	0	1	1
ASPH	0.600765	1.9159	1.6087	0.86048	1.35014	1.77862	1.62537	1.76661	1.352	1.50982	0.59243	1.31582	2.007	1.60347	1.44614	0.863918	1.7355	1.08789	0.820202	2.43823	2.08515	3.0693	0.699348	1.04387	0.560572	0.379139	0.431182	0.645075	0.56659	0.251043	1.32175	2.06524	2.01194	1.53469	0.801106	1.29211	1.35639	1.575	0.98837	12	12	12
ASPM	0	0.147377	0	0.286827	0	0.197625	0.406344	0.147217	0.300445	0.150982	0.444323	0	0	0	0	0	0	0	0	0	0	0	0	0	0	0	0	0	0	0	0	0	0	0	0	0	0.173428	0	0	8	0	0
ASPN	1.50191	0.147377	14.332	0	0.450048	0.691687	1.93013	1.17774	0.600889	3.47257	0.148108	2.48544	22.4784	2.4052	5.0615	2.41897	10.413	6.16469	7.58687	1.74159	2.88714	3.0693	5.94446	8.69892	17.9383	17.4404	35.7881	8.38597	30.5959	20.3345	19.4958	28.5692	5.02986	4.41223	1.40194	4.52238	2.24483	6.57251	16.1595	11	12	12
ASPRV1	0	0	0	0	0	0	0	0	0	0	0	0	0	0	0	0	0	0	0	0	0	0	0	0	0.747429	0	0	0	0	0	0	0	0	0.191836	0.200277	0	0	0	0.0949618	0	0	3
ASPSCR1	0	0	0	0	0	0.0988124	0	0	0	0	0	0	0	0	0	0	0	0	0	0.348319	0	0	0	0	0	0	0	0	0	0	0	0	0	0	0	0	0.00823436	0.0290266	0	1	1	0
ASS1	2.40306	3.8318	2.77866	2.29461	5.55059	2.47031	0.609515	3.386	2.704	2.4157	1.77729	2.33924	2.8098	1.60347	1.08461	0.518351	0.347101	1.81314	0.410101	2.08991	0.962379	2.16657	1.04902	0.695914	0.934286	0.568708	1.29354	0.43005	1.13318	0	1.98262	2.40945	2.01194	0.575508	0.801106	0.323027	2.7134	1.29586	1.03862	12	12	11
ASXL1	0.450573	0	0	0.143413	0	0	0	0	0.150222	0	0.148108	0	0	0.160347	0	0	0	0	0	0	0.641586	0	0	0	0	0.379139	0	0	0	0	0.660873	0	0	0	0.200277	0.323027	0.0743597	0.0668277	0.130276	4	2	4
ASXL3	0.150191	0	0	0	0	0	0	0	0	0	0	0	0.4014	0.320693	0	0	0	0	0	0	0.320793	0	0	0.695914	0	0	0	0	0	0	0.660873	0	0	0	0	0.646055	0.0125159	0.1449	0.108911	1	4	2
ASZ1	0	0	0	0	0	0	0	0	0	0	0	0	0	0	0	0	0	0.181314	0	0	0	0	0	0	0	0	0	0	0.188863	0	0	0	0	0.191836	0	0	0	0.0151095	0.0317249	0	1	2
ATAD1	6.30803	5.45295	5.41107	4.44581	7.35078	4.94062	4.36819	6.03591	6.45956	5.7373	5.9243	5.9943	2.007	5.45179	5.42304	6.91135	3.12391	6.16469	3.28081	6.61806	6.57626	3.97204	9.79087	6.61118	2.05543	3.03311	1.72473	6.88079	4.72158	0.502087	7.93048	8.94938	6.53882	7.4816	7.20996	8.39871	5.7024	5.49425	5.45222	12	12	12
ATAD2B	0	0	0	0	0	0	0	0	0	0	0	0	0	0	0	0	0	0	0	0	0	0	0	0	0.186857	0	1.29354	0	0	0	0	0	0	0	0	0	0	0	0.123367	0	0	2
ATAD3A	6.00765	5.7477	5.41107	4.01557	7.35078	6.02755	5.68881	4.85817	6.00889	5.28435	6.36863	6.5791	2.4084	6.09317	2.16922	4.14681	2.0826	2.90103	2.0505	5.5731	5.77427	3.97204	5.59478	5.21935	1.49486	3.41225	1.72473	3.4404	3.21068	0.75313	4.62611	5.85152	5.53284	7.86527	6.20857	6.46055	5.77902	3.99877	4.21508	12	12	12
ATAD5	0	0	0	0	0	0	0	0	0	0	0	0	0	0.160347	0	0	0	0.181314	0	0	0	0	0	0	0	0	0	0	0	0	0	0	0	0	0	0	0	0.0284718	0	0	2	0
ATE1	0.750956	0.884261	0.877471	0.43024	0.75008	0.494062	0.304758	0.441652	0.300445	0.754908	0.444323	0.877214	1.2042	0.641387	0	0	1.3884	0.725257	0.820202	0	0.481189	1.26383	0	0.695914	0	0	0.862363	0.43005	0.188863	0.502087	0.660873	0.688414	0	0.767344	0.400553	0.969082	0.609197	0.601699	0.455802	12	8	9
ATF3	0	0	0	0	0	0	0	0	0	0	0	0	0	0.320693	0	0	0	0	0	0	0	0	0	0	0	0	0	0	0	0	0	0	0	0	0	0	0	0.0267244	0	0	1	0
ATF4	0	0	0	0	0	0	0	0	0	0	0	0	0	0	0	0	0	0	0	0	0	0	0	0	0	0	0	0.215025	0	0	0	0	0	0	0	0	0	0	0.0179187	0	0	1
ATF5	0	0.147377	0.146245	0	0	0	0.101586	0	0	0	0	0	0	0	0	0	0	0	0	0	0	0	0	0	0	0	0	0	0	0	0	0	0	0	0	0	0.032934	0	0	3	0	0
ATF7IP	0	0	0	0	0	0	0	0	0	0	0	0	0	0	0	0	0	0	0	0	0	0	0.349674	0	0	0	0	0	0	0	0	0	0	0	0	0	0	0.0291395	0	0	1	0
ATF7IP2	0.150191	0	0	0	0.150016	0.0988124	0	0	0	0	0	0	0	0	0	0	0	0	0.20505	0	0	0	0	0	0	0	0	0	0	0	0	0	0	0	0	0	0.0332516	0.0170875	0	3	1	0
ATG10	0	0	0	0	0	0	0	0	0	0	0	0	0	0	0	0	0	0	0	0	0	0	0	0	0	0	0	0	0	0.502087	0	0	0	0	0	0	0	0	0.0418406	0	0	1
ATG14	0	0	0	0	0.150016	0	0	0	0	0	0	0	0	0	0	0	0	0	0	0	0	0	0	0	0	0	0	0	0	0	0	0	0	0	0	0	0.0125013	0	0	1	0	0
ATG16L1	0	1.03164	0.731226	0.286827	0.300032	0.0988124	0	0	0	0	0	0.292405	0	1.12243	0	0	1.0413	0.906572	0	0	0.320793	0	1.3987	0.347957	0	0	0.862363	0	0	0.502087	0	1.72103	1.00597	0	0	0.646055	0.228412	0.428145	0.394793	6	6	5
ATG2A	0	0	0	0	0	0	0	0	0	0	0	0	0	0	0	0	0	0	0	0	0	0	0	0	0	0	0.431182	0	0	0	0	0	0	0	0	0	0	0	0.0359318	0	0	1
ATG3	0.450573	0.589508	0.438735	1.14731	0.150016	0.790499	0.50793	0.58887	0.450667	0.754908	0.740538	0.438607	0	0.160347	0	0.172784	0.347101	0.181314	0	0	0	0.361095	0	0	0.186857	0	0	0	0	0	0	0	0	0	0	0.323027	0.587346	0.101887	0.0424904	12	5	2
ATG4B	0	0	0	0	0	0	0	0	0	0	0	0.146202	0	0.320693	0.361536	0	0	0	0	0	0	0	0	0	0	0	0	0	0	0	0	0	0	0	0	0	0.0121835	0.0568524	0	1	2	0
ATG4D	0	0	0	0	0	0	0	0	0	0	0	0	0	0	0	0.172784	0	0	0	0	0	0	0	0	0	0	0	0	0	0	0	0	0	0	0	0	0	0.0143986	0	0	1	0
ATG7	0	0.294754	0	0	0	0	0	0.147217	0	0	0	0.146202	0	0.641387	1.44614	0.518351	0	0	0.410101	0.696638	0.801982	0	0	0.347957	0.747429	0.568708	0	0	0.377727	0	0.660873	0	0	0	0.400553	0.969082	0.0490145	0.405213	0.310364	3	7	6
ATG9A	0	0	0	0	0	0	0	0	0	0	0	0	0	0	0	0	0	0	0	0	0	0	0.349674	0	0	0	0	0	0.188863	0	0.330437	0.344207	0.502986	0	0.200277	0	0	0.0291395	0.130564	0	1	5
ATG9B	0	0	0	0	0	0	0	0	0	0	0	0	0	0	0	0	0	0	0	0	0	0	0	0	0	0	0	0	0	0.251043	0	0	0	0	0	0	0	0	0.0209203	0	0	1
ATIC	8.86128	7.95835	7.31226	5.44971	10.2011	7.70736	7.2126	6.33035	9.61422	6.03926	9.03456	11.2576	8.028	6.73456	8.31532	7.25691	3.47101	6.16469	4.30606	5.5731	7.53864	7.58299	1.3987	7.30709	4.11086	3.79139	6.03654	6.45075	6.04363	6.77817	2.64349	2.75365	2.51493	8.82445	8.61189	1.93816	8.08155	6.13976	5.04149	12	12	12
ATL1	0	0	0	0	0.150016	0	0	0	0	0	0	0	0	0	0	0	0	0	0	0	0	3.0693	0	0	0	0	0	0	0	0	0	0	0	0	0	0	0.0125013	0.255775	0	1	1	0
ATL2	0	0	0	0	0.150016	0.197625	0.304758	0	0	0	0	0	0	0	0	0.518351	0	0	0	0	0.160396	0	0	0	0	0	0	0	0	0.502087	0	0	0	0	0	0.646055	0.0543665	0.0565623	0.0956784	3	2	2
ATL3	0	0	0.146245	0.143413	0.150016	0.296437	0.101586	0	0	0.150982	0.148108	0	2.4084	0.801733	1.08461	1.0367	0.347101	0.181314	0.615151	0.348319	1.12278	9.56901	0.349674	0	1.49486	0.758278	0.431182	0.43005	0.377727	1.25522	0.330437	0.344207	0	0.383672	0.400553	1.29211	0.0947322	1.48873	0.624857	7	11	11
ATM	0	0	0	0	0	0	0	0	0	0	0	0	0	0	0	0.518351	0	0	0.20505	0	0	0	0	0	0	0	0	0.215025	0	0	0	0	0	0	0	0	0	0.0602835	0.0179187	0	2	1
ATMIN	0	0	0	0	0	0	0	0	0	0	0	0	1.6056	0	0	0	0.694201	0	0	0	0	0	0.699348	0	0	0	0	0	0	0	0	0	0	0	0	0	0	0.249929	0	0	3	0
ATOH7	0	0	0	0	0	0	0	0	0	0	0	0	0	0	0	0	0	0	0	0	0.160396	0	0	0	0	0	0	0	0	0	0	0	0	0	0	0	0	0.0133664	0	0	1	0
ATOX1	0.150191	0	0	0	0	0	0.203172	0	0.150222	0.150982	0	0	0	0	0	0	0	0	0	0.348319	0	0.180547	0	0	0	0	0	0	0	0	0	0	0	0	0	0	0.0545472	0.0440722	0	4	2	0
ATP10A	0	0	0	0	0	0	0	0	0	0	0	0	0	0	0	0	0	0	0	0	0	0	0	0	0	0	0	0	0	0	0	0	0	0	0.200277	0	0	0	0.0166897	0	0	1
ATP10B	0	0	0	0	0	0	0	0	0.150222	0.452945	0.296215	0.292405	0	0	0	0	0	0	0	0	0	0	0	0	0	0	0	0	0	0	0	0	0	0	0	0	0.0993156	0	0	4	0	0
ATP10D	0	0	0	0	0	0	0	0	0.150222	0.150982	0	0.146202	0	0	0	0	0	0	0	0	0	0	0	0	0	0	0	0	0	0	0	0	0	0	0	0	0.0372838	0	0	3	0	0
ATP11A	0	0.294754	0.146245	0.286827	0	0	0	0.147217	0	0	0	0.146202	0	0	0	0	0	0	0	0	0	0.361095	0	0	0	0	0	0	0	0	0	0	0	0	0	0	0.0851038	0.0300912	0	5	1	0
ATP11B	0	0	0	0	0	0	0	0	0	0	0	0	0.4014	0	0	0	0.694201	0	0.20505	0	0	0	0.349674	0	0	0	0	0	0	0	0	0	0	0	0	0	0	0.137527	0	0	4	0
ATP11C	0	0	0	0	0	0	0	0	0	0	0	0.146202	0.4014	0	0	0	0	0	0	0	0	0.180547	0	0	0	0	0	0	0	0	0	0	0	0	0	0	0.0121835	0.0484956	0	1	2	0
ATP13A1	0	0	0	0	0	0	0	0	0	0	0	0	0	0	0	0	0	0	0	0.348319	0	0.180547	0	0	0	0	0	0	0	0	0	0	0	0.191836	0	0	0	0.0440722	0.0159863	0	2	1
ATP13A3	0	0	0	0	0	0	0	0	0	0	0	0	0	0.160347	0	0	0	0.181314	0	0.348319	0	0.180547	0	0	0	0	0	0	0	0	0	0	0	0	0	0	0	0.0725439	0	0	4	0
ATP1A1	31.2398	28.8859	29.5415	29.3997	30.1532	29.9401	27.0219	26.6463	26.8898	28.3845	27.2518	30.1177	23.2812	36.3987	28.9229	28.5093	31.5862	27.5598	20.9151	30.6521	31.5981	31.0541	32.5197	30.9682	27.0943	16.303	21.5591	23.0077	23.7968	10.0417	21.8088	25.4713	29.6762	27.0489	21.4296	24.5501	28.7894	29.4971	22.6489	12	12	12
ATP1A2	23.7302	30.3596	26.4704	33.4153	29.7031	24.7031	24.6854	26.7936	23.8853	25.3649	25.0302	26.4626	14.8518	34.1538	23.8614	26.4359	30.1978	26.6532	27.8869	31.3487	31.9189	18.0547	29.7223	32.012	25.4126	18.7674	18.5408	21.0724	20.5861	9.79069	27.7567	26.5039	40.7419	26.857	27.6382	31.6567	26.717	27.2581	24.6104	12	12	12
ATP1A3	43.7056	36.6968	38.6087	34.2758	38.4041	42.0941	37.4852	39.7487	37.856	35.0277	38.3599	37.574	18.4644	36.078	31.8152	36.4574	40.2637	31.73	30.3475	39.36	50.6853	24.3739	41.6112	38.6232	30.8314	22.5588	21.5591	33.7589	26.4409	11.799	34.035	33.7323	45.7717	42.5876	32.0443	38.4403	38.3197	34.9841	31.1299	12	12	12
ATP1A4	0	0	0	0	10.9512	11.3634	10.3618	10.5997	0	0	0	0	0	0	0	0	0	0	0	0	0	0	0	0	0	0	0	0	0	0	0	0	0	0	0	0	3.60633	0	0	4	0	0
ATP1B1	14.4184	12.527	12.4308	13.194	13.6514	12.3515	11.4792	12.3663	13.3698	10.5687	13.1816	13.5968	3.2112	11.3846	6.86918	11.9221	8.33041	9.60966	7.17677	9.05629	10.907	8.66627	11.8889	13.9183	6.72686	7.01407	8.19245	7.52587	8.12112	2.76148	7.60004	9.63779	13.0776	12.6612	9.21272	10.6599	12.7613	9.41172	8.59926	12	12	12
ATP1B2	0.300382	0.147377	0.146245	0.286827	0.150016	0	0.203172	0.147217	0.600889	0.452945	0	0.146202	0	0	0	0	1.0413	0.181314	0	0	0	0	0	0	0	0	0	0	0	0	0	0	0	0	0	0	0.215106	0.101885	0	10	2	0
ATP1B3	0.300382	0.147377	0.29249	0.143413	0	0.197625	0.304758	0.147217	0.300445	0.301963	0.148108	0.146202	0	0	0	0.518351	0	0	0	0.348319	0.481189	1.44438	0	0	0.186857	0.189569	0.431182	0	0	0	0	0	0	0	0	0	0.202498	0.232686	0.0673007	11	4	3
ATP2A1	0	0	0	0	0	0	0	0	0	0	0	0	0	0	0.361536	0	0	0	22.5555	0.348319	0	0	0	0	0	0	0	0	0	0	0	0	0	0	0	0	0	1.93878	0	0	3	0
ATP2A2	112.343	95.795	97.253	91.6411	101.861	96.9349	97.1161	100.844	115.521	103.12	100.417	100.88	75.8646	84.182	84.9609	96.9316	86.4281	91.0198	77.099	93.0011	109.872	78.3575	90.5655	101.603	79.7881	88.1498	64.2461	84.0747	89.7101	64.2671	85.9135	98.4432	98.0823	95.3425	94.13	93.3549	101.144	89.1571	86.2918	12	12	12
ATP2A3	0	0	0	0	22.6524	20.6518	21.841	22.5243	0	0	0	0	0	16.6761	13.3768	0	0	16.6809	0	18.1126	0	39.3593	0	18.0938	17.9383	0	12.9354	0	0	15.5647	15.861	0	0	0	0	0	7.30578	10.1916	5.19162	4	6	4
ATP2B1	2.25287	4.27393	4.82609	4.01557	4.65049	2.47031	3.86026	1.61939	2.704	3.62356	2.07351	2.77784	0	6.41387	0	0	0	0	0	0	0	0	0	0	0	0	0	0	0	2.51043	0	0	0	0	0	0	3.26232	0.534489	0.209203	12	1	1
ATP2B4	6.15784	9.43212	10.3834	9.60869	8.85094	5.23706	7.82211	3.68044	4.35645	6.34122	4.73944	5.55569	4.8168	13.6295	14.823	9.15753	14.9253	8.34046	10.2525	14.6294	8.66141	11.1939	10.4902	14.2662	7.47429	6.63493	7.76127	4.3005	5.28817	6.02504	10.2435	11.3588	18.1075	10.3591	9.21272	12.5981	6.84712	11.2655	9.11367	12	12	12
ATP2C1	0	0	0	0	0	0	0	0	0	0	0	0	0	0	0	0	0	0	0	0	0	0.541642	0	0	0	0	0	0	0	0	0	0	0	0	0	0	0	0.0451368	0	0	1	0
ATP4A	0	0	0	0	0	0	0	0	0	0	0	0	0	0	0	4.49238	0	0	0	0	0	0	0	0	0	0	0	5.1606	0	0	0	0	0	0	0	0	0	0.374365	0.43005	0	1	1
ATP5F1A	143.733	132.05	121.53	129.502	134.564	146.638	126.068	143.979	141.509	136.336	139.369	129.535	97.1388	97.6511	96.8916	109.718	94.0643	104.981	104.371	107.282	128.638	80.5241	118.889	105.779	105.574	126.064	84.5116	123.639	114.64	91.6308	114.992	125.636	120.717	121.24	115.159	112.09	135.401	103.827	112.991	12	12	12
ATP5F1B	160.855	152.24	137.324	149.867	145.815	157.21	132.976	162.822	163.742	147.056	157.438	142.109	103.16	99.0943	93.9993	108.508	92.6759	98.4537	104.781	105.541	125.43	79.8019	109.098	99.1677	92.4943	112.604	84.5116	116.974	101.42	87.6141	107.061	109.458	105.124	120.089	110.553	106.599	150.788	101.643	104.542	12	12	12
ATP5F1C	26.1333	26.3805	24.4229	25.8144	24.6026	30.4342	25.3965	24.2909	28.2418	25.2139	25.1783	26.1702	22.8798	21.1658	20.9691	23.8441	21.8673	20.3072	21.5303	22.6407	26.7862	16.6103	27.9739	21.9213	19.8069	24.2649	21.5591	21.7175	20.5861	17.322	24.1219	28.225	22.6344	22.4448	21.029	20.6738	26.0233	22.3747	22.0321	12	12	12
ATP5F1D	13.367	13.4113	11.4071	13.4809	12.6013	12.5492	10.8697	14.1329	16.6747	12.8334	15.8475	11.8424	7.6266	8.49837	6.14611	5.70186	6.24781	6.52732	7.58687	7.66301	8.66141	5.05532	9.44119	5.21935	8.78229	11.5637	7.33009	13.9766	13.787	6.27608	9.58266	9.982	8.55076	10.551	10.4144	8.39871	13.2514	7.03127	9.93294	12	12	12
ATP5F1EP2	6.15784	5.01081	5.41107	5.30629	5.10054	5.03943	4.77454	5.15261	6.00889	5.13337	5.7762	5.84809	5.6196	3.36728	3.97689	4.83794	5.20651	4.71417	4.51111	4.87646	4.6515	5.05532	3.49674	3.82752	4.48457	5.11838	3.01827	4.51552	3.77727	2.25939	3.96524	5.1631	3.5209	6.52242	5.40747	4.52238	5.39331	4.51175	4.35624	12	12	12
ATP5IF1	0.901147	0.589508	0.877471	0.573653	0.600064	0.296437	0.609515	0.883304	0.300445	0.301963	0.148108	0.146202	2.4084	2.56555	2.89229	1.90062	3.12391	1.81314	1.6404	3.13487	2.24555	1.80547	2.44772	2.08774	1.12114	2.27483	0.431182	1.29015	0.944316	2.76148	2.64349	1.37683	0.502986	2.30203	2.00277	1.93816	0.518985	2.3388	1.63245	12	12	12
ATP5MC1	0	0.147377	0.146245	0.43024	0.300032	0.296437	0.304758	0.147217	0	0.452945	0.148108	0.146202	0	0	0	0	0	0	0	0	0	0	0	0	0	0	0.431182	0	0	0	0	0	0	0	0	0	0.209963	0	0.0359318	10	0	1
ATP5ME	7.05898	6.04245	3.65613	7.02725	5.40057	6.71924	6.19674	6.772	6.60978	4.37846	6.66484	7.60252	4.014	3.52763	3.61536	4.49238	3.12391	4.35154	4.51111	6.61806	7.69903	3.24985	7.69282	3.13161	2.24229	4.92881	2.58709	4.08547	4.72158	2.25939	6.27829	6.53993	7.54479	6.90609	5.00691	4.84541	6.17741	4.66894	4.82884	12	12	12
ATP5MF-PTCD1	5.70726	5.01081	4.97233	5.16288	4.80051	5.6323	5.0793	5.74148	5.10756	5.13337	5.33187	4.82468	5.2182	4.8104	6.14611	6.04743	5.20651	6.88995	4.30606	5.22478	5.61388	4.51368	4.19609	5.56731	4.29772	5.49751	3.88063	4.73055	5.09931	4.51878	5.28698	5.50731	4.02389	6.52242	5.80802	5.81449	5.2087	5.3117	5.0823	12	12	12
ATP5MG	0	0	0	0	13.8015	13.8337	12.5967	12.9551	13.8204	13.1354	13.1816	13.1582	0	0	0	0	0	0	10.6626	0	13.4733	0	0	0	0	13.2699	0	0	11.8984	0	0	15.4893	13.5806	13.8122	12.0166	11.629	8.87355	2.01133	7.64133	8	2	7
ATP5MJ	1.80229	1.17902	1.02372	0.717067	1.80019	2.07506	1.52379	1.76661	2.25333	1.35883	2.07351	1.75443	3.2112	1.76381	1.80768	2.24619	2.0826	2.5384	1.84545	0.696638	1.44357	1.98602	1.74837	1.04387	1.12114	1.32699	1.29354	2.36527	0.944316	0.75313	1.98262	1.03262	0.502986	1.91836	1.40194	1.29211	1.61065	1.86782	1.32792	12	12	12
ATP5MK	0.901147	1.03164	0.877471	0.86048	1.20013	1.67981	1.4222	1.03052	1.352	1.05687	1.33297	1.02342	0.8028	0.641387	0.361536	0.691135	0.694201	0.362629	1.02525	1.04496	0.641586	0	1.74837	1.39183	0.373715	0.189569	0	0.645075	0.188863	0	1.32175	1.03262	2.01194	1.15102	0.60083	1.29211	1.14739	0.783807	0.733957	12	11	10
ATP5PB	42.9547	41.7077	42.4111	41.0162	38.8541	45.9478	40.9391	41.957	42.5129	44.9925	40.4334	39.4746	28.9008	29.5038	23.8614	36.1118	28.8094	29.9169	28.502	35.8768	46.515	24.735	42.3105	28.8804	25.4126	34.5016	26.3021	34.619	34.1843	21.3387	38.9915	37.8628	38.7299	35.8733	35.8495	39.0863	41.9334	31.9936	33.5626	12	12	12
ATP5PD	31.9907	30.507	27.4941	28.3958	28.503	29.9401	25.8028	29.7379	32.8987	31.1022	30.0658	28.6557	22.8798	23.8917	19.1614	26.4359	27.4209	25.384	22.9656	27.1689	27.909	20.2213	29.3726	24.357	24.6652	28.2459	22.8526	26.6631	27.9518	24.8533	27.0958	25.4713	27.1612	31.0774	30.0415	24.2271	29.5912	24.764	26.6922	12	12	12
ATP5PF	11.4145	9.43212	8.48222	8.6048	9.00095	11.8575	10.2602	10.8941	10.2151	9.66282	11.1081	9.50315	6.021	8.97941	9.39993	13.1316	3.12391	9.06572	10.8677	14.6294	13.7941	8.30517	12.5883	12.1785	9.90344	13.2699	7.76127	13.3315	9.2543	6.77817	13.8783	12.3914	9.55673	16.1142	10.2141	10.6599	10.0363	10.1737	11.0928	12	12	12
ATP5PO	31.9907	26.0857	26.9091	24.5237	27.903	28.0627	28.5456	26.6463	29.8942	27.7806	27.6961	24.8544	21.6756	21.6468	23.1383	24.0169	27.0738	21.3951	23.9909	24.034	25.1822	19.3186	30.7713	24.357	24.2914	24.0753	25.4397	23.8678	25.1188	18.0751	25.4436	27.5365	29.1732	30.6938	26.2362	24.5501	27.5744	23.8834	25.3751	12	12	12
ATP6AP2	0	0	0	0	0	0	0	0	0	0	0	0	0.4014	0	0	0	0	0	0	0	0	0	0	0	0	0	0	0	0	0	0	0	0	0	0	0	0	0.03345	0	0	1	0
ATP6V0A1	0	0	0.146245	0	0	0	0	0	0	0	0	0	0	0	0	0	0.347101	0	0	0	0.160396	1.44438	0	0.347957	1.49486	0	0	0	0	0.251043	0.330437	0.344207	0	0	0	0	0.0121871	0.191653	0.201712	1	4	4
ATP6V0C	0.901147	0.736885	0.877471	1.00389	0.75008	1.18575	0.812687	0.883304	0.901334	0.754908	1.03675	0.877214	1.2042	1.12243	1.08461	0.345567	1.0413	1.08789	0.410101	0.348319	0.641586	1.26383	0.349674	1.73978	0.747429	0	1.29354	0.645075	0.56659	0	0.99131	0.344207	1.00597	0.191836	1.00138	0.969082	0.893452	0.886607	0.646369	12	12	10
ATP6V0D1	0.300382	0	0.146245	0.143413	0.150016	0.0988124	0	0	0	0.150982	0	0	0.8028	0.320693	0	0	0	0	0	1.04496	0	1.98602	0	0	0	0.189569	0	0.215025	0	0.251043	0	0	0	0.191836	0	0	0.0824875	0.346206	0.0706228	6	4	4
ATP6V1A	1.50191	1.9159	0.877471	2.29461	1.80019	2.3715	1.11744	1.76661	1.20178	0.452945	1.18486	1.75443	3.2112	1.28277	2.16922	0.518351	0.694201	1.45051	2.25555	4.52814	1.76436	4.69423	3.84641	2.08774	1.12114	0.189569	0.431182	2.15025	0.755453	0.251043	2.97393	2.75365	1.50896	2.1102	2.00277	2.58422	1.51997	2.37522	1.56936	12	12	12
ATP6V1B2	0.750956	2.21065	1.46245	1.86437	1.35014	1.87743	1.93013	1.32496	1.80267	1.6608	2.07351	1.90063	1.6056	1.44312	1.80768	1.38227	1.0413	1.45051	1.6404	2.78655	1.60396	2.52766	2.79739	0.695914	0.747429	1.13742	0.431182	1.29015	1.51091	1.25522	1.32175	2.06524	1.50896	1.15102	1.80249	1.29211	1.68406	1.73186	1.29282	12	12	12
ATP6V1C1	0	0.147377	0	0	0.450048	0	0.101586	0.147217	0	0	0.296215	0.146202	0	0	0.361536	0.345567	0	0	0	0	0.641586	0.180547	0	0	0	0	0	0	0.188863	0	0.330437	0.344207	0.502986	0.191836	0	0.323027	0.107387	0.127436	0.15678	6	4	6
ATP6V1D	0	0.294754	0	0	0	0	0	0	0	0	0	0	0	0	0.361536	0	0	0	0	0	0	0	0	0	0	0	0	0	0	0	0	0	0	0	0	0	0.0245628	0.030128	0	1	1	0
ATP6V1E1	0	0.736885	0	0	0.300032	0.0988124	0.304758	0.294435	0.450667	0.452945	0.148108	0.146202	0	0	0	0.172784	0	0	0.410101	0.348319	0.160396	0.902736	0	0	0	0	0.431182	0	0	0	0	0	0	0	0.200277	0	0.244404	0.166195	0.0526215	9	5	2
ATP6V1E2	0	0	0	0	0	0	0	0	1.05156	1.05687	0.148108	0.438607	0	0	0.361536	0	0	0	0	0.348319	0	0	0	0	0.186857	0	0	0	0	0	0	0.344207	0.502986	0.767344	0.400553	0.969082	0.224595	0.0591546	0.264252	4	2	6
ATP6V1F	0.150191	0.442131	0.584981	0	0.150016	0.0988124	0.101586	0.147217	0.450667	0.150982	0.148108	0	0	0	1.08461	0.345567	0	0	0	0	0.160396	0.361095	0.349674	0	0	0	0	0	0	0	0	0.688414	0	0	0	0	0.202057	0.191778	0.0573678	10	5	1
ATP6V1G1	0	0.294754	0.438735	0.143413	0	0.395249	0.101586	0.147217	0.150222	0.452945	0.296215	0	0	0	0	0	0	0	0	0	0.160396	0.361095	0	0	0	0	0	0	0	0	0	0	0	0	0	0	0.201695	0.0434576	0	9	2	0
ATP6V1G2	0	0	0	0	0	0	0	0	0	0	0	0	0	0	0	0	0	0	0	0	0	0	0	0	0.186857	0	0	0	0	0	0	0	0	0	0	0	0	0	0.0155714	0	0	1
ATP6V1H	0.300382	0.736885	0.731226	0.143413	0.450048	0.197625	0.304758	0.294435	0.600889	0.603926	0.444323	0.292405	0.4014	0.320693	0.361536	0.172784	0.347101	0.181314	0.615151	0	0.481189	0.722189	1.3987	0	0	0	0	0.645075	0.188863	0.502087	0.330437	0	0	0.383672	0.200277	0	0.425026	0.416838	0.187534	12	10	6
ATP7A	0	0	0	0	0	0	0	0	0	0	0	0	0	0.320693	0	0	0	0	0	0	0.641586	0	0	0.347957	0	0.189569	0	0	0	0	0.99131	1.03262	1.00597	0.383672	0.400553	0.323027	0	0.109186	0.36056	0	3	7
ATP7B	0	0.147377	0	0.143413	0	0	0	0	0	0	0	0	0	0	0	0	0	0	0	0	0	0	0	0	0	0	0	0	0	0	0	0	0	0	0	0	0.0242325	0	0	2	0	0
ATP8A1	0	0.147377	0	0	0	0	0	0	0	0	0	0	0	0	0	0	0	0	0	0.348319	0	0	0	0	0	0	0	0	0.188863	0	0	0	0	0	0	0	0.0122814	0.0290266	0.0157386	1	1	1
ATP8B4	0	0	0	0	0	0	0	0	0	0	0	0	0	0.160347	0	0	0	0	0	0	0	0	0	0	0	0	0	0	0	0	0	0	0	0	0.200277	0	0	0.0133622	0.0166897	0	1	1
ATP9B	0	0	0	0	0	0	0	0	0.300445	0	0	0	0	0	0	0	0	0	0	0	0	0	0	0	0	0	0	0	0	0	0	0	0	0	0	0	0.025037	0	0	1	0	0
ATPAF1	4.50573	2.94754	1.75494	3.15509	6.00064	3.65606	2.84441	3.23878	3.15467	3.17061	2.22161	4.67847	1.6056	1.44312	1.08461	0.691135	0	0.725257	0.410101	1.04496	2.24555	0.902736	2.79739	0.695914	0.186857	1.13742	0.862363	1.29015	0.56659	0.75313	2.64349	3.44207	1.00597	2.6857	2.80387	3.23027	3.44405	1.1372	1.71732	12	11	12
ATPAF2	4.20535	4.56868	3.50988	4.3024	4.05043	4.15012	4.57137	3.53322	4.95733	3.32159	2.22161	2.19303	0.4014	0.801733	0.361536	1.20949	0	0.906572	1.6404	2.08991	3.52872	0.541642	3.49674	1.04387	0.560572	1.13742	0	1.50517	0.755453	0	0.99131	1.72103	2.01194	1.15102	1.60221	1.61514	3.79875	1.33517	1.08761	12	11	10
ATPSCKMT	0	0	0	0	0	0	0	0	0	0	0.148108	0	0	0	0	0	0	0	0	0	0	0	0	0	0	0	0	0	0	0	0	0	0	0	0	0	0.0123423	0	0	1	0	0
ATRIP	0.150191	0.147377	0.146245	0.286827	0	0	0	0	0.150222	0.301963	0.148108	0.146202	0	0	0	0	0	0	0	0	0	0	0	0	0	0	0	0	0	0	0	0	0	0	0	0	0.123095	0	0	8	0	0
ATRN	0	0	0.438735	0.143413	0.300032	0	0.203172	0	0	0	0	0.146202	0.8028	0	0	0.172784	0	0.543943	0	0	0	0	0	0	0	0	0.431182	0	0.188863	0.502087	0	0	0	0	0	0.969082	0.10263	0.126627	0.174268	5	3	4
ATRNL1	0	0	0	0	0	0	0	0	0	0.150982	0	0	0	0	0	0	0	0	0	0	0	0	0	0.347957	0	0	0	0	0	0	0	0	0	0	0	0	0.0125818	0.0289964	0	1	1	0
ATRX	0	0	0	0	0	0.0988124	0	0	0	0	0	0	0	0	0	0	0	0	0	0	0	0	0	0.347957	0.186857	0	0.431182	0	0	0	0	0	0	0	0	0	0.00823436	0.0289964	0.0515032	1	1	2
ATXN1	0	0	0	0	0	0	0	0	0	0	0	0	0.4014	0	0	0.172784	0.694201	0.362629	0	0	0	0.361095	0.349674	0.347957	0	0	0	0.215025	0	0	0	0	0	0	0	0	0	0.224145	0.0179187	0	7	1
ATXN10	0.750956	0.589508	0.584981	1.14731	0.150016	0.296437	0.203172	0.147217	0.600889	0.452945	0.740538	0.584809	0	0.320693	0	0.172784	0	0	0.20505	0	0.320793	0.361095	0	0.695914	0.186857	0.379139	0	0.645075	0	0.251043	0.330437	0.688414	0.502986	0.191836	0	0.323027	0.520731	0.173027	0.291568	12	6	9
ATXN1L	0.150191	0	0.146245	0	0	0	0	0	0	0	0	0	0	0	0	0	0	0	0	0	0	0	0	0	0	0	0	0	0	0	0	0	0	0	0	0	0.024703	0	0	2	0	0
ATXN2	0	0	0	0	0	0	0	0	0	0	0.148108	0	0	0.48104	0.361536	0	0	0	0.20505	0	0	0	0	0	0	0.189569	0	0	0.377727	0	0	0	0	0	0	0	0.0123423	0.0873022	0.0472747	1	3	2
ATXN2L	0	0	0	0.143413	0	0.296437	0.304758	0	0	0.301963	0.296215	0.146202	0	0	0.361536	0	0.347101	0.181314	0.20505	0	0	0.180547	0	0	0.186857	0	0	0	0	0	0	0	0	0	0	0	0.124082	0.106296	0.0155714	6	5	1
ATXN3	0	0	0	0	0	0	0	0	0	0	0	0	0.8028	0	0	0	0	0	0	0	0	0	0	0	0	0	0	0	0	0	0	0	0	0	0	0	0	0.0669	0	0	1	0
ATXN7	0	0	0	0	0	0	0	0	0	0	0	0	0	0	0	0	0	0	0	0	0	0	0.349674	0	0.186857	0	0	0	0	0	0	0	0	0	0	0.323027	0	0.0291395	0.0424904	0	1	2
ATXN7L1	0	0	0	0	0.300032	0	0.101586	0	0.150222	0	0.148108	0	0	0	0	0	0	0	0	0	0	0	0	0	0	0	0	0	0	0	0	0	0	0	0	0	0.058329	0	0	4	0	0
AUH	10.213	9.28474	9.65218	9.03504	10.5011	11.067	9.95542	9.42191	9.91467	11.0217	9.47889	8.47973	2.007	3.36728	3.25382	5.52908	3.81811	3.08234	5.74141	6.61806	9.1426	2.16657	5.59478	5.21935	1.49486	3.79139	0.862363	5.59065	1.88863	0.502087	6.60873	6.88414	6.03583	7.09793	6.8094	5.49147	9.83544	4.62837	4.42146	12	12	12
AURKAIP1	0	0	0	0	0	0	0	0	0	0	0	0	0	0	0	0	0	0	0	0	0	0	0	0.347957	0	0	0	0	0	0	0	0	0	0	0	0	0	0.0289964	0	0	1	0
AURKB	0	0	0	0	0	0	0	0.147217	0	0	0.148108	0	0	0	0	0	0	0	0	0	0	0	0	0	0	0	0	0	0	0	0	0	0	0	0	0	0.0246104	0	0	2	0	0
AURKC	0	0	0.29249	0.143413	0	0	0	0	0	0.452945	0	0.292405	0	0	0	0	0	0	0	0	0	0	0	0	0	0	0	0	0	0	0	0	0	0	0	0	0.0984377	0	0	4	0	0
AUTS2	0	0	0	0	0	0	0	0	0	0	0	0	0	0	0	0	0	0.362629	0	0	0	0	0	0	0	0	0	0	0	0	0	0	0	0	0	0	0	0.0302191	0	0	1	0
AVPR2	0	0	0	0	0	0	0	0	0	0	0	0	0	0	0	0	0	0	0	0	0	0	0	0	0	0	0	0	0	0	0	0	0	0	0.200277	0	0	0	0.0166897	0	0	1
AXIN2	0	0	0	0	0	0	0	0	0	0	0	0	0	0.160347	0	0.345567	0	0	0	0	0	0	0	0	0	0	0	0	0	0	0	0	0	0	0	0	0	0.0421595	0	0	2	0
AXL	0.150191	0.294754	0	0.43024	0	0	0	0	0.450667	0.452945	0.296215	0.438607	0	0	0	0	0	0	0	0	0	0	0	0	0	0	0	0	0	0	0	0	0	0	0	0	0.209468	0	0	7	0	0
AZGP1	2.70344	4.86344	2.48617	4.01557	3.30035	1.77862	1.72696	2.94435	2.25333	3.01963	3.11026	1.90063	26.4924	6.25352	12.2922	9.33032	7.28911	16.6809	10.0475	2.78655	3.84952	10.6523	3.84641	9.04688	10.2771	8.15149	15.0914	8.81602	9.82089	13.8074	2.31306	3.09786	4.52687	4.98773	6.40885	2.26119	2.8419	9.88063	7.46332	12	12	12
AZU1	0	0	0	0	0	0	0	0	0	0	0	0	0	0	0	0	0	0.181314	0	0	0	0	1.04902	0	1.308	0.189569	0	0.860099	0.377727	1.25522	0	0	0	0	0	0	0	0.102528	0.332551	0	2	5
B2M	1.35172	1.17902	1.31621	1.57755	1.05011	1.581	0.711101	1.17774	1.50222	1.05687	1.33297	1.16962	4.8168	3.68797	2.89229	2.59175	3.12391	2.90103	2.66566	2.08991	2.88714	3.24985	2.79739	2.78365	3.17657	2.65397	2.58709	2.5803	2.45522	4.26774	1.65218	2.06524	2.01194	2.1102	2.00277	2.26119	1.25051	3.04061	2.48537	12	12	12
B3GALNT1	0	0	0	0	0	0	0	0	0	0	0	0	0	0	0	0	0	0	0	0	0	0	0	0	0	0	0.431182	0	0	0	0	0	0	0	0	0	0	0	0.0359318	0	0	1
B3GALNT2	0	0	0	0	0	0	0	0	0	0	0	0	0	0	0	0	0	0	0	0	0	0	0	0	0	0	0	0	0.377727	0	0	0	0	0	0	0	0	0	0.0314772	0	0	1
B3GALT2	0	0	0	0	0	0	0	0	0	0	0	0	0	0	0	0	0	0	0	0	0.160396	0	0	0	0	0	0	0	0	0	0	0	0	0	0	0	0	0.0133664	0	0	1	0
B3GALT5	0	0	0	0	0	0	0	0	0	0	0	0	0	0	0	0	0	0	0	0	0	0	0	0	0	0	0.431182	0	0	0	0	0	0	0	0	0	0	0	0.0359318	0	0	1
B3GAT2	0	0	0	0	0	0	0	0	0	0	0	0	0	0	0	0	0	0	0	0	0	0	0	0	0	0	0	0	0	0	0	0	0	0.191836	0	0	0	0	0.0159863	0	0	1
B3GAT3	0	0	0	0	0	0	0	0	0	0	0	0	0	0.160347	0	0	0	0.181314	0	0	0	0.180547	0	0	0	0	0	0	0	0	0	0	0	0	0	0	0	0.0435174	0	0	3	0
B3GLCT	0.150191	0.884261	0.29249	0	0.450048	0.494062	0.812687	0.294435	0.450667	0	0.148108	0.146202	0	0.48104	0	0	0	0.181314	0.20505	1.04496	0	0	0.699348	0	0	0	0	0.645075	0	0	0.330437	0	1.50896	0.767344	0.200277	0.969082	0.343596	0.217642	0.368431	10	5	6
B3GNT2	0	0	0	0	0	0	0	0	0	0	0	0	0	0.641387	0	0	0	0	0	0	0	0	0	0	0	0	0	0	0	0	0	0	0	0	0	0	0	0.0534489	0	0	1	0
B3GNT6	0	0.294754	0	0.143413	0	0	0	0	0	0.150982	0.296215	0	0	0	0	0	0	0	0	0	0	0	0	0	0	0	0	0	0	0	0	0	0	0	0	0	0.0737803	0	0	4	0	0
B3GNT9	0	0	0	0	0.150016	0.0988124	0.101586	0	0	0	0	0	0	0	0	0	0	0	0	0	0	0	0	0	0	0	0	0	0	0	0	0	0	0	0	0	0.0292012	0	0	3	0	0
B4GALNT3	0.901147	0.147377	0.29249	0.43024	0	0	0	0	0	0	0	0	0	0	0	0	0	0	0	0	0.160396	0	0	0.347957	0.186857	0	0	0	0	0	0	0	0	0	0	0	0.147605	0.0423628	0.0155714	4	2	1
B4GALT2	0	0	0	0	0	0	0	0	0	0	0	0	0	0	0	0.172784	0	0	0	0	0	0	0	0	0	0	0	0	0	0	0	0	0	0	0	0	0	0.0143986	0	0	1	0
B9D1	0	0.147377	0.146245	0	0	0.0988124	0.101586	0	0	0.301963	0	0.146202	0	0	0	0	0	0	0.20505	0	0	0	0	0	0	0.568708	0	0	0	0	0	0	0	0	0	0	0.0785155	0.0170875	0.0473924	6	1	1
BAALC	0	0	0	0	0	0	0	0	0	0	0	0	0	0	0.361536	0	0.347101	0	0	0	0	0	0	0	0.186857	0	0	0	0	0	0	0	0	0	0	0	0	0.059053	0.0155714	0	2	1
BABAM1	0.750956	0.147377	0.29249	0.143413	0.300032	0.197625	0.304758	0.441652	0	0.301963	0.888646	0.146202	0.8028	0	0	0	0	0	0	0	0.160396	0	0	0	0	0.189569	0	0	0	0	0	0	0	0	0	0.323027	0.326259	0.0802664	0.0427164	11	2	2
BABAM2	0.300382	0.147377	0	0.143413	0.300032	0.0988124	0.101586	0.294435	0	0.150982	0.296215	0.146202	0	0	0	0	0	0.362629	0	0	0.481189	0.180547	0	0.347957	0	0.189569	0.431182	0	0.188863	0	0	0	0	0.191836	0	0.646055	0.164953	0.11436	0.137292	10	4	5
BACH1	0	0	0	0	0	0	0	0	0	0	0	0	0	0	0	0	0	0	0	0	0	0	0	0	0.934286	0.189569	0	0.860099	0.188863	0	0	0	0	0.383672	0.200277	0	0	0	0.229731	0	0	6
BAD	0	0	0	0	0	0	0	0	0	0	0	0	0	0	0	0	0	0	0	0	0.160396	0	0	0	0	0	0	0	0	0	0	0	0.502986	0	0	0	0	0.0133664	0.0419155	0	1	1
BAG1	0	0	0.29249	0	0.300032	0.197625	0	0.294435	0.300445	0.754908	0	0	0	0	0	0	0	0.362629	0	0	0.320793	0.180547	0	0	0.186857	0.189569	0	0	0	0	0	0	0.502986	0	0	0	0.178328	0.0719974	0.0732844	6	3	3
BAG2	1.50191	1.62115	1.31621	1.14731	1.35014	0.790499	1.01586	1.03052	1.05156	1.20785	1.33297	1.31582	0.8028	2.72589	2.89229	2.24619	1.7355	0.906572	1.02525	1.74159	1.92476	3.0693	2.09804	3.47957	2.05543	0.379139	0.862363	1.29015	0.377727	0	2.64349	1.72103	1.50896	1.72652	1.20166	1.61514	1.22348	2.05398	1.2818	12	12	11
BAG3	18.7739	26.6752	16.087	31.8378	16.2017	18.1815	19.4029	21.1993	15.9236	21.8923	26.6594	22.5152	4.014	21.1658	18.7999	18.8334	22.2144	13.5986	18.6596	17.4159	21.9743	15.7076	22.7288	19.1376	12.8932	15.1656	6.46772	16.3419	10.5763	5.02087	20.1566	16.1777	20.6224	21.4856	23.2321	23.581	21.2791	17.8542	15.9768	12	12	12
BAG5	0.150191	0	0	0	0.150016	0.0988124	0.101586	0	0	0	0.148108	0.146202	0	0.160347	0	0	0	0	0	0.348319	0.320793	0	0	0	0	0	0	0	0	0	0	0	0	0	0	0.323027	0.0662429	0.0691215	0.0269189	6	3	1
BAG6	0.300382	0.147377	0.584981	0.286827	0.600064	0.197625	0.304758	0.147217	0.450667	0.603926	0.888646	0	0	0.641387	0.723072	0.518351	0.694201	0.181314	0.20505	0.348319	0.481189	0.722189	0	1.39183	0.373715	0.189569	0.431182	0	0.188863	0	0.99131	0.688414	0.502986	1.34285	0.60083	0.646055	0.376039	0.492242	0.496315	11	10	10
BAHCC1	0	0	0	0	0	0.197625	0	0.147217	0	0	0	0	0	0	0	0	0	0	0	0	0.160396	0	0	0	0	0	0	0	0	0	0	0	0	0	0	0	0.0287368	0.0133664	0	2	1	0
BAHD1	0	0	0	0	0	0	0	0	0	0	0	0	0	0.48104	0	0	0	0	0	0	0	0	0	0	0	0	0	0	0	0	0.660873	0	0	0	0	0	0	0.0400867	0.0550728	0	1	1
BAIAP2	0	0	0	0	0	0	0.304758	0.441652	0	0	0.296215	0	0	0	0	0	0	0	0	0	0	0	0	0	0	0	0	0	0	0	0	0	0	0	0	0	0.0868854	0	0	3	0	0
BAIAP2L1	0	0	0	0	0.600064	0.691687	0.304758	0	0	0	0	0	0	0	1.08461	0.172784	0	0.181314	0.820202	1.39328	0.160396	0.180547	0	0	1.308	0	0	0	1.13318	0	0	0	0	1.15102	0	0.646055	0.133042	0.332761	0.353188	3	7	4
BAIAP3	0	0	0	0	0	0	0	0	0	0	0	0	0	0	0	0	0	0.181314	0	0	0	0	0	0	0	0	0	0	0	0	0	0	0	0	0	0	0	0.0151095	0	0	1	0
BAK1	0	0	0	0	0	0	0	0	0	0	0	0	0	0	0	0	0	0	0	0.696638	0	0	0.349674	0	0	0	0	0	0	0	0	0	0	0.191836	0	0	0	0.0871926	0.0159863	0	2	1
BAMBI	0	0	0	0	0	0	0	0	0	0.150982	0	0	0	0	0	0	0	0	0	0	0	0	0	0	0	0	0	0	0	0	0	0	0	0	0	0	0.0125818	0	0	1	0	0
BANF1	3.30421	1.9159	3.65613	2.43803	3.30035	4.34774	2.64123	3.386	2.85422	1.81178	2.36972	3.36265	1.6056	2.88624	3.97689	2.59175	0.694201	1.45051	1.43535	4.17983	2.88714	3.97204	0.699348	3.13161	2.98972	1.32699	2.15591	2.15025	2.83295	0.75313	2.97393	0.688414	2.01194	1.34285	2.20304	3.23027	2.949	2.45921	2.05495	12	12	12
BANK1	0	0	0	0	0	0	0	0	0	0	0	0	0.4014	0.320693	0	0.518351	0	0	0	0	0	0	0	0	0	0	0	0.43005	0	0	0	0	0	0	0	0	0	0.10337	0.0358375	0	3	1
BARD1	0	0	0	0	0	0	0	0	0	0	0	0	0	0	0	0	0.694201	0	0.615151	0	0.320793	0.180547	1.04902	0	0	0	0	0	0	0	0.330437	0.688414	0.502986	0	0	0.646055	0	0.23831	0.180658	0	5	4
BARX2	0	0.147377	0.146245	0	0	0	0	0	0	0	0	0	0	0.160347	0	0.172784	0	0	0	0	0	0	0	0	0	0	0	0	0	0	0	0	0	0	0	0	0.0244685	0.0277609	0	2	2	0
BASP1	0.450573	1.17902	1.75494	0.86048	0.900095	1.67981	1.32062	0.294435	0.150222	0.603926	0.444323	1.31582	4.014	0.801733	2.16922	0.345567	2.0826	1.63183	0.820202	1.39328	0.801982	3.4304	1.3987	1.04387	0.373715	0.189569	4.743	0.645075	0	1.00417	1.32175	0.688414	1.50896	0	0.60083	0.646055	0.912855	1.66111	0.976794	12	12	10
BAX	0.150191	0.884261	0.438735	0.286827	0.450048	0.494062	0.50793	0.147217	0.751111	0.150982	0.444323	0.877214	0	0.320693	0.361536	0.172784	0.347101	0	0.20505	0	0	1.08328	0.699348	0	0.186857	0.379139	0	0.645075	0.755453	0	0.660873	0.688414	0	0.383672	0	0	0.465242	0.265816	0.30829	12	7	7
BAZ2A	0	0	0	0	0	0	0	0	0	0	0	0	0	0	0	0	0	0.543943	0	0	0.320793	0	0	0.695914	0	0	0	0	0	0	0	0	0	0	0.400553	0	0	0.130054	0.0333794	0	3	1
BAZ2B	0	0	0	0	0	0	0	0	0.150222	0	0	0	0	0	0	0	0	0	0	0	0	0	0	0	0	0.379139	0	0.215025	0.377727	0.502087	0	0	0	0	0	0	0.0125185	0	0.122831	1	0	4
BBC3	0	0	0	0	0	0	0	0	0	0	0	0	0	0	0.361536	0	0	0	0	0	0	0	0	0	0	0	0	0	0	0	0	0	0	0	0	0	0	0.030128	0	0	1	0
BBOF1	0	0	0	0	0	0	0	0	0	0	0	0	0	0	0	0	0	0	0	0	0.160396	0	0	0	0.934286	0.379139	1.29354	1.07512	0.56659	1.00417	0	0	0	0	0	0.323027	0	0.0133664	0.464657	0	1	7
BBS10	0	0	0	0	0	0	0	0	0	0	0	0	0	0	0	0	0	0	0.410101	0	0	0	0	0	0	0	0	0	0	0	0	0	0	0	0	0	0	0.0341751	0	0	1	0
BBS2	0	0	0	0	0	0	0	0	0	0	0	0	0	0	0	0	0	0	0	0	0	0.722189	0	0	0	0	0	0	0	0	0	0	0	0	0	0	0	0.0601824	0	0	1	0
BBS4	0	0	0	0	0	0	0	0	0	0	0	0	0	0	0	0	0	0	0	0	0	0	0	0	0	0	0	0	0	0.251043	0	0	0	0	0	0	0	0	0.0209203	0	0	1
BBS7	0	0.147377	0	0.717067	0	0	0	0	0.450667	0.150982	0	0.438607	0	0	0	0	0	0	0	0	0	0	0	0	0	0	0	0	0	0	0	0	0	0	0	0	0.158725	0	0	5	0	0
BBS9	0	0	0	0	0	0	0	0	0	0	0	0	0	0	0	0	0	0	0	0	0	0	0	0	0.186857	0	0	0	0	0	0	0	0	0	0	0	0	0	0.0155714	0	0	1
BBX	0	0.294754	0	0	0	0	0	0	0	0	0	0	0	0	0	0	0	0	0	0	0	0	0	0	0	0	0	0	0	0	0	0	0	0	0	0	0.0245628	0	0	1	0	0
BCAM	8.86128	8.54786	12.4308	5.73653	7.80083	9.48599	7.61894	5.15261	5.25778	6.94515	4.59134	6.4329	10.8378	12.3467	10.123	12.6132	18.7434	10.8789	11.6879	13.9328	14.2753	8.30517	12.9379	13.2224	9.71658	8.34106	3.44945	10.7512	14.1647	4.51878	10.574	13.0799	15.5926	10.9346	12.6174	12.275	7.40517	12.492	10.5013	12	12	12
BCAN	0	0	0	0	0	0	0	0	0	0	0	0	0	0	0	0	0	0	0	0	0.160396	0	0	0	0	0	0	0	0	0	0	0	0	0	0	0.323027	0	0.0133664	0.0269189	0	1	1
BCAP29	4.20535	4.56868	4.82609	3.58533	3.7504	4.24893	4.16502	3.386	3.00445	4.37846	4.59134	4.67847	1.2042	3.04659	2.89229	2.93732	3.12391	1.81314	2.87071	3.83151	3.36833	3.24985	4.19609	2.4357	1.49486	2.08526	0.431182	1.93522	1.32204	0.251043	2.64349	4.47469	4.52687	2.1102	2.20304	3.23027	4.11571	2.91413	2.22568	12	12	12
BCAP31	4.80612	4.71606	3.94862	4.15899	5.25056	3.85368	3.86026	2.79713	3.75556	3.92552	4.59134	4.09367	3.2112	3.52763	5.0615	2.76454	7.98331	3.08234	4.30606	9.05629	3.20793	9.02736	4.54576	7.65505	3.17657	4.54967	5.17418	2.15025	1.51091	1.7573	4.62611	3.78628	6.53882	2.49387	4.40608	5.16844	4.14646	5.28575	3.77821	12	12	12
BCAR3	0	0.147377	0.146245	0.143413	0	0	0	0	0	0	0.148108	0	0	0	0	0	0	0	0	0	0	0	0	0	0	0	0	0	0	0	0	0	0	0	0	0	0.0487619	0	0	4	0	0
BCAS1	0	0	0	0	0	0	0	0	0	0	0	0	0	0	0	0	0	0	0	0	0	0	0	0	0.186857	0	0	0	0	0	0	0	0	0	0	0	0	0	0.0155714	0	0	1
BCAS3	0	0.147377	0	0	0	0	0	0	0	0	0	0	0	0	0	0	0	0	0	0	0	0	0	0	0	0	0	0	0	0	0	0	0	0	0	0	0.0122814	0	0	1	0	0
BCAT1	0	0	0	0	0	0	0	0	0	0	0	0	0	0	0	0	0	0	0	0	0	0.180547	0	0	0	0	0	0	0	0	0	0	0	0	0	0	0	0.0150456	0	0	1	0
BCAT2	10.0628	11.6428	12.5771	13.6243	14.1015	16.9957	14.0189	12.6607	12.7689	14.1923	13.0335	16.0823	3.2112	5.93283	2.53075	7.08413	1.3884	6.16469	5.33131	8.01133	12.5109	1.80547	11.8889	6.26322	5.79258	6.44536	0.862363	9.46109	4.72158	1.25522	5.94786	8.26096	12.0717	9.20813	8.21134	10.0138	13.48	6.01026	6.85433	12	12	12
BCKDHB	4.80612	4.56868	5.55731	4.3024	6.30067	4.94062	4.46978	3.09157	5.408	5.28435	4.29512	5.40949	1.6056	3.52763	1.44614	3.28289	1.7355	2.71972	3.07576	3.83151	5.29308	0.541642	6.29413	1.73978	1.308	1.13742	0.862363	3.65542	0.377727	0.75313	4.29567	4.47469	6.03583	1.91836	3.80526	4.84541	4.86951	2.92445	2.78911	12	12	12
BCKDK	2.55325	2.94754	2.33992	3.29851	3.60038	3.55725	2.74282	2.64991	2.55378	3.92552	3.55458	3.21645	0	1.12243	0	1.20949	0	0	1.2303	0.696638	1.60396	0.361095	2.79739	0.347957	0	0.568708	0	0.860099	0.56659	0	0.99131	1.37683	1.50896	1.72652	1.40194	1.93816	3.07833	0.780772	0.911593	12	8	9
BCL11B	0	0	0	0	0	0	0	0	0	0	0	0	0	0	0	0	0.347101	0	0	0	0	0	0	0	0	0	0	0	0	0	0	0	0	0	0	0	0	0.0289251	0	0	1	0
BCL2	0	0	0	0	0	0	0	0	0	0	0	0	0	0	0	0	0	0.181314	0	0	0	0	0	0	0	0	0	0	0	0	0	0	0	0	0	0	0	0.0151095	0	0	1	0
BCL2L1	0	0	0	0	0	0	0	0	0	0	0	0	0	0.320693	0	0	0	0	0	0	0	0	0	0.347957	0	0	0	0	0	0	0	0	0	0	0	0	0	0.0557208	0	0	2	0
BCL2L12	0	0	0	0	0	0	0	0	0	0.150982	0	0	0	0	0	0	0	0	0	0	0	0	0	0	0	0	0	0	0	0	0	0	0	0	0	0	0.0125818	0	0	1	0	0
BCL2L13	5.1065	6.48458	2.48617	4.15899	4.05043	2.96437	2.03172	6.18313	6.91022	4.68043	6.66484	4.09367	1.2042	5.29144	2.16922	2.76454	3.12391	5.25812	2.25555	2.43823	6.73665	3.4304	4.54576	2.78365	1.68172	3.22268	0	3.65542	3.21068	1.25522	4.95655	6.19572	3.5209	6.52242	3.00415	4.52238	4.65125	3.50014	3.47899	12	12	11
BCL2L2-PABPN1	0	0	0	0	0	0	0	0	0	0	0	0	0	0	0	0	0	0	0	0	0.160396	0	0	0	0	0	0	0	0	0	0	0	0	0	0	0	0	0.0133664	0	0	1	0
BCL7A	0	0	0	0	0	0	0	0	0	0	0	0	0	0	0	0	0	0	0	0	0	0	0.349674	0	0	0	0	0	0	0	0	0	0	0	0	0	0	0.0291395	0	0	1	0
BCL7C	0	0	0	0	0	0	0	0	0	0	0	0.146202	0	0	0	0	0	0	0	0	0	0	0	0	0	0	0	0	0	0	0	0	0	0	0	0	0.0121835	0	0	1	0	0
BCLAF1	0	0	0.438735	0.286827	0.300032	0.494062	0.812687	0	0.600889	0	0.148108	0.146202	0	1.12243	0.361536	0.863918	0.347101	0.906572	0	1.39328	0.481189	1.26383	0	1.04387	0.373715	0.758278	0.862363	1.07512	0.755453	0	0.99131	0	0	1.53469	0.60083	1.29211	0.268962	0.648643	0.686989	8	9	9
BCO1	0	0	0	0	0	0	0	0	0	0	0	0	0	0	0	0	0	0.181314	0	0	0	0	0	0	0	0	0	0	0	0	0	0	0	0	0	0	0	0.0151095	0	0	1	0
BCO2	0.750956	1.62115	0.731226	2.00779	1.05011	1.87743	1.11744	1.17774	1.95289	2.71767	0.148108	2.77784	0	0	0	0.863918	0	0	0.615151	1.39328	1.12278	0.180547	1.74837	0	0.186857	0.568708	0	0.860099	1.32204	0	1.65218	0	2.51493	0.383672	1.80249	0	1.4942	0.49367	0.774248	12	6	8
BCORL1	0	0	0	0	0	0	0	0	0	0	0	0	0	0	0.723072	0	0	0	0.20505	1.04496	0	0	0	0	0	0	0	0	0	0	0	0	0	0	0	0	0	0.164423	0	0	3	0
BCR	0	0	0	0	0	0	0	0	0	0	0	0	1.2042	0	0	0	0	0	0	0	0	0	0	0	0	0	0	0	0	0	0	0	0	0	0	0	0	0.10035	0	0	1	0
BCS1L	6.60841	6.48458	5.41107	5.44971	7.05075	6.32399	6.90784	7.06644	6.45956	5.13337	6.07241	7.16391	1.6056	5.13109	2.53075	5.35629	4.51231	3.08234	2.66566	8.70797	8.34062	1.62493	7.69282	3.47957	2.98972	3.03311	0	3.65542	2.64409	0	4.62611	6.19572	7.0418	8.05711	6.0083	6.78357	6.34434	4.56083	4.25291	12	12	10
BDH1	16.6712	18.7169	17.5494	20.2213	16.6518	18.8732	16.0506	14.5745	16.6747	17.6648	19.254	19.5911	6.021	13.3088	7.23072	10.5398	13.1898	9.79098	14.5586	15.6743	17.6436	3.4304	19.2321	11.1346	5.41886	8.53063	2.15591	10.9663	9.44316	2.51043	13.5479	15.4893	21.1254	16.3061	14.4199	18.7356	17.7078	11.8129	11.5541	12	12	12
BDH2	0.901147	0.589508	1.75494	0.86048	0.75008	1.08694	1.21903	1.61939	1.352	0.754908	1.33297	1.16962	2.8098	0.96208	1.80768	2.0734	1.0413	1.45051	1.2303	1.39328	0	0.902736	1.3987	1.04387	0.747429	0.947847	3.44945	1.07512	1.69977	1.25522	1.32175	1.37683	1.00597	1.15102	0.801106	0	1.11592	1.34281	1.23596	12	11	11
BDP1	0	0	0	0	0	0	0.101586	0.147217	0	0	0	0	0	0	0	0	0	0	0	0	0	0	0	0	0	0	0	0	0	0	0	0	0	0	0	0	0.0207336	0	0	2	0	0
BEAN1	0	0	0	0	0	0	0	0	0	0	0	0	0	0	0	0	0	0	0	0	0.160396	0	0	0	0	0	0	0	0	0	0	0	0	0	0	0	0	0.0133664	0	0	1	0
BEND2	0	0	0	0	0	0	0	0	0	0	0	0	0.8028	0	0	0	0	0	0	0	0	0	0	0	0	0	0	0	0	0	0	0	0	0	0	0	0	0.0669	0	0	1	0
BEST2	0	0	0	0	0	0	0	0	0	0	0	0	0	0	0	0	0	0	0	0	0	0.722189	0	0	0	0	0	0	0	0	0	0	0	0	0	0	0	0.0601824	0	0	1	0
BET1	0	0	0	0	0	0	0	0	0	0	0	0	0	0.320693	0	0	0.694201	0	0	0	0	0	0	0	1.12114	0.379139	0	0	0	0	0	0	0	0	0.801106	0	0	0.0845746	0.191782	0	2	3
BFSP1	0.150191	0	0.146245	0	0.150016	0	0	0	0	0.301963	0	0	0	0	0	0	0	0	0	0	0	0	0.699348	0	0	0	0	0	0	0	0	0	0	0	0	0	0.0623679	0.058279	0	4	1	0
BFSP2	0	0	0	0	0	0	0	0	0	0	0	0	0	0	0	0	0	0	0.410101	0	0	0	0	0	0	0	0	0	0	0	0	0	0	0	0	0.646055	0	0.0341751	0.0538379	0	1	1
BGN	7.50956	10.0216	25.1542	9.75211	8.70092	11.067	15.949	11.0413	5.55822	11.1726	4.14701	7.74872	47.3652	29.3434	31.0921	30.9283	27.0738	37.1694	10.0475	23.6857	15.3981	21.4851	13.987	26.4447	33.8212	23.317	49.1547	19.5673	39.6613	53.4722	27.7567	40.6164	16.0955	13.0448	14.8205	20.0277	10.6519	26.1684	29.2796	12	12	12
BHLHE22	0	0	0	0	0	0	0	0	0	0	0	0	0	0	0	0	0	0	0	0	0.160396	0	0	0	0	0	0	0	0	0	0	0	0	0	0	0	0	0.0133664	0	0	1	0
BHLHE40	0	0	0	0	0	0	0	0	0	0	0	0	0	0.320693	0	0	0	0	0	0	0	0	0	0	0	0	0	0	0	0	0	0	0	0	0	0	0	0.0267244	0	0	1	0
BHMT	0	0	0	0	0	0	0	0	0	0	0	0	0	0	0.361536	0	0	0	0.410101	0	0	0	0	0	0	0	0	0	0	0.502087	0	0	0	0	0	0	0	0.0643031	0.0418406	0	2	1
BICC1	0.150191	0	0	0	0	0	0	0	0	0	0	0	0	0	0.361536	0	0	0	0	0	0	0	0	0	0.186857	0	0	0	0	0	0	0	0	0	0	0	0.0125159	0.030128	0.0155714	1	1	1
BICD1	1.80229	1.62115	1.46245	1.72096	0	0	0	0	0	0	0	0	0	0	0	0	0	0	0	0	0	0	0.349674	0	0	0	0	0	0	0	0	0	0	0	0	0	0.550571	0.0291395	0	4	1	0
BICD2	0	0	0	0	0	0	0	0	0	0	0	0	0	0.160347	0.361536	0	0	0.181314	0	0.348319	0.160396	0.180547	0	0	0	0	0	0	0	0	0	0	0	0	0	0	0	0.116038	0	0	6	0
BICDL1	0.450573	0.589508	0.146245	0.143413	0	0	0	0	0	0	0	0	0	0	0.361536	0	0	0	0	0	0	0	0	0	0	0	0	0	0	0	0	0	0	0	0	0	0.110812	0.030128	0	4	1	0
BICRAL	0	0	0	0	0	0	0	0	0	0	0	0	0	0.320693	0	0	0.347101	0	0	0	0	0	0	0	0	0	0	0	0	0	0	0	0	0	0	0.646055	0	0.0556495	0.0538379	0	2	1
BID	0.150191	0	0	0	0	0	0.101586	0	0.150222	0	0.148108	0	0	0	0	0	0	0.181314	0	0	0	0.361095	0	0	0	0	0	0	0	0	0	0	0	0	0	0	0.0458422	0.0452007	0	4	2	0
BIN1	0	0.147377	0.438735	0.43024	0.150016	0	0	0	0.450667	0	0	0	0.4014	0.320693	0.361536	0.172784	0	0.362629	0	0.348319	0.481189	0.722189	1.04902	0.695914	0.186857	0.189569	0	0.215025	0.188863	0	0	0	0	0.95918	0	0.323027	0.134753	0.40964	0.171877	5	10	6
BIN2	0	0	0	0	0	0	0	0	0	0	0	0	0	0	0	0	0	0	0	0	0	2.34711	0	0	0	0	0	0	0	0.251043	0	0	0	0	0	0	0	0.195593	0.0209203	0	1	1
BIRC6	0.600765	0.589508	0.438735	0.143413	0.900095	0.691687	0.914273	0.294435	0.600889	1.05687	0.59243	0.584809	0	0	0	0	0	0.725257	0	0	0	0.180547	0	0	0	0	0	0	0	0	0.330437	0	0	0	0.200277	0	0.617326	0.0754837	0.0442261	12	2	2
BLMH	0.150191	0	0.146245	0	0.150016	0.0988124	0.101586	0.294435	0.300445	0.301963	0.444323	0.146202	0.4014	0.96208	0.361536	1.0367	0	1.08789	2.25555	0.696638	1.44357	1.08328	1.74837	1.39183	2.616	0	0.862363	0.43005	0.377727	4.01669	0.330437	0.344207	0	1.34285	0	0.323027	0.177851	1.03907	0.886946	10	11	9
BLOC1S2	0	0	0	0	0	0	0	0	0	0	0.148108	0	0	0	0	0	0	0	0	0	0	0	0	0	0	0	0	0	0	0	0	0	0	0	0	0	0.0123423	0	0	1	0	0
BLOC1S6	0	0	0	0	0	0	0	0	0	0	0	0	0	0	0	0	0	0	0	0.696638	0	0	0	0	0	0	0	0	0	0	0	0	0	0	0	0	0	0.0580531	0	0	1	0
BLTP1	0	0.147377	0	0	0	0	0	0	0	0	0	0	0	0	0	0	0	0	0.20505	0	0.481189	0	0	0	0	0.379139	0	0	0	0.251043	0	0	0	0.191836	0.200277	0	0.0122814	0.0571867	0.0851912	1	2	4
BLTP2	0	0	0.146245	0	0	0	0	0	0	0.150982	0	0.292405	0	0.160347	0	0.172784	0	0	0.20505	0	0	0	0.349674	0	0.186857	0	0	0.215025	0.188863	0	0	0	0	0.191836	0	0	0.0491359	0.0739879	0.0652151	3	4	4
BLTP3A	0.150191	0	0	0	0	0	0	0	0	0	0	0	0	0	0	0	0	0.362629	0	0	0	0	0	0	0	0	0	0	0	0	0.330437	0	0	0	0	0	0.0125159	0.0302191	0.0275364	1	1	1
BLVRA	1.35172	1.76852	1.6087	2.43803	1.80019	1.38337	2.23489	0.883304	1.65244	1.50982	1.77729	1.31582	4.4154	4.16901	3.25382	2.93732	1.3884	3.44497	1.02525	3.48319	2.40595	2.88876	2.79739	4.52344	1.12114	1.70613	2.15591	0.645075	0.755453	5.52295	1.98262	1.03262	1.50896	1.72652	1.20166	1.29211	1.64367	3.06108	1.72093	12	12	12
BLVRB	12.3157	12.0849	11.8459	9.89552	12.1513	12.2527	12.9014	13.2496	14.2711	8.00202	13.1816	11.55	17.6616	10.7432	13.7384	9.5031	8.33041	14.6865	13.9434	7.66301	11.3882	14.2632	8.39217	16.7019	16.4434	17.4404	18.1096	12.2564	10.5763	36.6523	9.25222	8.94938	10.5627	11.5102	10.0138	8.07568	11.9751	12.2513	14.1535	12	12	12
BLZF1	0	0	0	0	0	0	0	0	0	0	0	0	0	0	0.723072	0	0	1.2692	0	0	0	0	0	0.695914	0.373715	0.379139	1.72473	0	0.377727	0.502087	0	0	0	0	0	0	0	0.224015	0.279783	0	3	5
BMAL2	0	0	0	0	0	0	0	0	0	0	0	0	0	0	0	0	0	0	0	0	0	0	0	0	0	0	0	0	0	0	0.330437	0	0	0	0	0	0	0	0.0275364	0	0	1
BMERB1	0	0	0	0	0	0	0	0	0	0	0	0	0	0.160347	0	0	0	0.181314	0	0	0	0	0	0	0	0	0	0	0	0	0	0	0	0	0.200277	0	0	0.0284718	0.0166897	0	2	1
BMP1	0	0	0	0	0	0	0	0	0	0	0	0	0	0	0	0	0	0	0.20505	0	0	0.541642	0	0	0	0	0.431182	0	1.13318	0.502087	0	0	0	0	0	0.323027	0	0.0622244	0.199123	0	2	4
BMP5	0	0	0	0	0	0	0	0	0	0	0	0	0	0	0	0	0	0.181314	0	0	0	0	0	0	0.186857	0.189569	0.431182	0.215025	0	0	0	0	0	0	0	0	0	0.0151095	0.0852194	0	1	4
BMPER	0	0	0	0	0	0	0	0	0.150222	0	0	0	0	0	0	0	0	0	0	0	0	0	0	0	0	0	0	0	0	0	0	0	0	0	0	0	0.0125185	0	0	1	0	0
BMX	0	0	0	0	0.75008	0.889311	0.406344	0.147217	0.450667	1.05687	0.444323	0.584809	0	0	0	0	0	0	0	0	0	0	0	0	0	0	0	0	0	0	0	0	0	0	0	0	0.394135	0	0	8	0	0
BNC1	0	0	0	0	0	0	0	0	0	0	0	0	0	0	0	0	0	0	0	0	0	0	0	0	0	0.758278	0	0.215025	0.188863	0	0.330437	0.344207	0	0	0	0	0	0	0.153067	0	0	5
BNC2	0	0	0	0	1.35014	0.0988124	0.711101	0	0	0	0	0	1.2042	2.08451	2.53075	2.0734	2.0826	2.5384	2.25555	2.08991	1.44357	2.88876	1.74837	2.4357	3.924	4.3601	7.33009	4.08547	5.28817	4.51878	1.98262	2.75365	2.01194	2.6857	2.00277	1.93816	0.180005	2.11464	3.57346	3	12	12
BNIP1	0	0.294754	0.146245	0.143413	0	0	0	0	0	0	0	0	0	0	0	0	0	0	0.20505	0	0	0	0	0	0	0	0	0	0.755453	0	0	0	0.502986	0	0	0	0.048701	0.0170875	0.10487	3	1	2
BNIP3	0.300382	0.736885	0.146245	0.43024	0.150016	0.0988124	0.101586	0	0.300445	0.150982	0.59243	0	0	0	0	0	0	0.362629	0	0	0	0	0	0	0	0.189569	0	0	0	0	0	0.344207	0	0.767344	0.60083	0	0.250669	0.0302191	0.158496	10	1	4
BNIP5	0	0	0	0	0	0	0	0	0	0.150982	0	0	0	0	0	0	0.347101	0	0	0	0	0	0	0	0	0	0	0	0	0	0	0	0	0	0	0	0.0125818	0.0289251	0	1	1	0
BOC	0	0	0	0	0	0.0988124	0	0.147217	0	0	0	0	0	0	0	0	0	0	0	0	0	0	0	0	0	0	0	0	0	0	0	0	0	0	0	0	0.0205025	0	0	2	0	0
BOD1L1	0.150191	0	0	0	0	0	0	0	0	0	0	0	0	0	0	0	0	0	0	0	0	0	0	0	0	0	0	0	0	0	0	0	0	0	0	0	0.0125159	0	0	1	0	0
BOLA2-SMG1P6	0	0	0	0	0	0	0	0	0	0	0	0	0	0	0	0	0	0	0	0	0	0	0	0.347957	0	0	0.431182	0	0	0	0	0	0	0	0	0	0	0.0289964	0.0359318	0	1	1
BOLA2	0.750956	0.589508	0.438735	0.717067	0.300032	0.592874	0.812687	0.294435	0.450667	0.301963	0.444323	0.731012	0.8028	0.320693	0	0.172784	0	0	0.615151	0	0.320793	1.26383	0.349674	0	0.186857	0	0.862363	0	0.188863	0.75313	0	0	0	0.191836	0	0.323027	0.535355	0.320477	0.20884	12	7	6
BOLA3	0	0	0	0.143413	0.150016	0	0.101586	0.294435	0.150222	0	0	0	0	0	0	0	0	0	0	0.696638	0.320793	0	0.349674	0	0	0	0	0	0	0	0.330437	0.344207	0	0	0.200277	0	0.0699727	0.113925	0.07291	5	3	3
BOP1	0	0	0	0	0	0	0	0	0	0	0	0.292405	0	0	0	0	0	0	0	0	0	0	0	0	0	0	0	0	0	0	0	0	0	0	0	0	0.0243671	0	0	1	0	0
BORCS6	0	0	0	0	0	0	0	0	0	0	0	0	0	0	0	0	0	0	0.20505	0	0	0	0	0	0	0	0	0	0	0	0	0	0	0	0	0	0	0.0170875	0	0	1	0
BPGM	0	0.147377	0	0	0	0.0988124	0.304758	0.294435	0	0	0	0	5.2182	0.641387	4.69997	4.49238	1.3884	5.0768	3.48586	0.348319	0.801982	1.08328	0.349674	7.65505	4.48457	6.25579	10.7795	1.7202	2.64409	21.3387	0	0	0	2.6857	0.801106	0	0.0704485	2.93677	4.22581	4	12	8
BPHL	0.300382	0.294754	1.46245	0.43024	1.35014	2.27268	1.82855	1.76661	0.751111	1.05687	0.59243	1.16962	0	0	0	0	0	0.181314	0.20505	0	0	0	2.44772	0	0	0	0	0.645075	0.755453	0	0.330437	1.72103	1.00597	0.191836	0	1.29211	1.10632	0.236173	0.49516	12	3	7
BPIFA1	0	0	0	0	0	0	0	0	0	0	0	0	0	0	0	0	0	0	0	0	0	0	0	0	0	0	0	0	0	0	0	0	0	0	4.20581	0	0	0	0.350484	0	0	1
BPIFA2	0	0	0	0	0	0	0	0	0	0	0	0	0	0	0	0	0	0	0.20505	0	0	0	0	0	0	0	0	0	0	0	0	0	0	0	0	0	0	0.0170875	0	0	1	0
BPIFB1	0	0	0	0	0	0	0	0	0	0	0	0	0	0	0	0	0	0	0	0	0	0	0	0	0	0	0	0	0	0	0	0	0	0	11.2155	0	0	0	0.934624	0	0	1
BPIFB2	0	0	0	0	0	0	0	0	0	0	0	0	0	0	0	0	0	0	0	0	0	0	0	0	0	0	0	0	0	0	0	0	0	0	1.40194	0	0	0	0.116828	0	0	1
BPNT1	3.00382	2.21065	2.9249	3.44192	3.30035	3.55725	2.84441	4.2693	3.15467	2.4157	2.36972	3.65506	2.8098	1.92416	0.723072	1.55505	1.0413	2.5384	1.43535	2.78655	2.24555	2.70821	4.19609	0.347957	0.747429	0	0.431182	1.29015	2.0775	0	2.31306	1.03262	2.01194	2.49387	2.00277	1.29211	3.09565	2.02596	1.30772	12	12	10
BPNT2	0.300382	0	0	0	0.300032	0.197625	0.203172	0.294435	0.150222	0.301963	0.148108	0	0	0.48104	0.361536	0.863918	0.694201	0	0.615151	0.696638	0.320793	0.541642	1.74837	0.695914	0.186857	0	0	0	0.188863	0	0.330437	0	0.502986	0.575508	0.60083	0.323027	0.157995	0.584933	0.225709	8	10	7
BPTF	0	0	0	0	0	0	0	0	0	0	0	0	0	0	0	0	0	0	0	0	0	0	0	0	0	0	0	0	0	0	0	0	0.502986	0	0	0	0	0	0.0419155	0	0	1
BRAP	0	0	0	0	0	0	0	0	0	0	0	0	0	0	0	0	0	0	0	0	0	0.541642	0	0	0	0	0.431182	0	0	0	0.330437	0	0	0	0	0	0	0.0451368	0.0634682	0	1	2
BRAT1	0.150191	0	0	0	0	0	0	0	0	0	0	0	0	0	0	0	0	0	0	0	0	0	0	0	0	0	0	0	0	0	0	0	0	0	0	0	0.0125159	0	0	1	0	0
BRCA1	0	0	0	0	0.150016	0	0	0.294435	0	0	0	0	0	0	0	0	0	0	0	0	0	0	0	0	0	0	0	0	0	0	0	0	0	0	0	0	0.0370376	0	0	2	0	0
BRCA2	0.300382	0	0	0.43024	0	0.0988124	0	0.294435	0.300445	0.301963	0.59243	0	0	0.320693	0	0	0	0.543943	0	0	0.160396	0.541642	0	0	0.186857	0.379139	0	0	0	0	0.330437	0	0	0	0.200277	0	0.193226	0.130556	0.0913924	7	4	4
BRCC3	0	0	0	0	0	0	0	0	0.150222	0.150982	0	0	0.4014	0	0	0	0	0	0	0	0	0	0	0	0	0	0	0	0	0	0	0	0	0	0	0	0.0251003	0.03345	0	2	1	0
BRD1	0	0	0	0	0	0	0	0	0	0	0	0	0	0	0	0	0	0	0	0	0	0	0	0	0	0	0	0	0	0	0	0	0	0	0.200277	0	0	0	0.0166897	0	0	1
BRD2	0	0.147377	0	0	0	0	0	0	0.150222	0	0.148108	0	0	0	0	0	0	0	0	0	0	0.180547	0.349674	0	0	0	0	0.215025	0	0	0	0	0	0	0	0	0.0371422	0.0441851	0.0179187	3	2	1
BRD3	0	0	0	0.143413	0	0	0	0	0	0	0	0	0	0	0	0	0	0	0	0	0	0.180547	0	0	0	0	0	0	0	0.251043	0	0	0	0	0	0	0.0119511	0.0150456	0.0209203	1	1	1
BRD4	0	0	0	0	0.150016	0.0988124	0.203172	0.147217	0	0	0	0	0	0	0	0	0	0	0	0	0	0	0	0	0	0	0	0	0	0	0	0	0	0	0	0	0.0499348	0	0	4	0	0
BRD7	0	0	0	0	0	0	0	0	0	0	0	0	0	0	0	0	0	0	0	0	0	0	0	0	0.186857	0	0	0	0	0	0	0	0	0	0	0	0	0	0.0155714	0	0	1
BRF1	0	0	0.146245	0	0	0	0	0	0	0	0	0	0	0	0	0	0	0	0	0	0	0	0	0	0	0	0	0	0	0	0	0	0	0	0	0	0.0121871	0	0	1	0	0
BRIP1	0	0	0	0	0.150016	0	0	0	0	0	0	0	0	0	0.361536	0	0	0	0	1.04496	0	0	0	0	0.560572	0	0	0	0	0	0	0	0	0	0	0	0.0125013	0.117208	0.0467143	1	2	1
BRK1	0.150191	0.147377	0	0.43024	0.300032	0.296437	0.203172	0.147217	0.300445	0.150982	0	0.292405	0.8028	0	0.361536	0.345567	0	0.181314	0.615151	0	0	0.541642	0	0	0.560572	0	0	0.215025	0.188863	0	0	0	0	0	0	0	0.201541	0.237334	0.0803717	10	6	3
BRME1	0	0	0	0	0	0	0	0	0	0	0	0	0	0	0.723072	0	0	0	0	0	0	0	0	0	0.186857	0.379139	0	0	0	0	0	0	0	0.191836	0.200277	0	0	0.060256	0.0798424	0	1	4
BROX	0.450573	0.147377	0.584981	0.717067	0.450048	0	0.203172	0	0.300445	0.452945	0.148108	0.438607	0	0.160347	0	0	0.694201	0.181314	0	0.348319	0.160396	1.26383	0.349674	0	0.186857	0	0.431182	0	0	0	0	0	0.502986	0	0.200277	0	0.324443	0.263174	0.110108	10	7	4
BRSK2	0	0	0	0.143413	0	0	0	0	0	0	0	0	0	0	0	0	0	0	0	0	0	0	0	0	0	0	0	0	0	0	0	0	0	0	0	0	0.0119511	0	0	1	0	0
BRWD1	2.40306	1.76852	1.90119	2.00779	1.95021	1.67981	1.62537	1.76661	0	0	0	0	0	2.08451	2.16922	0	0	2.35709	0	2.08991	1.76436	1.26383	0	0	1.308	0	0	0	0	0	0	0	0	0	0	1.93816	1.25855	0.977409	0.270514	8	6	2
BRWD3	0	0	0	0	0	0	0	0	0	0	0	0	0.4014	0	0	0.172784	0	0	0	0	0	0	0	0	0	0	0	0	0	0	0	0	0	0	0	0	0	0.0478486	0	0	2	0
BSDC1	0.150191	0.294754	0.146245	0.143413	0.300032	0	0.203172	0	0.150222	0.150982	0.148108	0.146202	0	0	0	0	0	0	0	0	0	0.361095	0	0	0	0	0	0	0	0	0	0	0	0	0	0	0.152777	0.0300912	0	10	1	0
BSG	10.6636	10.7585	10.9684	9.75211	10.8011	11.561	13.3078	10.158	10.2151	8.90791	11.4043	10.088	7.2252	10.7432	12.2922	10.7126	9.71882	10.1536	10.0475	11.1462	10.907	10.6523	15.3856	12.8744	10.464	8.34106	6.03654	7.95592	7.55453	4.76982	11.2348	13.4241	12.5746	9.97547	9.413	12.5981	10.7155	10.9882	9.5285	12	12	12
BSN	0	0	0	0	0	0	0	0	0	0	0	0	0	0.801733	0.723072	1.20949	0.347101	1.63183	0	0.696638	0.481189	0.361095	0.349674	0.695914	0.373715	0.568708	0.431182	0.43005	1.32204	1.25522	0.330437	0	0	0.383672	0.400553	0	0	0.608144	0.457965	0	10	9
BST1	0	0	0	0	0	0	0	0	0	0	0	0	4.8168	0	0	0	0	0.181314	0	0	0	0	0	0	0	0	3.01827	0	0.188863	0	0	1.72103	0	0	0	0	0	0.41651	0.410681	0	2	3
BST2	0.600765	1.32639	1.6087	0.143413	1.50016	1.28456	1.11744	0.883304	1.80267	0.905889	0.888646	1.16962	1.2042	0.801733	1.44614	0.172784	0.347101	0.543943	0.615151	1.39328	1.12278	0.180547	2.79739	1.73978	1.12114	1.32699	1.29354	0.215025	0.944316	0.251043	0.660873	0.688414	1.00597	0.95918	1.20166	1.61514	1.10263	1.0304	0.940275	12	12	12
BTBD1	0	0	0	0	0	0	0	0	0	0	0	0	0	0	0	0	0	0	0	0	0	0	0	0	0	0	0	0	0	0	0	0	0.502986	0	0	0	0	0	0.0419155	0	0	1
BTBD18	0	0	0	0	0	0	0	0	0.150222	0	0	0	0	0	0	0	0	0	0	0	0	0	0	0	0	0	0	0	0	0	0	0	0	0	0	0	0.0125185	0	0	1	0	0
BTBD7	0	0	0	0	0	0	0	0	0	0	0	0	0	0	0	0	0	0	0	0	0	0.180547	0	0	0	0	0	0	0	0	0	0	0	0	0	0	0	0.0150456	0	0	1	0
BTBD8	0	0	0	0	0	0	0	0	0	0	0	0	0	0	0	0	0	0	0	0	0	0	0	0	0	0	0	0	0	0.251043	0	0	0	0	0	0	0	0	0.0209203	0	0	1
BTD	0	0	0	0	0	0	0	0	0	0	0	0	0	0	0	0	0	0	0.20505	0	0	0	0	0	0	0	0	0	0	0	0	0	0	0	0	0	0	0.0170875	0	0	1	0
BTF3	1.50191	0.736885	1.75494	1.57755	1.20013	0.691687	1.01586	0.58887	0.751111	1.05687	0.59243	0.731012	0.4014	0.801733	0	0	0	0.181314	0.820202	0.696638	1.12278	2.16657	0.349674	0.347957	0.186857	0.189569	0	0.215025	0	0.251043	0.330437	0.344207	1.00597	0	0.60083	1.93816	1.0166	0.574022	0.421842	12	9	9
BTF3L4	0.150191	0.294754	0.146245	0.286827	0	0.197625	0	0.147217	0.450667	0.301963	0.444323	0.438607	0.8028	0.320693	0.361536	0.172784	0.347101	0.362629	0.410101	0.348319	0.481189	0	0.699348	0.347957	0	0.379139	0	0.215025	0.377727	0	0.660873	0.344207	0	0	0.400553	0.969082	0.238202	0.387871	0.278884	10	11	7
BTK	0	0	0	0	0	0	0	0	0	0	0	0	0	0	0	0.172784	0	0	0	0	0	2.34711	0	0	0	0	0	0	0	0	0	0	0	0	0	0	0	0.209992	0	0	2	0
BTN2A1	0	0	0	0	0	0	0	0	0	0	0	0	0	0	0	0	0	0	0	0	0	0.361095	0	0	0	0	0	0	0	0	0	0	0	0	0	0	0	0.0300912	0	0	1	0
BTN3A3	0	0	0	0	0	0	0	0	0	0	0	0	0	0	0	0	0	0.181314	0	0	0	0	0	0	0	0	0	0	0	0	0	0	0	0	0	0	0	0.0151095	0	0	1	0
BTNL9	0	0.736885	0	0	0	0.0988124	0	0	0	0	0.148108	0	0	0	0	0	0	0	0.20505	0	0	0	0.699348	0	0	0	0	0	0	0	0	0	1.00597	0	0	0	0.0819837	0.0753665	0.083831	3	2	1
BTRC	0	0.294754	0	0	0	0.0988124	0	0.294435	0.150222	0	0	0.292405	0	0.320693	0	0	0	0	0	0	0.481189	0	0.349674	0	0.186857	0.379139	0	0.43005	0.56659	0	0.660873	0	0	0.767344	0	0.646055	0.094219	0.0959631	0.303076	5	3	7
BUB1	0	0	0	0	0	0	0	0	0	0.150982	0	0	0	0	0	0	0	0	0	0	0	0	0	0	0	0	0	0	0	0	0	0	0	0	0	0	0.0125818	0	0	1	0	0
BUB3	0	0.147377	0	0.286827	0	0	0	0	0.150222	0	0	0	0	0.160347	0.361536	0.172784	0	0	0.20505	0.348319	0.320793	0.361095	0	0	0	0	0	0	0	0	0.330437	0	0	0	0	0	0.0487021	0.160827	0.0275364	3	7	1
BVES	1.35172	2.21065	3.07115	2.43803	1.95021	1.87743	1.21903	2.64991	0.751111	1.6608	0.740538	1.31582	0.4014	1.12243	0	0.691135	0	0.181314	1.84545	2.43823	0.801982	0.361095	0.699348	0.347957	0.560572	0.379139	0.431182	0.43005	0	0.251043	0.330437	1.37683	2.01194	0.383672	1.40194	1.29211	1.7697	0.740862	0.737409	12	10	11
BZW1	0.750956	1.17902	1.31621	0.86048	0.450048	0.790499	0.812687	0.294435	0.600889	1.05687	0.148108	0.584809	1.2042	1.44312	0.723072	0	0	0.181314	0.20505	0	0.160396	2.16657	0.699348	0	0	0	0.431182	0.215025	0	0	0	0.344207	0	0	0.200277	0.323027	0.737084	0.565256	0.126143	12	8	5
BZW2	7.50956	7.22147	7.4585	6.74043	7.95084	6.71924	6.70467	5.74148	6.15911	8.00202	5.33187	6.5791	0.4014	4.8104	2.53075	3.80124	1.7355	1.99446	2.66566	3.83151	3.84952	1.98602	3.84641	0.695914	1.68172	1.32699	0.862363	3.4404	1.32204	0.251043	6.27829	3.44207	1.50896	3.64488	5.00691	7.42963	6.84319	2.67906	3.01627	12	12	12
C10orf67	0.450573	1.03164	1.02372	0.43024	0.450048	0.0988124	0.406344	0.58887	0.600889	0.754908	0.296215	0.731012	0.8028	0.320693	1.08461	0.345567	0.694201	0.543943	0.615151	0	0.641586	0.180547	0.349674	0.695914	0.373715	0.379139	1.29354	0.43005	0.56659	0.251043	0.330437	0	0	0.191836	0	0.323027	0.571939	0.52289	0.344948	12	11	9
C10orf90	0	0	0	0	0	0	0	0	0	0	0	0	1.2042	0	0	0	0.694201	0	0	0	0	0	0	0	0	0.189569	0.431182	0	0	0	0	1.03262	0	0.191836	0	0	0	0.1582	0.153767	0	2	4
C10orf95	0	0	0	0	0	0	0	0	0	0	0	0	0	0.160347	0	0.172784	0	0	0	0	0	0	0	0	0	0	0	0.43005	0.188863	0	0	0	0	0	0	0	0	0.0277609	0.0515761	0	2	2
C11orf54	2.25287	0.884261	2.33992	1.86437	3.00032	0.988124	0.812687	1.91383	3.30489	1.20785	1.33297	1.46202	1.6056	3.36728	1.44614	1.55505	0.694201	3.44497	1.2303	2.08991	0.481189	2.52766	0.349674	1.39183	0.560572	1.32699	1.29354	1.50517	1.13318	0.502087	1.65218	0.688414	2.51493	2.6857	2.6036	0.646055	1.78034	1.68198	1.42604	12	12	12
C11orf58	0	0	0	0	0	0.0988124	0	0	0	0	0	0	0	0	0	0	0	0	0	0	0	0	0	0	0	0	0	0	0	0	0	0	0	0	0	0	0.00823436	0	0	1	0	0
C11orf68	0	0.147377	0	0.143413	0	0	0.101586	0.147217	0.150222	0	0	0	0	0	0	0	0	0	0	0	0	0	0	0	0	0	0	0	0	0	0.330437	0	0	0	0	0	0.0574846	0	0.0275364	5	0	1
C12orf4	0	0	0	0	0	0	0	0	0	0	0	0	0	0	0.361536	0	0	0	0	0	0	0	0.349674	0	0	0	0	0	0	0	0	0	0	0	0	0	0	0.0592675	0	0	2	0
C12orf40	0	0	0	0	0.150016	0	0.203172	0	0	0	0	0	0	0	0	0	0	0	0	0	0	0	0	0	0	0	0	0	0	0	0	0	0	0	0	0	0.0294323	0	0	2	0	0
C12orf43	0.150191	0	0	0	0	0	0	0	0	0	0	0	0	0	0	0	0	0	0	0	0	0	0	0	0	0	0	0	0	0	0	0	0	0	0	0	0.0125159	0	0	1	0	0
C12orf50	0.450573	0.147377	0.29249	0	0.600064	0.197625	0	0	0.450667	0.301963	0.148108	0.292405	0.8028	0	0	0	0	0.181314	0.20505	0	0	0.180547	0	0.347957	0.186857	0	0.431182	0	0	0	0	0	0	0	0	0	0.240106	0.143139	0.0515032	9	5	2
C12orf54	0	0	0	0	0	0	0	0	0	0	0	0	0	0	0	0	0	0	0	0	0	0	0	0	0	0	0.431182	0	0	0	0	0	0	0	0	0	0	0	0.0359318	0	0	1
C12orf57	0.150191	0	0.29249	0	0	0.0988124	0.101586	0.147217	0	0	0	0	0	0.160347	0	0.691135	0.694201	0.181314	0	0.348319	0.641586	0	0	0.347957	0	0	0	0	0	0	0.330437	0	0	0.767344	0.200277	0.969082	0.0658581	0.255405	0.188928	5	7	4
C12orf60	0	0	0	0	0	0	0	0	0	0	0.148108	0	0	0	0	0	0	0	0	0	0	0	0	0	0	0	0	0	0	0.251043	0	0	0	0	0	0	0.0123423	0	0.0209203	1	0	1
C13orf46	0	0	0	0	0	0.197625	0	0	0	0	0	0	0	0	0	0	0	0	0	0	0	0	0	0	0	0	0	0	0	0	0	0	0	0	0	0	0.0164687	0	0	1	0	0
C16orf78	0	0	0	0	0	0	0	0	0	0	0	0	0	0	0	0	0	0	0	0	0	0	0	0	0	0	0	0	0	0	0.330437	0	0	0	0	0	0	0	0.0275364	0	0	1
C16orf87	0	0	0	0	0	0	0	0	0	0	0.59243	0	0	0	0	0	0	0	0	0	0	0	0	0	0	0	0	0	0	1.7573	0	0	0	0	0	0	0.0493692	0	0.146442	1	0	1
C16orf96	0	0	0	0	0	0	0	0	0	0	0	0	0	0	0.361536	0.863918	0	0	0	1.39328	0	0	0	0	0.186857	0	0	0.860099	0	0	0	0	0	0	0	0	0	0.218227	0.0872464	0	3	2
C17orf50	0	0.147377	0	0.43024	0	0	0	0	0	0	0	0	0	0	0	0	0	0	0	0	0	0	0	0	0	0	0	0	0	0	0	0	0	0	0	0	0.0481347	0	0	2	0	0
C17orf58	0	0	0	0	0	0	0	0	0	0	0	0	0	0	0	0	0	0	0.820202	0	0	0	0	0	2.80286	0	0	0	0	0	0	0	0	0	0	0	0	0.0683501	0.233572	0	1	1
C18orf21	0	0	0	0	0	0	0	0	0	0	0	0	0	0	0	0	0	0	0	0	0	0	0	0	0	0.189569	0	0	0	0	0	0.344207	0.502986	0	0	0	0	0	0.0863969	0	0	3
C18orf63	0	0	0	0	0	0	0	0	0	0	0	0	0.4014	0	0	0	0.347101	0	0	0	0	0	0	0	0	0	0	0	0	0	0	0	0	0	0	0	0	0.0623751	0	0	2	0
C19orf12	0	0	0	0	0	0	0.101586	0	0.150222	0.150982	0	0	0	0.160347	0	0	0	0	0.20505	0	0.481189	0	0	0	0	0	0	0	0	0	0	0	0	0	0	0	0.0335658	0.0705489	0	3	3	0
C19orf18	0.150191	0.294754	0	0.286827	0	0.0988124	0.101586	0.294435	0.450667	0.301963	0.148108	0.146202	0	0	0	0	0	0	0	0	0	0	0	0	0	0	0	0	0	0	0	0	0	0	0	0	0.189462	0	0	10	0	0
C19orf44	0	0	0	0	0	0	0	0	0	0	0	0	0	0	0	0	0	0	0	0	0	0	0.349674	0	0	0	0	0	0	0	0	0	0	0	0	0	0	0.0291395	0	0	1	0
C19orf47	0	0	0	0	0	0	0	0	0	0	0	0	0	0.641387	0.361536	0	0	0	0	0	0	0	0	0	0.373715	0	0	0	0	0	0	0	0	0	0	0	0	0.0835769	0.0311429	0	2	1
C19orf53	0	0.294754	0.146245	0.43024	0.450048	0.494062	0.304758	0.294435	0.901334	0.301963	0.148108	0.292405	0	0	0	0	0	0	0	0	0	0	0	0	0	0	0	0	0	0	0	0	0	0	0	0	0.338196	0	0	11	0	0
C19orf85	0.750956	0.884261	0.731226	0.86048	0.450048	0.691687	0.609515	0.441652	0.901334	0.603926	0.296215	0.877214	0	0.48104	0	0	0	0	0	0	0.160396	0	0	0	0	0	0	0	0	0	0	0.344207	0	0	0	0	0.674876	0.053453	0.0286839	12	2	1
C1orf122	0	0	0	0	0	0	0	0	0	0	0	0	0	0	0	0	0	0	0	0	0	0	0	0	0	0	0	0	0.188863	0	0	0	0	0	0	0	0	0	0.0157386	0	0	1
C1orf127	0	0	0	0	0	0	0	0	0	0	0	0	0	0	0	0	0	0	0	0	0	0	0	0	0.747429	0	0	0	0	0	0	0	0	0	0	0	0	0	0.0622858	0	0	1
C1orf131	0.901147	0.294754	0.438735	0.286827	0.450048	0.296437	0.304758	0.147217	0.450667	0.452945	0.148108	0.877214	0	0	0	0	0	0	0	0	0	0	0	0	0	0	0	0	0	0	0	0	1.00597	0	0	0	0.420738	0	0.083831	12	0	1
C1orf141	0	0.147377	0.146245	0	0	0	0	0	0	0	0	0	0	0	0	0	0	0	0	0	0	0	0	0	0	0	0	0	0	0	0	0	0	0	0	0	0.0244685	0	0	2	0	0
C1orf159	0	0	0	0	0	0	0	0	0	0	0	0	0	0	0	0	0	0	0.615151	0	0	0	0.349674	0	0	0	0	0	0	0	0	0	0	0	0	0	0	0.0804021	0	0	2	0
C1orf174	0	0	0	0	0	0	0	0	0	0.150982	0	0	0	0	0	0	0	0	0	0	0	0	0	0	0.560572	0	0	0	0	0	0	0	0	0	0	0	0.0125818	0	0.0467143	1	0	1
C1orf198	0	0	0	0	0	0	0	0	0	0	0	0	0	0.48104	0	0	0	0	0	0.348319	0	0.180547	0	0.347957	0	0	0.431182	0	0	0	0	0.344207	0	0	0.200277	0	0	0.113155	0.0813054	0	4	3
C1orf21	0	0	0	0	0	0	0.101586	0	0	0	0	0	0	0	0	0	0	0	0	0	0	0	0	0	0	0	0	0	0	0	0	0	0	0	0	0	0.00846549	0	0	1	0	0
C1orf53	0	0	0	0	0	0	0	0	0	0	0	0	0	0	0	0	0	0	0	0	0	0	0	0	0	0	0.431182	0	0	0	0	0	0	0	0	0	0	0	0.0359318	0	0	1
C1orf94	0.300382	0.147377	0.438735	0.143413	0.600064	0.197625	0.203172	0	0.901334	0.452945	0.296215	0.292405	0	0.320693	0	0.172784	0	0.362629	0	0	0.641586	0	0	0	0	0	0	0.860099	0.56659	0	0.330437	0	0	0	1.00138	0	0.331139	0.124808	0.229876	11	4	4
C1QA	0	0	0	0	0	0	0	0	0	0	0	0	4.014	0	1.44614	0	2.7768	5.25812	1.6404	0	0	2.16657	0	0.347957	5.60572	6.44536	5.60536	4.94557	6.98794	6.77817	0.99131	0.688414	0	0.95918	0.60083	0.323027	0	1.47083	3.32757	0	7	11
C1QB	0	0.294754	0	0.286827	0	0	0	0	0.150222	0	0	0	2.8098	0	3.25382	0.172784	3.12391	5.80206	2.87071	0	0	3.97204	0	1.04387	7.47429	6.8245	9.05481	5.80567	6.98794	6.77817	2.97393	0	0	3.64488	1.20166	1.93816	0.0609836	1.92075	4.39034	3	8	10
C1QBP	12.6161	11.7902	11.9921	13.194	13.2014	10.8694	7.31419	9.86357	13.2196	12.5315	12.2929	12.5734	6.021	7.53629	4.69997	6.91135	7.63621	7.07126	8.40707	7.31469	9.303	6.8608	9.09152	8.69892	6.54	6.06622	4.31182	5.37562	5.85476	2.76148	8.59135	9.29359	6.03583	7.4816	6.0083	8.39871	11.7882	7.46267	6.39327	12	12	12
C1QC	0	0.294754	0	0.143413	0	0	0	0	0.150222	0	0	0.146202	4.4154	0.48104	5.0615	0.863918	3.12391	5.25812	3.69091	0	0	5.05532	1.04902	2.08774	7.10058	8.34106	7.33009	6.45075	7.1768	9.53965	3.30437	0.344207	0.502986	3.64488	2.6036	1.29211	0.061216	2.59057	4.80259	4	10	12
C1QTNF2	0	0	0	0	0	0	0	0	0	0	0	0	0	0	0	0	0	0	0	0	0	0	0	0	0.186857	0	0.431182	0.215025	0.377727	0	0	0	0	0	0	0	0	0	0.100899	0	0	4
C1QTNF5	0	0	0	0	0	0	0	0	0	0	0	0	0	0	0	0	0	0	0	0	0	0	0	0	5.04515	9.47847	19.4032	13.1165	21.9081	6.52713	2.97393	1.72103	1.50896	5.37141	3.20443	4.84541	0	0	7.92531	0	0	12
C1QTNF9B	0	0	0	0	0	0	0	0	0	0	0	0	0	0	0	0	0	0	0	0	0	0	0	0	0	0.568708	0	0	0.377727	0	0	0	0	0.191836	0	0	0	0	0.0948559	0	0	3
C1R	0	0	0	0	0	0	0	0.147217	0	0	0	0	4.014	0.320693	2.16922	0.518351	0.694201	2.71972	1.02525	0.696638	0.320793	6.4997	0	2.78365	3.55029	3.98096	8.62363	0.860099	3.77727	12.8032	1.32175	0.688414	0	1.15102	0	1.29211	0.0122681	1.81352	3.17073	1	11	10
C1RL	0	0	0	0	0	0	0	0	0	0	0	0	0.4014	0	0	0	0	0	0	0	0	0	0	0	0	0	0	0	0	1.25522	0	0	0	0	0	0	0	0.03345	0.104601	0	1	1
C1S	0	0.147377	0.146245	0	0.300032	0.0988124	0	0	0.150222	0	0.296215	0	6.4224	0.160347	2.89229	1.38227	1.7355	3.08234	2.25555	0	0.160396	8.48572	0	1.73978	4.67143	2.65397	15.5225	1.7202	4.34386	13.5563	1.98262	0.688414	0	1.34285	0	0.646055	0.0949086	2.35972	3.92736	6	10	10
C2	0	0	0	0	0	0	0	0	0	0	0	0	5.2182	0.801733	3.25382	1.55505	3.81811	8.8844	3.48586	0	0	5.23587	0	0.347957	4.85829	3.03311	15.0914	10.3212	10.0098	11.2969	0.330437	0	0	1.34285	0	0	0	2.71675	4.69033	0	9	8
C20orf173	0	0	0	0	0	0	0	0	0	0	0	0	0	0	0	0	0	0	0	0	0	0	0	0	0	0	0	0	0	0	0	0	0	0	0.200277	0	0	0	0.0166897	0	0	1
C2CD2	0	0	0	0	0	0	0	0	0	0	0	0	0	0	0	0	0	0	0	0	0	0	0.349674	0	0	0	0	0	0	0	0	0	0	0	0	0	0	0.0291395	0	0	1	0
C2CD2L	0	0	0	0	0	0	0	0	0	0	0	0	0	0	0	0	0	0	0	0	0	2.16657	0	0	0	0	0	0	0	0	0	0	0	0	0	0	0	0.180547	0	0	1	0
C2CD3	0	0	0	0	0	0	0	0	0	0	0	0	0	0	0	0	0	0	0	0	0	0	0	0	0	0	0	0	0	0	0	0.344207	0	0	0	0	0	0	0.0286839	0	0	1
C2CD6	0	0	0	0	0	0	0	0	0	0	0	0	0	0.160347	0	0	0	0	0	0	0	0	0	0	0	0.189569	0	0	0	0	0	0	0	0	0.400553	0	0	0.0133622	0.0491769	0	1	2
C2orf42	0	0	0	0	0	0	0.101586	0	0	0	0	0	0	0	0	0	0	0	0	0	0	0	0.349674	1.04387	0	0.189569	0	0	0	0	0	0	0	0	0	0	0.00846549	0.116129	0.0157975	1	2	1
C2orf73	0	0	0	0	0	0	0	0	0	0	0	0	0	0	0	0	0.347101	0	0	0	0	0	0	0	0	0	0	0	0	0	0	0	0	0	0	0	0	0.0289251	0	0	1	0
C2orf80	0.150191	0.147377	0	0	0	0.0988124	0.304758	0	0	0	0	0.146202	0	0	0	0	0	0	0	0	0	0	0.349674	0	0.186857	0	0	0	0	0	0	0	0	0	0	0	0.0706117	0.0291395	0.0155714	5	1	1
C2orf88	0.150191	0.147377	0.438735	0.286827	0	0.0988124	0.101586	0.441652	0	0.150982	0.59243	0.292405	0	0	0	0	0	0	0	0	0	0	0	0	0	0	0	0	0	0	0	0	0	0	0	0	0.225083	0	0	10	0	0
C3	49.2627	105.374	47.2372	54.9273	74.4079	50.7896	82.3862	54.9121	40.2596	51.6357	67.8333	57.8961	233.213	75.3629	141.722	129.242	134.675	153.211	153.173	51.8995	76.9903	142.271	68.1864	98.8197	203.861	166.442	266.47	183.846	173.188	313.302	72.3656	89.1496	67.9031	101.289	78.7087	78.1726	61.4102	121.564	149.558	12	12	12
C3orf62	0.750956	0.884261	0.584981	0.573653	1.05011	0.395249	0.50793	0.58887	0.901334	0.905889	0.888646	0.731012	0	0	0	0.518351	0	0	0	0	0.320793	0	0	0	0	0	0	0.215025	0	0.502087	0	0	0	0	0.801106	0.323027	0.730241	0.0699287	0.153437	12	2	4
C4A	12.3157	26.2331	11.6996	18.6437	8.55091	8.49786	24.1774	8.24417	0	0	0	0	68.6394	5.93283	44.1074	24.7081	46.1644	42.6089	65.8212	10.1012	12.9921	69.3302	21.3301	35.4916	53.2543	34.6912	115.125	32.2537	46.8381	96.1496	14.5392	15.4893	17.6045	17.6489	19.6271	12.5981	9.86354	37.2689	39.6516	8	12	12
C4B	0	0	0	0	0	0	0	0	0	0	0	0	0	7.37595	0	0	0	0	0	0	0	0	0	0	0	0	0	0	0	0	0	0	0	0	0	0	0	0.614662	0	0	1	0
C4B; C4B_2	12.1655	26.6752	11.9921	19.2174	8.55091	8.69549	24.8885	8.68583	14.4213	12.2295	18.9578	10.819	68.238	0	45.192	22.6347	44.4289	42.2462	64.3858	9.75293	13.9545	68.9691	21.3301	33.7518	49.3303	34.6912	113.401	32.8988	44.7606	96.4006	13.8783	16.5219	15.5926	17.2652	18.6257	13.2441	14.7749	36.2403	38.8842	12	11	12
C4BPA	0	0.147377	0.438735	0	0	0.0988124	0.406344	0	0	0.150982	0	0	14.049	0.48104	7.95379	7.4297	3.12391	10.8789	6.56161	2.43823	1.92476	35.7484	0.349674	7.30709	8.03486	6.06622	11.2107	8.17094	11.3318	28.6189	1.65218	1.37683	0.502986	1.53469	1.20166	1.29211	0.103521	8.18717	6.74949	5	12	12
C4BPB	0	0	0	0	0	0	0	0	0	0	0	0	0.8028	0	0.723072	0.172784	0	0.725257	0	0	0	3.79149	0	0.695914	0.186857	0.379139	0	0	1.13318	4.01669	0	0	0	0	0	0	0	0.575943	0.476322	0	6	4
C4orf36	0	0	0	0	0	0	0	0	0	0	0	0	0	0	0	0	0	0.181314	0	0	0	0.180547	0	0	0	0	0	0	0	0	0	0	0	0	0	0	0	0.0301551	0	0	2	0
C4orf50	0	0	0	0	0	0	0	0	0.150222	0	0	0	0	0	0	0	0	0	0.20505	0	0	0	0	0.347957	0	0	0.431182	0	0	0	0	0	0	0	0	0	0.0125185	0.0460839	0.0359318	1	2	1
C4orf54	0.300382	0	0.29249	7.02725	0	0	1.4222	0	0	1.6608	0	2.19303	0	0	0	0	0	0	0	0	0	0	0	0	0	0	0	0	0	0	0	0	0	0	0	0	1.07468	0	0	6	0	0
C5	0	0.589508	0	0.573653	0	0.197625	2.64123	0.294435	0	0	0.296215	0	43.3512	5.13109	18.7999	9.33032	11.4543	30.0982	19.2747	2.43823	1.12278	39.5399	1.04902	12.8744	49.704	32.7955	79.3374	27.7382	38.5281	65.7733	9.9131	6.19572	5.02986	5.17957	3.4047	8.72174	0.382722	16.2053	27.6934	6	12	12
C5orf64	0	0	0	0	0	0	0	0	0	0	0	0	0	0	0	0	0	0.362629	0	0	0	0	0	0	0.934286	0.189569	0	0.860099	0.755453	0	0	0	0	0	0	0	0	0.0302191	0.228284	0	1	4
C6	0.750956	0.589508	2.04743	1.29072	1.50016	0.296437	2.74282	0.294435	0.600889	0.150982	0.59243	0.438607	18.8658	2.4052	9.0384	2.41897	5.55361	12.692	12.303	2.08991	0.962379	11.555	1.3987	2.4357	24.6652	15.7343	40.9623	11.6113	17.3754	28.87	6.93917	4.8189	2.51493	2.1102	1.20166	4.84541	0.941281	6.80989	13.4707	12	12	12
C6orf132	0	0	0	0	0.300032	0	0.101586	0.294435	0	0.150982	0.148108	0.146202	0.4014	0.160347	0	0	0	0	0	0	0	0	0	0	0	0	0	0	0	0	0	0	0	0.191836	0	0	0.095112	0.0468122	0.0159863	6	2	1
C6orf136	0	0.147377	0.146245	0.143413	0	0.0988124	0.101586	0.294435	0.300445	0	0	0	0	0	0	0	0	0.181314	0	0	0	0	0	0	0	0	0	0	0	0	0	0	0	0	0	0	0.102693	0.0151095	0	7	1	0
C6orf163	0	0	0	0	0	0	0	0	0	0	0	0	0	0	0	0	0	0	0	0	0	0	0	0	0	0	0	0	0	1.25522	0	0	0	0	0	0	0	0	0.104601	0	0	1
C6orf89	0.300382	0.294754	0.146245	0.286827	0.450048	0.0988124	0	0.294435	0	0	0	0	0	0.160347	0	0.172784	0	0	0	0	0.320793	0	0	0	0	0.189569	0	0	0	0	0	0	0	0	0	0	0.155959	0.0544936	0.0157975	7	3	1
C7	0.150191	1.9159	2.48617	0.717067	3.00032	1.18575	3.65709	1.61939	3.00445	2.11374	1.62918	3.94746	34.119	4.48971	9.0384	3.62846	11.4543	32.6366	20.7101	2.08991	0	11.555	2.44772	8.00301	34.7555	16.8717	51.3106	13.1165	21.9081	35.3971	5.94786	6.53993	5.02986	3.26121	2.00277	2.26119	2.11889	11.681	16.5335	12	11	12
C8A	0.750956	0.442131	1.02372	0	0.900095	0	2.1333	0.441652	0.150222	0.150982	0.296215	0.292405	12.042	2.72589	6.86918	5.52908	3.47101	9.42835	9.02222	0.696638	1.12278	7.40244	0.699348	6.95914	20.3674	14.2177	33.201	18.9222	21.5304	25.1043	5.61742	4.8189	2.51493	6.71426	2.40332	4.52238	0.548473	5.49734	13.3279	10	12	12
C8B	0	0	0	0	0.150016	0	0.812687	0	0	0	0	0	20.8728	4.00867	11.5691	5.35629	7.63621	16.137	9.22727	0	0.320793	12.6383	0	11.4826	31.7657	26.1606	34.4945	24.9429	26.252	27.8658	8.92179	6.88414	4.52687	11.3183	4.40608	7.1066	0.0802253	8.27075	17.8871	2	10	12
C8G	0.150191	0.442131	0.146245	0	0.150016	0.0988124	0.914273	0.147217	0.150222	0.150982	0	0.146202	8.8308	3.20693	5.78457	2.59175	5.90071	9.24703	6.56161	0.348319	0.481189	5.41642	0.349674	5.91527	20.7412	17.0613	32.3386	17.417	13.9759	16.3178	6.60873	2.75365	4.02389	7.09793	3.80526	6.13752	0.208024	4.55286	12.3566	10	12	12
C8orf17	0	0	0	0	0	0	0	0	0	0	0	0	0	0	0	0	0	0	0	0	0.320793	0	0	0	0	0	0	0	0	0	0	0	0	0	0	0	0	0.0267327	0	0	1	0
C8orf33	0	0	0	0	0	0	0	0	0	0	0	0	0.4014	0	0	0	0	0	0	0	0	0	0	0	0	0	0	0	0	0	0	0	0	0	0	0	0	0.03345	0	0	1	0
C8orf34	0	0	0	0	0	0	0	0	0	0	0	0	0	0	0	0	0	0	0	0	0	0	0	0	0	0	0	0	0	0.251043	0	0	0	0.191836	0	0	0	0	0.0369066	0	0	2
C8orf48	0	0	0	0	0	0	0	0	0	0	0	0	0	0.320693	0	0	0	0	0.20505	0	0.641586	0	0	0	0	0	0	0	0	0	0	0	0	0	0	0.323027	0	0.0972775	0.0269189	0	3	1
C8orf74	0	0	0	0	0	0	0	0	0	0	0	0	0	0	0	0	0	0	0.20505	0	0	0	0	0	0	0	0	0	0	0	0	0	0	0	0	0	0	0.0170875	0	0	1	0
C8orf82	3.15401	1.47377	1.31621	1.29072	2.55027	2.96437	1.62537	2.06104	3.30489	1.6608	2.36972	2.33924	0	0.641387	1.44614	0.518351	0.347101	0.906572	1.43535	0.348319	1.28317	0.361095	1.74837	1.04387	0	0.189569	0	0.645075	0.56659	0	1.65218	2.40945	1.00597	1.53469	1.40194	1.29211	2.17587	0.839978	0.891464	12	11	9
C9	1.50191	7.6636	3.65613	8.17456	10.5011	2.66793	11.6824	4.85817	1.50222	4.37846	5.33187	3.07025	38.133	14.5915	25.669	16.0689	28.1151	34.631	29.1172	7.31469	9.94458	23.4711	7.34315	24.7049	45.0326	34.6912	55.1912	32.6838	38.1504	48.7024	18.8349	21.685	17.6045	15.9224	9.01245	15.5053	5.41572	21.592	29.418	12	12	12
C9orf131	0	0	0	0	0	0	0.101586	0	0	0	0	0	0	0	0.361536	0	0	0	0	0	0	0	0	0	0	0	0	0	0	0	0	0	0	0	0	0	0.00846549	0.030128	0	1	1	0
C9orf153	0	0	0	0	0	0	0	0	0	0	0	0	0	0	0	0	0	0	0.20505	0	0	0	0	0	0	0	0	0.43005	0	0	0	0	0	0	0.200277	0	0	0.0170875	0.0525272	0	1	2
C9orf163	0	0.147377	0.146245	0	0	0	0	0	0.150222	0.150982	0.296215	0	0	0	0	0	0	0	0	0	0	0	0	0	0	0	0	0	0	0	0	0	0	0	0	0	0.0742534	0	0	5	0	0
C9orf40	0	0	0	0	0	0	0	0	0	0	0	0	0	0	0	0	0	0.362629	0	0	0	0	0	0	0	0	0	0	0	2.00835	0	0	0	0	0	0	0	0.0302191	0.167362	0	1	1
C9orf43	0	0	0	0	0.150016	0	0	0	0	0	0	0	0	0	0	0	0	0	0	0	0	0	0	0	0	0	0	0	0	0.502087	0	0	0	0	0	0	0.0125013	0	0.0418406	1	0	1
C9orf72	0	0	0	0	0	0	0	0	0	0	0	0	0	0	0	0	0.694201	0	0	0	0	0	0	0	0	0	0	0	0	0	0	0	0	0	0	0	0	0.0578501	0	0	1	0
CA1	2.70344	12.0849	4.38735	1.00389	8.85094	8.30024	12.5967	12.219	4.056	1.05687	12.441	7.60252	44.154	17.4778	32.1767	36.8029	22.9086	43.5154	27.0667	10.7979	22.2951	19.8602	15.7353	44.5385	41.4823	48.5298	63.3837	21.9325	26.252	112.216	15.2001	13.4241	17.1015	22.6366	15.221	13.5671	7.27524	28.1108	34.2456	12	12	12
CA2	3.60459	5.30557	3.07115	2.43803	3.90041	3.85368	5.0793	5.15261	2.704	0.301963	5.03566	4.82468	20.07	7.69664	12.2922	14.8594	11.4543	18.4941	12.5081	6.61806	8.34062	9.74955	5.59478	16.006	14.9486	18.7674	18.5408	11.1813	10.5763	34.644	6.27829	5.1631	8.55076	9.78363	9.61328	5.81449	3.77264	11.9736	12.8218	12	12	12
CA3	0	1.03164	7.60475	0	1.80019	0	0	0	0	1.50982	0	0	1.2042	2.24485	7.95379	1.55505	0	0.362629	0.410101	0	1.44357	1.44438	0.349674	1.73978	1.68172	2.65397	4.31182	0	0.188863	8.53547	4.95655	1.37683	0	4.02856	1.80249	0	0.995533	1.559	2.46135	4	10	9
CA4	5.1065	3.24229	6.28854	2.86827	2.10022	2.76675	5.58722	3.68044	4.65689	5.7373	3.55458	3.50886	0.4014	0	0	0	0	0.181314	1.84545	2.08991	2.24555	0	4.19609	0	0	0.189569	0	2.36527	0.755453	0	0.660873	0.688414	1.50896	2.87754	4.00553	3.23027	4.09149	0.91331	1.35682	12	6	9
CA6	0	0	0	0	0	0	0	0	0	0	0	0	0	0	0	0	0	0	0.410101	0	0	0	0	0	0	0	0	0	0	0	0	0	0	0	0	0	0	0.0341751	0	0	1	0
CAAP1	0	0	0	0	0	0	0	0	0	0	0	0	0	0	0	0	0	0	0.20505	0	0	0	0	0	0	0.189569	0.431182	0	0	0.502087	0	0	0	0	0	0	0	0.0170875	0.0935698	0	1	3
CAB39	0.300382	0.294754	0.438735	0.286827	0	0.395249	0.203172	0.147217	0.450667	1.20785	0.444323	0.438607	0	2.4052	1.08461	0.345567	0.347101	0.543943	0.410101	0.348319	0.962379	1.80547	0.349674	0.695914	0.560572	0.379139	0.431182	0.215025	1.13318	0.251043	0.660873	0	0	0.383672	0.60083	0.646055	0.383982	0.774856	0.438464	11	11	10
CAB39L	0	0	0	0	0.150016	0	0	0.147217	0	0	0	0	0	0	0	0	0	0	0	0	0	0	0	0	0	0	0	0	0	0	0	0	0	0	0	0.323027	0.0247694	0	0.0269189	2	0	1
CABIN1	0	0	0	0	0	0	0	0	0	0	0	0	0	0	0	0	0	0	0	0	0	0	0	0.695914	0	0	0.431182	0	0	0	0	0.344207	0	0	0	0	0	0.0579928	0.0646157	0	1	2
CABLES1	0	0	0	0	0	0	0	0	0	0	0	0	0	0	0	0	0	0	0	0	0	0.180547	0	0	0	0	0	0	0	0	0	0	0	0	0	0	0	0.0150456	0	0	1	0
CACHD1	0	0	0	0	0	0	0	0	0	0	0	0	0	0	0	0	0	0	0	0	0	0	0	0	0	0.379139	0	0	0	0	0	0	0	0	0	0	0	0	0.0315949	0	0	1
CACNA1A	1.6521	0.736885	1.02372	0.573653	0	0	0	0	0	0	0	0	0.8028	1.12243	0	0	0.347101	0.543943	1.2303	0	0	1.26383	1.04902	0.695914	0	0.947847	0.862363	0	0	0	1.32175	0.344207	0.502986	0	1.00138	0	0.332196	0.587945	0.415044	4	8	6
CACNA1B	0.150191	0	0	0.143413	0	0.395249	0.304758	0	0	0.301963	0	0.146202	0	0.48104	0.723072	1.0367	1.0413	0.181314	0	0.696638	0	0.180547	0.349674	1.39183	0	0	0.431182	0	0	1.00417	0.330437	0	0	0.191836	0	0	0.120148	0.506843	0.163136	6	9	4
CACNA1C	0	0.147377	0	0	0	0	0	0	0	0	0	0	0	0	0	0.172784	0	0.362629	0.20505	0	0	0	0	0.347957	0.186857	0	0	0.215025	0	0	0	0.344207	0	0	0	0	0.0122814	0.0907016	0.0621741	1	4	3
CACNA1D	0	0	0	0	0	0	0	0	0	0	0	0	0	0.160347	0.723072	0	0	0	0	0	0	0	0	0	0	0	0	0	0	0	0	0	0	0	0	0	0	0.0736182	0	0	2	0
CACNA1E	1.20153	0.884261	0.438735	0.43024	0	0	0	0	0	0	0	0	0.8028	0	0	0	0	0	0	0	0	0	0	0	0	0.189569	0	0	0	0	0	0	0	0	0	0	0.246231	0.0669	0.0157975	4	1	1
CACNA1H	0	0	0	0	0	0	0	0	0	0	0	0	0	0	0	0	0	0	0	0	0	0	0.349674	0	0	0	0	0	0	0	0	0	0	0	0	0	0	0.0291395	0	0	1	0
CACNA1S	0	0.147377	0.146245	0	0	0	0	0	0	0	0	0	0	0	0	0.345567	0	0	0	0	0	0.180547	0	0	0.560572	0	0	0	0	0.502087	0	0	0	0	0	0	0.0244685	0.0438429	0.0885549	2	2	2
CACNA2D1	2.85363	8.10573	5.70356	3.44192	3.7504	3.06318	2.74282	2.35548	3.60533	3.17061	1.62918	3.65506	2.4084	9.78115	6.14611	7.25691	5.90071	5.43943	3.48586	10.4496	4.17031	2.34711	5.94446	4.8714	2.24229	1.89569	2.58709	1.93522	3.02181	0.502087	5.28698	6.88414	4.52687	3.26121	4.60636	5.49147	3.67308	5.68345	3.5201	12	12	12
CACNA2D2	0	0	0	0	0	0	0	0	0	0	0	0	0	0	0	0	0	0.181314	0	0	0	0.180547	0	0	0	0	0	0	0	0	0	0	0	0	0	0	0	0.0301551	0	0	2	0
CACNA2D3	0	0	0	0	0	0	0	0	0	0	0	0	0.4014	0	0	0	0	0	0	0	0	0	0	0	0	0	0	0	0	0	0	0	0	0	0	0	0	0.03345	0	0	1	0
CACNA2D4	0	0	0	0	0	0	0	0	0	0	0	0	0	0	0	0	0	0	0	0	0	0.180547	0	0	0	0	0	0	0	0	0	0	0	0	0	0	0	0.0150456	0	0	1	0
CACTIN	0	0	0	0.143413	0	0	0	0	0	0	0	0	0.4014	0.160347	0	0.172784	0.694201	0.181314	0.410101	0.348319	0	0.180547	0.699348	0	0.186857	0.189569	0	0.43005	0.377727	1.00417	0	0	0.502986	0	0	0	0.0119511	0.270697	0.22428	1	9	6
CACYBP	0.300382	2.06328	0.584981	1.57755	0.75008	0.790499	0.203172	0.883304	0.751111	0.150982	1.48108	1.02342	0	0.160347	0	0	0.694201	0	1.02525	0.348319	0.160396	0.722189	0	0	0.186857	0.379139	0	0.215025	0	0	0	0	0	0	0.200277	0	0.879985	0.259225	0.0817748	12	6	4
CAD	0	0	0	0	0	0	0	0	0	0	0	0.146202	0	0.160347	0	0	0	0	0	0	0	0.722189	0.349674	0	0	0	0	0	0	0	0	0	0	0	0	0	0.0121835	0.102684	0	1	3	0
CADM1	0	0	0	0	0	0	0	0	0	0	0	0	0	0	0	0	0	0	0	0	0	0	0	0.347957	0	0	0	0	0	0	0	0	0	0	0	0	0	0.0289964	0	0	1	0
CADM3	0	0	0.29249	0	0	0	0	0	0	0	0	0	0	0	0	0	0	0	0	0	0	0	0	0	0	0	0	0	0	0	0	0	0	0	0	0	0.0243742	0	0	1	0	0
CADPS	0	0	0	0	0	0	0	0	0	0	0	0	1.2042	0.160347	1.08461	0.172784	0	0.543943	0	1.39328	0.160396	0.541642	0	0.695914	0.747429	0	1.72473	0.860099	0.755453	0	0.99131	0.344207	0	0.191836	0	0.969082	0	0.496426	0.548679	0	9	8
CAGE1	0	0	0	0	0	0	0	0	0	0	0	0	0	0	0.361536	0	0.347101	0	0	0	0	0	0	0	0	0	0	0	0	0	0	0	0	0	0	0	0	0.059053	0	0	2	0
CALB1	0.450573	0	0.146245	0.143413	0	0	0	0	0.150222	0	0.148108	0.292405	0	0	0	0	0	0	0	0	0	0	0	0	0	0	0	0	0	0	0	0	0	0	0	0	0.110914	0	0	6	0	0
CALCOCO1	0.150191	0.736885	0.584981	0.143413	0.450048	0.0988124	0.406344	0.147217	0.300445	0.452945	0.148108	0.292405	0	1.12243	0.361536	0.345567	0	0.181314	0	0	0.160396	0.902736	0	0	0.186857	0	0	0.43005	0	0	0.330437	0	0	0.767344	1.00138	0.323027	0.325983	0.256165	0.253258	12	6	6
CALCOCO2	0	0	0	0	0	0	0	0	0	0	0	0	0	0	0	0.345567	0	0.543943	0	0	0	0	0	0	0	0	0	0	0	0	0	0	0	0	0	0	0	0.0741259	0	0	2	0
CALD1	11.8651	13.5587	15.502	9.46528	12.7514	12.648	17.168	13.9857	11.8676	10.7197	10.5156	10.5266	42.147	13.1484	14.823	10.8854	29.5036	18.1314	11.8929	18.4609	13.1525	23.2906	13.2876	8.35096	9.90344	16.6821	28.458	9.67612	8.12112	9.2886	9.58266	20.6524	15.0896	8.63262	9.01245	9.36779	12.5478	18.0895	12.8722	12	12	12
CALHM4	0	0	0	0	0	0	0	0	0	0	0.740538	0	0	0	0	0	0	0	0	0	0	0	0	0	0	0	0	0	0	5.27191	0	0	0	0	0	0	0.0617115	0	0.439326	1	0	1
CALHM5	0	0	0	0	0	0	0	0	0	0	0	0	0.4014	0	0	0	0	0	0	0	0	1.62493	0	0	0	0	0	0	0	0	0	0	0	0	0	0	0	0.16886	0	0	2	0
CALM1	4.05516	4.27393	4.09486	3.72875	0	0	0	0	0	0	0	0	0	0	0	0	0	0	0	0	0	0	0	0	0	0	0	0	0	0	0	0	0	0	0	0	1.34606	0	0	4	0	0
CALM3	14.8689	14.5903	15.9407	14.0545	15.9017	13.4385	8.12687	15.0162	12.4684	15.0982	12.2929	14.0354	18.4644	16.195	15.9076	15.5505	17.355	14.5051	14.9687	19.1575	14.9169	17.5131	14.6863	13.9183	16.6303	14.7864	17.2473	11.8264	14.9202	16.3178	14.5392	14.8009	15.5926	15.3469	13.4185	13.8902	13.8194	16.0949	14.9431	12	12	12
CALML3	0	0	0	0	0	0	0	0	0	0	0	0	0	0.96208	1.44614	0	0	0.906572	0	0.348319	0	0.541642	0	0	1.308	0	0	0	0	9.03756	0	0	0	0	0	0	0	0.350396	0.86213	0	5	2
CALML5	0	0	0	0	0	0	0	0	0	0	0	0	0	0	0	0	0	0	0	0	0.801982	0	0	0	0.747429	0.758278	1.29354	0	0.188863	3.01252	0	0	0	0.191836	0.801106	0.646055	0	0.0668319	0.636636	0	1	8
CALR	19.675	25.0541	23.1067	22.0857	24.7526	19.3672	17.168	17.9605	22.984	21.2884	20.4388	18.2753	21.2742	27.0986	21.3306	19.5246	21.1731	19.7633	18.0444	26.4722	22.2951	31.4152	19.2321	21.2254	20.3674	18.1987	21.5591	18.0621	15.6757	18.8282	18.174	24.4387	23.1374	20.7183	17.6243	20.3507	21.013	22.4041	19.7612	12	12	12
CALU	10.0628	10.4638	10.3834	11.1862	10.0511	7.70736	5.89198	6.91922	12.0178	9.8138	10.2194	9.64935	7.6266	13.4691	12.2922	7.60248	3.12391	9.97229	4.92121	11.1462	8.50101	14.0827	11.8889	13.5703	5.97943	6.44536	5.17418	6.88079	6.23249	5.02087	7.93048	9.29359	7.54479	8.63262	9.01245	9.04477	9.53052	9.84975	7.26598	12	12	12
CAMK2A	4.35554	4.42131	4.97233	4.01557	4.50048	4.64418	4.26661	5.15261	4.35645	4.52945	3.99891	3.94746	2.4084	0	5.42304	4.66516	3.12391	0	0	5.92142	4.81189	0	5.59478	3.82752	4.29772	0	2.58709	3.4404	0	0	5.28698	0	0	0	0	4.19936	4.43007	2.98134	1.65096	12	8	5
CAMK2B	7.35937	9.28474	9.35969	9.03504	8.55091	10.0789	10.2602	8.83304	9.01334	11.1726	8.73835	8.62594	3.6126	9.13976	11.9307	9.15753	7.98331	7.43389	10.2525	14.6294	9.46339	3.97204	9.79087	8.35096	7.28743	7.77235	3.88063	7.31084	6.42135	0.502087	12.2262	12.3914	12.5746	11.702	11.0152	11.952	9.19267	8.80975	8.75301	12	12	12
CAMK2D	13.5172	15.622	14.7708	13.0506	13.8015	13.6361	14.6284	15.3106	13.3698	13.7393	13.9221	13.012	7.2252	11.8657	11.5691	11.5765	10.0659	12.3294	12.098	14.2811	13.1525	7.76353	12.5883	11.4826	11.2114	10.2368	11.6419	9.89114	9.44316	1.7573	12.887	16.1777	13.5806	14.7714	15.4213	11.629	14.0317	11.3331	11.5541	12	12	12
CAMK2G	0	0	0	0	0	0	0	0	0	0	0	0	0	0	0	0	0	3.8076	0	0	0	3.0693	0	0	0	0	0	0	0	0	0	0	0	0	0	0	0	0.573075	0	0	2	0
CAMK4	0	0	0	0	0	0	0	0	0	0	1.48108	0	0	0	0	0	0	0	0	0	0	0	0	0	0	0	0	0	0.188863	0	0	0	0	0	0	0	0.123423	0	0.0157386	1	0	1
CAMKV	0	0	0	0	0	0	0	0	0	0	0	0	0	0	0	0	0	0	1.02525	0	0	0	0	0	0	0	0	0	0	0	0	0	0	0	0	0	0	0.0854377	0	0	1	0
CAMLG	0	0	0	0	0	0.0988124	0	0	0	0	0	0	0	0	0	0	0	0	0	0	0	0	0	0	0	0	0	0	0	0	0	0	0	0	0	0	0.00823436	0	0	1	0	0
CAMP	0	0	0	0	0	0	0.101586	0	0	0	0	0	0	0	0	0	0	0.181314	0	0	0	1.08328	0.349674	0	0	0	0.431182	0	0	0.251043	0	0	0	0	0	0	0.00846549	0.134523	0.0568521	1	3	2
CAMSAP1	0	0	0.146245	0	0	0	0	0	0	0	0	0	0	0.160347	0	0	0	0	0	0	0	0	0	0	0	0	0	0	0	0	0	0	0	0	0	0	0.0121871	0.0133622	0	1	1	0
CAMSAP2	0	0	0	0	0.150016	0	0.101586	0.147217	0	0	0	0	0.4014	0	0	0	0	0	0	0	0	0.180547	0	0	0.560572	0	0	0	0	0	0	0.344207	0	0	0	0	0.0332349	0.0484956	0.0753982	3	2	2
CAMTA1	0.150191	0.442131	0	0.143413	0.300032	0.0988124	0.203172	0.294435	0.450667	0.452945	0.148108	0.438607	0	0	0	0	0	0	0	0	0	0	0	0	0	0.189569	0	0	0	0	0	0	0	0	0.400553	0	0.260209	0	0.0491769	11	0	2
CAND1	1.6521	2.94754	2.9249	1.72096	3.30035	4.05131	2.84441	1.17774	1.65244	1.96276	3.11026	2.04683	5.6196	7.05525	5.78457	5.18351	3.12391	3.62629	5.53636	3.48319	3.68912	8.84682	2.44772	4.8714	3.55029	3.98096	1.72473	2.36527	1.69977	6.52713	2.97393	1.37683	2.01194	2.49387	3.4047	2.90725	2.4493	4.93898	2.91805	12	12	12
CAND2	2.10268	9.43212	3.80237	7.31408	3.15033	3.162	6.5015	3.53322	1.95289	6.94515	3.55458	3.36265	1.2042	4.97075	2.16922	2.93732	1.0413	3.44497	1.84545	3.13487	1.76436	1.26383	0.699348	1.73978	0.186857	0.379139	0	2.15025	2.0775	1.00417	2.31306	0.344207	0.502986	2.30203	6.20857	4.19936	4.5678	2.18462	1.80568	12	12	11
CANX	17.8727	24.4646	23.838	20.7949	22.0523	19.466	17.8791	17.8133	21.9324	19.9296	21.9199	18.2753	17.2602	21.8072	24.2229	15.7233	14.5782	18.3128	17.0192	25.079	20.3704	24.0128	19.5817	28.5325	15.696	15.3551	17.6784	19.3522	14.7313	14.0584	22.4697	20.9966	20.1194	26.4734	21.2293	20.9968	20.5199	20.5417	19.0964	12	12	12
CAP1	6.45822	7.22147	8.77471	7.60091	7.20076	7.31212	8.53322	6.772	9.16356	5.88828	5.18377	7.45632	16.4574	11.0639	15.1845	10.1942	10.413	11.7854	7.79192	8.70797	8.50101	22.749	10.1405	11.8305	6.54	7.20364	14.229	9.46109	7.36567	14.8116	5.61742	6.53993	6.03583	6.90609	5.20719	5.16844	7.29711	12.0683	7.92382	12	12	12
CAP2	5.40688	6.04245	5.70356	5.73653	5.55059	5.43468	6.29833	5.15261	5.55822	5.58632	5.47998	4.82468	5.6196	5.13109	7.23072	6.04743	3.81811	4.17023	7.38182	5.92142	6.57626	5.41642	5.59478	5.91527	4.85829	3.79139	4.31182	7.52587	3.39954	0.75313	8.92179	4.8189	7.54479	5.56324	6.40885	6.46055	5.56457	5.73526	5.36318	12	12	12
CAPG	0	0	0.146245	0.143413	0	0.0988124	0.203172	0	0	0.150982	0	0	2.4084	0	0.723072	0	0	0	0	0	0.641586	5.23587	0	0	0.373715	0	0	0	0	0.75313	0	0	0	0	0	0	0.0618853	0.750744	0.0939037	5	4	2
CAPN1	7.96013	7.95835	6.43479	6.16677	7.80083	6.81805	6.60308	7.6553	6.15911	5.7373	5.33187	4.23987	9.2322	9.46045	10.123	8.4664	8.67752	6.16469	7.58687	9.40461	9.46339	15.7076	8.0425	10.7867	6.91372	6.25579	6.89891	6.0207	5.85476	9.03756	7.60004	8.26096	6.53882	6.52242	6.8094	8.39871	6.57212	9.42633	7.09265	12	12	12
CAPN10	0	0	0	0	0	0	0	0	0	0	0	0	0	0	0	0	0	0	0	0	0	0	0	0	0	0	0	0	0	0	0.330437	0	0	0	0	0	0	0	0.0275364	0	0	1
CAPN12	0	0.147377	0	0	0	0	0	0	0	0	0	0	0	0	0	0	0	0	0	0	0	0	0	0	0	0	0	0	0	0	0	0	0	0	0	0	0.0122814	0	0	1	0	0
CAPN13	0	0	0	0	0	0	0	0	0	0	0	0	0	0	0.361536	0	0	0	0	0.696638	0	0	0	0	0	0	0	0	0	0	0	0	0	0	0	0	0	0.0881811	0	0	2	0
CAPN15	0	0	0	0	0	0	0	0	0	0	0	0	0	0	0	0	0	0	0	0	0.160396	0	0	0	0.186857	0	0	0	0	0	0	0	0	0	0	0	0	0.0133664	0.0155714	0	1	1
CAPN2	6.7586	7.07409	7.75099	5.73653	7.5008	6.02755	7.00943	6.33035	5.70845	6.34122	4.88755	6.1405	12.4434	7.69664	9.0384	5.01073	8.67752	6.16469	6.35656	7.31469	1.92476	6.8608	9.44119	5.91527	5.41886	1.32699	4.31182	3.87045	1.88863	1.25522	3.30437	3.78628	5.53284	3.26121	3.20443	5.16844	6.43884	7.23705	3.52746	12	12	12
CAPN3	1.20153	1.17902	1.46245	1.57755	0.900095	1.18575	1.32062	1.47217	1.65244	1.35883	1.18486	0.877214	0	0.320693	0	0.691135	0	0.543943	0.820202	0	0.481189	0.361095	0	0	0	0.758278	0	1.29015	0	0.251043	0	0.344207	1.00597	0	1.00138	0.646055	1.28104	0.268188	0.441424	12	6	7
CAPN7	0	0	0	0	0	0	0	0	0	0	0	0	0	0	0	0	0	0	0	0	0	0	0	0	0	0	0	0	0	0	0	0	0	0.575508	0	0	0	0	0.047959	0	0	1
CAPN8	0	0.147377	0.146245	0	0	0.296437	0.203172	0.147217	0.150222	0.301963	0.148108	0.438607	0	0	0	0	0	0	0	0	0	0	0	0	0	0	0	0	0	0	0	0	0	0	0	0	0.164946	0	0	9	0	0
CAPN9	0.150191	0	0	0	0	0	0	0	0	0	0	0	2.8098	0.641387	0.361536	1.0367	0.347101	0.362629	0.615151	0	0	0.722189	0	0	0.186857	0	1.72473	1.50517	0	1.25522	0	0	0	0	0	0	0.0125159	0.574708	0.389331	1	8	4
CAPNS1	10.213	8.98999	9.65218	7.88773	8.70092	9.28836	8.83797	8.09696	9.31378	9.20987	8.59024	8.04113	14.8518	9.46045	11.2076	8.12083	7.63621	7.97783	7.79192	7.31469	8.66141	10.4717	11.8889	9.39483	9.34286	7.01407	8.62363	6.66577	6.42135	9.79069	8.59135	8.26096	11.0657	6.52242	8.41162	9.36779	8.90184	9.56485	8.33985	12	12	12
CAPRIN1	1.6521	1.47377	2.04743	2.29461	2.10022	1.38337	0.609515	1.17774	1.352	1.50982	1.33297	1.16962	0	0.320693	0.361536	0.345567	0	0.181314	0.410101	1.04496	0.801982	1.26383	0.699348	0	0.747429	0.189569	0	0.860099	0.755453	0	0.660873	1.37683	2.01194	1.15102	1.00138	0.969082	1.5086	0.452444	0.810306	12	9	10
CAPZA1	3.4544	4.12655	3.36364	3.15509	3.00032	2.86556	2.74282	3.68044	4.20622	3.62356	2.81404	3.07025	3.6126	2.88624	0.723072	1.55505	1.3884	2.71972	1.02525	4.87646	2.24555	7.76353	3.49674	3.13161	2.05543	1.32699	2.15591	2.36527	1.69977	1.50626	2.31306	3.78628	2.01194	2.87754	1.60221	3.5533	3.34191	2.95202	2.27116	12	12	12
CAPZA2	10.0628	8.54786	7.60475	7.60091	10.0511	8.7943	8.83797	9.86357	10.6658	9.66282	10.6637	11.1114	7.6266	8.81907	9.39993	9.33032	6.94201	8.52178	9.02222	8.35965	10.105	8.84682	11.1896	8.35096	4.67143	4.73924	5.60536	5.59065	6.23249	3.51461	6.93917	13.0799	8.55076	9.97547	7.00968	8.07568	9.45558	8.87616	6.9987	12	12	12
CAPZB	14.118	11.7902	11.8459	12.1901	11.2512	14.3278	13.2062	14.2801	12.0178	11.9275	14.8108	13.3044	12.4434	14.1105	14.0999	15.205	13.5369	9.42835	14.1485	12.8878	15.8793	16.0687	13.6373	12.8744	8.96915	7.39321	6.03654	9.24607	6.98794	5.52295	13.2175	12.3914	14.0836	13.4285	11.0152	11.952	12.9225	13.6933	10.0203	12	12	12
CARD10	0	0	0	0	0	0	0	0	0	0	0	0	0	0.160347	0.723072	0.345567	0	0	0	0	0.801982	0	0.699348	0.347957	0.186857	0	0.431182	0	0.188863	0	0.99131	0	0	0.383672	0	0.969082	0	0.256523	0.26258	0	6	6
CARD11	0	0	0	0	0.300032	0.197625	0.50793	0.147217	0	0	0	0	0	0	0	0	0	0	0	0	0	0	0	0	0	0	0	0	0	0	0	0.344207	0	0	0	0	0.096067	0	0.0286839	4	0	1
CARD14	0	0	0	0	0	0	0.101586	0	0	0	0	0	0	0	0	0	0	0.181314	0	0	0	0	0	0	0	0	0	0	0.188863	0	0	0	0	0	0	0	0.00846549	0.0151095	0.0157386	1	1	1
CARD19	0.150191	0.442131	1.31621	0.573653	0.600064	0.889311	0.812687	0.441652	0.901334	0.301963	0.59243	0.292405	0	0.641387	0	0.863918	0.694201	0.906572	0.410101	0.696638	0.641586	0.180547	0	1.04387	0.560572	0.568708	0	0.645075	0.56659	0.251043	0.99131	0.688414	0	0.767344	0.400553	0	0.609502	0.506568	0.453301	12	9	9
CARD8	0	0	0	0	0	0	0	0	0	0	0	0	0.4014	0	0	0	0	0	0	0	0	0	0	0	0	0	0	0	0	0	0	0	0	0	0	0	0	0.03345	0	0	1	0
CARD9	0	0	0	0	0	0	0	0	0	0	0	0	0	0	0	0	0	0	0	0	0	0	0	0	0	0.189569	0	0	0	0.251043	0	0	0	0	0	0	0	0	0.0367177	0	0	2
CARHSP1	0.150191	0.294754	0	0	0.450048	0.691687	0.101586	0.294435	0	0	0	0.584809	0.8028	0.160347	0.723072	0.172784	0	0.543943	0.20505	0	0	0.902736	0	0	0.186857	0.189569	0	0	0	0.251043	0	0	0	0	0	0	0.213959	0.292561	0.0522892	7	7	3
CARM1	0.150191	0	0	0	0	0	0	0	0	0	0	0	0	0	0	0	0	0	0	0	0	0	0	0	0	0	0	0	0	0	0	0	0	0	0	0	0.0125159	0	0	1	0	0
CARMIL2	0	0	0	0	0	0	0	0	0	0	0	0	0	0	0	0	0	0	0	0	0	0	0	0	0	0.189569	0	0	0	0	0	0	0	0	0	0	0	0	0.0157975	0	0	1
CARMIL3	0.150191	0	0.146245	0	0	0	0	0	0	0	0	0	0.4014	0	0.723072	0	0	0.362629	0	0	0	0	0	0	0.747429	0	0	0	0	0	0	0.344207	0	0	0	0	0.024703	0.123925	0.0909697	2	3	2
CARNMT1	0	0	0	0	0	0	0	0	0	0	0	0	0.4014	0	0	0	0	0	0	0	0	0	0	0	0	0	0	0	0	0	0	0	0	0	0	0	0	0.03345	0	0	1	0
CARNS1	0	0	0	0	0	0	0	0.147217	0	0	0	0	0	0	0	0.172784	0	0.181314	0	0	0	0	0	0	0	0	0	0.43005	0	0	0	0	0	0	0	0	0.0122681	0.0295082	0.0358375	1	2	1
CARS1	0	0	0	0.143413	0	0	0	0.294435	0	0.150982	0.296215	0	0	0.320693	0.361536	0.345567	0.347101	0	0.20505	0	0.160396	0.180547	0.349674	0.695914	0.186857	0.189569	0.862363	0.215025	0.188863	0	0	0	0	0	0.200277	0	0.0737537	0.247207	0.15358	4	9	6
CARS2	0.750956	0.442131	0.584981	0.717067	1.65017	0.296437	0	0.441652	1.65244	0.905889	0.148108	0.877214	0	0.48104	0.361536	0.172784	0	0.543943	0	1.04496	0.962379	0.722189	0.699348	0	0.186857	0	0	0	0	0	0.330437	0.344207	1.50896	0	0.400553	0.969082	0.705588	0.415681	0.311674	11	8	6
CARTPT	0	0	0	0	0	0	0	0	0	0	0	0	0.8028	0	0	0	0.347101	0	0	0	0	0	0.349674	0	0	0	0	0	0	0	0	0.344207	0	0	0	0	0	0.124965	0.0286839	0	3	1
CASC3	0	0	0	0	0	0	0	0	0	0	0	0	0	0	0	0	0	0	0	0	0	0	0	0	0	0	0	0.215025	0	0	0	0	0	0	0	0	0	0	0.0179187	0	0	1
CASK	0.300382	0	0.438735	0.286827	0.150016	0	0.101586	0	0.150222	0	0	0.146202	0	0	0.361536	0	0	0.181314	0	0	0	0	0	0	0	0	0	0	0	0	0	0	0	0	0	0	0.131164	0.0452375	0	7	2	0
CASKIN1	0	0	0	0	0.150016	0	0	0	0	0	0	0	0	0	0	0	0	0	0	0	0	0	0	0.347957	0	0	0	0	0	0	0.330437	0	0	0	0	0	0.0125013	0.0289964	0.0275364	1	1	1
CASP1	0	0	0	0	0	0	0.203172	0	0	0	0	0	0	0	0.361536	0	0	0	0	0	0	0.361095	0	0	0	0	0	0	0	0	0	0	0	0	0	0	0.016931	0.0602192	0	1	2	0
CASP10	0	0	0	0	0	0	0	0	0	0	0	0	0	0	0	0	0	0	0	0	0	0	0	0	0	0	0	0	0	0.251043	0	0	0	0	0	0	0	0	0.0209203	0	0	1
CASP14	0	0	0.731226	0	0	0	0	0	0	0	0	0	2.007	0.801733	1.08461	1.0367	1.0413	1.2692	3.69091	2.78655	2.40595	0.902736	2.09804	2.08774	8.22172	2.08526	11.2107	1.7202	1.88863	4.26774	1.65218	0.688414	0.502986	6.52242	2.40332	0.646055	0.0609355	1.76771	3.48414	1	12	12
CASP3	0.150191	0.294754	0	0.573653	0.150016	0.0988124	0.101586	0	0.300445	0.301963	0.148108	0.438607	0	0.48104	0	0	0.694201	0	0	0	0	1.08328	0	0	0	0.189569	0.431182	0	0	0	0.330437	0	0	0.191836	0	0	0.213178	0.18821	0.095252	10	3	4
CASP7	0	0	0.29249	0	0	0.0988124	0.50793	0.147217	0	0	0	0	0	0	0	0	0.347101	0	0.20505	0	0	0	0.699348	0	0	0	0	0	0	0	0	0	1.00597	0	0.200277	0	0.0872041	0.104292	0.100521	4	3	2
CASP8AP2	0	0	0	0	0	0	0	0	0	0	0	0	0	0	0	0	0	0	0	0	0	0	0.349674	0	0	2.08526	0	0	4.15499	0	0	0.688414	2.01194	1.15102	1.60221	0	0	0.0291395	0.974487	0	1	6
CASP9	0	0	0	0	0	0	0	0	0	0	0	0	5.2182	0	0	0	0	0	0.410101	0	0	0	0	0	0	0	0	0	0	0	0	0	0	0	0	0	0	0.469025	0	0	2	0
CASQ2	26.4336	28.4437	30.7115	29.5431	30.3032	27.5687	30.2726	28.413	27.1902	30.3473	27.6961	29.5329	25.2882	29.5038	26.7537	29.546	32.9746	18.4941	32.603	27.1689	29.513	20.7629	30.7713	30.6202	32.3263	35.0704	20.6967	31.3936	26.6297	22.0918	28.748	37.8628	38.7299	26.857	30.6423	27.7804	28.8713	27.8333	29.9024	12	12	12
CASS4	0	0	0	0	0	0	0	0	0	0	0	0	0	0	0	0	0	0	0	0	0	6.31915	0	0	0	0	0	0	0	0	0	0	0	0	0	0	0	0.526596	0	0	1	0
CAST	13.8176	17.5379	14.7708	15.9189	15.7517	16.6993	13.2062	14.869	14.7218	13.7393	15.4032	17.6905	7.6266	9.13976	6.14611	4.14681	12.4956	10.1536	14.3535	5.5731	7.85943	8.48572	7.34315	5.91527	2.98972	4.3601	2.58709	8.38597	4.91045	3.76565	9.25222	7.91676	8.55076	7.28977	7.00968	6.13752	15.3438	8.26989	6.09631	12	12	12
CAT	5.1065	6.63196	4.67984	3.15509	5.55059	2.27268	4.77454	6.62478	5.408	3.01963	6.51673	4.53227	25.6896	7.37595	14.4614	14.6866	7.28911	15.2304	17.2242	8.35965	9.62379	11.3745	8.74185	27.8365	24.1046	28.0563	31.9074	9.24607	10.7652	62.2587	5.61742	2.75365	11.0657	10.551	7.61051	5.49147	4.85605	13.9911	17.4523	12	12	12
CATSPER2	0	0	0	0	0	0	0	0	0	0	0	0	0.4014	0	0	0	0	0	0	0	0	0	0	0	0	0	0	0	0	0	0	0	0	0	0	0	0	0.03345	0	0	1	0
CAV1	8.71109	9.13737	11.1146	7.88773	9.75103	8.30024	9.24432	9.71635	10.2151	9.05889	9.92321	9.35695	9.6336	11.3846	13.3768	10.367	12.4956	9.42835	9.02222	13.2361	9.94458	9.38846	9.79087	11.8305	10.464	11.1846	11.6419	11.6113	10.9541	11.0459	8.59135	9.63779	14.5866	12.0857	12.8177	10.0138	9.36808	10.8249	11.2196	12	12	12
CAV2	2.40306	2.35803	2.33992	2.72485	2.70029	2.27268	1.93013	2.94435	2.85422	2.56669	2.36972	2.77784	0.8028	3.36728	1.44614	2.93732	1.0413	2.35709	1.02525	1.39328	3.04753	1.44438	0.699348	3.47957	2.42914	1.13742	1.29354	3.01035	2.83295	0.251043	3.96524	1.03262	1.50896	0.95918	3.4047	3.23027	2.52015	1.92011	2.08795	12	12	12
CAV3	1.50191	1.17902	1.16996	1.00389	1.20013	1.08694	1.11744	1.17774	0.901334	1.20785	1.18486	1.16962	1.2042	1.60347	1.80768	1.55505	1.7355	1.63183	1.43535	3.83151	1.44357	1.08328	1.74837	1.04387	2.24229	1.70613	3.01827	1.93522	1.32204	0	1.65218	1.72103	3.01792	2.30203	1.60221	1.29211	1.15839	1.67697	1.81762	12	12	11
CAVIN1	18.3233	16.0641	16.6719	15.7755	14.4015	16.6993	15.8474	19.7271	15.3227	17.0609	13.3297	17.1057	20.4714	19.883	22.0537	17.9695	21.1731	13.7799	18.2495	23.3374	17.002	16.2493	16.085	18.4417	17.1909	18.1987	18.1096	13.3315	15.6757	11.799	15.861	17.8988	20.6224	17.6489	18.0249	17.7665	16.3608	18.7246	16.844	12	12	12
CAVIN2	12.1655	12.8218	10.8221	10.3258	11.4012	9.88124	10.6665	12.0718	9.61422	12.2295	13.774	12.1348	5.6196	12.9881	10.4845	13.1316	11.4543	12.3294	8.81717	12.1912	12.5109	13.3605	10.4902	14.6142	9.90344	11.5637	13.7978	11.6113	10.3875	10.0417	13.2175	11.703	12.5746	14.3877	11.616	13.5671	11.4924	11.4993	12.031	12	12	12
CAVIN3	0.901147	0.884261	3.50988	0	0.75008	0.988124	1.21903	0.58887	0.300445	0.754908	0.148108	0.438607	4.4154	2.56555	4.33843	2.59175	3.47101	3.26366	1.84545	4.17983	1.44357	3.24985	2.79739	3.82752	2.24229	2.4644	3.44945	1.93522	2.83295	0.75313	1.65218	2.06524	2.01194	1.72652	1.00138	0.323027	0.873622	3.16578	1.87148	11	12	12
CAVIN4	11.5647	10.9059	10.6759	12.1901	10.9512	7.90499	9.95542	11.1885	9.464	12.3805	9.33078	11.55	1.6056	11.545	11.5691	10.0215	6.59491	5.80206	10.8677	11.1462	9.46339	7.40244	8.74185	11.1346	8.03486	5.49751	4.743	6.0207	4.53272	4.26774	9.25222	4.13048	9.05375	5.75508	9.61328	10.3369	10.6718	8.82453	6.76985	12	12	12
CBARP	0.150191	0.294754	0	0	0.300032	0.0988124	0	0.147217	0	0	0	0	0	0	0	0.172784	0	0.362629	0	0	0	0.361095	0.349674	0	0	0	0	0	0.188863	0.75313	0	0	0	0.191836	0	0	0.0825839	0.103848	0.0944858	5	4	3
CBFA2T3	0.300382	0.589508	0.438735	0.43024	0.300032	0.494062	0.609515	0	0	0.754908	0.740538	0.438607	0	0	0	0	0	0	0	0	0	0	0	0	0	0	0	0.215025	0	0	0	0	0	0	0	0	0.424711	0	0.0179187	10	0	1
CBFB	0	0	0	0	0	0	0	0	0	0	0	0	0	0	0	0	0	0	0	0	0	0.541642	0	0	0	0	0	0	0	0	0	0	0	0	0	0	0	0.0451368	0	0	1	0
CBLB	0	0	0	0	0	0	0	0	0	0	0	0	0	0.160347	0	0	0	0	0	0	0	0	0	0	0	0	0	0	0	0	0.330437	0	0	0	0	0	0	0.0133622	0.0275364	0	1	1
CBLC	0.150191	0.147377	0	0	0	0	0	0	0	0	0	0	0	0	0	0	0	0	0	0	0	0	0	0	0	0	0	0	0	0	0	0	0	0	0	0	0.0247973	0	0	2	0	0
CBLN3	0	0	0	0	0	0	0	0	0	0	0	0.292405	0	0	0	0	0	0	0	0	0	0	0	0	0	0	0	0	0	0	0	0	0	0	0	0	0.0243671	0	0	1	0	0
CBR1	6.45822	9.72688	6.72728	6.31019	5.7006	6.22518	6.90784	8.53861	6.30933	7.70006	8.59024	6.5791	12.4434	10.1018	8.67686	9.33032	6.59491	11.7854	3.07576	9.40461	7.53864	8.30517	8.0425	5.21935	11.2114	8.53063	11.2107	9.89114	8.30998	6.77817	9.9131	6.53993	3.01792	7.67344	5.00691	5.49147	7.14779	8.37657	7.7979	12	12	12
CBR3	0	0	0	0	1.20013	1.67981	2.23489	2.64991	0	0	0	0	5.2182	0	0	4.49238	2.4297	3.44497	2.25555	0	3.84952	3.24985	2.44772	0	0	0	0	4.73055	4.15499	3.51461	0	0	0	3.06938	0	3.23027	0.647062	2.28232	1.55832	4	8	5
CBR4	3.00382	1.9159	1.75494	2.58144	3.30035	3.95249	2.43806	3.53322	3.30489	2.56669	2.51783	3.65506	1.2042	2.08451	0.723072	1.72784	2.4297	1.81314	3.28081	2.78655	4.33071	1.98602	4.19609	1.04387	0.373715	1.13742	0.431182	0.645075	1.69977	0	2.97393	4.13048	3.5209	3.26121	2.6036	2.58422	2.87706	2.30054	1.94679	12	12	11
CBX1	0.450573	0.589508	1.16996	0.286827	0.150016	0.691687	0.609515	0	0	0	0	0	0.4014	0	0.723072	0.863918	0.694201	0.543943	0	1.74159	0.481189	1.62493	1.74837	0	0	0	0	0.215025	0	0	0	1.03262	1.00597	0.191836	0.400553	0.323027	0.329007	0.735218	0.264086	7	9	6
CBX2	0	0	0.146245	0	0	0	0	0	0.150222	0	0	0	0	0	0	0	0	0	0	0	0	0	0	0	0	0	0	0	0	0	0	0	0	0	0	0	0.0247056	0	0	2	0	0
CBX3	1.50191	1.03164	2.04743	0.86048	0.600064	1.28456	1.32062	0.294435	1.05156	0.754908	0.59243	1.31582	0	0.801733	1.08461	0.691135	0	0.543943	0	1.39328	0.320793	2.34711	0	1.39183	0	0	0	0.215025	0.188863	0	0	1.03262	1.00597	0	1.00138	0.323027	1.05465	0.714536	0.313908	12	8	6
CBX4	0	0	0.146245	0	0	0	0	0	0	0	0	0	0	0	0	0	0	0	0	0.348319	0	0	0	0	0.560572	0.189569	0	0	0	0	0	0	0	0	0.200277	0	0.0121871	0.0290266	0.0792015	1	1	3
CBX5	0	0	0	0	0	0	0	0	0	0	0	0	0.4014	0	0	0	0	0	0	0	0	0.180547	0	0	0	0	0	0	0	0	0	0	0	0	0	0	0	0.0484956	0	0	2	0
CBX6	0	0	0	0	0	0	0	0	0	0	0	0	0	0	0	0	0	0	0	0	0	0	0	0	0	0	0	0	0	0.502087	0	0	0	0	0	0	0	0	0.0418406	0	0	1
CBY2	0	0	0	0	0	0	0	0	0	0	0	0	0	0	0	0	0	0	0	0	0.160396	0	0	0	0	0	0	0	0	0	0	0	0	0	0	0	0	0.0133664	0	0	1	0
CC2D1A	1.05134	1.47377	0.731226	1.57755	0.600064	1.08694	0.812687	0.736087	0.901334	1.35883	1.48108	1.31582	2.007	1.28277	1.44614	0.518351	3.12391	0.543943	0.820202	1.04496	1.28317	1.44438	2.09804	0.695914	1.68172	0.947847	0	0.645075	0	0.75313	1.65218	2.40945	1.50896	0	1.60221	1.61514	1.09389	1.35907	1.06798	12	12	9
CC2D1B	0	0	0	0	0	0.0988124	0	0	0	0	0	0	1.2042	0	1.44614	0	0	0.181314	0	0	0	0.180547	0	0.695914	1.49486	0	0	0	0	0.502087	0	0	0	0	0	0	0.00823436	0.30901	0.166412	1	5	2
CC2D2A	0	0	0	0	0	0	0	0	0	0	0	0	0	0	0	0	0	0	0	0	0	0	0	0	0	0	0.431182	0	0	0.75313	0	0	0	0	0	0	0	0	0.0986926	0	0	2
CCAR1	0	0.294754	0.146245	0.143413	0.600064	0.592874	0.203172	1.03052	0.150222	0.301963	0.296215	0.146202	0	0.160347	0	0	0	0	0	0.348319	0	0	0	0	0	0	0	0	0	0	0	0	0	0	0	0	0.325471	0.0423888	0	11	2	0
CCAR2	0.750956	0.147377	0.438735	0.573653	0.150016	0.197625	0	0.294435	0	0.150982	0	0.146202	0.4014	0	0.361536	0.172784	0	0	0.410101	0.348319	0	0.722189	1.04902	0	0.373715	0	0	0.215025	0	0.251043	0.330437	0	0	0	0	0.323027	0.237498	0.288779	0.124437	9	7	5
CCDC102A	0	0.147377	0	0	0	0	0.406344	0.441652	0	0	0	0	2.007	0.801733	0.361536	1.38227	1.3884	0	1.43535	0	0.481189	0	0	0	1.12114	2.65397	0	0.43005	0.755453	1.25522	0	0	0	0.95918	0.60083	0.646055	0.0829477	0.65479	0.701825	3	7	8
CCDC102B	0	0	0	0	0	0	0	0	0	0	0	0	0	0	0	0	0	0	0	0	0	0	0	0	0	0.189569	0	0	0	0	0	0	0	0	0	0	0	0	0.0157975	0	0	1
CCDC106	0	0	0	0	0	0.0988124	0	0	0	0	0	0	0	0	0	0	0	0	0	0	0	0	0	0	0	0	0.862363	0	0.755453	0	0	0	0	0	0	0	0.00823436	0	0.134818	1	0	2
CCDC110	0	0	0	0	0.75008	0	0	0	0	0	0	0	0	0	0	0	0	0	0	0	0	0	0	0	0	0	0	0	0	0	0	0	0	0	0	0	0.0625066	0	0	1	0	0
CCDC112	0	0	0	0	0	0	0	0	0.150222	0	0	0	0	0	0	0	0	0	0	0	0	0	0	0	0	0	0	0	0	0	0	0	0	0	0	0	0.0125185	0	0	1	0	0
CCDC113	0	0	0.146245	0	0	0	0	0	0	0	0	0	0	0	0	0.345567	0	0	0	0	0	0	0	0	0	0	0	0.43005	0	0	0	0	0	0	0	0	0.0121871	0.0287973	0.0358375	1	1	1
CCDC116	0	0	0	0	0	0	0	0	0	0.150982	0.148108	0	0	0	0	0	0	0	0	0	0	0	0	0.347957	0	0	0	0	0	0	0	0	0	0	0	0	0.0249241	0.0289964	0	2	1	0
CCDC12	0	0	0	0	0	0	0	0	0	0	0	0	0	0	0	0	0	0.181314	0	0	0.160396	0.180547	0	0	0	0	0	0	0	0	0	0	0	0	0	0	0	0.0435215	0	0	3	0
CCDC120	0	0	0	0	0	0	0	0	0	0	0	0	0	0	0	0	0	0	0	0	0	0.180547	0	0	0	0	0	0	0	0	0	0	0	0	0	0	0	0.0150456	0	0	1	0
CCDC121	0	0	0	0	0	0	0	0	0	0	0	0	0	0.160347	0	0	0	0.543943	0	0	0	0.361095	0	0	0	0	0	0	0.377727	0	0	0	0	0	0	0	0	0.088782	0.0314772	0	3	1
CCDC124	0.750956	1.03164	0.438735	0.717067	0.75008	0.197625	0.203172	0.294435	0.901334	0.603926	0.148108	0.584809	0	0	0	0	0	0	0.410101	0	0	0	0.349674	0	0	0	0	0	0	0	0	0.344207	0	0	0	0	0.551824	0.0633146	0.0286839	12	2	1
CCDC125	0	0	0	0	0	0	0	0	0	0	0	0	0	0.160347	0	0.518351	0	0.181314	0.820202	0	0.962379	0.180547	0	0.347957	0	0.189569	0.431182	0.860099	0.188863	0	0.330437	1.03262	1.00597	0.767344	0.400553	0.646055	0	0.264258	0.487725	0	7	10
CCDC127	0.901147	1.17902	1.31621	1.14731	0.600064	1.67981	1.52379	1.47217	0.751111	1.05687	1.03675	1.16962	0	0.48104	0	0.172784	0	0	0	1.39328	1.28317	0.180547	0.349674	1.04387	0	0.189569	0	0	0	0	1.32175	0.344207	0.502986	1.53469	0.801106	1.93816	1.15282	0.408697	0.552706	12	7	7
CCDC134	0	0	0	0	0	0	0	0	0	0	0	0	0	0	0	0	0	0	0	0	0	0	0	0	0	0	0	0	0	1.25522	0	0	0	0	0	0	0	0	0.104601	0	0	1
CCDC136	0	0	0	0	0	0	0	0	0	0	0	0	0	0	0	0	1.0413	0	0	0	0	0	0	0	0	0	0	0	0	0	0	0	0	0	0.400553	0	0	0.0867752	0.0333794	0	1	1
CCDC137	0.750956	0.589508	0.584981	0.717067	0.600064	0.691687	0.609515	0.58887	0.300445	1.05687	0.444323	0.877214	0	0.641387	1.80768	0	0	0	0.410101	0	0	0	0	0.695914	0	0	0	0	0	0.502087	0.660873	0	0	0	0	0	0.650958	0.296257	0.0969133	12	4	2
CCDC138	0	0	0	0	0	0	0	0	0	0	0.148108	0	0	0	0	0	0	0	0	0	0	0	0	0	0	0	0	0	0	0	0	0	0	0	0	0	0.0123423	0	0	1	0	0
CCDC14	0	0	0	0	0	0	0	0	0	0	0	0	0	0.320693	0	0	0	0	0	0	0	0	0.349674	0	0	0	0	0	0	0	0	0	0	0	0	0	0	0.0558639	0	0	2	0
CCDC141	5.40688	8.25311	6.58103	11.1862	7.5008	8.49786	10.4633	11.7774	5.10756	9.8138	3.55458	7.60252	4.014	13.1484	8.31532	13.8227	6.94201	5.25812	13.5333	14.2811	13.7941	4.15259	15.3856	8.00301	5.60572	7.96192	0.431182	9.67612	5.09931	1.25522	8.92179	5.85152	5.53284	8.24895	17.2238	19.7047	7.97876	10.0542	7.95942	12	12	12
CCDC144A	0.150191	0	0	0	0	0	0	0	0	0	0	0	0	0	0	0	0	0	0	0	0	0	0	0	0	0	0	0	0	0	0	0	0	0	0	0	0.0125159	0	0	1	0	0
CCDC146	0	0	0	0	0.150016	0.0988124	0.203172	0	0	0	0	0	0.4014	0	0	0	0	0	0	0	0	0	0	0	0	0.189569	0	0	0	0	0	1.37683	0.502986	0	0.200277	0	0.0376667	0.03345	0.189138	3	1	4
CCDC149	0	0	0	0	0	0	0.101586	0	0	0	0	0	0	0	0	0	0	0	0	0	0	0	0	0	0	0	0	0	0	0	0	0	0	0	0	0	0.00846549	0	0	1	0	0
CCDC15	0	0	0	0	0	0	0	0	0	0	0.148108	0	0	0	0	0	0	0	0	0	0	0	0	0	0	0	0	0	0	0	0	0	0	0	0	0	0.0123423	0	0	1	0	0
CCDC152	0	0	0.146245	0	0.150016	0.0988124	0.304758	0	0.300445	0.150982	0	0.292405	0	0	0	0	0	0	0	0	0	0	0	0	0	0	0	0	0	0	0	0	0	0	0	0	0.120305	0	0	7	0	0
CCDC154	0	0	0	0	0	0	0	0	0	0	0	0	0	0	0.361536	0	0	0	0	0	0.641586	0	0	0	0.560572	0	0	0	0	0	0	0	0	0	0	0.323027	0	0.0835935	0.0736333	0	2	2
CCDC158	0	0	0	0	0	0	0	0	0	0	0	0	0	0	0	0	0	0	0	0	0	0	0	0	0	0	0	0	0	0	0	0.344207	0	0	0	0	0	0	0.0286839	0	0	1
CCDC166	0	0	0	0	0	0	0	0	0	0	0	0	0	0	0	0	0	0	0	0	0	0	0	0	0	0	0	0.645075	0	0	0	0	0	0	0	0	0	0	0.0537562	0	0	1
CCDC167	0	0	0.146245	0	0	0	0	0	0.150222	0	0	0	0	0	0	0	0	0	0	0	0	0	0	0	0	0	0	0	0	0	0	0	0	0.383672	0	0	0.0247056	0	0.0319727	2	0	1
CCDC168	1.05134	0.736885	0.877471	1.86437	0.600064	0.197625	0.812687	0.147217	0.300445	0.452945	0.148108	0.292405	0	0.160347	0	0.172784	0	0	0.410101	0.696638	0.641586	0	0.699348	0.347957	0	0.189569	0.862363	0.215025	0	0.75313	0	0	0	0	0.200277	0.969082	0.623463	0.26073	0.265787	12	7	6
CCDC170	0.150191	0.147377	0.438735	0.286827	0	0	0.101586	0.147217	0.901334	0.301963	0	0.146202	0	0	0	0	0	0	0	0	0	0	0	0	0	0	0	0	0	0	0	0	0	0	0.200277	0	0.218453	0	0.0166897	9	0	1
CCDC171	0	0	0	0	0	0	0	0	0	0	0	0	0	0	0	0	0	0	0.20505	0	0	0	0	0	0	0	0	0	0	0	0	0	0	0	0	0	0	0.0170875	0	0	1	0
CCDC175	0	0	0	0	0	0	0	0	0.150222	0.150982	0.148108	0	0	0	0	0	0	0	0	0	0	0	0	0	0	0	0	0	0	0	0	0	0	0	0	0	0.0374426	0	0	3	0	0
CCDC178	0	0	0	0	0	0	0	0	0	0	0	0	0	0.160347	0	0	0	0	0	0	0	0	0.349674	0	0	0	0	0	0	0	0	0	0	0	0	0	0	0.0425017	0	0	2	0
CCDC18	0.150191	0.147377	0.146245	0.143413	0.450048	0.197625	0.101586	0.294435	0.300445	0.150982	0.888646	0.146202	0.4014	0	0	0.518351	0	0.181314	0.410101	0.348319	0.160396	0	0	0.347957	0.373715	0	0	0	0.188863	0	0	0.688414	0.502986	0.383672	0.60083	0.323027	0.259766	0.19732	0.255126	12	7	7
CCDC180	0	0	0.146245	0	0	0	0	0	0	0	0	0	0	0	0	0	0	0	0	0	0	0	0	0	0	0	0	0	0	0	0	0	0	0	0	0	0.0121871	0	0	1	0	0
CCDC181	0	0	0	0	0	0	0	0	0	0	0	0	0	0.160347	0	0	0	0	0	0	0	0	0	0	0	0	0	0	0	0	0	0	0	0	0	0	0	0.0133622	0	0	1	0
CCDC187	0	0	0	0	0.150016	0	0.101586	0	0	0	0	0	0	0	0	0	0	0.362629	0	0	0.481189	0.180547	0	0	0	0	0	0	0	0.251043	0	0	0	0	0	0	0.0209668	0.0853638	0.0209203	2	3	1
CCDC191	0	0	0	0	0	0	0	0	0	0	0	0	0	0	0	0	0	0	0	0	0.481189	0	0	0	0	0	0	0	0	0	0	0	0	0	0.200277	0	0	0.0400991	0.0166897	0	1	1
CCDC192	0	0	0	0	0	0	0	0	0	0	0	0	0	0	0	0	0	0	0	0.348319	0.481189	0	0	0	0.186857	0.189569	0	0.215025	0.188863	0.251043	0.330437	0.344207	0	0	0	0	0	0.0691257	0.142167	0	2	7
CCDC198	0.300382	0.147377	0.438735	0	0	0	0	0	0.600889	0	0.148108	0.292405	0	0.801733	0.723072	0.518351	1.0413	0.543943	0	0	0.320793	0.361095	0.699348	0.695914	0.560572	0.758278	0.862363	0.645075	0.755453	0.75313	0.99131	0	0.502986	0.767344	0.400553	0.646055	0.160658	0.475462	0.636926	6	9	11
CCDC22	0	0	0	0	0.150016	0.0988124	0	0.294435	0	0	0	0	0.4014	0	0	0	0	0	0	0.696638	0	0.180547	0.349674	0	0	0	0	0	0	0	0	0.344207	0	0	0.200277	0	0.0452719	0.135688	0.0453736	3	4	2
CCDC25	0	0	0	0	0	0	0	0	0	0	0	0	0	0	0	0	0	0	0	0	0.160396	0	0	0	0	0	0	0	0	0	0	0	0	0	0	0	0	0.0133664	0	0	1	0
CCDC27	0	0	0	0	0	0	0	0	0	0	0	0	0	0	0.361536	0.345567	0	0.181314	0	0	0	0.722189	0	0.347957	0	0	0	0	0	0	0	0	0	0	0	0	0	0.163214	0	0	5	0
CCDC3	0	0	0	0	0	0	0	0	0	0	0	0	0	0	0	0	0	0	0	0	0	0	0	0	0	0.189569	0.862363	0.43005	0.188863	0	0	0	0	0	0	0	0	0	0.139237	0	0	4
CCDC30	0	0	0	0	0	0	0	0	0	0	0	0	0	0	0	0	0	0	0	0	0	0	0	0	0	0	0	0	0.188863	0	0	0	0	0.191836	0	0	0	0	0.0317249	0	0	2
CCDC33	0.300382	0.147377	0	0.143413	0	0.592874	0.203172	0.441652	0.150222	0	0.148108	0.292405	1.2042	0.641387	0	0.172784	0.347101	0	1.02525	0.348319	0.962379	0	0.349674	0	0.560572	0.568708	0	0.215025	0.377727	0.251043	0	1.03262	1.00597	0.383672	0.200277	0	0.201634	0.420925	0.382968	9	8	9
CCDC34	0.901147	0.589508	0.877471	1.43413	0.600064	0.395249	0.812687	0.883304	0	0	0	0	0	0	0.361536	0	0	0	0	1.04496	0.160396	0	0	0	0.373715	0.379139	0	0	0	0	0	0.688414	0.502986	0	0.60083	0	0.54113	0.130574	0.21209	8	3	5
CCDC40	0.300382	0.294754	0	0.143413	0	0	0	0	0	0	0	0	0	0	0.361536	0	0	0	0.20505	0.696638	0	0	0.349674	0	0.186857	0	0	0	0	0	0	0	0	0	0.200277	0	0.0615458	0.134408	0.0322612	3	4	2
CCDC43	0	0.294754	0.29249	0.573653	0.150016	0.296437	0	0.441652	0	0	0.148108	0	0	0.160347	0	0	0	0	0	0	0	0.180547	0	0	0	0	0	0	0	0	0	0	0	0.191836	0.200277	0	0.183093	0.0284078	0.032676	7	2	2
CCDC47	0.901147	0.589508	0.731226	0.86048	0.75008	0.691687	0.711101	0.294435	0.751111	0.754908	0.59243	0.731012	0	0.320693	0.361536	0	0	0	0	0	0.160396	0.722189	0.349674	0.347957	0	0	0	0	0	0	0.330437	0	0	0	0.200277	0	0.696594	0.188537	0.0442261	12	6	2
CCDC50	0	0.147377	0.438735	0.143413	0.150016	0.197625	0.203172	0	0.150222	0.452945	0	0.438607	0	0.48104	0	0.172784	0.347101	0.181314	0	0.348319	1.12278	0.180547	0	0.347957	0.560572	0.189569	0	1.07512	0.188863	0	0	0	0	0.767344	0.400553	0.969082	0.193509	0.265153	0.345926	9	8	7
CCDC51	0.300382	0.442131	0.438735	0.286827	0.450048	0.395249	0	0.147217	0.300445	0.452945	0.148108	0	0	0	0	0	0	0	0.20505	0	1.60396	0.180547	0	0	0.186857	0	0	0	0	0	0.660873	0.344207	0	0.95918	0.200277	0.969082	0.280174	0.165797	0.276706	10	3	6
CCDC54	0	0	0	0	0	0	0.101586	0	0	0	0	0	0	0	0	0	0.347101	0	0	0	0	0	0	0	0.186857	0	0.431182	0	0.188863	0	0	0	0	0.383672	0	0	0.00846549	0.0289251	0.0992145	1	1	4
CCDC59	0	0	0	0	0	0	0	0	0	0	0	0	0	0	0	0	0	0.181314	0	0	0	0.361095	0	0.695914	0	0	0.431182	0	0	0	0.330437	0.344207	0	0	0	0	0	0.103194	0.0921521	0	3	3
CCDC6	0	0	0	0	0	0.0988124	0.203172	0.294435	0	0	0	0	0.4014	0.160347	0	0	0	0	0.615151	0	0	0.361095	0	0	0	0	0.431182	0	0	0	0	0	0	0	0	0	0.0497016	0.128166	0.0359318	3	4	1
CCDC60	0	0	0	0	0	0	0	0	0	0	0	0	0	0	0	0	0	0	0	0	0	0	0	0	0	0	0	0	0	0.502087	0	0	0	0	0	0	0	0	0.0418406	0	0	1
CCDC61	0	0	0	0	0	0	0	0	0	0	0	0	0	0	0.361536	0	0	0	0	0.348319	0	0	0	0	0	0	0	0	0.188863	0	0	0	0	0	0	0	0	0.0591546	0.0157386	0	2	1
CCDC62	0	0	0	0	0	0.197625	0.101586	0.147217	0	0	0.296215	0.292405	0	0	0	0	0	0	0	0	0	0	0	0	0	0	0	0	0	0	0	0	0	0	0	0	0.086254	0	0	5	0	0
CCDC63	0	0.147377	0	0	0	0.0988124	0	0	0	0.150982	0	0	0	0	0	0	0	0	0	0	0.160396	0	0	0	0	0	0	0.215025	0.188863	0	0	0	0	0	0	0.323027	0.0330976	0.0133664	0.0605763	3	1	3
CCDC65	0	0	0	0	0	0	0	0	0	0	0	0	0	0	0	0	0	0	0	0	0	0	0	0	0	0	0	0	0.188863	0	0	0	0	0	0	0	0	0	0.0157386	0	0	1
CCDC66	0	0	0	0	0	0	0	0	0	0	0	0	0	0	0	0	0	0	0	0	0	0	0	0	0	0	0	0	0	0	0	0	0	0	0	0.323027	0	0	0.0269189	0	0	1
CCDC68	0	0	0	0	0	0	0	0	0	0	0	0	0	0	0.361536	0	0	0	0	0	0	0.180547	0	0	0	0	0	0	0	0	0	0	0	0	0	0	0	0.0451736	0	0	2	0
CCDC69	0	0	0	0	0	0	0	0	0	0	0	0	0	0	0	0	0	0	0	0.348319	0	0	0	0	0	0	0	0	0	0	0	0	0	0	0	0	0	0.0290266	0	0	1	0
CCDC7	0	0	0	0	0	0	0	0	0	0.150982	0	0.146202	0	0	0	0	0	0	0	0	0	0	0	0	0	0	0	0	0	0	0	0	0	0.191836	0	0	0.0247653	0	0.0159863	2	0	1
CCDC71	0	0	0	0	0	0	0	0	0	0	0	0	0	0	0	0	0	0	0	0	0	0	0	0	0	0	0	0	0.188863	0	0	0	0	1.34285	0	0	0	0	0.127643	0	0	2
CCDC73	0	0	0	0	0	0	0	0	0	0	0.148108	0	0	0	0	0	0	0	0	0	0	0	0	0	0	0	0	0	0	0	0	0	0	0	0	0.323027	0.0123423	0	0.0269189	1	0	1
CCDC78	0	0	0	0	0	0	0	0	0	0	0	0	0	0	0	0	0	0	0	0	0	0	0	0	0	0	0.431182	0	0	0	0	0	0	0	0	0	0	0	0.0359318	0	0	1
CCDC8	0.450573	0.294754	0.29249	0.86048	0.75008	0.0988124	0.406344	0.147217	0.150222	0.603926	0	0.292405	0.4014	0.48104	0	0	0	0.181314	0.20505	0.348319	0.481189	0	1.3987	0.347957	0.747429	0.379139	0	0	0.188863	0	0.99131	0	0.502986	0	0.200277	0.646055	0.362275	0.320414	0.304672	11	8	7
CCDC80	0	0	0	0	0	0	0.101586	0	0	0	0	0	6.021	8.01733	6.50765	8.98475	10.7601	32.274	18.8646	1.39328	1.44357	0.180547	0	25.7488	21.8623	15.9238	57.7783	15.4818	48.1601	30.6273	9.25222	3.09786	0	3.06938	0.200277	0	0.00846549	10.0163	17.1211	1	11	10
CCDC83	0	0	0	0	0	0	0	0	0	0	0	0	0	0	0	0	0	0	0	0	0	0.180547	0	0	0	0	0	0	0	0.251043	0	0	0	0	0.200277	0	0	0.0150456	0.03761	0	1	2
CCDC85C	0	0	0	0	0	0	0	0	0	0	0	0	0	0	0	0	0	0.725257	0	0	0	0	0	0	0	0	0	0	0	0	0	0	0	0	0	0	0	0.0604381	0	0	1	0
CCDC87	0	0	0	0	0	0	0	0	0	0	0	0	0	0.160347	0.361536	0.172784	0	0.181314	0	1.04496	0	0.541642	0.699348	0	0.186857	0.189569	0	0	0	0.502087	0.330437	0	0.502986	0.191836	0.200277	0.323027	0	0.263494	0.202256	0	7	8
CCDC88A	0	0	0	0	0	0	0	0	0	0	0	0	0.8028	0	0	0.345567	0	0	0.615151	0	0	0	0	0	0	0	0	0	0	0	0	0.688414	0	0	0	0	0	0.14696	0.0573678	0	3	1
CCDC88B	0.300382	0.147377	0	0	0	0	0	0	0	0	0	0	0	0.320693	0	0.172784	0	0	0	0	0	0.361095	0.349674	0	0	0	0	0.860099	0.188863	0	0	0	0	0.383672	0	0.323027	0.0373133	0.100354	0.146305	2	4	4
CCDC88C	0	0	0	0	0	0	0	0	0.150222	0.150982	0.59243	0.292405	0	0	0	0	0	0	0	0.348319	0.641586	0	0	0	0.186857	0.189569	0	0	0	0	0	0	0	0	0	0.323027	0.0988366	0.0824921	0.0582878	4	2	3
CCDC89	0	0	0	0	0	0	0	0	0	0.150982	0	0.146202	0	0	0	0	0	0	0	0	0	0	0	0	0	0	0.431182	0	0	0	0	0	0	0	0	0	0.0247653	0	0.0359318	2	0	1
CCDC9	0	0	0	0	0	0	0	0	0	0	0	0	0	0	0.361536	0	0	0	0	0	0	0.541642	0	0	0	0	0	0	0	0	0	0	0	0	0	0	0	0.0752648	0	0	2	0
CCDC90B	0.150191	0.294754	0	0	0.600064	0.0988124	0.101586	0.147217	0.150222	0.301963	0.148108	0.146202	0	0	0	0.345567	0.347101	0	0	0	0.641586	0.361095	0	0	0.186857	0.189569	0	0.860099	0.377727	0	0	1.03262	0.502986	0.767344	0.60083	0.323027	0.17826	0.141279	0.403422	10	4	9
CCDC91	0.150191	0	0.146245	0	0.150016	0	0	0	0	0.150982	0	0	0	0	0	0	0	0	0	0	0	0	0	0	0	0	0	0	0	0	0	0	0	0.191836	0	0	0.0497861	0	0.0159863	4	0	1
CCDC92	0	0	0.146245	0	0.150016	0	0.101586	0.294435	0	0	0	0	0	0	0	0.518351	0	0	0.20505	0	0	0	0	0.695914	0.186857	0	0	0	0.188863	0	0	0	0	0	0	0	0.0576901	0.118276	0.03131	4	3	2
CCDC93	0.150191	0	0	0	0	0	0	0.147217	0	0	0	0	0	0	0	0	0	0	0	0	0	0	0	0	0.186857	0	0	0	0.188863	0	0	0.688414	0	0	0	0	0.024784	0	0.0886779	2	0	3
CCDC96	0	0	0	0	0	0	0	0	0	0	0	0	0	0	0	0	0	0	0.20505	0	0	0	0	0	0	0	0	0	0	0	0	0	0	0	0	0	0	0.0170875	0	0	1	0
CCDC9B	0.750956	0.884261	0.438735	0.86048	1.05011	0.494062	0.304758	0.883304	1.20178	1.20785	1.03675	0.731012	0	0.96208	0.723072	0.691135	0.347101	0.181314	0	1.04496	1.12278	0.541642	1.04902	0.347957	0.560572	0.379139	0	0.215025	0.188863	0.251043	0.99131	0	1.00597	0.383672	1.00138	1.29211	0.820339	0.584254	0.522424	12	10	10
CCER2	0	0	0	0	0	0.197625	0.101586	0	0	0	0	0	0	0	0	0	0	0	0	0	0	0	0	0	0	0	0	0	0	0	0	0	0	0	0	0	0.0249342	0	0	2	0	0
CCIN	0	0	0	0	0	0	0	0	0	0	0	0	0.8028	0	0	0.863918	0.347101	0	0	0	0	0	0.349674	0	0	0	0	0.43005	0	0	0	0	0	0	0	0	0	0.196958	0.0358375	0	4	1
CCKBR	0	0	0	0	0	0	0	0	0	0	0	0	0	0	0	0	0	0	0.410101	0	0	0	0	0	0	0	0	0	0	0	0	0	0	0	0	0	0	0.0341751	0	0	1	0
CCL14	0	0	0	0	0	0	0	0	0	0	0	0	0	0	0	0	0	0	0	0	0	0	0	0	0	0	0.431182	0	0	0	0	0	0	0	0	0	0	0	0.0359318	0	0	1
CCL16	0	0	0	0	0	0	0	0	0	0	0	0	0	0	0	0	0	0	0	0	0	0	0	0	0	0	0	0	0.188863	0	0	0	0	0	0	0	0	0	0.0157386	0	0	1
CCL18	0	0	0	0	0	0	0	0	0	0	0	0	0	0	0	0	0	1.63183	0	0	0	0	0	0.347957	0	0.568708	3.01827	0.860099	1.51091	1.7573	0	0	0	0	0	0	0	0.164982	0.642941	0	2	5
CCL5	0	0	0	0	0	0	0	0	0	0	0	0	0	0	0	0	0	0	0	0	0	0.361095	0	0	0	0	0	0	0	0	0	0	0	0	0	0	0	0.0300912	0	0	1	0
CCL8	0	0	0	0	0	0	0	0	0	0	0	0	0	0	0	0	0	0	0	0	0	0	0	0	0	0	0	0	0.188863	0	0	0	0	0.191836	0	0	0	0	0.0317249	0	0	2
CCN1	0	0	0	0	0	0	0	0	0	0	0	0	7.6266	8.01733	0	7.08413	6.24781	4.71417	19.4798	0	0.160396	0	2.79739	18.0938	22.6097	15.1656	31.0451	12.9015	17.7531	16.0668	10.2435	8.60517	4.52687	8.63262	5.80802	9.69082	0	6.18512	13.5874	0	9	12
CCN2	0	0	0	0	0	0	0	0	0	0	0	0	0	0	0	0	0	0.181314	0	0	0	0.541642	0	0	0	0.379139	3.88063	0.215025	4.34386	0.75313	0	0	0	0	0.400553	0	0	0.0602463	0.831028	0	2	6
CCN3	0	0.294754	0	0	0	0	0	0	0	0.301963	0	0	0	0	0	0.172784	0	0.181314	0	0	0.160396	0	0	0	0	0	0	0	0.188863	0.251043	0	0	0.502986	0	0	0	0.0497264	0.0428745	0.0785744	2	3	3
CCN5	0	0	0	0	0	0	0	0	0	0	0	0	0	0	0	0	0	0.543943	0	0	0	0.902736	0	0	0	0	0.431182	0	0.188863	0	0	0	0	0	0	0	0	0.120557	0.0516704	0	2	2
CCN6	0	0	0	0	0	0	0	0	0	0	0	0	0	0	0	0	0	0	0	0	0	0	0	0	0	0	0	0.215025	0	0	0	0	0	0	0	0	0	0	0.0179187	0	0	1
CCNA2	0	0	0	0	0	0	0	0	0	0	0	0	0	0	0	0	0	0	0	0	0	0.180547	0	0	0	0	0	0	0	0	0	0	0	0	0	0	0	0.0150456	0	0	1	0
CCNB1	0	0.147377	0	0	0.150016	0	0	0	0	0	0	0	0	0	0	0	0	0	0	0	0	0	0	0	0	0	0	0	0	0	0	0	0	0	0	0	0.0247827	0	0	2	0	0
CCNB3	0	0	0	0	0	0	0	0	0	0	0	0	0	0	0	0	0	0.181314	0	0	0	0	0	0	0	0	0	0	0	0	0	0	0	0	0	0	0	0.0151095	0	0	1	0
CCND1	0	0	0	0	0	0	0	0	0	0	0	0	0	0	0	0	0	0	0	0	0	0	0.349674	0	0	0	0	0	0	0	0	0	0	0	0	0	0	0.0291395	0	0	1	0
CCND3	0	0	0	0	0.150016	0	0.101586	0	0	0	0	0.146202	0	0.320693	0	0	0	0	0	0	0	0	0	0	0	0	0	0	0	0	0	0	0	0	0	0	0.0331503	0.0267244	0	3	1	0
CCNG2	0	0	0	0	0	0	0	0	0	0	0	0	0	0	0	0	0	0	0	0	0	0	0	0.347957	0	0	0	0	0	0	0	0	0	0	0	0	0	0.0289964	0	0	1	0
CCNI2	0	0	0	0	0	0	0	0	0	0	0	0	0	0	0	0	0	0	0	0	0	0	0.349674	0	0	0	0.431182	0	0	0	0	0	0	0	0	0	0	0.0291395	0.0359318	0	1	1
CCNJL	0	0	0	0	0	0	0	0	0	0	0	0	0	0	0	0.172784	0	0	0	0	0	0	0	0	0	0	0	0	0	0	0	0	0	0	0	0	0	0.0143986	0	0	1	0
CCNY	0	0	0	0	0	0	0	0	0	0	0	0	0	0	0	0	0	0	0	0	0	0.361095	0	0	0	0	0	0	0	0	0	0	0	0	0	0	0	0.0300912	0	0	1	0
CCS	0.300382	1.03164	0.877471	0.143413	1.05011	0.790499	0.101586	0.58887	0.600889	0.452945	0.59243	0.292405	0	0.320693	0.361536	0.172784	0	0.906572	0.410101	0.348319	0.481189	1.08328	0	1.39183	0.186857	0.379139	0.862363	0.215025	0.188863	2.51043	0.99131	0	1.00597	0.575508	0.200277	0	0.568553	0.456359	0.592979	12	9	10
CCSAP	0	0	0	0	0	0	0	0	0	0	0	0	0	0	0	0	0	0	0	0	0.160396	0	0	0	0	0	0	0	0	0.251043	0	0	0	0	0	0	0	0.0133664	0.0209203	0	1	1
CCSER1	0	0	0	0	0	0	0	0	0	0	0.148108	0	0	0	0	0	0	0	0	0	0	0	0	0	0	0	0	0	0	0	0	0	0	0	0	0	0.0123423	0	0	1	0	0
CCSER2	0	0	0	0	0	0	0	0	0	0	0	0	0	0	0	0	0	0	0	0	0.160396	0	0	0	0	0	0	0	0	0	0	0	0	0	0	0	0	0.0133664	0	0	1	0
CCT2	16.6712	20.9275	17.8419	24.3803	16.2017	15.9088	15.949	13.8384	14.4213	15.7021	15.9956	17.1057	17.2602	22.2882	17.7153	19.0062	11.1072	20.1259	15.1737	20.8991	18.4456	25.0961	23.0785	16.7019	16.2566	11.3742	10.7795	10.1062	12.0873	17.8241	15.5305	19.964	15.5926	15.155	12.6174	10.6599	17.0786	18.9082	13.9956	12	12	12
CCT3	12.1655	15.1798	12.4308	16.9228	11.2512	10.4741	10.1586	10.5997	10.6658	10.4177	14.5145	11.8424	10.8378	15.714	17.3537	11.9221	8.67752	18.8567	9.02222	20.2025	15.7189	20.0407	12.2386	17.3978	8.03486	7.58278	10.7795	8.17094	6.42135	7.78234	15.2001	9.29359	8.04777	14.3877	11.616	13.5671	12.2186	14.8319	10.0737	12	12	12
CCT4	9.16166	12.6744	10.2372	14.915	9.90105	8.49786	10.2602	6.91922	7.66133	11.9275	9.7751	9.06454	5.6196	15.2329	11.5691	13.9955	9.02462	14.5051	10.2525	14.6294	15.3981	18.0547	13.2876	12.1785	9.71658	6.8245	6.89891	6.45075	8.12112	9.03756	9.9131	12.0472	11.5687	10.7428	8.01106	10.0138	10.0829	12.8123	9.11218	12	12	12
CCT5	11.8651	19.0116	13.0158	19.791	13.0514	13.2409	12.3935	12.219	14.1209	14.0413	14.9589	13.1582	9.2322	16.6761	13.3768	11.5765	11.1072	11.0602	10.2525	14.9777	14.2753	18.2353	12.5883	14.2662	10.8377	9.2889	10.7795	7.74089	10.5763	10.5438	14.2088	13.7683	11.0657	9.01629	10.0138	10.9829	14.239	13.1354	10.7353	12	12	12
CCT6A	12.0153	14.5903	13.3083	15.6321	12.3013	12.5492	9.54908	10.8941	9.61422	12.5315	11.2562	11.8424	12.4434	16.8364	18.0768	13.6499	11.1072	15.593	13.9434	17.4159	16.3604	16.2493	16.4347	18.0938	17.1909	11.5637	10.7795	13.7616	11.3318	16.3178	17.1827	15.4893	13.5806	12.6612	12.6174	11.952	12.1737	15.517	13.7024	12	12	12
CCT6B	0	0	0	0	1.35014	1.97625	1.11744	1.32496	0	0	0	0	1.2042	2.08451	0	0	3.12391	2.5384	0	0	0	3.61095	2.44772	0	0	1.51656	0	0	0	1.7573	0	3.44207	3.01792	0	1.40194	0	0.480733	1.25081	0.927982	4	6	5
CCT7	11.7149	14.4429	12.1383	16.3491	10.9512	10.6717	11.4792	10.7469	10.0649	11.6256	10.8119	12.7196	6.021	14.5915	14.4614	10.1942	8.33041	12.5107	9.63737	10.7979	13.1525	13.18	10.4902	14.6142	8.03486	7.01407	7.33009	8.17094	7.93226	11.2969	8.59135	13.4241	10.0597	5.94691	9.01245	9.36779	11.9764	11.4985	8.84846	12	12	12
CCT8	17.5724	20.1906	15.2095	20.9383	14.8516	13.3397	14.1204	13.9857	15.7733	17.8158	14.6627	16.2285	14.4504	15.0726	15.1845	17.1056	11.4543	19.4006	16.6091	18.1126	14.1149	17.6936	13.2876	15.6581	12.5194	9.47847	12.9354	11.6113	10.0098	13.0543	14.2088	14.4567	16.0955	17.8407	13.2183	14.5362	16.224	15.6787	13.3304	12	12	12
CCT8L1P	0	0	0.146245	0	0	0	0	0	0	0	0	0	0	0	0	0	0	0	0	0	0	0	0	0	0	0	0	0	0	0	0	0	0	0	0	0	0.0121871	0	0	1	0	0
CCZ1B	0	0	0	0	0	0.197625	0	0	0	0	0	0	0	0	0	0	0	0	0	0	0	0	0	0	0	0	0	0	0	0	0	0	0	0	0	0	0.0164687	0	0	1	0	0
CD101	0	0	0	0	0	0	0	0	0.150222	0	0	0.292405	0	0	0	0	0	0	0	0	0.160396	0.180547	0	0	0	0	0	0	0	0	0	0	0.502986	0	0.200277	0	0.0368856	0.028412	0.0586052	2	2	2
CD109	0	0	0	0	0	0	0	0	0	0	0	0	0	0.160347	0.361536	0.691135	0.694201	0.362629	0	1.39328	0.160396	1.08328	0.349674	0.695914	0	0	0.431182	0	0	0	0	0	0	0.191836	0	0	0	0.496032	0.0519181	0	10	2
CD14	0.150191	0.884261	0.146245	0.573653	0.150016	0.296437	0.304758	0.147217	0.300445	0.452945	0.59243	0.438607	2.8098	2.88624	3.25382	1.20949	0.347101	4.53286	1.84545	0.696638	0.801982	11.7356	0	0.347957	1.68172	0.189569	6.46772	0.645075	1.13318	0.502087	0	0.344207	0	0.191836	0.400553	0.969082	0.369767	2.53891	1.04375	12	11	10
CD151	3.30421	3.8318	4.5336	3.87216	3.30035	2.47031	3.55551	2.20826	2.704	3.47257	3.25837	3.50886	2.007	4.65005	5.0615	1.72784	2.4297	1.99446	3.07576	3.48319	3.04753	3.97204	3.49674	4.8714	2.42914	1.51656	0.431182	0.645075	1.32204	1.50626	1.98262	3.09786	4.02389	1.53469	2.20304	4.52238	3.335	3.3181	2.10123	12	12	12
CD163	0.300382	0.294754	0.438735	1.14731	1.80019	0	0.101586	0.883304	2.10311	0.754908	0.888646	0.731012	5.6196	0.641387	0.723072	0.345567	0.694201	0.906572	0	0	0	13.541	0.699348	0	0	0	0.862363	0	0.188863	0	0	0	0	0	0	0	0.786995	1.9309	0.0876022	11	8	2
CD163L1	0	0	0	0	0	0	0	0	0	0	0	0	0	0	0	0	0	0	0	0	0	0	0	0	0	0	0	0	0	0	0	0.344207	0.502986	0	0	0	0	0	0.0705994	0	0	2
CD164	0	0	0	0	0	0	0	0	0	0	0	0	0	0	0	0	0	0	0	0	0	0	0.349674	0.347957	0	0	0.431182	0	0	1.00417	0	0	0	0	0	0	0	0.0581359	0.119613	0	2	2
CD164L2	0	0.294754	0	0	0	0	0	0	0	0	0	0	0	0	0	0	0	0	0	0	0	0	0	0	0	0	0	0	0	0	0	0	0	0	0	0	0.0245628	0	0	1	0	0
CD200	0	0	0	0	0	0.0988124	0	0	0	0	0	0	0	0	0	0	0	0	0.20505	0	0.160396	0	0	0	0	0	0	0	0	0	0	0	0	0	0	0.323027	0.00823436	0.0304539	0.0269189	1	2	1
CD207	0	0	0	0	0	0	0	0	0	0	0	0	0	0	0	0	0	0	0	0	0	0	0	0	0	0	0	0	0	0	0	0	0	0	0	0.323027	0	0	0.0269189	0	0	1
CD209	0	0	0	0	0	0	0	0	0	0	0	0	1.6056	0.160347	0.361536	0	0	0	0	0	0	0.722189	0	0	0	0	0	0	0	0	0	0	0	0	0	0	0	0.237473	0	0	4	0
CD226	0	0	0	0	0	0	0	0	0	0	0	0	0	0	0	0	0	0	0	0	0	2.70821	0	0	0	0	0	0	0	0	0	0	0	0	0	0	0	0.225684	0	0	1	0
CD274	0	0	0	0	0	0	0	0	0	0	0	0	0	0	0	0	0	0	0	0	0	0.902736	0	0	0	0	0	0	0	0	0	0	0	0	0	0	0	0.075228	0	0	1	0
CD276	0	0	0	0	0	0	0	0	0	0	0	0	0	0	0	0	0.347101	0	0	0	0	0.180547	0	0	0	0	0	0	0	0	0	0	0	0	0	0	0	0.0439707	0	0	2	0
CD2BP2	0.150191	0	0.29249	0.143413	0	0.0988124	0.101586	0	0.150222	0	0	0.146202	0	0	0	0	0	0	0	0	0	0	0	0	0	0	0	0	0	0	0	0	0	0	0	0	0.0902431	0	0	7	0	0
CD320	0	0	0	0	0	0	0	0	0	0	0	0	0	0	0	0	0	0	0	0	0	0	0	0	0	0.189569	0	0	0	0	0	0	0	0	0	0	0	0	0.0157975	0	0	1
CD34	1.05134	1.62115	1.75494	1.00389	1.35014	1.87743	1.82855	1.17774	1.05156	1.50982	0.59243	1.16962	0.8028	0.320693	0.723072	1.0367	0	1.2692	0.20505	1.04496	1.44357	1.08328	0.699348	0.695914	1.308	0.947847	0.862363	1.07512	1.51091	0.75313	0.660873	0	0.502986	0.95918	0.60083	1.29211	1.33238	0.777049	0.872779	12	11	11
CD36	16.8214	18.5695	14.332	15.3452	16.0517	17.1934	15.6442	15.0162	18.0267	16.608	16.4399	15.6436	9.2322	20.0433	17.3537	18.4879	15.6195	17.4062	16.404	20.5508	19.8892	21.8462	15.7353	19.1376	16.0697	13.4594	12.5043	17.632	14.3536	9.03756	15.5305	11.3588	17.1015	16.6897	14.2196	19.0586	16.3077	17.6422	14.7513	12	12	12
CD37	0	0	0	0	0	0.0988124	0	0.147217	0	0	0	0	0	0	0	0	0	0	0	0	0	0	0	0	0	0	0	0	0	0	0	0	0	0	0	0	0.0205025	0	0	2	0	0
CD38	0	0	0	0	0	0	0	0	0.150222	0	0	0	0	0	0	0	0	0	0	0	0	0	0	0	0	0	0	0	0	0	0	0	0	0	0	0	0.0125185	0	0	1	0	0
CD40	0	0	0	0	0	0	0.101586	0.147217	0	0	0	0	0	0	0	0	0	0	0	0	0	1.44438	0	0	0	0	0	0	0	0	0	0	0	0	0	0	0.0207336	0.120365	0	2	1	0
CD44	1.05134	1.17902	1.90119	1.29072	1.20013	0.889311	1.01586	0.883304	0.901334	1.50982	1.18486	1.02342	1.6056	1.28277	2.89229	0.691135	1.3884	1.81314	1.02525	1.04496	1.28317	3.97204	0.699348	2.4357	0.934286	1.13742	0.431182	1.07512	0.56659	1.7573	1.32175	1.37683	1.00597	0	0.400553	0.969082	1.16919	1.67782	0.914674	12	12	11
CD46	0	0	0	0	0	0	0	0	0	0.150982	0	0	0	0.320693	0.361536	0.345567	0	0.181314	0.20505	0	0	1.44438	0	0.347957	0	0	0	0	0	0	0	0	0.502986	0.191836	0	0	0.0125818	0.267208	0.0579018	1	7	2
CD47	1.20153	0.442131	1.02372	0.573653	0.900095	0.691687	0.711101	0.883304	0.600889	0.754908	0.888646	0.877214	1.6056	1.44312	1.80768	0.863918	1.0413	1.81314	0.410101	1.74159	1.12278	2.88876	1.3987	1.39183	1.86857	1.89569	1.72473	1.29015	1.69977	2.51043	1.65218	1.03262	0	0.95918	1.40194	1.29211	0.795739	1.46071	1.44395	12	12	11
CD5	0	0	0	0	0	0	0	0	0	0	0	0	0	0	0	0	0	0.181314	0	0	0	0	0	0	0	0	0	0	0	0	0	0	0	0	0	0	0	0.0151095	0	0	1	0
CD55	0.750956	0.884261	1.16996	0.86048	0.450048	0.889311	0.711101	0.294435	1.20178	0.150982	0.148108	0.292405	0.4014	0.320693	2.16922	0.345567	0.347101	0.362629	0.615151	0.696638	0.481189	1.98602	0.349674	1.04387	0.747429	0	1.72473	0.215025	0.377727	2.25939	1.32175	0	0	0.575508	0.200277	1.29211	0.650319	0.759929	0.726161	12	12	9
CD58	0.150191	0.147377	0	0.143413	0.300032	0.0988124	0.304758	0.147217	0.300445	0.150982	0	0.292405	0	1.12243	0.361536	0.863918	0	0.725257	0.615151	1.39328	0.320793	1.26383	0	2.08774	0.560572	0.189569	0	0.215025	0.56659	0	0	0	0.502986	1.15102	0.60083	0	0.169636	0.729494	0.315549	10	9	7
CD59	6.45822	4.71606	5.84981	5.16288	4.65049	5.53349	4.26661	4.85817	5.55822	5.28435	5.18377	5.40949	5.2182	5.29144	3.25382	4.83794	3.47101	3.62629	4.51111	6.26974	5.29308	3.0693	4.54576	4.52344	5.04515	5.49751	4.31182	4.08547	4.91045	5.52295	5.61742	5.50731	5.02986	5.17957	5.40747	6.13752	5.2443	4.49259	5.18771	12	12	12
CD5L	0	0	0	0	0	0	0	0	0	0	0	0	0.8028	0	0	0.345567	0	0.543943	0	0	0	0.541642	0	0	0	0.189569	0.431182	0	0.56659	0.502087	0	0	0	0	0	0	0	0.186163	0.140786	0	4	4
CD63	0.450573	1.03164	1.02372	1.29072	0.600064	1.18575	1.4222	1.32496	0.901334	1.6608	1.03675	1.60823	0.8028	1.92416	2.16922	0.863918	2.7768	2.90103	1.43535	0.348319	0.962379	1.62493	1.04902	2.4357	2.616	0.379139	1.29354	0.860099	0.755453	1.25522	0	1.72103	0	0.383672	0.200277	0.323027	1.12806	1.6078	0.815622	12	12	10
CD68	0	0	0	0	0	0	0	0	0	0	0	0	0	0	0	0	0	0	0	0	0	0.180547	0.349674	0	0	0	0	0	0	0	0	0	0	0	0	0	0	0.0441851	0	0	2	0
CD69	0	0	0	0	0	0	0	0	0	0	0	0	0	0	0	0	0	0	0	0	0	0.361095	0	0	0	0	0	0	0	0	0	0	0	0	0	0	0	0.0300912	0	0	1	0
CD72	0	0	0	0	0	0	0	0	0	0	0	0	0	0	0	0	0	0	0	0	0	0	0	0	0	0	0	0	0	0	0	0	0	0	0.200277	0	0	0	0.0166897	0	0	1
CD74	0	0	0	0	0	0	0	0	0	0	0	0	0.4014	0	0	0	0.347101	0	0	0	0	0.180547	0	0	0	0	0	0	0	0	0	0	0	0	0	0	0	0.0774207	0	0	3	0
CD81	1.50191	0.736885	1.6087	0.86048	1.05011	0.790499	1.01586	1.03052	1.20178	0.754908	1.33297	0.731012	4.014	3.84832	5.42304	6.04743	5.55361	5.0768	4.51111	2.08991	1.76436	3.97204	3.14706	3.13161	2.24229	1.13742	2.58709	1.07512	1.51091	0.251043	1.32175	2.75365	2.01194	1.53469	0.801106	1.29211	1.0513	4.04827	1.54326	12	12	12
CD82	0	0	0	0	0	0	0	0	0.300445	0	0.296215	0	0	0	0	0	0	0	0	0	0	1.26383	0	0	0	0	0	0.215025	0	0	0	0	0	0	0	0	0.0497216	0.105319	0.0179187	2	1	1
CD84	0	0	0	0	0	0	0	0	0	0	0	0	0	0	0	0	0	0	0	0	0	4.87478	0	0	0	0	0	0	0	0	0	0	0	0	0	0	0	0.406231	0	0	1	0
CD86	0	0	0	0	0	0	0	0	0	0	0	0	0	0	0	0	0.347101	0	0	0	0	0	0	0	0	0	0	0	0	0	0	0	0	0	0	0	0	0.0289251	0	0	1	0
CD8A	0	0	0	0	0	0	0	0	0	0	0	0	0	0	0	0	0	0	0	0	0	0	0	0	0.373715	0.379139	0.431182	0.43005	0.188863	0.251043	0	0	0	0	0	0	0	0	0.171166	0	0	6
CD9	0.450573	0.736885	2.04743	1.00389	1.80019	0.592874	1.82855	0.294435	1.352	1.6608	0.59243	0.731012	2.8098	3.52763	3.25382	2.76454	4.85941	5.25812	2.46061	3.83151	2.40595	8.84682	2.09804	2.78365	3.36343	2.4644	6.03654	2.79532	3.39954	6.77817	2.31306	2.40945	2.51493	2.87754	1.80249	1.93816	1.09092	3.74166	3.22442	12	12	12
CD93	0.150191	0.147377	0.146245	0	0	0	0.304758	0	0	0	0	0	0	0.160347	0	0.518351	1.0413	0.181314	0	0.348319	0.160396	0.361095	0.699348	0.347957	0	0	0	0	0.188863	0	0.330437	0.688414	0	0.575508	0.200277	0.646055	0.0623809	0.318202	0.219129	4	9	6
CD96	0	0	0	0	0	0	0	0	0	0	0	0	0	0	0	0	0	0	0	0	0	0.180547	0	0	0	0	0	0	0	0	0	0	0	0	0	0	0	0.0150456	0	0	1	0
CD99	2.70344	1.03164	1.90119	1.57755	1.95021	1.581	1.21903	1.61939	1.80267	1.81178	0.59243	1.90063	3.2112	3.36728	2.53075	3.62846	3.81811	1.99446	2.87071	2.43823	2.72674	4.69423	2.44772	3.82752	1.68172	0.758278	1.29354	1.50517	2.0775	2.00835	2.64349	2.06524	2.51493	0.767344	1.00138	2.58422	1.64091	3.12962	1.74176	12	12	12
CDA	0	0	0	0	0	0	0	0	0	0	0	0	0	0	0	0	0	0	0	0	0	0.180547	0	0	0	0	0	0	0	0	0	0	0	0	0	0	0	0.0150456	0	0	1	0
CDADC1	1.50191	1.03164	1.02372	1.14731	0	0	0	0	1.20178	1.20785	1.48108	1.02342	3.6126	1.44312	1.44614	2.24619	1.0413	2.17577	2.46061	1.04496	0.962379	1.44438	1.04902	1.04387	2.42914	1.70613	3.01827	1.93522	1.13318	3.26356	0.99131	1.03262	1.00597	1.34285	1.40194	0.969082	0.801558	1.66419	1.68577	8	12	12
CDAN1	0.150191	0	0.29249	0	0	0	0	0	0.150222	0	0	0.438607	0	0	0	0	0.347101	0	0	0	0	0	0	0	0	0	0	0	0	0	0	0	0	0	0	0	0.0859592	0.0289251	0	4	1	0
CDC16	0	0	0	0	0	0	0	0	0	0	0	0	0	0	0	0.172784	0	0.181314	0	0	0	0.361095	0	0	0	0	0	0.215025	0	0	0	0	0	0	0	0	0	0.0595994	0.0179187	0	3	1
CDC20B	0	0	0	0	0	0.197625	0.101586	0	0	0.150982	0.148108	0	0	0	0	0	0	0	0	0	0	0	0	0	0	0	0	0	0	0	0	0	0	0	0	0	0.0498583	0	0	4	0	0
CDC26	0	0	0	0	0	0	0	0	0	0	0	0	0	0	0	0	0	0	0	0	0.160396	0	0	0	0	0	0	0	0	0	0	0	0	0	0	0.646055	0	0.0133664	0.0538379	0	1	1
CDC27	0	0	0	0	0	0	0	0	0	0	0	0	0.8028	0	0	0	0	0	0	0	0	0	0	0	0	0	0	0	0	0	0	0	0	0	0	0	0	0.0669	0	0	1	0
CDC37	5.25669	7.22147	3.65613	6.02336	5.10054	4.44656	4.06344	5.44704	6.30933	2.71767	4.88755	2.63164	3.2112	5.93283	5.42304	3.80124	3.47101	1.81314	4.51111	5.22478	5.29308	7.04134	5.59478	1.73978	1.86857	1.32699	0.431182	2.36527	2.64409	1.00417	4.95655	5.1631	5.02986	2.30203	3.60498	3.23027	4.81345	4.42145	2.82726	12	12	12
CDC37L1	0	0.294754	0.146245	0.143413	0	0	0	0	0	0.150982	0	0	0	0	0	0	0	0	0	0	0	0	0	0	0	0	0	0	0	0	0	0	0	0	0	0	0.0612828	0	0	4	0	0
CDC42	6.60841	7.95835	8.04348	8.03115	8.70092	6.02755	7.72053	6.62478	7.51111	7.09613	7.25727	7.74872	10.4364	9.78115	9.39993	8.63918	7.98331	7.25257	8.40707	8.70797	7.85943	10.4717	10.8399	8.35096	9.71658	8.7202	10.7795	8.81602	9.06544	9.03756	8.26091	9.63779	11.0657	8.44078	8.01106	8.39871	7.44403	9.0108	9.16252	12	12	12
CDC42BPA	0.150191	0.442131	0.146245	0.143413	0	0	0	0	0	0	0	0	0	0	0	0	0	0	0	0	0	0	0	0	0	0	0	0	0	0	0	0	0	0	0	0	0.0734984	0	0	4	0	0
CDC42BPB	0.150191	0.442131	0.438735	0.286827	0	0.395249	0.101586	0.294435	0.150222	0.150982	0.296215	0.292405	0	0.320693	0	0.345567	0	0.543943	0	0	0	0.722189	0	0	0	0	0	0	0.188863	0.502087	0	0	0	0	0	0	0.249915	0.161033	0.0575792	11	4	2
CDC42BPG	0	0	0	0	0	0	0	0	0	0	0	0	0	0	0	0	0	0	0	0	0	0	0	0	0	0	0	0	0	0.251043	0	0	0	0	0	0	0	0	0.0209203	0	0	1
CDC5L	1.20153	0.884261	1.31621	1.00389	0.900095	0.889311	1.11744	0.883304	1.20178	0.905889	0.740538	1.02342	2.4084	0.48104	0.361536	0.518351	0	1.99446	0	0.348319	0.962379	1.08328	0.349674	1.04387	0.560572	0.947847	0	1.07512	0.944316	1.7573	0.330437	0	0	0.575508	0.200277	0.646055	1.00564	0.795943	0.586453	12	10	9
CDC6	0	0	0	0	0	0	0	0	0	0	0	0	0	0.320693	0	0	0	0	0	0	0	0	0	0	0	0	0	0	0	0	0	0	0	0	0	0	0	0.0267244	0	0	1	0
CDCA3	0	0	0	0	0	0	0	0	0	0	0	0	0	0	0	0.518351	0	0	0	0	0	0	0	0	0	0	0	0.43005	0	0	0	0	0	0	0	0	0	0.0431959	0.0358375	0	1	1
CDCA4	0	0	0	0	0.450048	0	0.101586	0.147217	0	0	0	0	0	0	0	0	0	0	0	0	0	0	0	0	0	0	0	0	0.188863	0	0	0	0	0	0	0	0.0582376	0	0.0157386	3	0	1
CDCA5	0	0	0	0	0	0	0	0	0	0	0	0	0	0	0	0	0	0	0.20505	0	0	0	0	0	0	0	0	0	0	0	0	0	0	0	0	0	0	0.0170875	0	0	1	0
CDCA7	0	0.147377	0	0	0	0	0	0	0	0	0	0	0	0	0	0	0	0	0	0	0	0	0	0	0	0	0	0	0	0	0	0	0	0	0	0	0.0122814	0	0	1	0	0
CDCA7L	0	0	0	0	0	0	0	0	0	0	0	0	0	0	0	0	0	0	0	0	0	0	0.349674	0	0	0.189569	0	0	0	0	0	0	0	0.191836	0	0	0	0.0291395	0.0317838	0	1	2
CDCP1	0	0	0	0	0	0	0	0	0	0	0	0	0	0	0	0	0	0.181314	0	0	0	0	0	0	0	0	0	0	0	0	0	0	0	0	0	0	0	0.0151095	0	0	1	0
CDH1	0	0	0	0	0	0	0	0	0	0	0	0	3.2112	0.801733	3.97689	2.41897	2.0826	6.70863	6.35656	0.348319	0	2.16657	0	2.78365	6.35315	6.25579	12.9354	5.80567	6.79908	7.28026	2.31306	2.75365	0.502986	2.30203	1.20166	0.969082	0	2.57126	4.62266	0	10	12
CDH11	0	0	0	0	0	0	0	0	0	0	0	0	0	0	0.361536	0	0	0.181314	0	0	0	0	0	0	0	0	0.431182	0	0	0	0	0	0	0	0	0	0	0.0452375	0.0359318	0	2	1
CDH13	11.4145	12.0849	13.4546	11.4731	11.8513	10.8694	9.24432	13.544	12.0178	14.3432	11.1081	10.3804	10.4364	12.1863	15.1845	13.8227	15.6195	11.9667	9.22727	14.6294	13.9545	12.4578	15.7353	9.39483	12.5194	14.2177	15.5225	16.3419	11.7095	8.78652	11.2348	14.1125	9.05375	14.5795	17.8246	11.629	11.8155	12.8846	13.1277	12	12	12
CDH15	0	0	0	0	0.150016	0	0	0	0	0	0	0	0	0	0	0	0	0	0	0	0	0	0	0	0	0	0	0	0	0	0	0	0	0	0	0	0.0125013	0	0	1	0	0
CDH16	0	0	0	0	0	0	0	0	0	0	0	0	0	0	0.723072	0	0	0	0	0	0	0	0	0	0	0	0	0	0	0	0	0	0	0	0	0	0	0.060256	0	0	1	0
CDH18	0	0	0	0	0	0	0	0	0	0	0.148108	0	0	0	0	0	0	0	0	0	0	0	0	0	0	0	0	0	0	0	0	0	0	0	0	0	0.0123423	0	0	1	0	0
CDH19	0	0	0	0	0	0.197625	0.101586	0	0	0	0	0	0	0	0	0	0	0	0	0	0	0	0	0	0	0	0	0	0	0	0	0	0	0	0	0	0.0249342	0	0	2	0	0
CDH2	28.6865	25.3488	29.249	31.2641	27.0029	26.7782	27.0219	26.3519	22.8338	22.3453	29.7696	24.7082	24.084	33.3521	30.7305	31.965	29.8507	27.7411	25.2212	33.0903	29.513	23.2906	26.2255	36.8834	24.4783	21.2318	17.6784	22.7926	24.93	14.3095	28.0871	22.7177	36.215	29.3509	30.8426	28.7494	26.78	29.3289	25.1153	12	12	12
CDH22	0	0	0	0	0	0	0	0	0	0	0	0	0	0	0	0	0	0	0	0	0	0	0	0	0	0	0	0	0	0	0	0	0.502986	0	0	0	0	0	0.0419155	0	0	1
CDH23	0	0	0	0	0	0	0	0	0.150222	0	0.148108	0	0.4014	0	0.361536	0	0	0	0	0	0.320793	0	0.349674	0	0	0	0	0	0	0	0	0	0	0	0	0	0.0248608	0.11945	0	2	4	0
CDH3	0	0	0	0	0	0	0	0	0	0	0	0	0	0	0.361536	0	0	0	0	0	0	0	0	0	0.186857	0	0	0	0	0	0	0	0	0	0	0	0	0.030128	0.0155714	0	1	1
CDH5	0	0.442131	0.584981	0	0.600064	0.0988124	0.101586	0	0	0	0	0	0.4014	0.801733	1.08461	0.345567	0.694201	0.362629	0.615151	0.696638	0.962379	0.180547	1.04902	0	0.186857	0.758278	0.431182	0.860099	0.944316	0.502087	0.99131	0.688414	0	0.767344	1.00138	0.646055	0.152298	0.59949	0.64811	5	11	11
CDH6	0	0.147377	0	0	0.150016	0.0988124	0	0	0.150222	0	0	0.292405	0	0	0	0.172784	0	0	0	0	0	0.722189	0	0	0	0	0	0	0	0	0	0	0	0	0	0	0.0699027	0.0745811	0	5	2	0
CDH8	0	0	0	0	0	0	0	0	0	0	0	0	0	0.160347	0.361536	0	0	0	0	0.348319	0	0	0	0	0.373715	0.568708	0	0	0	0.75313	0	0.344207	0.502986	0	0.60083	0	0	0.0725168	0.261965	0	3	6
CDH9	0	0	0.29249	0.286827	0.150016	0.197625	0	0.147217	0	0	0	0	0	0	0	0	0	0	0	0	0	0	0	0	0	0	0	0	0	0	0	0	0	0	0	0	0.0895146	0	0	5	0	0
CDHR4	0.150191	0.294754	0.146245	0.143413	0	0	0	0	0	0	0	0	0	0	0	0	0	0	0	0	0	0	0	0	0	0	0	0	0	0	0	0	0	0	0	0	0.061217	0	0	4	0	0
CDIPT	1.05134	1.62115	1.46245	1.43413	1.35014	1.581	1.52379	1.03052	1.80267	1.05687	1.18486	1.16962	1.2042	1.76381	0.723072	1.90062	1.0413	1.2692	1.2303	1.39328	1.44357	1.44438	1.3987	2.4357	0.934286	0.947847	0.862363	1.7202	1.13318	0.251043	1.65218	2.40945	1.00597	1.72652	1.80249	2.58422	1.35571	1.43734	1.41915	12	12	12
CDK10	0	0	0	0	0	0	0	0	0	0	0	0	0	0	0	0.172784	0	0	0	0	0	0	0	0	0	0	0	0.215025	0	0	0	0	0	0	0	0	0	0.0143986	0.0179187	0	1	1
CDK11A	0.150191	0	0	0	0	0	0	0	0	0	0	0	0	0.160347	0	0	0	0.181314	0	0.696638	0.160396	0.180547	0	0	0	0	0	0	0.188863	0	0	0	0	0.575508	0.400553	0	0.0125159	0.114937	0.097077	1	5	3
CDK12	0	0	0	0	0	0	0	0	0	0	0	0	0	0	0	0	0	0	0.820202	0	0	0	0.349674	0	0	0.568708	0	0	0	0	0	0	0	0	0	0	0	0.0974896	0.0473924	0	2	1
CDK16	0.300382	0.589508	0.731226	0.43024	0.450048	0.197625	0.203172	0.147217	0.300445	0.301963	0.148108	0.146202	0	0	0	0.518351	0	0	0	0	0	0	0	0	0	0.568708	0	0.645075	0.944316	0	0	0.344207	0.502986	0.191836	0	0	0.328845	0.0431959	0.266427	12	1	6
CDK18	0	0	0	0	0.150016	0	0	0	0	0	0	0	0	0	0	0	0	0	0	0	0	0	0	0	0	0	0	0	0	0	0	0	0	0	0	0	0.0125013	0	0	1	0	0
CDK20	0	0	0	0	0	0	0	0	0	0	0	0	0	0	0	0.518351	0	0	0	0	0.160396	0	0	0	0	0.568708	0	0.215025	0	0	0	0	0	0	0.200277	0.969082	0	0.0565623	0.162758	0	2	4
CDK5R1	0	0	0	0	0	0	0.101586	0	0	0	0	0	0	0	0	0	0	0	0	0	0	0	0	0	0	0	0	0	0	0	0	0	0	0	0	0	0.00846549	0	0	1	0	0
CDK5RAP2	0.150191	0	0	0.43024	0	0	0	0	0	0.301963	0.148108	0.292405	0	0.801733	0	0	0	0	0	0	0	0	0	0	0	0	0	0	0.944316	0	0	0	0	1.15102	0	0	0.110242	0.0668111	0.174611	5	1	2
CDK5RAP3	0.600765	0.294754	0.584981	0.573653	0.450048	0.592874	0.406344	0.58887	0.300445	0.905889	0.59243	0.292405	0	0	0	0	0	0.181314	0	0	0.160396	0.180547	0	0	0	0.189569	0	0.215025	0	0	0.330437	0	0	0	0	0	0.515288	0.0435215	0.0612526	12	3	3
CDK6	0.150191	0	0.29249	0.143413	0	0	0	0	0	0.150982	0.148108	0.146202	0	0	0	0	0	0.181314	0	0	0	0.902736	0	0	0	0	0	0	0	0	0	0	0	0	0	0	0.0859488	0.0903376	0	6	2	0
CDK9	0.150191	0	0.146245	0.286827	0	0.0988124	0	0.147217	0	0	0	0	0	0	0	0	0	0	0	0	0	0	0	0	0	0	0	0	0	0	0	0	0	0	0	0	0.0691077	0	0	5	0	0
CDKAL1	0	0	0	0	0	0	0	0	0	0	0	0	0	0	0	0	0	0	0	0	0	0	0	0	0	0	0	0	0	0	0	0	0	0	0.200277	0	0	0	0.0166897	0	0	1
CDKL1	0.150191	0.147377	0.146245	0.43024	0	0	0	0	0	0.150982	0.444323	0.584809	0	0.160347	0	0	0	0	0	0	0	0	0	0	0	0	0	0	0	0	0	0	0	0	0	0	0.171181	0.0133622	0	7	1	0
CDKL5	0	0	0	0	0	0	0.101586	0	0	0	0	0.146202	0	0	0	0	0	0	0	0	0	0	0	0	0	0	0	0	0	0	0	0	0	0	0	0	0.020649	0	0	2	0	0
CDKN2A	0	0.147377	0	0	0	0	0	0	0	0	0	0	0	0	0	0	0	0	0	0	0	0	0	0	0	0	0	0	0	0	0	0	0	0	0	0	0.0122814	0	0	1	0	0
CDKN2AIP	0.150191	0	0	0	0	0.0988124	0	0	0	0	0	0.146202	0	0	0	0	0	0	0.20505	0	0	0	0	0	0	0	0	0	0	0	0	0	0.502986	0	0	0	0.0329338	0.0170875	0.0419155	3	1	1
CDKN2C	0	0	0	0	0	0	0	0	0.150222	0	0	0	0	0	0	0	0.347101	0	0	0	0	0	0	0	0	0	0	0	0	0	0	0	0	0	0	0	0.0125185	0.0289251	0	1	1	0
CDON	0	0	0	0	0	0	0	0	0	0	0	0	0	0	0	0	0	0	0	0	0	0	0	0.347957	0	0	0	0	0	0	0	0	0	0	0	0	0	0.0289964	0	0	1	0
CDRT15P3	0	0	0	0	0	0	0.101586	0.147217	0	0	0	0	0	0	0	0	0	0	0	0	0	0	0	0	0	0	0	0	0	0	0	0	0	0	0	0	0.0207336	0	0	2	0	0
CDS2	2.70344	6.18983	4.67984	5.30629	5.40057	3.162	4.16502	5.00539	4.95733	4.98239	3.55458	3.21645	0	3.84832	3.25382	3.11011	4.85941	2.90103	3.28081	4.52814	3.68912	3.24985	3.84641	4.52344	1.86857	3.22268	4.31182	3.87045	2.0775	0.502087	4.95655	2.75365	5.53284	4.22039	4.40608	4.19936	4.4436	3.4242	3.4935	12	11	12
CDSN	0	0	0	0	0	0	0	0	0	0	0	0	0	0	0	0	0	0	0.820202	0	0	0	0.699348	0	1.308	0	0	0	0	0	0	0	0	0.191836	0	0	0	0.126629	0.124986	0	2	2
CDV3	0.600765	0.442131	0.29249	1.14731	0.300032	0.197625	0.406344	0.294435	0.300445	0.150982	0.296215	0.146202	0	0.320693	0	0.172784	0	0	0.615151	0	0.320793	0.902736	0	0.347957	0.934286	0	0.431182	0.215025	0	0	0.660873	0.344207	1.00597	0	0	0.323027	0.381248	0.223343	0.326214	12	6	7
CDYL	0	0	0	0	0	0	0	0	0	0	0	0	0	0	0	0.172784	0	0	0	0	0	0	0	0	0	0	0	0	0	0	0	0	0	0	0	0	0	0.0143986	0	0	1	0
CEBPE	0	0	0	0	0	0	0	0	0	0	0	0	0	0	0	0	0	0	0	0	0	0	0	0	0	0	0.431182	0	0	0	0	0	0	0	0	0	0	0	0.0359318	0	0	1
CEFIP	0.300382	0.589508	0.29249	0.573653	0.450048	0.296437	0.304758	0.294435	0.300445	0.754908	0.148108	0.292405	0	0	0	0	0	0	0	0	0	0	0	0	0	0	0	0	0	0	0	0	0	0	0	0	0.383131	0	0	12	0	0
CELF1	0	0	0.146245	0.143413	0	0	0.101586	0	0	0	0	0	0	0.160347	0	0	0.347101	0	0	0.348319	0.160396	0.180547	0	0	0	0	0	0	0	0	0.330437	0	0	0	0.200277	0.323027	0.0326037	0.0997258	0.071145	3	5	3
CELF2	0	0	0	0	0	0	0.203172	0	0	0	0.296215	0	0	0	0	0	0	0.181314	0.20505	0.348319	0.160396	0.180547	0	0	0	0	0	0	0	0	0	0	0	0	0	0	0.0416156	0.0896356	0	2	5	0
CELSR1	0	0	0	0	0	0	0	0	0	0	0	0	0.4014	0.160347	0	0	0.347101	0	0	0	0	0	0	0	0	0	0	0	0	0.251043	0	0	0	0	0	0	0	0.0757373	0.0209203	0	3	1
CELSR2	0	0	0	0	0	0	0	0	0.150222	0	0	0	0	0	0	0	0	0	0	0	0.320793	1.62493	0	0	0	0	0	0	0	0	0	0	0	0	0	0.323027	0.0125185	0.162143	0.0269189	1	2	1
CELSR3	0	0	0	0	0	0	0	0	0	0	0	0	0	0	0	0	0	0	0	0	0	0	0	0	0	0.189569	0	0	0	0	0	0	0	0.191836	0	0.323027	0	0	0.0587027	0	0	3
CEMIP	0	0	0	0	0	0	0	0	0	0	0	0	1.2042	0	0	0	0	0.906572	0	0	0	0	0	0	0	0	0.862363	0	0	0	0	0	0	0	0	0	0	0.175898	0.0718636	0	2	1
CEMIP2	0	0	0	0	0	0	0	0	0	0	0	0	0	0	0	0	0.347101	0	0	0	0	0	0.349674	0	0	0	0	0	0	0	0	0	0	0	0	0	0	0.0580645	0	0	2	0
CEND1	0	0	0	0	0	0	0	0	0	0	0	0	0	0	0	0	0	0	0	0	0	0	0	0	0	0	0	0	0.377727	0	0	0	0	0	0	0	0	0	0.0314772	0	0	1
CENPC	0	0	0	0	0	0	0	0	0	0	0	0	0	0	0	0	0	0	0	0	0	0	0	0	0	0	0	0	0	0	0	0	0	0.383672	0	0	0	0	0.0319727	0	0	1
CENPE	0.150191	0.147377	0.438735	0.286827	0	0.494062	0.203172	0	0	0	0	0	0.4014	0.801733	1.08461	0	0.347101	0	0	0	0	0	0.699348	0	0	0	0	0	0	0.251043	0	0	0	0	0	0	0.143364	0.277849	0.0209203	6	5	1
CENPF	0	0	0	0	0	0	0	0	0	0	0	0	0	0	0	0	0	0	0	0	0	0	0	0	0	0	0	0	0	0	0.330437	0	0	0	0	0	0	0	0.0275364	0	0	1
CENPI	0	0	0	0	0	0	0	0	0	0	0	0	0.8028	0.160347	0	0	0.694201	0.362629	0.410101	0	0	0.180547	0.349674	0	0	0	0.431182	0	0	0	0.660873	1.37683	0	0	0	0.323027	0	0.246692	0.232659	0	7	4
CENPJ	0	0	0	0	0	0	0	0	0	0	0	0	0	0	0	0.518351	1.0413	0	0	0	0	0	0	0	0	0	0	0	0	0	0	0	0	0	0	0	0	0.129971	0	0	2	0
CENPT	0	0	0	0	0	0	0	0	0	0	0	0	0	0	0	0	0.347101	0	0	0	0	0	0	0	0	0	0	0	0	0	0	0	0	0	0	0	0	0.0289251	0	0	1	0
CENPU	0	0	0	0	0	0	0	0	0	0	0	0	0	0	0	0	0.694201	0	0	0	0	0	0	0	0.560572	0.758278	0.862363	0.645075	0	0	0	0.344207	0	0	0	0	0	0.0578501	0.264208	0	1	5
CENPV	0.300382	0	0.29249	0.286827	0	0.395249	0.101586	0	0.150222	0	0	0.438607	0	0	0	0	0	0	0	0	0	0	0	0	0	0	0	0	0	0	0	0	0	0	0	0	0.16378	0	0	7	0	0
CENPVL3	0	0	0	0	0	0	0	0	0	0	0	0	0	0	0	0	0	0	0	0	0.160396	0	0	0	0	0	0	0	0	0	0	0	0	0	0	0	0	0.0133664	0	0	1	0
CEP104	0	0.147377	0.29249	0.286827	0.450048	0	0.101586	0	0.150222	0.301963	0	0.292405	0	0	0	0	0	0	0.410101	0	0	0	0	0	0	0	0	0	0	0	0	0	0	0	0	0	0.168576	0.0341751	0	8	1	0
CEP112	0	0	0	0	0	0	0	0	0	0	0	0	0	0	0	0	0	0	0.20505	0.696638	0.481189	0	0	0	0	0.189569	0	0.215025	0	0.251043	0	0	0	0.191836	0.400553	0.646055	0	0.11524	0.15784	0	3	6
CEP126	0	0	0	0	0	0	0	0	0	0	0	0	0	0	0	0	0	0.181314	0	0	0	0	0	0	0	0	0	0	0	0	0	0	0	0	0	0	0	0.0151095	0	0	1	0
CEP128	0	0.294754	0.29249	0	0.150016	0	0	0	0	0	0	0	0	0	0	0	0	0	0	0	0	0	0	0	0.186857	0.379139	0	0.43005	0.56659	0	0	0	0	0	0	0	0.0614383	0	0.13022	3	0	4
CEP131	0	0	0	0	0	0	0	0	0	0	0	0	0	0	0	0.518351	0	0.362629	0	0	0.320793	0.902736	0	0	0	0	0	0	0	0	0	0	0	0.383672	0	0.646055	0	0.175376	0.0858106	0	4	2
CEP135	0.750956	0.589508	0.438735	0	0.150016	0	0	0	0.150222	0.905889	0.296215	0.146202	0	0	0	0	0	0	0.410101	0	0	0	0	0	0	0	0	0	0.377727	0	0	0	0.502986	0.383672	0	0	0.285645	0.0341751	0.105365	8	1	3
CEP152	0	0	0	0	0	0	0	0	0	0	0	0	0.4014	0	0	0	0	0.543943	0.20505	0	0	0.541642	0	0	0	0	0	0	0	0	0	0	0	0	0	0	0	0.141003	0	0	4	0
CEP162	0.450573	0.442131	0.584981	0.43024	0.75008	0.296437	0.50793	1.03052	0.600889	0.301963	0.444323	0.438607	0	0	0	0	0	0	0	0	0	0	0	0	0	0	0	0	0	0	0	0	0	0	0	0	0.523223	0	0	12	0	0
CEP164	0	0	0	0	0	0	0	0	0	0	0	0	0	0	0	0	0	0	0	0	0	0.180547	0	0	0	0	0	0	0	0	0	0	0	0	0	0	0	0.0150456	0	0	1	0
CEP170	0	0	0	0	0	0	0.101586	0	0	0.150982	0	0	0	0	0	0	0	0	0	0	0	0	0	0	0	0	0	0	0	0	0	0.344207	0.502986	0	0	0	0.0210473	0	0.0705994	2	0	2
CEP170B	0	0.147377	0	0	0	0	0	0	0	0	0	0	0	0	0	0	0	0	0	0	0	0	0	0	0	0	0	0	0	0	0	0	0	0	0	0	0.0122814	0	0	1	0	0
CEP192	0	0	0	0	0	0	0	0	0	0	0	0	0	0	0	0	0	0.362629	0	0	0	0	0	0	0	0	0	0	0	0	0	0	0	0	0	0	0	0.0302191	0	0	1	0
CEP250	0.150191	0	0	0	0	0	0	0	0	0	0.59243	0	0	0	0	0.345567	0	0	0	0	0	0	0	0	0	0	0	0	0	0	0	0	0	0	0	0.323027	0.0618851	0.0287973	0.0269189	2	1	1
CEP290	0	0	0	0	0	0	0	0	0	0	0	0	0	0.48104	0.361536	0.518351	0.347101	0.725257	1.02525	0.348319	0	1.08328	1.04902	1.04387	0.934286	0.758278	0.862363	0.43005	1.13318	0.75313	0.99131	0	0.502986	0.95918	0.400553	0.323027	0	0.581919	0.670695	0	10	11
CEP295	0	0	0	0	0	0	0	0	0	0.150982	0	0.292405	0	0.160347	0	0.172784	0	0.181314	0	0	0	0.180547	0	0	0	0	0	0	0	0	0	0	0	0	0	0	0.0369488	0.057916	0	2	4	0
CEP295NL	0	0	0	0	0	0.0988124	0	0	0	0	0	0	0	0	0	0	0	0	0	0.696638	0.160396	0	0	0	0	0	0	0	0	0	0	0	0	0	0.200277	0	0.00823436	0.0714195	0.0166897	1	2	1
CEP350	0.150191	0.147377	0.146245	0.286827	0	0.197625	0	0	0.450667	0	0	0	0	0	0.723072	0	0	0	0	0.348319	0	0	0.349674	0	0.373715	0	0	0	0	0.251043	0	0	0	0	0	0	0.114911	0.118422	0.0520632	6	3	2
CEP44	0	0	0	0	0	0	0	0	0	0	0	0	0	0	0	0	0	0	0	0	0	0	0	0	0	0.758278	0	0	0	0.251043	0	0	0	0	0.60083	0	0	0	0.134179	0	0	3
CEP55	0	0	0	0	0	0	0	0	0	0	0	0	0	0.160347	0	0	0	0	0	0	0	0	0	0	0	0.379139	0	0	0.188863	0.251043	0	0	0	0	0.200277	0	0	0.0133622	0.0849435	0	1	4
CEP57	0	0	0	0	0	0	0	0	0.150222	0	0	0.146202	0	0	0	0	0	0	0	0	0	0	0	0	0	0	0	0	0	0	0	0	0	0	0	0	0.024702	0	0	2	0	0
CEP57L1	0	0	0	0	0	0	0	0	0	0	0	0	0.4014	0.160347	0	0	0.694201	0	0.410101	0	0.320793	0	0	0	0	0	0	0	0	0	0	0	0	0	0	0.323027	0	0.16557	0.0269189	0	5	1
CEP63	0	0	0	0	0	0	0	0	0	0	0.148108	0	0	0	0	0	0	0	0	0	0.160396	0	0	0	0	0	0	0	0	0	0	0	0	0	0	0	0.0123423	0.0133664	0	1	1	0
CEP70	0.150191	0.442131	0.146245	0.573653	0.150016	0	0.203172	0.294435	0	0	0	0	0	0	0	0	0	0	0.20505	0	0	0	0	0	0	0.189569	0	0	0	0	0	0.344207	0	0	0	0	0.16332	0.0170875	0.0444814	7	1	2
CEP83	0	0	0	0	0	0	0	0	0	0	0	0	0	0	0	0	0	0	0	0	0	0.180547	0	0	0	0	0	0	0	0	0	0	0.502986	0	0	0	0	0.0150456	0.0419155	0	1	1
CEP85L	0	0	0	0	0	0	0	0.294435	0	0	0	0	0	0	0	0	0	0	0	0	0	0	0	0	0	0	0	0	0	0	0	0	0	0	0	0	0.0245362	0	0	1	0	0
CEP89	0	0	0	0	0	0	0	0	0	0	0	0	0	0	0	0	0	0	0	1.04496	0	0	0.699348	0	0	0	0	0	0	0	0	0.344207	1.00597	0.383672	1.20166	0	0	0.145359	0.244626	0	2	4
CEP95	0	0	0	0	0	0	0	0	0	0	0	0	0	0.320693	0	0	0	0	0.20505	0.348319	0.160396	0	0.349674	0	0	0	0	0	0	0	0	0	0	0	0.200277	0	0	0.115344	0.0166897	0	5	1
CEP97	0	0	0	0	0.300032	0	0	0	0	0	0	0	0	0	0.361536	0	0	0	0	1.04496	0.160396	0	0	0	0	0	0	0	0	0.251043	0.330437	0	0	0	0.200277	0.323027	0.0250027	0.130574	0.0920653	1	3	4
CERKL	0.150191	0.147377	0.438735	0.286827	0	0	0	0	0.450667	0.150982	0.59243	0.292405	0	0	0	0	0	0	0	0	0	0	0	0	0	0	0	0	0	0	0	0	0	0	0	0	0.209134	0	0	8	0	0
CERS2	0	0	0	0	0	0	0	0	0	0	0	0	0	0	0	0	0	0	0	0	0	2.70821	0	0	0	0	0	0	0	0	0	0	0	0	0	0	0	0.225684	0	0	1	0
CERS6	0	0	0	0	0	0	0	0	0	0	0	0	0	0	0	0	0	0	0	0	0	0.180547	0	0	0	0	0	0	0	0	0	0	0	0	0	0	0	0.0150456	0	0	1	0
CERT1	0	0	0	0	0	0	0	0	0	0	0	0	0.4014	0	0	0	0	0	0	0	0	0.180547	0	0	0	0	0	0	0	0	0	0	0	0	0	0	0	0.0484956	0	0	2	0
CES1	1.20153	6.77934	3.07115	0.573653	0.600064	1.38337	6.70467	2.79713	1.20178	1.05687	1.77729	6.2867	14.8518	4.00867	2.89229	7.25691	4.16521	1.08789	0.410101	10.1012	8.01982	3.61095	0	4.17548	8.03486	1.13742	6.46772	5.1606	9.2543	1.25522	10.9044	9.29359	2.51493	1.34285	4.00553	1.93816	2.78613	5.04836	5.10913	12	11	12
CES2	4.95631	6.33721	2.33992	6.02336	4.65049	3.26081	3.55551	4.71096	7.21067	5.7373	5.9243	4.23987	0	9.6208	2.53075	2.41897	2.7768	5.62075	4.71616	6.26974	3.04753	2.52766	1.04902	0.695914	2.616	3.98096	0.862363	2.15025	3.5884	0.502087	2.97393	2.06524	3.5209	3.45305	5.00691	1.29211	4.91222	3.43951	2.66768	12	11	12
CETN2	0	0.147377	0	0	0	0	0	0	0	0	0	0	0	0	0	0	0	0	0	0	0	0	0	0	0	0	0	0	0	0	0	0	0	0	0	0	0.0122814	0	0	1	0	0
CFAP206	0	0	0	0	0	0	0	0	0	0	0	0	0	0	0	0	0	0	0	0	0	0	0	0	0	0	0	0	0.188863	0	0	0	0	0.191836	0.400553	0	0	0	0.0651044	0	0	3
CFAP210	0	0	0	0	0	0	0	0	0	0	0	0	0	0	0	0	0	0	0	0	0	0.180547	0	0	0	0	0	0	0	0	0	0	0	0	0	0	0	0.0150456	0	0	1	0
CFAP221	0	0	0	0	0	0	0.101586	0	0	0	0	0	0	0	0	0	0	0	0	0	0	0	0	0	0	0	0	0	0	0	0	0	0	0	0	0	0.00846549	0	0	1	0	0
CFAP251	0	0	0	0	0	0.197625	0.101586	0	0	0	0	0	0	0	0	0.172784	0	0	0	1.39328	0	0	0	0	0.186857	0	0	0.215025	0	0	0	0	0	0	0	0	0.0249342	0.130505	0.0334902	2	2	2
CFAP298-TCP10L	0	0	0	0	0	0	0	0	0	0	0	0	0	0.801733	0.723072	0	0	0	0	0.348319	0.481189	0	0	0	0	0.379139	0.862363	0	0	0	0	0	1.00597	0.191836	0	0	0	0.196193	0.203276	0	4	4
CFAP43	0	0	0.146245	0	0	0.197625	0	0.147217	0	0	0.148108	0.292405	0	0.48104	0.361536	0.518351	0	0.362629	0.20505	0	0	0.180547	0	0	4.11086	3.41225	0	5.1606	6.42135	1.7573	0	0.344207	0	0.575508	1.20166	0	0.0776333	0.175763	1.91531	5	6	8
CFAP44	0	0	0	0	0	0	0	0	0.450667	0.150982	0.148108	0	0	0	0	0	0	0	0	0	0	0	0	0	0	0	0	0	0	0	0	0	0	0	0	0	0.0624797	0	0	3	0	0
CFAP52	0	0	0	0	0	0	0	0	0	0	0	0	0	0	0	0	0.347101	0	0	0	0	0	0	0	0.186857	0	0	0	0	0	0	0	0	0	0	0	0	0.0289251	0.0155714	0	1	1
CFAP54	0	0	0	0	0	0	0	0	0	0	0	0	0	0.160347	0	0	0	0	0	0	0	0	0	0	0.186857	0	0	0	0	0	0	0	0	0	0	0	0	0.0133622	0.0155714	0	1	1
CFAP57	0.750956	0.884261	1.31621	1.29072	0.900095	0.889311	0.812687	0.736087	1.05156	1.05687	0.740538	1.02342	0	1.28277	0.723072	0.863918	0.347101	0.906572	0.615151	0.348319	0.801982	0.902736	0.349674	1.39183	0.934286	0.947847	1.29354	0.860099	0.377727	0	1.32175	0.344207	1.00597	0.767344	1.60221	0.646055	0.954392	0.711094	0.841753	12	11	11
CFAP58	0	0	0	0	0.150016	0.790499	0.406344	1.03052	0.150222	0.301963	0.59243	0.584809	0	0	0	0.345567	0	0	0	0	0.160396	0	0	0	0	0	0	0.215025	0	0	0	0	0	0	0	0	0.3339	0.0421637	0.0179187	8	2	1
CFAP61	0	0	0	0	0	0	0	0	0	0	0	0	0	0	0	0	0	0	0	0	0	0	0.699348	0	0	0	0	0	0	0	0	0	0	0	0	0	0	0.058279	0	0	1	0
CFAP65	0	0	0	0	0	0	0	0	0	0	0.148108	0	0	0	0	0	0	0	0	0	0	0	0	0	0	0	0	0	0	0	0	0	0	0	0	0	0.0123423	0	0	1	0	0
CFAP70	0	0	0	0	0	0	0	0	0	0	0	0	0	0	0	0.172784	0	0	0	0	0	0	0	0	0	0	0	0	0	0	0.330437	0	0	0	0	0	0	0.0143986	0.0275364	0	1	1
CFAP73	0.150191	0	0	0	0	0	0	0	0	0	0	0	0.8028	0.96208	0	0	0	0	0	0	0	0	0.349674	0	0	0	0	0	0	0.251043	0	0	0	0	0	0	0.0125159	0.176213	0.0209203	1	3	1
CFAP74	0	0	0	0	0	0	0	0	0	0	0	0	0	0.160347	0	0	0	0	0	0	0	0	0	0	0	0	0	0	0	0	0	0	0	0	0	0	0	0.0133622	0	0	1	0
CFAP92	0	0	0	0	0	0	0	0	0	0	0	0	0	0	0	0	0	0	0	0	0	0	0	0	0	0	0	0	0	0.251043	0	0	0	0	0	0	0	0	0.0209203	0	0	1
CFAP97D2	0	0	0	0	0	0	0	0	0	0	0	0	0	0	0.361536	0.345567	0	0.725257	0	0	0	0.361095	0	0	0	0	0	0	0	0	0	0	0	0	0	0	0	0.149455	0	0	4	0
CFB	6.30803	11.348	4.5336	6.31019	0	0	0	0	4.65689	8.153	5.7762	6.87151	0	0	0	0	0	0	0	0	0	0	0	0	0	0	0	0	0	0	0	0	0	0	0	0	4.49645	0	0	8	0	0
CFD	0	0	0	0	0	0.0988124	0	0	0	0	0	0	5.2182	0	1.80768	4.66516	1.7355	11.6041	14.3535	0	0.320793	1.62493	0	3.13161	8.59543	8.53063	15.5225	5.80567	11.8984	10.2928	0.660873	2.40945	0.502986	0.575508	1.40194	0.646055	0.00823436	3.70513	5.57019	1	9	12
CFH	5.40688	5.60032	3.21739	2.72485	4.65049	5.43468	9.44749	3.09157	2.10311	4.37846	3.8508	4.09367	78.273	19.4019	43.3843	29.7188	41.9992	66.905	47.3667	13.2361	12.6713	51.2754	12.9379	24.7049	92.6812	68.4346	132.804	91.1705	104.819	112.467	32.0523	26.5039	18.1075	46.2325	31.0429	33.5948	4.49998	36.8229	65.8259	12	12	12
CFHR1	0.150191	1.47377	0.29249	0.573653	0.450048	0.197625	1.4222	0.147217	0.150222	0.452945	1.03675	0.584809	15.2532	6.25352	9.39993	4.83794	5.55361	16.137	14.3535	2.78655	2.24555	7.04134	3.49674	7.30709	52.5069	42.274	17.6784	32.2537	37.5838	29.8742	16.8523	18.9314	17.6045	14.3877	18.6257	20.3507	0.57766	7.88883	26.5769	12	12	12
CFHR2	0	0.736885	0	0.573653	0	0	0	0	0	0	0	0	0	3.68797	5.42304	3.11011	0	7.79652	6.56161	0.696638	1.28317	5.59697	0	3.82752	22.6097	18.5778	11.2107	21.5025	20.775	16.5689	8.59135	9.982	10.5627	9.20813	11.616	10.9829	0.109211	3.1653	14.349	2	9	12
CFHR5	0	0	0	0	0	0	0	0	0	0	0	0	3.6126	1.44312	3.25382	0.518351	2.0826	4.53286	12.303	0.696638	0.160396	4.15259	0.349674	1.04387	46.1537	20.6631	37.0816	33.7589	30.9736	17.0709	8.92179	12.0472	13.0776	7.86527	9.21272	10.6599	0	2.8458	20.6239	0	12	12
CFI	0.150191	1.17902	0.29249	0.717067	1.50016	0	0.406344	0.147217	0	0.150982	0	0	12.8448	1.44312	6.14611	1.20949	0	4.17023	4.51111	0	0.641586	4.69423	0.349674	2.08774	5.41886	0.758278	10.3484	2.36527	4.34386	6.52713	0.330437	0.344207	0	0.383672	0.200277	0.323027	0.378622	3.17484	2.61195	8	10	11
CFL1	17.7226	16.9483	17.8419	18.9306	18.902	18.4779	18.4886	18.8438	20.5804	18.2688	19.254	18.4215	24.084	22.9296	23.1383	20.3885	21.1731	20.8512	19.8899	20.5508	20.3704	29.6098	19.2321	22.6172	22.0492	24.4545	25.4397	24.7279	20.3972	19.8324	20.8175	19.6198	22.1314	17.8407	20.6285	17.4435	18.5567	22.0696	21.2819	12	12	12
CFL2	20.8766	18.2747	19.0119	22.6593	20.1021	19.3672	19.7077	20.0216	21.1813	23.1002	21.4756	21.0531	18.8658	19.2416	19.8845	16.9328	17.7021	17.0436	18.4545	19.5059	16.3604	15.7076	17.8334	17.3978	19.8069	21.6109	18.5408	21.2875	18.5086	13.3053	19.1653	17.8988	19.1135	17.4571	20.8288	17.7665	20.5693	17.9108	18.7742	12	12	12
CFP	0	0	0	0	0	0	0	0	0	0	0	0	0.8028	0	1.08461	0	0	0.181314	0.20505	0	0	0.541642	0	0	1.308	2.4644	4.31182	2.36527	4.72158	2.76148	0.330437	0	0	0.383672	0	0	0	0.234618	1.55389	0	5	8
CFTR	0	0	0	0	0	0	0	0	0	0	0	0	0	0	0	0	0	0	0	0	0	0	0	0	0	0	0	0	0	0	0	0	0	0	0.200277	0	0	0	0.0166897	0	0	1
CGN	0	0	0	0	0	0	0	0	0	0	0	0	0	0	0	0	0	0	0	0	0	0	0	0	0	0	0	0	0.188863	0	0	0	0.502986	0	0	0	0	0	0.0576541	0	0	2
CGNL1	0	0	0	0	0	0	0	0	0	0	0	0	0	0	0	0	0	0.181314	0	0	0	0	0	0	0	0	0	0	0	0	0	0	0	0	0	0	0	0.0151095	0	0	1	0
CGREF1	0	0	0	0	0	0	0	0	0	0	0	0	0	0	0	0	0	0	0	0	0	0	0	0	0.373715	0	0	0.215025	0	0	0	0	0	0	0	0	0	0	0.0490616	0	0	2
CGRRF1	0	0	0	0	0	0	0	0	0	0	0	0	0.4014	0	0	0	0	0	0	0	0	0	0	0	0	0	0	0	0	0	0	0	0	0	0	0	0	0.03345	0	0	1	0
CHAD	0	0	0	0	0	0	0	0	0	0	0	0	0	0	0.361536	0	0	0	0	0	0	0	0	0	0	0	0	0	0.755453	0.251043	0	0	0	0.191836	0	0	0	0.030128	0.099861	0	1	3
CHADL	0	0	0	0	0	0	0	0	0	0	0	0	0	0	0	0	0.694201	0	0	0	0	0	0.349674	0	0	0	0	0	0	0	0	0	0	0	0	0	0	0.0869896	0	0	2	0
CHAMP1	0	0	0	0	0	0	0	0	0	0	0	0	0	0	0	0	0	0	0	0	0	0	0	0	0	0	0	0.215025	0	0.502087	0	0	0	0	0	0	0	0	0.0597593	0	0	2
CHCHD1	0	0	0	0	0	0.0988124	0	0	0	0	0	0.146202	0	0	0	0	0	0	0	0	0	0	0	0	0	0	0	0	0	0	0	0	0	0	0	0	0.0204179	0	0	2	0	0
CHCHD10	1.80229	1.47377	1.6087	1.72096	1.50016	1.67981	1.72696	1.47217	1.50222	1.6608	1.77729	1.46202	1.6056	1.44312	1.80768	1.90062	3.12391	1.45051	1.6404	1.39328	1.92476	0.722189	2.79739	2.4357	2.24229	0.758278	0	2.15025	1.51091	0	1.65218	2.75365	2.51493	0.191836	1.20166	1.93816	1.6156	1.85376	1.40951	12	12	10
CHCHD2	1.35172	0.884261	1.16996	0.573653	0.75008	1.48219	1.4222	0.736087	1.50222	1.20785	1.03675	1.02342	0.8028	1.28277	0.361536	0.691135	0.694201	0.725257	1.43535	1.04496	1.76436	1.08328	2.44772	0.347957	0.373715	0.379139	0.431182	0.215025	0	0	1.32175	1.72103	1.50896	0	1.20166	1.93816	1.09503	1.05678	0.757552	12	12	9
CHCHD3	11.7149	12.0849	10.8221	12.1901	13.0514	12.3515	11.5808	12.6607	12.9191	11.7766	13.9221	11.1114	9.6336	10.5829	9.39993	15.8961	12.4956	10.6975	14.5586	15.6743	14.9169	7.94408	15.7353	11.8305	10.8377	13.4594	9.91718	11.1813	12.6538	7.78234	10.574	16.5219	16.0955	13.8122	14.2196	12.5981	12.1821	12.4471	12.4711	12	12	12
CHCHD4	1.05134	0.589508	0.438735	0.86048	1.20013	0.691687	0.304758	0.883304	0.751111	0.603926	0.888646	0.584809	0.8028	0.641387	0	0.345567	0.347101	0.181314	0.615151	0.696638	0.801982	0	1.74837	0.695914	0	0.758278	0	0.860099	0.377727	0.251043	0.660873	1.03262	1.00597	0.767344	0.60083	1.61514	0.737369	0.573019	0.660827	12	10	10
CHCHD5	0	0	0	0	0	0	0	0	0	0	0	0	0	0.160347	0	0	0	0.181314	0	0	0	0	0	0	0	0	0	0	0	0	0	0.344207	0.502986	0	0	0	0	0.0284718	0.0705994	0	2	2
CHCHD6	1.20153	1.47377	1.75494	1.14731	1.35014	1.48219	0.304758	0.736087	0.600889	1.20785	1.48108	1.46202	0.4014	0	0.361536	0.863918	0.694201	1.81314	1.43535	1.74159	1.60396	0.541642	0.349674	1.73978	0.560572	0.758278	0.431182	1.07512	1.13318	0.502087	2.97393	0.688414	1.50896	3.06938	1.40194	2.58422	1.18355	0.962184	1.3906	12	11	12
CHCHD7	0.300382	0.294754	0.438735	0.43024	0.600064	0.691687	0.50793	0.441652	0.450667	0.150982	0.740538	0.292405	0	0	0	0.172784	0	0	0.615151	0.696638	0.962379	0.180547	1.04902	0	0	0	0	0.43005	0	0	0	0.688414	1.00597	0.383672	0	0.646055	0.445003	0.306377	0.262847	12	6	5
CHD1	0	0	0	0	0	0	0	0.147217	0	0	0	0	0	0	0	0	0	0	0	0	0	0	0	0	0	0	0	0	0	0	0	0	0	0	0	0	0.0122681	0	0	1	0	0
CHD1L	0	0	0	0	0.150016	0.296437	0.203172	0.441652	0	0.301963	0.296215	0.292405	0	0	0	0	0	0	1.02525	0	0	0	0.699348	0	0	0	0	0	0	0	0	1.03262	0.502986	0	0	0	0.165155	0.143717	0.127967	7	2	2
CHD2	0	0	0	0	0	0	0	0	0	0	0	0	0	0	0	0	0	0	0	0	0	0	0	0	0	0	0	0	0	0	0	0	0.502986	0	0	0	0	0	0.0419155	0	0	1
CHD3	0	0	0	0	0	0	0.101586	0	0	0	0	0	0	0	0	0	0	0	0	0	0	0	0	0	0	0	0	0	0	0	0	0	0	0	0	0	0.00846549	0	0	1	0	0
CHD4	0	0	0	0	0	0	0	0	0	0	0	0	0	0	0	0.172784	0	0	0	0	0	0	0.349674	0	0	0.189569	0	0	0	0	0.660873	0	1.00597	0.383672	0.400553	0	0	0.0435381	0.220053	0	2	5
CHD6	0	0	0	0	0.150016	0	0	0	0	0	0	0	0	0	0	0	0	0	0	0	0	0	0	0	0	0	0	0	0	0	0	0	0	0	0	0	0.0125013	0	0	1	0	0
CHD7	0	0	0	0	0	0	0	0	0	0	0	0	0	0	0.723072	0.518351	0	0	0	0	0	0	0	0	0.747429	0	0.862363	0.860099	0	0	0.330437	0	0	0	0	0	0	0.103452	0.233361	0	2	4
CHD8	1.50191	1.47377	1.31621	1.00389	0.900095	0.790499	0.711101	0.883304	1.352	0.754908	1.48108	0.731012	0.8028	0	1.08461	0.172784	0.347101	0.181314	0.410101	0.348319	0	0.361095	0.349674	0	0.934286	1.13742	0.862363	0.43005	0.56659	0	0.330437	0.688414	2.51493	0.191836	0.400553	0	1.07498	0.33815	0.671406	12	9	10
CHD9	0.300382	0.147377	0.146245	0	0	0.296437	0.203172	0.147217	0.300445	0.150982	0	0.584809	0.8028	0.320693	0	0	1.0413	0.362629	0.410101	0	0.962379	0.180547	0.699348	0	0	0.758278	0	0	0.56659	0	0	0.344207	0	0	1.20166	0.646055	0.189755	0.398317	0.293066	9	8	5
CHDH	1.35172	0	0.584981	0	1.05011	0.395249	0.609515	1.03052	0.600889	0.905889	0	1.75443	0	0	0	0	0	0	0	0	0.320793	0	0	0	0	0	0	0	0.188863	0.251043	0	0	0	0	0	0	0.690275	0.0267327	0.0366589	9	1	2
CHEK1	0	0	0	0	0.150016	0	0	0	0	0	0	0	0	0	0	0	0	0	0	0	0	0	0	0	0	0	0	0	0	0	0	0	0	0	0	0	0.0125013	0	0	1	0	0
CHERP	0.450573	0.442131	0.29249	0.143413	0	0	0	0	0	0	0	0	0	0	0	0	0	0	0	0	0	0	0	0	0	0	0	0	0	0	0	0	0	0	0	0	0.110717	0	0	4	0	0
CHFR	0	0	0	0	0	0	0	0	0	0	0	0	0.4014	0	0	0	0	0	0	0	0	0	0.349674	0	0	0	0	0	0	0	0	0	0	0	0	0	0	0.0625895	0	0	2	0
CHGA	0	0	0	0	0.600064	0.296437	0.203172	0.294435	0.150222	0.452945	0.148108	0	0	0.48104	0.361536	0.863918	0	0.906572	0.20505	0.696638	0.801982	0.902736	0	0.695914	0.560572	0.379139	0.431182	1.7202	1.13318	0	0.660873	0.688414	1.00597	0.95918	0.60083	0.646055	0.178782	0.492949	0.732133	7	9	11
CHGB	0.450573	0.147377	0	0	0.450048	0	0.101586	0.441652	0.300445	0.150982	0	0	0	0	0	0.518351	0	0	0.615151	0	0	0	0	0	0	0	0	0.215025	0	0	0	0	0	0.191836	0.400553	0	0.170222	0.0944585	0.0672845	7	2	3
CHI3L2	0	0	0	0	0	0	0	0	0	0	0	0	0	0	0	0	0	0	0.20505	0	0	0	0	0	0	0	0	0	0	0	0	0	0	0	0	0	0	0.0170875	0	0	1	0
CHIA	0.300382	0.294754	0.146245	0.43024	0.300032	0	0.203172	0.147217	0	0.452945	0.444323	0.292405	0	0	0.361536	0.172784	0	0	0.20505	0.696638	0.320793	0.361095	0	0.695914	0.186857	0.189569	0.431182	0	0.56659	0	0	0	0	0.383672	0.200277	0.969082	0.250976	0.234484	0.243936	10	7	7
CHID1	0.150191	0.147377	0	0	0.150016	0.197625	0.101586	0	0.150222	0	0.148108	0.438607	0	0	0	0	0	0	0	0	0	0	0	0	0.186857	0	0	0	0.188863	0	0	0	0	0	0	0	0.123644	0	0.03131	8	0	2
CHIT1	0	0	0	0	0	0	0.101586	0.147217	0	0	0	0	0	0	0	0.172784	0	0	0.20505	0.348319	0	0	0	0.347957	0.186857	0	0	0.215025	0	0	0	0	0	0	0	0	0.0207336	0.0895091	0.0334902	2	4	2
CHKA	0	0	0	0	0	0	0	0	0	0	0	0	0	0	0	0	0	0.181314	0	0	0	0	0	0	0	0	0	0	0	0	0	0	0	0	0	0	0	0.0151095	0	0	1	0
CHKB	0.150191	0.294754	0.146245	0.43024	0.150016	0.296437	0.50793	0	0.150222	0.301963	0.296215	0.146202	0	0	0	0.172784	0	0.362629	0.20505	0	0	0.180547	0	0.347957	0	0.379139	0.862363	0.43005	0	0.502087	0	0	0.502986	0	0.400553	0	0.239201	0.105747	0.256431	11	5	6
CHL1	0	0	0.146245	0	0.150016	0	0	0	0.150222	0.150982	0	0	0	0	0	0	0	0.181314	0	0	0	0	0	0	0	0	0	0	0	0	0	0	0	0	0	0	0.0497887	0.0151095	0	4	1	0
CHM	0	0	0	0	0	0	0	0	0	0	0	0	0	0	0	0	0	0	0	0	0	0	0	0	0.373715	0	0	0	0	0	0	0	0	0	0	0	0	0	0.0311429	0	0	1
CHMP1A	0	0.147377	0	0.573653	0.75008	0.197625	0.203172	0	0.300445	0.603926	0.444323	0.292405	0	0.160347	0	0	0	0	0	0.348319	0	0.722189	0	0	0	0.189569	0	0	0.377727	0	0.330437	0	0	0.191836	0.200277	0	0.29275	0.102571	0.107487	9	3	5
CHMP1B	0	0	0	0	0	0	0.101586	0	0	0	0	0	0	0	0.361536	0	0.694201	0.181314	0.410101	0	0	0.361095	0	0.347957	0	0	0	0	0.377727	0	0.660873	0	0	0	0.200277	0	0.00846549	0.19635	0.10324	1	6	3
CHMP2A	1.35172	1.62115	1.31621	1.14731	1.35014	0.790499	0.812687	1.03052	1.352	0.905889	1.18486	0.877214	0	0.96208	0.361536	0.172784	1.3884	0.543943	1.84545	0.696638	0.641586	0.180547	1.3987	2.08774	0.560572	0	1.29354	1.50517	0.188863	0.251043	2.31306	1.03262	2.01194	1.15102	1.20166	0.969082	1.14502	0.856617	1.03988	12	11	11
CHMP2B	0	0.147377	0.146245	0.286827	0.300032	0.395249	0.203172	0	0.300445	0	0	0.292405	0	0.320693	0	0	0	0	0	1.04496	0.481189	0	0	0	0.186857	0	0	0	0.188863	0	0	0	0	0	0	0	0.172646	0.153903	0.03131	8	3	2
CHMP3	0.600765	0.884261	0.438735	1.14731	0.300032	0.395249	0.609515	0.58887	0.901334	0.301963	1.18486	1.02342	0.4014	0.320693	1.08461	0.518351	0	0.362629	0.615151	0	0	0.180547	0	0	0.186857	0.758278	0.431182	0.215025	0.188863	0	0	0	0	0	0.200277	0	0.698026	0.290282	0.16504	12	7	6
CHMP4A	0.150191	0.294754	0	0.43024	0	0.592874	0.101586	0.294435	0.300445	0.150982	0.59243	0.438607	0	0.160347	0	0	0	0	0.20505	0	0	0.722189	0	0	0	0.189569	0	0	0	0	0	0	0	0	0	0	0.278879	0.0906322	0.0157975	10	3	1
CHMP4B	3.00382	2.94754	3.50988	2.86827	2.40025	2.17387	2.23489	2.06104	3.30489	3.32159	2.22161	2.19303	0	2.56555	0.723072	2.0734	0.694201	1.63183	1.6404	3.48319	2.56634	0.902736	1.04902	1.39183	1.86857	2.84354	1.29354	1.93522	2.26636	1.25522	3.30437	1.72103	3.01792	1.91836	1.40194	3.5533	2.68673	1.56013	2.19828	12	11	12
CHMP4C	0	0	0	0	0	0.0988124	0	0	0	0	0	0	0	0	0	0	0	0	0	0	0	0	0	0	0	0	0	0	0	0	0	0	0	0	0	0.646055	0.00823436	0	0.0538379	1	0	1
CHMP5	0.150191	0.147377	0.146245	0.143413	0	0.592874	0.203172	0.147217	0.150222	0	0	0.146202	0.8028	0.160347	0.723072	0	0.694201	0.181314	0.20505	0	0.160396	0.180547	0.699348	0.347957	0	0	0	0	0	0	0	1.03262	0	0.191836	0	0	0.152243	0.346253	0.102038	9	10	2
CHMP6	0	0	0	0	0	0.197625	0.101586	0	0.150222	0	0.148108	0	0	0.160347	0.361536	0	0.694201	0	0	0.348319	0.160396	0.361095	0	0	0	0	0	0	0	0	0	0	0	0	0	0	0.049795	0.173824	0	4	6	0
CHMP7	0	0	0	0	0	0	0.101586	0	0	0	0	0	0	0	0	0	0	0	0	0	0	0	0	0	0	0	0	0	0.188863	0	0	0	0	0.191836	0	0	0.00846549	0	0.0317249	1	0	2
CHODL	0.450573	0.294754	0.29249	0.286827	0.900095	0.197625	0.609515	0.147217	0.600889	0.603926	0.59243	0.438607	0	0	0	0.691135	1.0413	0	0	1.04496	0	0	1.04902	1.04387	0.186857	0.758278	0	0.43005	0.377727	0.502087	0.330437	0.344207	0.502986	0.575508	0	0	0.451246	0.405857	0.334011	12	5	9
CHORDC1	0.450573	0.589508	0.146245	0.573653	0	0.592874	0.101586	0	0	0	0.740538	0	0	0.160347	0.361536	0	0	0	0	0.696638	0	0.541642	0	0	0	0	0	0	0	0.251043	0.330437	0	0	0	0	0	0.266248	0.14668	0.0484567	7	4	2
CHP1	0.901147	2.06328	1.16996	1.43413	0.900095	0.691687	0.304758	0.441652	0.901334	1.6608	0.296215	1.60823	0	0.96208	0	0.345567	0.694201	0.181314	0.410101	0.696638	0.481189	1.44438	0.349674	0.695914	0	0.189569	0	0.215025	0	0	1.32175	0	1.50896	0.383672	0.60083	0.646055	1.03111	0.521755	0.405488	12	10	7
CHPF	0	0	0	0	0	0	0	0	0	0	0	0	0	0	0	0	0	0	0	0	0	0.722189	0	0	0	0	0	0	0	0	0	0	0	0	0	0	0	0.0601824	0	0	1	0
CHPT1	0	0	0	0	0	0	0	0	0.150222	0.150982	0	0	0	0	0	0	0	0.181314	0	0	0	0	0	0.347957	0	0	0	0	0	0	0	0	0	0	0	0	0.0251003	0.0441059	0	2	2	0
CHRD	0	0	0.146245	0	0.450048	0	0.406344	0.147217	0	0	0	0	0.4014	0	0.361536	0	0	0.362629	0	0	0	0.722189	0	0.347957	3.36343	1.89569	6.03654	0	5.09931	1.50626	0.330437	0	0	0	0.400553	0.323027	0.0958212	0.182976	1.5796	4	5	8
CHRDL1	1.20153	0	0	0	0	0	0	0	0	0	0	0	0	0	0	0	0	0.181314	0	0	0	0	0	0	0	0	3.01827	0	0.755453	0	0	0	0	0	0	0	0.100127	0.0151095	0.314477	1	1	2
CHRDL2	0	0	0	0	0	0	0	0	0	0	0	0	0	0	0	0	0	0	0	0	0	0	0	0	0	0	0	0	0.188863	0	0	0	0	0	0	0	0	0	0.0157386	0	0	1
CHRM1	0	0	0	0	0	0	0	0	0	0	0	0	0	0	0.361536	0	0	0.181314	0	0	0	0	0	0	0	0	0	0	0	0	0	0	0	0	0	0	0	0.0452375	0	0	2	0
CHRNA2	0	0	0	0	0	0	0	0	0	0	0	0	0	0	0	0	0	0	0	0	0	0	0	0	0	0	0	0.215025	0	0	0	0	0	0	0	0	0	0	0.0179187	0	0	1
CHRNA7	0	0	0	0	0	0	0	0	0	0	0	0	0	0	0	0.172784	0	0	0	0	0	0	0	0	0	0	0	0.215025	0	0	0	0	0	0	0	0	0	0.0143986	0.0179187	0	1	1
CHRNA9	0	0	0	0	0	0	0	0	0	0	0	0	0	0	0	0.172784	0	0	0	0	0	0	0	0	0	0	0	0	0	0	0	0	0	0	0	0	0	0.0143986	0	0	1	0
CHRNE	0	0	0	0	0	0	0	0	0	0	0	0	0	0	0	0	0	0	0	0	0	0	0	0	0.186857	0	0	0	0	0	0	0	0	0	0	0	0	0	0.0155714	0	0	1
CHST1	0	0	0	0	0.150016	0	0	0	0	0	0	0	0	0	0	0	0	0	0	0	0	0	0	0	0	0	0	0	0	0	0	0	0	0	0	0	0.0125013	0	0	1	0	0
CHST12	0	0	0	0	0	0	0	0	0	0	0	0	0	0	0	0	0.347101	0	0	0	0	0	0	0	0.186857	0	0.431182	0	0	0	0	0	0	0	0	0	0	0.0289251	0.0515032	0	1	2
CHST13	0	0	0	0	0	0	0	0	0	0	0	0	0	0	0	0	0	0	0	0	0	0	0	0	0	0	0	0	0	0.251043	0	0	0	0	0	0	0	0	0.0209203	0	0	1
CHST14	0	0	0	0	0	0	0	0	0	0	0	0	0.4014	0	0.361536	0.172784	0.347101	1.45051	1.2303	0	0	0.180547	0	1.04387	3.73715	3.41225	14.229	3.4404	7.93226	5.27191	0.99131	0.344207	0	0.575508	0.60083	0	0	0.432338	3.3779	0	8	10
CHST3	0	0	0	0	0	0	0	0	0	0	0	0	0	0	0	0	0	0	0	0	0	0	0	0	0	0	0	0	0.188863	0	0	0	0	0	0	0	0	0	0.0157386	0	0	1
CHST6	0	0	0	0	0	0	0	0	0	0	0	0	0	0	0	0	0	0	0	0	0	0	0	0	0.373715	0.379139	4.31182	0	2.83295	1.00417	0	0	0	0	0	0	0	0	0.741816	0	0	5
CHST7	0	0	0	0	0	0	0	0	0	0	0	0	0	0	0	0	0	0	0.410101	0	0	0	0	0	1.12114	0.379139	0	0	0.188863	0	0	0	0	0	0	0	0	0.0341751	0.140762	0	1	3
CHST9	4.35554	3.38967	2.48617	2.29461	4.20045	3.26081	2.53965	3.386	4.80711	3.01963	3.25837	3.07025	1.2042	2.08451	2.16922	2.0734	1.7355	1.63183	2.25555	3.13487	5.61388	1.08328	4.54576	2.4357	2.05543	3.03311	0.431182	3.22537	2.0775	1.00417	3.30437	3.78628	3.01792	3.45305	2.80387	3.87633	3.33902	2.49731	2.67238	12	12	12
CHSY1	0	0	0	0	0	0.0988124	0.101586	0	0	0.150982	0.148108	0	0	0.160347	0	0	0	0	0	0	0	0	0	0	0	0	0	0	0	0	0	0	0	0	0	0	0.0416239	0.0133622	0	4	1	0
CHSY3	0	0	0	0	0	0	0	0	0	0	0	0	0	0	0	0	0	0	0	0	0	0	0	0	0	0	0	0	0	0.251043	0	0.688414	0	0	0	0	0	0	0.0782881	0	0	2
CHTOP	0.150191	0.589508	0.146245	0.43024	0	0.395249	0.304758	0.441652	0	0	0.444323	0.584809	0	0	0	0	0	0	0	0.348319	0.160396	0	0	0	0	0	0	0	0	0	0	0	0	0	0	0	0.290581	0.0423929	0	9	2	0
CIAO1	0	0	0	0	0	0	0	0	0	0	0	0	0	0	0	0	0	0	0	0	0	0.180547	0.349674	0	0	0	0	0	0	0	0	0	0	0	0	0	0	0.0441851	0	0	2	0
CIAO2A	0	0	0	0	0.150016	0	0	0	0	0	0	0	0	0	0	0	0	0	0	0	0	0.180547	0	0	0	0	0	0	0	0.251043	0	0	0	0	0	0	0.0125013	0.0150456	0.0209203	1	1	1
CIAO2B	0	0	0	0	0	0	0	0	0	0	0	0.146202	0	0	0	0	0	0	0	0	0	0	0	0	0	0	0	0	0	0	0	0	0	0	0	0	0.0121835	0	0	1	0	0
CIAO3	0	0	0	0	0	0	0	0	0	0	0	0	0	0	0.361536	0	0	0	0	0	0	0.180547	0.349674	0	0	0	0	0	0	0	0.330437	0	0	0	0	0.323027	0	0.0743131	0.0544553	0	3	2
CIAPIN1	0	0.147377	0.29249	0	0.450048	0.296437	0.203172	0.147217	0.901334	0.150982	0	0.146202	0	0	0	0.345567	0.347101	0	0.410101	0	0.320793	0	0.349674	0	0	0	0	0	0	0	0	0	0	0.95918	0.200277	0	0.227938	0.14777	0.0966214	9	5	2
CIC	0	0	0	0	0	0	0	0	0	0	0	0	0	0	0	0	0	0.362629	0	0	0	0	0	0	0	0	0	0	0	0	0	0	0	0	0.400553	0	0	0.0302191	0.0333794	0	1	1
CIDEA	0	0	0	0	0	0	0.101586	0	0	0	0	0	0	0	0	0	0	0	0	0	0	0	0	0	0	0	0	0	0	0	0	0	0	0	0	0	0.00846549	0	0	1	0	0
CILP	0	0	2.04743	0.286827	0.450048	0	1.72696	1.03052	0.751111	1.6608	0.148108	0.146202	3.2112	5.61213	22.4152	6.56578	13.5369	14.8678	8.61212	5.5731	3.68912	10.8328	3.14706	14.6142	13.08	27.6771	34.9257	11.3963	56.2813	43.4305	8.59135	16.5219	1.00597	3.64488	3.80526	3.23027	0.687334	9.38979	18.6325	9	12	12
CILP2	0	0	0	0	0	0	0	0	0	0	0	0	0	0	0	0	0	0	0	0	0	0	0.349674	0	0	0	0.431182	0	0.944316	0	0	0	0	0	0	0	0	0.0291395	0.114625	0	1	2
CIMAP1A	0	0	0	0	0	0	0	0	0.150222	0.150982	0	0	0	0.160347	0	0	0	0	0	0	1.28317	0	0	1.04387	0	0.568708	0	0	0	0	0.99131	0	0.502986	0.191836	0	0.646055	0.0251003	0.207282	0.241741	2	3	5
CIMAP1B	0	0	0	0	0	0	0	0	0	0	0	0	0	0	0	0	0	0	0	0	0	0	0	0	0	0	0	0	0	0	0	0	0	0	0.400553	0	0	0	0.0333794	0	0	1
CIMAP1C	0	0	0	0	0	0	0	0	0	0	0	0	0	0	0	0	0	0	0	0	0	0	0	0	0	0	0	0	0.188863	0	0	0	0	0	0	0	0	0	0.0157386	0	0	1
CIMAP2	0	0	0	0	0.150016	0	0	0	0	0	0	0	0	0	0	0	0	0	0	0	0	0.361095	0	0	0	0	0	0	0	0	0	0	0	0	0	0	0.0125013	0.0300912	0	1	1	0
CIMIP4	0.300382	0.442131	0.29249	0	0	0	0	0	0	0	0	0	0	0	0	0	0	0.181314	0	0	0.160396	0.361095	0	0	0.373715	0	0	0	0	0	0	0	0	0	0	0	0.0862503	0.0585671	0.0311429	3	3	1
CIP2A	0	0	0	0	0	0	0	0	0	0	0	0	0	0	0.361536	0	0	0	0	0	0	0	0	0	0	0	0	0	0	0	0	0	0	0	0	0	0	0.030128	0	0	1	0
CIR1	0	0	0	0	0	0	0	0	0	0	0	0	0	0	0	0	0	0	0	0	0.481189	0	0	0	0	0	0	0	0	0	0	0	0	0	0	0.646055	0	0.0400991	0.0538379	0	1	1
CIRBP	3.30421	0	2.19368	0.43024	2.8503	1.97625	1.62537	1.32496	1.65244	1.96276	0.740538	2.19303	1.6056	3.04659	2.89229	3.45567	0.347101	2.90103	2.25555	4.87646	4.17031	3.4304	2.44772	3.47957	2.42914	3.03311	0.862363	2.79532	2.0775	1.00417	3.96524	4.47469	3.5209	3.83672	2.00277	4.19936	1.68782	2.90902	2.85011	11	12	12
CIROP	0	0	0	0	0	0	0	0	0	0	0	0	1.2042	0	0	0	0	0	0	0	0	0	0	0	0	0	0	0	0	0	0	0	0	0	0	0	0	0.10035	0	0	1	0
CISD1	14.5685	13.4113	11.8459	12.7638	10.9512	14.9207	11.784	14.7217	10.2151	9.8138	13.774	13.4506	4.4154	8.65872	7.95379	8.29362	9.02462	6.52732	7.17677	6.96638	7.53864	5.41642	8.74185	8.35096	5.60572	9.09933	3.88063	7.09582	6.61021	5.52295	7.60004	7.22834	8.04777	8.44078	6.60913	7.1066	12.685	7.42204	6.90395	12	12	12
CISD2	0.150191	0.147377	0	0.143413	0.150016	0.0988124	0	0.147217	0.150222	0	0	0.292405	0.4014	1.12243	0	0.691135	0.347101	0.543943	0.615151	1.04496	0.320793	2.70821	0	1.04387	0.186857	0	0	0.215025	0	0.251043	0.99131	0	0.502986	0.575508	0.400553	0.969082	0.106638	0.736582	0.34103	8	10	8
CISD3	1.05134	0	0.731226	0.286827	1.05011	0.790499	0	1.03052	0	0.452945	1.33297	0.292405	0	0	0	0	0	0	0.20505	0	0.801982	0	0.699348	0	0.186857	0.189569	0	0.215025	0	0	0.330437	0.344207	0	0	0.400553	0	0.584903	0.142198	0.138887	9	3	6
CISH	0	0	0	0	0	0	0	0	0	0	0	0	0	0	0	0	0	0	0	0.348319	0	0	0	0	0	0	0	0	0	0	0	0	0	0	0	0	0	0.0290266	0	0	1	0
CIT	0	0	0.146245	0	0.150016	0.197625	0.101586	0	0.150222	0.150982	0.296215	0	0	0	1.08461	1.0367	0	0.543943	0.410101	0.348319	0	0	0	0	0.186857	0	0.431182	0	0.56659	0.502087	0	0	0	0.191836	0.200277	0	0.0994076	0.285306	0.173236	7	5	6
CITED2	0.300382	0	0.146245	0	0.150016	0.197625	0.101586	0.147217	0.150222	0.150982	0.148108	0	0	0	0	0	0	0	0	0	0	0	0	0	0	0	0	0	0.377727	0	0	0.344207	0	0	0	0	0.124365	0	0.0601611	9	0	2
CKAP4	3.60459	8.25311	5.84981	7.17067	4.95052	6.4228	4.36819	3.09157	6.00889	5.43533	4.59134	5.84809	10.4364	9.30011	6.86918	5.52908	12.8427	5.25812	9.84242	5.92142	9.46339	16.7909	16.4347	5.56731	3.55029	3.60182	4.743	6.0207	3.39954	1.7573	8.59135	8.60517	8.55076	5.37141	6.0083	10.3369	5.46624	9.52131	5.87804	12	12	12
CKAP5	0.150191	1.03164	0.731226	0.43024	0.600064	0.889311	0.914273	1.03052	0.901334	0.301963	0.740538	0.731012	0	1.12243	0	0.691135	0.694201	0.181314	0.410101	1.04496	0.641586	1.98602	1.04902	0.695914	0.186857	0.189569	0	0	0	0	0.330437	0.344207	0.502986	0.575508	0.801106	0.969082	0.704359	0.709723	0.324979	12	10	8
CKB	35.4451	41.5603	32.9052	42.0201	39.4542	36.4618	31.898	42.3986	41.3111	43.4827	47.0982	38.305	39.3372	34.4745	36.1536	39.7402	24.6441	37.1694	32.603	31.697	32.0793	32.318	36.3661	37.9273	40.3612	34.8808	28.0268	37.4143	41.7388	20.0835	38.0002	35.1091	29.1732	42.9713	32.6451	31.3337	39.3617	34.5425	34.3115	12	12	12
CKM	171.368	149.882	127.526	137.82	138.315	154.147	132.163	165.031	175.46	156.115	170.028	165.647	74.6604	77.9285	75.1995	93.1304	63.5194	71.2565	80.1747	78.0234	104.097	61.7472	93.7126	60.5445	72.5006	92.6995	57.3472	88.1602	86.4994	49.7066	76.9917	91.2148	82.9927	92.0813	92.1272	67.1897	153.625	77.8329	79.1259	12	12	12
CKMT1A	0	0	0	0	0	0	0	0	0	0	0	0	0	0	0	0	0	0	0	0	0	0	0	0	0	11.5637	0	0	0	0	0	8.60517	8.04777	0	9.61328	0	0	0	3.1525	0	0	4
CKMT2	134.421	123.06	115.534	119.607	135.614	128.258	113.471	130.435	141.81	127.579	131.668	126.026	68.238	72.6371	74.8379	84.3184	69.7672	75.4268	78.5343	79.765	109.551	65.8998	96.8597	71.3311	72.5006	84.9271	57.7783	86.44	75.5453	55.7316	78.9743	87.7728	93.5554	83.4486	87.5209	86.5713	127.29	78.9305	79.2305	12	12	12
CLASP1	0.600765	1.62115	1.02372	0.717067	0.75008	0.988124	1.32062	0.58887	0.901334	0.301963	1.03675	0.731012	0	2.24485	2.53075	0.691135	0.347101	0.362629	0.410101	0.348319	0.962379	0.722189	0	0.695914	0	0.568708	0	0.43005	0.56659	0	1.32175	0	2.01194	0.767344	1.40194	3.23027	0.881787	0.776281	0.858216	12	10	8
CLASP2	1.20153	1.32639	1.90119	1.57755	1.05011	1.08694	2.03172	1.47217	1.50222	1.50982	1.77729	1.31582	0	0.801733	0	0.172784	0	0	0.615151	0	1.12278	0.361095	0.349674	0	0	0.189569	0	0.43005	0.377727	0.251043	0.660873	0	2.01194	1.15102	0.801106	1.29211	1.4794	0.285268	0.59712	12	6	9
CLC	0	0	0	0	0	0	0	0	0	0	0	0	0	0	0	0	0	0	0	0	0	0.180547	0	0	0	0	0	0	0	0	0	0	0	0	0	0	0	0.0150456	0	0	1	0
CLCA1	0	0	0	0	0	0	0	0	0	0	0	0	0	0	0	0	0	0	0	0	0	0	0	0	0	0.189569	0	0	0	0	0	0	0.502986	0	0	0	0	0	0.0577129	0	0	2
CLCC1	0	0	0	0	0	0.0988124	0	0	0.150222	0	0	0	0	0	0	0	0.347101	0	0	0	0	0	0	0.347957	0	0	0	0	0	0	0	0	0	0	0	0	0.0207529	0.0579215	0	2	2	0
CLCN1	0	0	0	0	0	0	0	0	0	0	0	0	0	0	0	0	0.347101	0	0	0	0	0	0	0	0	0	0	0	0	0	0.330437	0	0	0	0	0	0	0.0289251	0.0275364	0	1	1
CLCN2	0	0	0.146245	0	0	0	0	0	0	0	0	0	0	0	0	0	0	0	0	0	0	0	0	0	0	0	0	0	0	0	0	0	0	0	0	0	0.0121871	0	0	1	0	0
CLCN3	0	0	0	0	0	0	0	0	0	0	0	0	0	0	0	0	0	0	0	0	0	0.180547	0	0	0	0	0	0	0	0	0	0	0	0	0	0	0	0.0150456	0	0	1	0
CLCN6	0	0	0	0	0	0	0.101586	0	0	0	0	0	0.8028	0	0	0	0	0	0.20505	0	0	0	0	0	0	0	0	0	0	0	0	0	0	0	0	0	0.00846549	0.0839876	0	1	2	0
CLCN7	0.150191	0.147377	0	0.143413	0	0.197625	0.101586	0.147217	0	0	0.296215	0.146202	0	0	0	0	0.347101	0	0	0	0	0	0	0	0	0	0	0	0	0.502087	0	0	0.502986	0	0	0.646055	0.110819	0.0289251	0.137594	8	1	3
CLCNKB	0	0	0	0	0.300032	0.592874	0.101586	0.147217	0	0	0	0	0	0	0	0	0	0	0	0	0	0	0	0	0	0	0	0	0	0	0	0	0	0	0	0	0.0951424	0	0	4	0	0
CLDN11	0	0	0	0	0	0	0	0	0	0	0	0	0	0	0	0	0	0	0	0	0	0	0	0	0	0	0	0	0.188863	0	0	0	0	0	0	0	0	0	0.0157386	0	0	1
CLDN2	0.150191	0	0	0	0	0	0	0	0	0	0	0	0	0	0	0	0	0	0	0	0	0	0	0	0	0	0	0	0	0	0	0	0	0	0	0	0.0125159	0	0	1	0	0
CLEC10A	0	0	0	0	0	0	0.101586	0	0	0	0	0	0	0	0	0	0	0	0	0	0	0	0	0	0	0	0	0	0	0	0	0	0	0	0	0	0.00846549	0	0	1	0	0
CLEC11A	0	0	0	0	0	0	0	0	0	0	0	0	0	0	0	0	0.347101	0	0	0	0	0	0	0	0	0	0	0	0.188863	0	0	0	0	0	0	0	0	0.0289251	0.0157386	0	1	1
CLEC12B	0	0	0	0	0	0	0	0	0	0	0	0	0	0	0	0	0	0	0	1.04496	0	0	0.349674	0	0.186857	0.189569	0	0	0	0	0	0	0	0	0	0	0	0.116219	0.0313689	0	2	2
CLEC14A	0.150191	0.147377	0	0	0.300032	0	0.203172	0	0	0	0	0	0	0.641387	0	0	0.694201	0.181314	0	0.348319	0.320793	0.180547	0	0	0	0.189569	0	0	0	0	0	0.344207	0	0.191836	0.200277	0.323027	0.066731	0.197213	0.104076	4	6	5
CLEC16A	0	0	0	0	0	0	0	0	0	0.150982	0.296215	0	0.8028	0.160347	0	0	0	0	0.410101	0	0.481189	0.361095	0.349674	0	0	0.379139	0.431182	0	0	0	0	0.344207	0	0	0	0	0.0372664	0.213767	0.0962106	2	6	3
CLEC18C	0	0	0	0	0	0	0	0	0	0	0	0	0	0	0.723072	0	0	0	0	0.696638	0	0	0	0.347957	0.373715	0	0	0	0	0	0.99131	0	0	0	0	0	0	0.147306	0.113752	0	3	2
CLEC1B	0	0	0	0	0	0	0	0	0	0	0	0	0	0	0	0	0	0	0	0	0	3.24985	0	0	0	0	0	0	0	0	0	0	0	0	0	0	0	0.270821	0	0	1	0
CLEC2L	0	0	0	0	0	0	0	0	0	0	0	0	0	0	0	0	0	0	0	0	0	0.541642	0	0	0	0	0	0	0	0	0	0	0	0	0	0	0	0.0451368	0	0	1	0
CLEC3B	0	0	0.438735	0	0.300032	0.0988124	0.609515	0	0	0	0	0.584809	26.091	14.4312	14.823	17.2784	12.8427	13.7799	14.1485	5.22478	0.160396	4.69423	3.14706	7.65505	12.3326	9.2889	20.6967	15.6968	12.2761	13.0543	2.31306	4.13048	0	4.22039	3.00415	0.969082	0.169325	11.1897	8.16521	5	12	11
CLEC7A	0	0	0	0	0	0	0	0	0	0	0	0	0	0	0	0	0	0	0	0	0	0	0.349674	0	0	0	0	0	0	0	0	0	0	0	0	0	0	0.0291395	0	0	1	0
CLGN	1.35172	0.294754	1.16996	0.573653	1.50016	2.76675	0.812687	3.97487	3.00445	0.905889	1.48108	0.438607	0.4014	2.88624	1.08461	2.59175	0.347101	1.81314	0.820202	3.13487	3.52872	3.0693	0.699348	5.21935	1.12114	2.4644	1.72473	3.4404	2.64409	0.251043	3.30437	2.75365	5.02986	3.06938	2.20304	1.93816	1.52288	2.133	2.49536	12	12	12
CLIC1	4.50573	5.30557	5.41107	6.88384	4.50048	3.95249	3.65709	2.64991	3.45511	6.19024	5.47998	4.82468	8.028	9.94149	9.76147	8.4664	9.37172	9.24703	7.17677	6.96638	5.77427	15.5271	6.99348	8.69892	6.16629	6.06622	8.19245	4.3005	5.6659	8.03339	3.6348	4.8189	5.53284	4.98773	4.20581	5.16844	4.73468	8.82942	5.56444	12	12	12
CLIC2	0	0.147377	0	0.143413	0.300032	0	0.101586	0	0	0	0	0	0	0	0	0	0	0	0.20505	0.348319	0	0	0	0	0	0	0	0	0	0	0	0	0	0	0.200277	0	0.0577007	0.0461141	0.0166897	4	2	1
CLIC4	12.9164	14.2956	15.9407	14.3413	14.1015	14.723	13.6125	12.9551	15.4729	16.9099	14.0702	16.3747	10.035	17.7985	15.1845	11.9221	21.8673	13.5986	17.6343	10.7979	11.3882	13.18	15.036	12.8744	8.96915	6.8245	9.486	7.31084	13.2204	3.26356	14.2088	8.94938	17.6045	11.702	11.4158	12.275	14.6428	14.2764	10.4358	12	12	12
CLIC5	3.00382	2.65278	2.04743	3.44192	1.65017	2.07506	2.1333	2.5027	2.85422	1.05687	2.96215	2.63164	0.4014	6.09317	2.16922	3.97402	3.12391	2.35709	3.28081	2.78655	2.08515	3.79149	3.84641	4.17548	1.12114	1.70613	0	1.7202	2.26636	0.251043	3.6348	1.03262	4.02389	3.26121	4.00553	3.5533	2.41767	3.17373	2.21469	12	12	11
CLIC6	0	0	0	0	0.150016	0.691687	0.50793	1.03052	0	0	0	0	0	1.60347	0	1.72784	0	0	0	0	0	0	0	0	0	0	0	0.43005	0	0	0	0	0	0	0	0	0.198346	0.277609	0.0358375	4	2	1
CLINT1	0	0	0.29249	0.143413	0	0.494062	0.101586	0.441652	0.751111	0.452945	0.59243	0.438607	0	0.641387	1.08461	0	0	0.725257	0	0.696638	0.160396	1.80547	0	0.347957	0.373715	0.379139	0	0	0	0	0.330437	0	0	0	0.400553	0.646055	0.309025	0.455143	0.177491	9	7	5
CLIP1	0.600765	0.736885	0.877471	1.86437	0.600064	0.395249	0.812687	0.147217	0	0.754908	0.296215	1.46202	0.4014	0.320693	0.361536	1.20949	0.347101	0.181314	0.20505	0.696638	0.320793	0.722189	0.699348	1.04387	0.747429	0.379139	0.431182	0.860099	0.377727	0.251043	1.32175	0.344207	0	0.95918	0.60083	0.646055	0.712321	0.542452	0.576553	11	12	11
CLIP2	0	0	0	0	0	0	0	0	0	0	0	0	0.4014	0	0	0.172784	0	0	0	0	0	0.722189	0	0	0	0	0.862363	0	0	0	0	0	0	0	0	0	0	0.108031	0.0718636	0	3	1
CLK1	0	0	0	0	0	0	0	0	0	0	0	0	0	0	0	0	0	0.181314	0	0	0	0	0	0	0	0	0	0	0	0	0	0	0	0	0	0	0	0.0151095	0	0	1	0
CLK3	0	0	0	0	0	0	0	0	0	0	0	0	0	0	0	0	0	0	0	0	0	0	0	0	0	0	0	0	0	0	0	0	0	0.191836	0	0	0	0	0.0159863	0	0	1
CLK4	0	0	0	0	0	0	0	0	0	0	0	0	0	0	0	0	0	0	0	0	0	0	0	0	0	0.189569	0	0	0	0	0	0	0	0	0	0	0	0	0.0157975	0	0	1
CLLU1-AS1	0	0	0	0	0	0	0	0	0	0	0	0	0	0	0	0	0	0	0	0	0	0	0	0	0	0	0	0	0	0.251043	0	0	0	0	0	0	0	0	0.0209203	0	0	1
CLMN	0.450573	0.294754	0.438735	0.573653	0	0.592874	0.304758	0.58887	0.751111	0.452945	0.444323	0.438607	0	0	0	0	0	0	0	0	0	0	0	0	0	0	0	0	0	0	0	0	0	0	0	0	0.444267	0	0	11	0	0
CLN3	0	0	0	0	0	0	0	0	0	0	0	0	0	0	0	0	0	0.362629	0	0	0	0	0	0	0	0	0	0	0	0	0	0	0	0	0	0	0	0.0302191	0	0	1	0
CLNK	0	0	0	0	0	0	0	0	0	0	0	0	0	0.641387	0	0.518351	0	0	0	0.696638	0	0	0	0	0.373715	0	0	0.860099	0.944316	0	0	0	0	0.767344	0	0	0	0.154698	0.245456	0	3	4
CLNS1A	0.600765	0	0.146245	0	0	0	0.101586	0.147217	0.150222	0	0	0.146202	0	0	0	0.172784	0	0	0	0	0	0	0	0	0	0	0	0	0	0	0	0	0	0	0	0	0.107686	0.0143986	0	6	1	0
CLOCK	0	0	0	0	0.150016	0.494062	0.203172	0.294435	0.150222	0.301963	0	0.438607	0	0	0	0	0	0	0	0	0	0	0.349674	0	0	0	0	0	0	0	0	0	0	0	0	0	0.169373	0.0291395	0	7	1	0
CLPB	1.35172	1.9159	1.02372	1.72096	2.25024	0.988124	0.812687	1.91383	2.40356	1.20785	1.33297	2.48544	0.4014	1.28277	2.16922	1.72784	0.694201	0.725257	1.2303	2.78655	0.962379	0.902736	1.74837	1.73978	0.373715	0.947847	0.862363	1.50517	0.56659	0	0.660873	0	1.00597	2.1102	2.20304	3.23027	1.61725	1.36423	1.12217	12	12	10
CLPP	0	0	0	0.143413	0	0	0	0	0	0	0	0	0	0.160347	0	0	0	0	0	0	0	0	0.349674	0	0	0	0	0	0	0	0	0	0	0	0	0	0.0119511	0.0425017	0	1	2	0
CLPS	0	0	0	0	0	0	0	0	0	0	0	0	0	0	0	0	0	0	0.20505	0	0	0	0	0	0	0	0	0	0	0	0	0	0	0	0	0	0	0.0170875	0	0	1	0
CLPTM1	0.600765	0.589508	1.02372	0.717067	0.900095	0.988124	0.609515	1.03052	1.50222	0.754908	0.59243	0.292405	0	0.160347	0	0.172784	0	0	0.410101	0	0.160396	0	1.3987	0	0.186857	0	0	0	0	0.251043	0	0.344207	0	0.575508	0.200277	0.323027	0.800106	0.19186	0.156743	12	5	6
CLPX	1.20153	0.589508	0.877471	0.86048	1.20013	0.889311	0.914273	0.294435	0.751111	0.603926	0.296215	0.731012	0	0	0	0.345567	0	0.181314	0.410101	0	1.12278	0	0	0	0	0.189569	0	0	0	0	0.660873	0.344207	0	0.383672	0.60083	0.969082	0.76745	0.171647	0.262353	12	4	6
CLSTN2	0	0	0	0	0	0	0	0	0	0	0	0	0.4014	0	0.361536	0	0	0	0	0.696638	0	0	0.699348	0	0.186857	0	0	0	0	0	0	0	0	0	0	0	0	0.17991	0.0155714	0	4	1
CLSTN3	0	0	0	0	0	0	0	0	0	0	0.148108	0	0	0	0	0	0	0	0	0	0	0	0	0	0	0	0	0	0	0	0	0	0	0	0	0	0.0123423	0	0	1	0	0
CLTA	0.450573	0.147377	0.29249	0.286827	0.150016	0	0.304758	0.441652	0.150222	0.150982	0.296215	0.731012	2.007	0.96208	1.08461	1.55505	1.0413	1.45051	0.615151	1.39328	0.962379	2.88876	1.74837	2.78365	0.747429	0.189569	1.29354	0.645075	0.755453	0.251043	0.99131	0.688414	0.502986	0.767344	0.200277	0.323027	0.28351	1.54101	0.612956	11	12	12
CLTB	4.20535	5.89508	3.94862	6.16677	4.50048	5.13824	3.55551	4.71096	4.20622	4.98239	4.29512	3.80126	7.2252	6.73456	7.95379	5.70186	6.24781	5.43943	7.17677	6.26974	5.29308	5.41642	8.0425	5.21935	5.04515	3.79139	6.46772	2.79532	3.02181	2.51043	6.60873	6.88414	5.53284	5.75508	4.00553	7.1066	4.61717	6.39338	4.9604	12	12	12
CLTC	41.0022	55.8558	47.8222	49.3342	45.1548	44.4656	47.9485	45.9318	43.8649	43.6337	38.3599	38.1588	61.4142	59.9697	49.8919	51.3167	54.1477	52.2185	47.5717	51.8995	46.6754	68.0663	68.5361	49.4099	36.2503	34.3121	30.1827	38.4894	33.6177	26.1085	47.9133	53.0079	54.3225	44.6978	33.2459	47.485	45.1277	55.0931	39.9694	12	12	12
CLTCL1	0	0	0	0	0	0	0	0	0	0	0	0	0	12.6674	9.39993	0	0	0	9.22727	10.4496	0	0	0	0	10.2771	8.34106	0	0	0	0	0	12.3914	13.0776	0	9.21272	0	0	3.47868	4.44167	0	4	5
CLU	4.80612	7.6636	10.0909	10.8994	8.25087	6.81805	9.54908	7.06644	5.55822	9.96478	7.99781	7.45632	55.7946	50.0282	79.1764	49.4161	46.8586	67.6303	61.3101	33.0903	36.7308	59.4001	35.6667	47.3221	106.322	82.2732	159.537	81.0644	122.006	102.677	52.209	42.3374	31.1851	41.4366	37.4517	36.8251	8.01013	51.8687	74.6103	12	12	12
CLUH	3.00382	0.736885	1.31621	2.00779	1.20013	1.18575	1.32062	1.17774	2.704	1.50982	0.888646	1.16962	0.4014	0.160347	0.361536	0	0.694201	0	0.410101	0	1.60396	0.361095	1.04902	1.04387	0.186857	0	0.862363	0	0	0.502087	0.660873	0.688414	0	0.383672	0.200277	0.646055	1.51842	0.507128	0.344216	12	9	8
CLUL1	0	0	0	0	0	0	0	0	0	0	0	0	0	0	0	0	0	0	0.20505	0	0	0	0	0	0	0	0	0	0	0	0	0	0	0	0	0	0	0.0170875	0	0	1	0
CLVS1	0	0	0	0	0	0	0	0	0	0	0	0	0.8028	0	0	0	0	0	0.410101	0	0	0	0	0	0	0	0	0	0	0	0	0	0	0	0	0	0	0.101075	0	0	2	0
CLYBL	2.70344	0.884261	1.90119	0	1.95021	1.581	0.914273	0.736087	0	2.11374	1.77729	1.31582	1.2042	0.160347	0	0.863918	0	0	2.0505	2.43823	0.481189	0.361095	0.699348	0.347957	0	0.189569	0	0	0.56659	0	0.660873	0.688414	0.502986	3.64488	2.00277	1.61514	1.32311	0.717232	0.822601	10	9	8
CMA1	0.150191	0.442131	3.94862	0.573653	0.600064	0.889311	2.03172	0.883304	2.10311	0.754908	0	0.877214	7.6266	1.92416	6.14611	4.66516	2.0826	0.543943	10.4576	4.17983	4.97229	0	4.19609	0.347957	5.97943	4.3601	1.72473	1.50517	0.377727	0	0	5.50731	0	1.15102	0.60083	1.93816	1.10452	3.92853	1.92871	11	11	9
CMAS	0.600765	1.32639	1.16996	0.573653	0.900095	0.296437	0.711101	0.294435	1.05156	1.20785	0.148108	0.731012	0	0.641387	0	0.345567	1.3884	0.362629	0.410101	1.74159	0.481189	0.541642	0.699348	0.347957	0.186857	0	0.431182	0	0	0	0.660873	0.344207	0.502986	0	1.60221	0.323027	0.750947	0.579985	0.337612	12	10	7
CMBL	4.95631	5.7477	5.70356	4.73264	6.30067	5.43468	5.68881	5.29983	3.60533	4.98239	4.29512	4.09367	2.4084	6.25352	3.25382	2.0734	1.3884	1.81314	5.94646	5.92142	2.24555	2.34711	2.44772	5.21935	4.48457	2.08526	2.15591	2.79532	2.45522	1.50626	6.27829	3.78628	10.5627	4.22039	8.01106	4.19936	5.07006	3.44319	4.37839	12	12	12
CMC1	0.300382	0.294754	0	0.143413	0.900095	0.395249	1.01586	0.736087	1.05156	0.452945	1.33297	0.146202	0	0	0	0.863918	0	0.362629	0	0	0.641586	0.361095	0.349674	0.347957	0.747429	0.947847	0.431182	1.50517	0.377727	0	0	0	0	0.191836	0.200277	0	0.564126	0.243905	0.366789	11	6	7
CMC2	1.35172	1.47377	1.90119	1.29072	1.95021	1.48219	2.03172	1.76661	2.85422	1.50982	1.33297	1.60823	0	0.48104	0	0.691135	0.347101	0.181314	0.820202	1.74159	1.44357	0.180547	1.3987	0.347957	0.373715	0.947847	0	0	0.377727	0	0.99131	1.72103	1.00597	0.95918	0.801106	0.646055	1.71278	0.636096	0.651995	12	10	9
CMC4	0	0	0	0.143413	0	0.0988124	0.406344	0	0.150222	0	0.148108	0	0.4014	0.320693	0	0.345567	0	0	0.20505	1.39328	0.801982	0	1.3987	0.695914	0	0	0	0	0	0	0.330437	1.03262	1.00597	0.575508	1.00138	0	0.0789083	0.463548	0.328827	5	8	5
CMIP	0	0	0	0	0	0	0	0	0	0	0	0	0	0	0	0	0	0	0	0	0	1.26383	0	0	0	0	0	0	0	0	0	0	0	0	0	0	0	0.105319	0	0	1	0
CMPK1	6.00765	6.33721	5.26482	5.59312	6.6007	6.52162	6.09515	7.06644	7.66133	6.34122	6.66484	6.1405	6.8238	6.57421	6.14611	8.4664	4.85941	6.70863	6.35656	7.31469	7.69903	7.22189	6.99348	5.56731	6.16629	5.30795	6.03654	6.45075	6.79908	4.76982	7.60004	4.13048	5.53284	6.33059	6.0083	5.49147	6.35788	6.72763	5.88535	12	12	12
CMPK2	0	0	0	0	0	0	0	0	0	0	0	0	0	0	0.361536	0	0	0	0.20505	0	0	0	0	0	0	0	0	0	0	0	0	0	0	0	0	0	0	0.0472155	0	0	2	0
CMSS1	0	0	0.146245	0.143413	0	0	0	0	0	0	0	0	0	0	0	0	0	0	0	0	0	0	0	0	0	0	0	0	0	0	0	0	0	0	0	0	0.0241382	0	0	2	0	0
CMTM5	0	0	0	0	0	0	0	0	0	0	0	0	0	0	0	0	0	0	0	0	0	5.23587	0	0	0	0	0	0	0	0.75313	0	0	0	0	0	0	0	0.436323	0.0627608	0	1	1
CMTM6	0	0	0	0	0	0	0	0	0	0	0	0	0	0	0	0	0	0	0	0	0	1.08328	0	0	0	0	0	0	0	0	0	0	0	0	0	0	0	0.0902736	0	0	1	0
CMTR2	0	0	0	0	0	0	0	0	0	0	0	0	0	0	0	0	0	0	0	0	0	0	0	0	0	0	0	0	0	0	0	0.344207	0.502986	0	0	0	0	0	0.0705994	0	0	2
CMYA5	3.75478	1.9159	3.50988	2.72485	5.55059	6.22518	2.33648	5.59426	4.80711	4.68043	4.14701	5.9943	0	2.08451	1.80768	2.24619	1.0413	0.362629	2.66566	3.48319	3.20793	0.180547	1.3987	2.4357	0	1.13742	0	2.5803	1.13318	0.251043	2.64349	1.03262	2.51493	1.91836	6.60913	7.1066	4.27006	1.74283	2.24392	12	11	10
CNBP	2.85363	2.50541	2.9249	3.15509	2.8503	2.17387	2.1333	2.64991	2.55378	2.56669	2.81404	2.48544	2.8098	2.24485	3.25382	2.76454	2.0826	2.35709	2.25555	1.74159	1.60396	1.80547	2.44772	1.04387	4.85829	2.65397	1.72473	2.79532	4.53272	1.00417	2.31306	0.688414	2.01194	1.91836	3.00415	3.23027	2.63886	2.20091	2.56128	12	12	12
CNDP1	0	0	0	0	0	0	0	0	0	0	0	0	0.4014	0	0	0	0	0	0	0	0	0	0	0	0	0	0	0	0	0	0	0	0	0	0	0	0	0.03345	0	0	1	0
CNDP2	10.0628	13.4113	9.35969	9.17845	9.60102	8.7943	7.31419	11.7774	10.9662	10.4177	13.774	10.088	5.6196	10.9036	7.59225	7.77526	9.71882	9.97229	8.61212	9.40461	9.94458	9.20791	7.69282	5.56731	6.35315	4.17053	4.31182	6.0207	5.09931	0.251043	7.93048	5.1631	8.55076	8.44078	9.01245	11.306	10.3954	8.50093	6.38417	12	12	12
CNGA1	0	0	0	0	0	0	0	0	0	0	0	0	0	0	0	0	0	0	0	0	0	0	0	0	0.186857	0	0	0	0	0	0	0	0	0	0	0	0	0	0.0155714	0	0	1
CNGA4	0.150191	0	0.146245	0	0	0	0	0	0	0	0	0	0	0	0	0	0	0	0	0	0	0	0.349674	0	0	0	0	0	0	0	0	0	0	0	0	0	0.024703	0.0291395	0	2	1	0
CNGB1	0	0	0	0	0	0	0	0	0	0	0	0	0	0	0.361536	0	0	0	0	0	0	0	0	0	0	0	0	0	0	0	0	0	0	0	0	0	0	0.030128	0	0	1	0
CNIH4	0	0	0.584981	0.573653	0.150016	0.395249	0.203172	0.294435	0.300445	0	0.296215	0.292405	0.4014	0.641387	0.361536	0	0.694201	0.181314	0.20505	1.04496	0.481189	0.722189	0	1.04387	0	0	0	0	0	0	0.330437	0.688414	1.00597	0	0.200277	0	0.257548	0.481424	0.185425	9	10	4
CNN1	0.750956	1.76852	4.38735	9.32187	0.300032	0.494062	4.67295	5.29983	0.450667	6.34122	0.148108	6.4329	8.028	3.68797	2.89229	0.863918	4.85941	1.99446	0.820202	2.43823	0.801982	3.79149	0.349674	2.4357	3.36343	5.49751	6.46772	0.860099	1.13318	1.50626	6.93917	4.8189	2.01194	0.767344	2.6036	1.29211	3.36404	2.74694	3.10511	12	12	12
CNN2	0.450573	0.147377	0.584981	0.286827	0.450048	0.395249	0.304758	0	0.600889	0.905889	0.148108	1.02342	6.8238	0.801733	1.08461	0.863918	0.694201	0.906572	1.02525	1.04496	1.28317	8.12463	1.3987	0	0.747429	0.758278	3.44945	0.215025	0.188863	0.502087	0.99131	1.37683	1.00597	0.191836	0.200277	0.646055	0.44151	2.00429	0.856118	11	11	12
CNN3	0.901147	0.147377	0.584981	0.143413	0.75008	0.790499	0.609515	0.147217	0.901334	0.754908	0.444323	0.877214	5.6196	1.44312	0.723072	1.72784	1.0413	1.63183	2.25555	2.08991	2.24555	3.24985	2.44772	0.695914	1.12114	0.758278	2.58709	1.50517	0.56659	0.251043	1.32175	2.40945	2.51493	0.191836	1.20166	1.29211	0.587667	2.09761	1.31009	12	12	12
CNNM1	0.150191	0.147377	0.584981	0	0	0	0	0	0	0	0	0	0	0	0	0	0	0	0	0	0	0	0	0	0	0	0	0	0	0	0	0	0	0	0	0	0.0735457	0	0	3	0	0
CNOT1	0	0	0	0	0	0	0.101586	0	0	0.150982	0	0	0	0	0	0	0	0	0	0	0	0	0	0	0.186857	0	0	0	0	0	0	0	0	0	0	0	0.0210473	0	0.0155714	2	0	1
CNOT10	0	0	0	0	0	0	0	0	0	0	0	0	0	0	0	0	0.347101	0	0	0	0	0	0.699348	0	0	0	0	0	0	0	0	0	0	0.383672	0	0	0	0.087204	0.0319727	0	2	1
CNOT11	0	0	0	0	0	0	0	0	0	0	0	0	0	0	0	0.172784	0	0	0	0	0	0.180547	0	0	0	0	0	0	0.377727	0	0	0	0	0.191836	0	0	0	0.0294442	0.0474635	0	2	2
CNOT2	0	0	0	0	0	0	0	0	0	0	0	0	0	0	0	0.172784	0	0	0	0	0	0	0	0	0	0	0	0	0	0	0	0	0	0	0	0	0	0.0143986	0	0	1	0
CNOT3	0.150191	0.294754	0.584981	0.573653	0.150016	1.08694	0.203172	0.736087	0.600889	0.452945	0.296215	0.877214	0	0	0	0	0	0	0	0	0	0	0	0	0	0	0	0	0	0	0	0	0	0	0	0	0.500588	0	0	12	0	0
CNP	0	0.442131	0.731226	0.286827	0.300032	0.592874	0.812687	0.147217	0.150222	0.150982	0.296215	0.584809	1.6056	0.48104	0.361536	0.172784	0	0	0.410101	0.348319	0.320793	1.80547	1.04902	0	0	0	0.862363	0	0.188863	0	0	2.06524	1.00597	0.383672	0.400553	0	0.374602	0.546222	0.408889	11	9	6
CNPY3	0	0	0	0	0	0	0	0	0	0	0	0	0	0	0	0	0	0	0	0	0	0	0.349674	0	0	0	0	0	0	0	0	0	0	0	0	0.323027	0	0.0291395	0.0269189	0	1	1
CNPY4	0	0	0	0	0	0	0	0	0	0	0	0	0	0	0	0	0	0	0	0	0	0	0	0	0	0	0	0	0	0	0	0.344207	0	0	0	0	0	0	0.0286839	0	0	1
CNR2	0	0	0	0	0	0	0	0	0	0	0	0	0	0	0	0	0	0.181314	0	0	0	0	0	0	0	0	0	0	0	0	0.330437	0	0	0	0.400553	0	0	0.0151095	0.0609158	0	1	2
CNRIP1	1.50191	1.32639	1.16996	0.43024	1.35014	1.08694	0.914273	0.883304	1.352	0.754908	0.444323	0.146202	0	0.48104	0	0.345567	0.694201	1.08789	0.410101	1.04496	0.962379	0.722189	2.09804	1.04387	0.186857	1.13742	0	0.645075	0.188863	0.75313	0.99131	0.344207	0.502986	0.383672	0	0.323027	0.946716	0.740853	0.454712	12	10	10
CNST	0	0	0	0	0	0	0	0	0	0	0	0	0	0	0	0	0	0	0	0	0	0.180547	0	0	0	0	0	0	0	0	0	0.344207	0	0	0	0	0	0.0150456	0.0286839	0	1	1
CNTLN	0	0	0	0	0	0	0	0	0	0	0	0	0	0.48104	0.361536	0.345567	0.347101	0	0	0.696638	0	0	0.349674	0.347957	0.373715	0	0	0	0	0	0	0	0	0.191836	0	0.323027	0	0.244126	0.0740482	0	7	3
CNTN1	0	0	0	0	0	0	0.101586	0	0	0	0	0	0	0	0	0	0	0	0	0	0	0	0	0	0	0	0	0	0	0	0	0	0	0	0	0	0.00846549	0	0	1	0	0
CNTN2	0.450573	0.736885	0.877471	0.717067	0.75008	0.691687	0.50793	0.441652	0	0	0	0	0.8028	0.801733	0	0	1.3884	0.543943	0.410101	0	0	0.361095	0.699348	0	0	0	0	0	0	0	0	1.03262	0	0.191836	0.400553	0	0.431112	0.417285	0.135417	8	7	3
CNTN3	0	0	0	0	0	0	0	0	0	0	0	0	0	0	0	0	0.347101	0.362629	0	0	0	0.722189	0.699348	0	0	0	0	0	0	0	0	0	0.502986	0	0	0	0	0.177606	0.0419155	0	4	1
CNTNAP4	0.150191	0	0.29249	0	0.150016	0	0.406344	0.736087	0.150222	0	0.444323	0.146202	0	0	0	0	0	0	0	0	0	0.722189	0	0	0	0.189569	0	0	0	0	0	0	0	0	0	0	0.206323	0.0601824	0.0157975	8	1	1
CNTNAP5	0	0	0	0	0	0.0988124	0.101586	0	0	0	0	0	0	0	0	0	0	0	0	0	0	0	0	0	0	0	0	0	0	0	0	0	0	0	0	0	0.0166999	0	0	2	0	0
CNTRL	0	0.147377	0	0	0	0	0	0	0.150222	0	0.296215	0.146202	0	0	0	0	0	0	0	0	0	0	0	0	0.186857	0	0	0	0	0	0	0	0	0	0	0	0.0616681	0	0.0155714	4	0	1
COA1	0	0	0	0	0.150016	0.0988124	0.101586	0	0	0	0.148108	0.292405	0	0	0	0	0	0	0	0	0.160396	0	0	0	0	0	0	0	0.188863	0	0.660873	1.37683	0.502986	0.191836	0	0.323027	0.0659105	0.0133664	0.270368	5	1	6
COA3	4.35554	3.8318	4.24111	4.44581	4.20045	1.87743	3.86026	4.2693	4.65689	3.62356	3.70269	3.65506	1.6056	1.44312	0.723072	1.55505	1.7355	1.2692	2.46061	2.78655	2.72674	2.34711	4.54576	1.39183	0.373715	1.13742	1.29354	1.7202	0.56659	0.251043	1.32175	3.78628	1.50896	2.49387	1.00138	2.58422	3.89333	2.04918	1.50325	12	12	12
COA4	0	0	0	0	0	0	0	0	0	0	0	0	0	0.320693	0	0	0	0.181314	0	0.348319	0	0	0	0	0	0.189569	0	0	0	0	0.330437	0	0	0.191836	0.200277	0	0	0.0708605	0.0760099	0	3	4
COA5	0	0	0	0	0	0	0.101586	0	0	0	0	0	0	0	0	0	0	0.181314	0	0	0	0	0	0	0	0	0	0	0	0	0	0	0	0	0.200277	0	0.00846549	0.0151095	0.0166897	1	1	1
COA6	1.50191	1.62115	0.877471	1.43413	1.20013	1.97625	2.23489	1.03052	1.20178	1.05687	1.77729	1.60823	0	1.60347	0.361536	2.41897	0.694201	1.08789	1.43535	3.13487	2.72674	1.44438	2.44772	2.78365	0.747429	2.84354	0	2.36527	1.69977	0	2.97393	1.72103	1.00597	3.06938	2.40332	3.23027	1.46005	1.67823	1.83833	12	11	10
COA7	0	0	0.29249	0	0	0	0	0	0	0.301963	0	0	0	0	0	0	0	0	0	0	0	0	0	0	0	0	0	0	0	0	0	0	0	0	0	0	0.0495378	0	0	2	0	0
COA8	0	0	0	0	0	0	0	0	0	0	0	0	0	0	0	0	0	0.181314	0	0	0	0	0	0	0.373715	0	0	0	0	0	0	0	0	0	0	0	0	0.0151095	0.0311429	0	1	1
COASY	1.80229	2.80016	1.6087	2.00779	2.8503	1.18575	2.1333	1.61939	1.95289	2.26472	1.77729	1.46202	0	0.320693	0	1.0367	0.347101	1.08789	0.410101	1.04496	1.76436	1.44438	0.699348	1.04387	1.308	1.13742	0.862363	0.645075	0.755453	1.00417	1.32175	0.688414	0	0.383672	1.60221	1.29211	1.95538	0.766616	0.91672	12	10	11
COBL	0.300382	0.442131	0.731226	1.72096	1.65017	1.28456	1.4222	1.47217	1.05156	2.11374	1.48108	1.16962	0.8028	3.04659	3.25382	3.11011	2.4297	0.543943	2.66566	3.83151	2.08515	0.722189	1.3987	2.4357	1.86857	1.70613	1.72473	1.29015	1.88863	0.502087	3.96524	1.72103	4.02389	1.53469	3.20443	4.52238	1.23665	2.19382	2.32933	12	12	12
COBLL1	0	0	0	0.143413	0	0	0	0	0	0	0	0	0	0	0	0	0	0	0	0	0	0	0	0	0	0	0	0	0	0	0	0	0	0	0	0	0.0119511	0	0	1	0	0
COG1	0.300382	0.442131	0.584981	0.573653	0.150016	0	0.304758	0.294435	0.150222	0.301963	0	0.292405	0	0	0	0	0	0	0	0	0	0.180547	0	0	0	0	0	0	0	0	0	0	0	0	0	0	0.282912	0.0150456	0	10	1	0
COG2	0	0	0	0	0	0.197625	0.304758	0	0	0.150982	0	0.146202	0	0	0	0	0	0	0	0	0	0.180547	0	0	0	0	0	0	0	0	0	0	0	0	0	0	0.0666305	0.0150456	0	4	1	0
COG3	0.300382	0.294754	0.877471	0	0.300032	0.296437	0.304758	0.441652	0	0	0.296215	0	0	0	0	0.172784	0	0.181314	0	0	0	0.180547	0	0	0	0	0	0	0	0	0	0	0	0.191836	0	0	0.259308	0.0445538	0.0159863	8	3	1
COG4	0	0	0	0	0	0	0	0	0	0	0	0	0	0	0	0	0	0	0	0	0	0	0	0	0	0.189569	0	0	0	0	0	0	0	0	0	0	0	0	0.0157975	0	0	1
COG5	0	0	0	0	0.150016	0	0	0	0	0	0	0	0	0.160347	0	0.172784	0	0	0	0	0	0	0	0	0	0	0	0.43005	0	0	0	0	0	0	0	0	0.0125013	0.0277609	0.0358375	1	2	1
COG8	0	0	0	0	0	0	0.101586	0.147217	0	0	0	0	0	0	0	0	0	0	0	0	0	0	0	0	0	0	0	0	0	0	0	0	0	0	0	0	0.0207336	0	0	2	0	0
COL10A1	0	0	0	0	0	0	0	0	0	0	0	0	0	0	0	0	0	0	0	0	0	0	0	0	0	0	0.862363	0	0	0	0	0	0	0	0	0	0	0	0.0718636	0	0	1
COL11A2	0	0	0	0	0	0	0	0	0	0	0	0	0	0.160347	0	0	0	0	0	0	0	0.180547	0	0	0	0	0.431182	0	0	0	0	0	0	0	0	0	0	0.0284078	0.0359318	0	2	1
COL12A1	0	0	0.584981	0	0	0	0	0	0.150222	0.452945	0.740538	0.731012	26.8938	48.7454	30.369	64.2755	64.2136	91.3824	72.3828	54.3377	0.962379	8.12463	4.89543	28.5325	49.704	46.0654	91.8417	48.3806	78.756	47.4472	20.1566	17.5546	3.01792	10.7428	8.21134	13.5671	0.221641	41.2596	36.2871	5	12	12
COL13A1	0	0	0	0	0	0	0	0	0	0	0	0	0	0	0	0	0	0	0	0.348319	0	0	0	0	0	0	0	0	0	0	0	0	0	0	0	0	0	0.0290266	0	0	1	0
COL14A1	0.300382	0.442131	2.48617	0	0	0.0988124	2.94599	0.147217	0.150222	0.150982	0	0.292405	66.6324	12.3467	103.038	48.2066	75.6679	53.1251	52.0828	72.4503	7.05745	19.3186	19.9314	68.8954	65.2132	76.9652	123.749	68.5929	112.185	84.8526	34.3654	52.6637	3.01792	31.8448	21.029	32.9488	0.584526	49.896	58.9523	9	12	12
COL15A1	8.86128	7.95835	11.1146	6.74043	9.00095	9.38717	9.04115	6.91922	10.816	9.8138	6.07241	8.91834	23.6826	20.6847	30.7305	24.8808	21.1731	26.4719	15.9939	21.9441	20.21	20.4018	15.036	21.5733	25.0389	25.971	35.7881	26.4481	31.5402	27.6148	20.4871	18.5872	12.5746	17.6489	17.2238	20.3507	8.72031	21.8986	23.2728	12	12	12
COL16A1	0	0	0	0	0.150016	0	0	0	0	0	0	0	0	0.320693	0.723072	0.345567	0.347101	0.362629	0	0	0	0	0	0	0.560572	0.189569	5.17418	1.29015	1.51091	1.7573	0	0	0	0.191836	0	0	0.0125013	0.174922	0.889543	1	5	7
COL17A1	0	0	0	0	0	0	0	0	0	0	0.296215	0	0	0	0	0	0	0	0	0	0	0	0	0	0	0	0	0	0	0	0	0	0	0	0	0	0.0246846	0	0	1	0	0
COL18A1	6.30803	8.54786	8.33597	3.44192	7.05075	8.99193	8.43163	6.91922	4.65689	6.19024	5.62809	7.01771	25.2882	19.2416	27.1152	18.6606	24.6441	26.2906	20.3	16.371	11.0674	16.2493	14.3366	18.7897	25.2257	17.0613	31.0451	16.5569	20.2084	26.1085	16.5218	18.243	10.5627	15.155	14.6202	14.5362	6.79335	19.8629	18.8204	12	12	12
COL1A1	6.45822	4.71606	5.99605	2.00779	5.7006	3.35962	5.0793	2.94435	1.352	4.83141	2.07351	3.07025	23.6826	15.0726	28.5613	18.3151	21.8673	26.8345	12.7131	14.6294	7.05745	12.4578	8.39217	14.2662	14.5749	11.1846	21.5591	14.8367	17.3754	13.3053	11.2348	14.4567	7.54479	15.3469	9.21272	8.72174	3.96576	16.9875	13.2795	12	12	12
COL1A2	4.05516	4.12655	4.67984	2.1512	3.30035	2.66793	3.14916	2.64991	1.20178	3.62356	1.62918	2.48544	22.8798	13.3088	18.4383	16.0689	19.7847	22.1204	11.4828	16.0227	9.303	9.9301	12.2386	12.8744	11.0246	12.5116	15.0914	12.2564	16.9977	14.0584	10.9044	12.3914	7.0418	12.0857	7.00968	10.6599	2.97667	15.371	11.8361	12	12	12
COL20A1	0	0	0	0	0	0	0	0	0	0	0	0	0	0	0	0	0	0	0	0	0	0	0	0	0	0	0	0	0	0	0	0	0.502986	0	0.200277	0	0	0	0.0586052	0	0	2
COL21A1	0.300382	0.147377	0	0	0	0	0	0	0	0	0	0	2.4084	0	0	0	0	0.181314	0.20505	0	0	0	0	0	0.373715	0.568708	3.88063	0.215025	1.13318	1.00417	0	0.344207	0	0	0.400553	0	0.0373133	0.232897	0.660016	2	3	8
COL22A1	0	0	0	0	0	0	0	0	0	0	0	0	0	0	0	0	0	0	0	0	0	0	0	0	0	0	0	0.215025	0	0	0	0	0	0	0	0	0	0	0.0179187	0	0	1
COL23A1	0.300382	0	0	0	0	0	0	0	0.150222	0	0	0	0	0	0	0	0	0	0	0	0.160396	0	0	0	0	0.568708	0	0	0	0	0	0	0	0	0.200277	0.323027	0.0375504	0.0133664	0.091001	2	1	3
COL24A1	0	0	0	0	0	0	0	0	0	0	0	0	0	0	0	0	0	0	0	0	0	0	0	0.695914	0	0.189569	0.431182	0	0.377727	0.251043	0.330437	0	0	0	0	0	0	0.0579928	0.131663	0	1	5
COL25A1	0	0	0	0	0	0	0	0	0	0	0	0	0	0.48104	0	0	0	0	0	0	0	0	0	0	0	0	0	0	0	0	0.330437	0	0	0	0.400553	0	0	0.0400867	0.0609158	0	1	2
COL27A1	0	0	0	0	0	0.197625	0	0	0	0	0	0	0	0	0	0	0	0	0	0	0	0	0	0	0	0	0	0	0.377727	0	0	0	0	0	0.400553	0	0.0164687	0	0.0648566	1	0	2
COL28A1	0.300382	0	0.584981	0	0	0.494062	0	0.147217	0	0	0	0	0	0	0	0	0	0	0.615151	0	0.320793	0	0	0	0.747429	0	0	0	0.188863	0	0	0	0	0	0	0	0.12722	0.0779954	0.0780244	4	2	2
COL2A1	0	0	0	0	0	0.0988124	0	0	0	0	0	0	0	2.08451	0	0	0	0	0	0	0	0	0	0	0	0	0	0	0	0	0	0	0	0	0	0	0.00823436	0.173709	0	1	1	0
COL3A1	1.05134	1.17902	1.31621	1.29072	1.50016	1.38337	1.52379	1.47217	0.901334	1.35883	1.18486	1.31582	3.2112	4.00867	4.69997	1.90062	5.55361	3.62629	3.07576	1.74159	0.160396	2.70821	1.74837	3.13161	4.67143	3.79139	12.0731	3.65542	4.34386	3.76565	3.6348	1.72103	1.00597	1.72652	0.801106	0.323027	1.2898	2.96386	3.45944	12	12	12
COL4A1	6.15784	6.04245	5.84981	5.87995	6.90073	5.6323	7.31419	5.74148	5.70845	6.34122	5.33187	5.70189	6.8238	5.45179	7.59225	6.56578	8.33041	7.43389	5.94646	8.35965	6.25546	5.77751	6.6438	6.95914	7.84801	6.63493	9.05481	7.31084	7.1768	6.27608	6.93917	6.19572	8.04777	8.05711	7.81079	7.42963	6.05018	6.845	7.39847	12	12	12
COL4A2	6.90879	7.81098	8.04348	5.59312	7.5008	6.12637	8.33004	6.03591	6.91022	7.09613	5.03566	6.72531	9.6336	8.17768	13.0153	9.5031	11.1072	11.4228	8.81717	9.05629	7.85943	6.4997	6.99348	8.00301	9.15601	11.5637	14.229	10.7512	14.7313	11.548	7.2696	6.19572	6.03583	11.3183	8.41162	7.42963	6.84307	9.17406	9.88667	12	12	12
COL4A3	0.901147	1.17902	1.46245	0.717067	1.35014	0.988124	0.609515	0.441652	1.05156	1.05687	0.740538	0.877214	2.007	1.60347	2.16922	2.24619	1.0413	1.81314	1.43535	2.08991	0.801982	0.722189	0.699348	1.04387	1.308	1.89569	1.72473	1.7202	1.88863	1.50626	1.98262	1.03262	1.00597	1.91836	2.40332	1.61514	0.947941	1.47275	1.6668	12	12	12
COL4A4	0.750956	0.442131	0.731226	0.43024	0	0	0	0	0	0	0	0	0	0	0	0	0	0	0	0	0.160396	0	0	0	0	0	0	0	0	0	0	0	0	0	0	0	0.196213	0.0133664	0	4	1	0
COL4A5	0	0	0	0	0	0	0	0	0	0	0	0	4.014	0	0	0	3.12391	0	0	0	0	0	2.79739	0	0	0	0	0	0	3.51461	0	0	0	0	0	0	0	0.827941	0.292884	0	3	1
COL4A6	0	0	0	0	0.900095	0.395249	0.711101	0.147217	0	0	0	0	0	0	0	0	0	0	0	0	0.801982	0	0	0	0	0	0	0	0	0.75313	0	0	0	0	0	0.969082	0.179472	0.0668319	0.143518	4	1	2
COL5A1	0	0	0	0	0	0.0988124	0.304758	0	0	0	0	0	1.6056	2.56555	3.97689	1.20949	2.7768	1.63183	6.97171	3.13487	0.962379	1.26383	0	2.78365	0.747429	2.08526	6.89891	2.15025	3.21068	1.7573	2.31306	0	0	2.1102	1.00138	0.323027	0.0336308	2.40688	1.88312	2	11	10
COL5A3	0.150191	0.147377	0	0	0.600064	0.0988124	0.101586	0	0	0	0	0	1.2042	1.28277	1.08461	1.38227	1.3884	1.45051	0.20505	0.696638	0.481189	0.361095	0	0.347957	0.747429	0.758278	0.862363	0.215025	1.69977	0	0.660873	1.03262	0.502986	1.15102	0	0.969082	0.0915025	0.823725	0.71662	5	11	10
COL6A1	31.6903	33.3072	41.3874	33.4153	38.7041	31.62	43.6819	40.0431	38.7573	50.7298	33.9166	28.6557	116.807	60.13	88.9378	52.699	81.2215	83.042	71.1525	53.6411	44.2694	49.831	40.5622	65.4159	73.0612	70.5198	107.795	62.7873	102.175	109.957	54.1916	78.4792	36.215	43.3549	46.2639	48.4541	37.1591	67.3092	69.4379	12	12	12
COL6A2	24.7815	23.7277	31.2965	28.109	30.1532	25.79	34.1329	30.3268	30.6453	40.1611	31.3988	22.8076	100.35	54.3575	69.0533	38.5308	61.7839	61.1029	58.6444	47.023	33.6833	38.8177	27.9739	60.8924	60.3549	54.9751	93.1352	56.5515	82.1555	87.8652	49.5655	65.0551	20.6224	38.3672	40.0553	38.4403	29.4442	54.3511	57.2619	12	12	12
COL6A3	110.991	107.88	136.3	108.564	125.713	108.792	138.462	131.612	127.989	158.229	122.041	101.318	373.302	233.625	301.521	194.209	259.978	304.789	226.376	214.913	157.83	183.617	144.765	251.921	256.181	245.682	377.284	229.862	304.636	341.168	200.575	244.731	114.681	157.881	151.009	165.713	123.158	237.237	232.45	12	12	12
COL6A5	0	0	0	0	0	0	0	0	0	0	0	0	0	0	0	0	0	0.725257	0	0	0	0	0	0	0	0	0	0	0	0	0	0	0	0	0	0	0	0.0604381	0	0	1	0
COL6A6	0	0.147377	0.146245	0	1.65017	0	0.203172	0	0.450667	0.754908	0.296215	0	80.6814	2.08451	23.8614	8.29362	4.16521	17.4062	9.22727	15.6743	4.00991	0.541642	5.94446	5.56731	1.12114	15.9238	2.58709	7.95592	3.02181	7.28026	4.29567	43.7143	0	1.34285	0.400553	7.1066	0.304063	14.7881	7.89583	7	12	11
COL7A1	0	0	0	0	0	0	0	0	0	0	0	0	0	0.160347	0.361536	0	0	0.543943	0.410101	0.696638	0.160396	0	0	0.347957	0.560572	0	0	0	0.188863	0	0	0	0	0.575508	0.400553	0.323027	0	0.22341	0.17071	0	7	5
COL8A1	0	0	0	0	0	0	0	0	0	0	0	0	1.6056	2.24485	5.0615	2.41897	2.7768	2.90103	1.6404	1.04496	1.60396	0.902736	0	1.39183	6.72686	3.41225	9.486	3.01035	5.47704	7.28026	2.97393	1.37683	0	3.06938	2.40332	0.969082	0	1.96605	3.84877	0	11	11
COL9A2	0	0	0	0	0	0	0	0	0	0	0	0	0	0	0	0.172784	0	0	0	0	0	0	0	0	0	0	0	0	0	0	0	0	0	0	0	0	0	0.0143986	0	0	1	0
COLCA1	0	0	0	0	0	0	0	0	0	0	0	0	0	0	0	0	0	0	0	0	0	0	0	0	0	0	0	0.215025	0	0	0	0	0	0	0	0	0	0	0.0179187	0	0	1
COLEC11	0	0	0	0	0	0	0	0	0	0	0	0	0	0	0	0	0	0	0	0	0	0.180547	0	0	0	0	0	0	0	0	0	0	0	0	0	0	0	0.0150456	0	0	1	0
COLEC12	0	0	0	0	0.150016	0	0	0.294435	0	0	0	0	0.4014	0	0	0	0	0.181314	0	0	0	0.180547	0	0	0	0.379139	0	0	0	0	0	0	0	0	0.200277	0	0.0370376	0.0636051	0.0482846	2	3	2
COLGALT1	0	0	0	0	0	0	0	0	0	0	0	0	0	0.160347	0	0	0	0.362629	0	0	0	2.34711	0	0.347957	0	0.568708	0	0	0	0	0	0	0	0	0.200277	0	0	0.268171	0.0640821	0	4	2
COMMD1	0	0.294754	0.146245	0.143413	0	0.0988124	0.101586	0	0.150222	0	0.296215	0.292405	0	0	0	0	0	0	0	0	0	0	0.349674	0	0	0	0	0	0	0	0	0	0.502986	0	0	0	0.126971	0.0291395	0.0419155	8	1	1
COMMD2	0	0	0	0	0.150016	0	0	0	0	0	0	0.146202	0	0.160347	0.361536	0	0	0.181314	0	0	0.160396	0	0	0	0.560572	0	0.862363	0	0	0.251043	0	0	0	0	0	0	0.0246849	0.0719661	0.139498	2	4	3
COMMD3-BMI1	0	0	0	0	0	0	0	0	0	0	0	0	0	0	0	0	0	0	0	0	0	0	0	0	0	0	0	0	0	0	0	0	0	0.191836	0	0	0	0	0.0159863	0	0	1
COMMD4	0	0	0	0	0	0	0	0	0	0	0	0	0.4014	0.48104	0	0.691135	0	0	0	0	0	0	0	0	0	0	0	0	0	0	0	0	0	0	0.200277	0	0	0.131131	0.0166897	0	3	1
COMMD6	0	0	0	0	0	0	0	0	0	0	0	0	0	0	0	0	0	0	0	0	0	0	0	0	0	0	0	0	0	0	0.330437	0	0	0	0	0	0	0	0.0275364	0	0	1
COMMD8	0.150191	0.147377	0	0	0	0.0988124	0	0	0	0	0	0	0	0	0	0.172784	0	0.181314	0	0	0	0	0	0	0.186857	0	0	0	0.377727	0	0	0	0	0	0.200277	0	0.0330317	0.0295082	0.0637384	3	2	3
COMMD9	0.150191	0	0.146245	0	0	0.0988124	0.101586	0.294435	0.150222	0.150982	0.148108	0.146202	0	0.160347	0.361536	0	0	0	0	0	0.320793	0	0	0.347957	0.560572	0	0	0	0.188863	0	0.330437	0	0	0.383672	0	0.323027	0.115565	0.0992194	0.148881	9	4	5
COMP	0.750956	1.17902	1.90119	0.717067	0	0	0	0	0	0	0	0	1.6056	1.28277	3.97689	1.38227	7.63621	9.97229	0.615151	0.696638	0.481189	3.4304	0.699348	10.4387	2.42914	1.32699	13.7978	2.5803	34.9397	24.3512	2.31306	6.88414	0.502986	1.53469	0.400553	0.969082	0.379019	3.51812	7.66914	4	12	12
COMT	4.65593	6.33721	4.24111	5.16288	3.7504	2.56912	3.65709	2.94435	2.85422	5.13337	3.55458	4.97088	4.4154	7.69664	8.67686	4.31959	9.02462	1.63183	4.51111	8.01133	5.45348	5.05532	4.19609	4.52344	4.29772	4.73924	3.88063	1.50517	4.15499	4.01669	5.61742	5.1631	7.0418	2.6857	4.40608	6.46055	4.15259	5.62631	4.49743	12	12	12
COMTD1	1.6521	2.06328	1.46245	1.00389	1.35014	0.889311	1.32062	0.441652	1.80267	2.26472	2.36972	1.46202	0	0.801733	1.08461	1.38227	0.694201	0	0.615151	0.348319	1.44357	1.44438	1.3987	0.347957	0.186857	0	0	0.645075	0.188863	0	0.330437	0	1.00597	0.191836	0.200277	0.646055	1.50688	0.79674	0.282948	12	10	8
COP1	1.20153	2.21065	2.04743	2.00779	0	0	0	0	1.65244	2.71767	2.22161	1.90063	0	0	0.723072	0.863918	0	0	0	2.08991	0	0	0	1.39183	0.934286	0	2.15591	2.36527	2.0775	0	3.6348	0	0	1.91836	0	0	1.32998	0.422394	1.09051	8	4	6
COPA	3.75478	3.68442	4.67984	4.15899	2.55027	4.05131	3.65709	4.12209	4.20622	3.47257	3.40647	2.92405	3.2112	4.97075	3.25382	2.93732	2.4297	4.89549	3.07576	2.43823	2.40595	13.7216	2.79739	3.13161	1.308	1.51656	2.58709	2.5803	2.0775	1.25522	2.31306	2.06524	2.51493	2.87754	2.00277	3.23027	3.72234	4.10573	2.19404	12	12	12
COPB1	3.30421	1.47377	3.80237	2.72485	1.95021	1.77862	2.03172	1.03052	1.80267	2.11374	1.33297	2.92405	3.6126	2.88624	3.61536	1.0367	4.85941	0.725257	2.87071	2.78655	2.40595	12.6383	2.44772	1.73978	1.308	0.947847	0.862363	1.07512	0.56659	0.502087	3.30437	2.40945	0	0.95918	1.80249	2.58422	2.18914	3.46872	1.36014	12	12	11
COPB2	2.55325	1.9159	3.21739	2.29461	1.95021	1.67981	1.93013	1.03052	1.50222	1.81178	1.03675	1.31582	3.6126	1.76381	0.361536	1.20949	1.7355	0.362629	2.46061	2.78655	2.08515	5.77751	3.84641	1.04387	2.05543	1.51656	2.58709	1.29015	1.32204	1.25522	1.98262	3.09786	2.51493	1.53469	1.60221	1.29211	1.8532	2.25381	1.83758	12	12	12
COPE	0.750956	1.32639	1.02372	1.57755	0.600064	0.395249	0.203172	0.147217	0.600889	0.754908	0.296215	0.292405	1.2042	1.60347	1.08461	0.863918	0.347101	0.543943	0.615151	1.39328	1.12278	2.70821	0.349674	0	0.747429	0.379139	0.431182	0.43005	0.377727	0.251043	0.330437	0.688414	1.00597	0.383672	0.60083	0.646055	0.664061	0.98636	0.522662	12	11	12
COPG1	1.95249	2.21065	2.63241	3.58533	1.35014	2.27268	1.93013	2.06104	2.40356	1.6608	1.9254	2.04683	4.4154	3.04659	2.16922	3.28289	2.0826	1.99446	1.84545	1.74159	1.12278	8.66627	1.74837	2.08774	0.560572	1.13742	0.862363	0.860099	1.51091	1.00417	0.330437	1.37683	2.01194	0.95918	1.40194	1.61514	2.16929	2.85028	1.13592	12	12	12
COPG2	0	0	0	0	0.300032	0.889311	0.609515	0.736087	0	0	0	0	0	0.320693	0.723072	0	0	0.725257	0.820202	0.348319	0.320793	0.361095	0	0	0	0	0	0	0	0.75313	0	0	0	0	0	0.323027	0.211245	0.301619	0.0896798	4	7	2
COPS2	3.15401	2.21065	2.77866	3.01168	2.10022	3.26081	2.03172	2.35548	2.25333	2.56669	2.22161	2.48544	2.007	1.44312	1.44614	1.38227	0.347101	0.906572	0.820202	2.08991	2.08515	2.34711	2.09804	1.39183	1.308	1.32699	1.29354	1.07512	1.51091	1.50626	0.99131	1.03262	1.00597	1.72652	1.80249	2.26119	2.53586	1.53037	1.40341	12	12	12
COPS3	3.4544	1.76852	2.48617	3.01168	2.8503	2.17387	2.1333	1.91383	1.352	1.6608	1.33297	2.48544	1.6056	1.92416	2.89229	2.76454	0.694201	1.99446	1.6404	1.74159	1.76436	2.16657	3.14706	1.04387	1.68172	1.70613	1.29354	2.79532	1.88863	2.25939	2.64349	2.06524	3.01792	2.1102	2.00277	1.29211	2.21861	1.94826	2.06304	12	12	12
COPS4	4.65593	6.04245	4.24111	4.73264	5.25056	4.74299	4.06344	4.71096	1.65244	3.62356	3.40647	4.38607	1.2042	1.92416	1.80768	2.59175	0.694201	2.17577	1.6404	1.39328	2.56634	2.34711	3.84641	3.13161	1.12114	1.70613	1.29354	1.93522	0.944316	1.00417	1.98262	1.72103	3.5209	3.06938	1.20166	1.61514	4.29238	2.11024	1.7596	12	12	12
COPS5	0.450573	1.76852	0.438735	0.717067	1.20013	0.395249	0.50793	0.441652	0.450667	0.150982	0.148108	0.731012	1.2042	0.320693	1.08461	1.55505	0	1.2692	1.2303	2.08991	0.641586	0.722189	1.04902	0.695914	1.49486	1.13742	0.431182	1.50517	0.944316	0.75313	2.31306	0.344207	2.01194	1.72652	1.60221	2.26119	0.616719	0.988557	1.3771	12	11	12
COPS6	2.55325	3.68442	3.07115	4.15899	2.25024	2.56912	2.33648	2.64991	1.65244	1.6608	2.66594	2.19303	2.007	1.92416	2.16922	2.0734	1.0413	2.17577	1.6404	1.74159	2.08515	1.62493	4.54576	0.695914	0.373715	0.568708	0	1.07512	0.377727	0	1.98262	1.72103	3.01792	1.34285	2.20304	2.58422	2.62048	1.97705	1.27058	12	12	10
COPS7A	1.35172	1.32639	1.16996	2.1512	1.80019	2.47031	2.23489	1.76661	1.05156	1.6608	1.62918	1.60823	0.8028	1.12243	0.361536	1.90062	0	1.08789	1.02525	0.696638	2.08515	0.361095	1.74837	0.347957	0.373715	0.758278	0	1.50517	0.944316	0.251043	1.32175	0.688414	1.50896	0.575508	1.40194	2.26119	1.68509	0.961645	0.965857	12	11	11
COPS7B	0.150191	0	0.29249	0.143413	0	0.0988124	0.101586	0.294435	0	0.452945	0	0	0	0	0	0	0	0	0	0	0	0	0	0	0	0	0	0	0	0	0	0	0	0	0	0	0.127823	0	0	7	0	0
COPS8	1.50191	1.17902	0.584981	1.29072	2.10022	1.38337	0.914273	1.17774	0.751111	1.35883	1.18486	1.16962	0	1.12243	1.08461	1.0367	0	1.08789	0.820202	2.08991	2.24555	1.08328	0	0.695914	0.560572	0.189569	0	0	0.377727	0	0	1.03262	1.00597	1.53469	0.801106	0.646055	1.21639	0.938874	0.512359	12	9	8
COPZ1	0.750956	0.736885	0.584981	1.29072	0.900095	1.48219	0.711101	1.03052	1.352	1.20785	1.33297	1.31582	0.8028	0.48104	0	0.518351	1.3884	0	0.615151	0.696638	0.641586	0.902736	1.04902	0	0.747429	0.189569	0	0.43005	0	0	0.330437	0.344207	0.502986	0.191836	0.200277	0.646055	1.05801	0.591311	0.29857	12	9	9
COPZ2	0	0	0	0	0	0	0	0	0	0	0	0	0	0.160347	0	0	0	0	0	0	0	0	0	0	0	0	0	0	0	0	0	0	0	0	0	0	0	0.0133622	0	0	1	0
COQ10A	3.30421	2.35803	1.16996	3.29851	2.25024	1.67981	3.55551	3.82765	4.20622	3.01963	2.81404	2.92405	0	0.801733	0.361536	0.691135	0	0.543943	0.20505	1.39328	3.36833	0	3.14706	0.347957	0.186857	0.189569	0	1.50517	0.56659	0	2.97393	1.37683	2.51493	1.15102	1.80249	2.26119	2.86732	0.905002	1.21071	12	9	10
COQ10B	0	0.442131	0.146245	1.00389	0.300032	0.197625	0.406344	0.883304	0.300445	0.603926	0.444323	0.584809	0	0	0	0.345567	0	0	0	0	0.160396	0	1.74837	0	0	0	0	0	0	0	0	0	0	0	0.200277	0	0.442756	0.187861	0.0166897	11	3	1
COQ3	2.55325	2.65278	1.6087	1.43413	1.80019	2.07506	2.53965	0.736087	2.40356	2.71767	2.51783	1.60823	0	2.08451	2.16922	2.24619	3.12391	1.2692	1.6404	3.13487	2.88714	0.722189	3.14706	1.73978	0.373715	0.568708	0.431182	0	0.755453	0.251043	2.31306	1.72103	2.01194	2.49387	2.80387	1.93816	2.05393	2.01371	1.30517	12	11	11
COQ5	9.46204	7.07409	5.84981	7.74432	6.00064	6.02755	8.33004	4.41652	7.96178	11.1726	5.9243	5.9943	0	4.00867	2.53075	6.56578	4.85941	2.71972	3.48586	9.75293	5.13269	2.70821	6.6438	2.78365	3.36343	3.60182	1.72473	3.87045	3.96613	0	8.26091	6.53993	3.5209	12.0857	6.0083	5.16844	7.16317	4.26595	4.84256	12	11	11
COQ6	7.80994	6.77934	6.72728	8.46139	9.75103	8.7943	7.41577	7.80252	9.464	8.75693	9.62699	7.45632	1.2042	4.16901	2.89229	4.14681	1.3884	3.98892	4.10101	3.83151	6.09507	1.80547	4.54576	3.47957	2.98972	4.17053	1.72473	3.87045	3.21068	0	5.94786	3.44207	5.02986	4.41223	4.80664	5.81449	8.23715	3.47067	3.78494	12	12	11
COQ7	4.05516	5.01081	4.67984	4.58923	6.30067	5.82993	6.5015	5.59426	4.80711	4.0765	4.88755	4.53227	2.007	8.49837	5.0615	6.22021	3.47101	5.98337	5.12626	6.61806	10.105	2.70821	8.0425	7.30709	2.98972	3.60182	2.15591	5.59065	4.53272	1.7573	9.25222	8.94938	7.0418	7.4816	6.8094	7.1066	5.07207	5.92905	5.60576	12	12	12
COQ8A	14.8689	16.0641	9.35969	14.7716	14.7016	12.4504	13.5109	18.4022	17.1253	14.9472	19.1059	15.9361	6.4224	8.65872	3.61536	11.5765	6.24781	7.07126	10.6626	8.35965	17.6436	9.02736	13.987	11.8305	8.96915	14.2177	0.431182	7.74089	9.63203	3.26356	13.8783	18.243	18.1075	9.39996	12.2169	12.9211	15.1036	9.5919	10.7518	12	12	12
COQ9	16.0705	16.6536	16.2332	16.7794	18.752	14.6242	14.4252	18.6966	19.2284	16.004	17.7729	19.8835	11.2392	12.8277	11.9307	13.8227	13.884	13.5986	12.303	16.0227	20.3704	9.9301	19.2321	16.354	10.6509	14.976	8.62363	15.0517	14.5425	8.03339	18.5044	18.5872	18.1075	18.2244	16.0221	18.0895	17.0936	14.2929	14.9511	12	12	12
CORIN	0	0	0	0	0	0	0	0	0.150222	0	0	0	0.4014	0	0.361536	0	0.347101	0	0	0	0	0	0	0	0	0	0	0.215025	0.377727	0	0	0	0	0	0	0	0.0125185	0.092503	0.049396	1	3	2
CORO1A	0.300382	0.442131	0.146245	1.43413	0.900095	0.494062	1.4222	0	1.352	0.150982	0	1.02342	6.4224	1.92416	2.53075	1.20949	0.694201	1.99446	0.20505	4.17983	0.641586	12.6383	4.89543	2.78365	0.373715	1.13742	1.29354	0.215025	0.755453	2.76148	0	0	0	0.383672	1.00138	0.646055	0.638804	3.34328	0.713978	10	12	9
CORO1B	0.300382	0.589508	0.438735	0	0.150016	0.296437	0.101586	0	0.150222	0	0	0.731012	2.4084	0.801733	0.361536	0.172784	0.694201	0.362629	0.410101	0.348319	0.801982	3.61095	0.349674	0	0.373715	0.758278	1.29354	0.215025	0.377727	0	0.330437	0.344207	0.502986	0	0	0	0.229825	0.860192	0.34966	8	11	8
CORO1C	2.85363	2.65278	3.94862	2.43803	2.8503	0.988124	2.74282	2.94435	2.40356	3.01963	1.33297	3.21645	5.2182	3.52763	5.0615	2.76454	3.12391	2.35709	3.48586	4.52814	3.20793	13.541	2.79739	3.82752	2.98972	1.89569	4.743	3.01035	2.45522	4.26774	2.97393	3.09786	1.50896	2.1102	2.20304	2.58422	2.61594	4.4534	2.81999	12	12	12
CORO6	1.20153	1.47377	1.02372	1.29072	1.05011	0.494062	0.50793	0.883304	1.20178	1.35883	0.59243	1.31582	0	2.56555	1.08461	2.0734	0	0.181314	0.820202	3.83151	2.08515	0.722189	1.74837	1.39183	0.560572	0.758278	0	0.43005	0	0	1.65218	1.72103	2.01194	0.767344	2.20304	2.26119	1.03283	1.37534	1.03047	12	10	9
COTL1	0.300382	0.147377	0.146245	0.43024	0	0.0988124	0.304758	0	0	0.150982	0	0	3.6126	1.12243	1.08461	0.863918	0.694201	1.81314	0.410101	1.04496	0.962379	8.12463	1.04902	2.78365	0.934286	1.32699	2.58709	0.645075	0.755453	0.75313	0	0	0	0.95918	0.400553	0.646055	0.131566	1.9638	0.750651	7	12	9
COX11	0	0	0.146245	0.143413	0.150016	0	0.101586	0	0.300445	0	0	0	0	0	0	0	0	0	0	0	0.801982	0	0	0	0	0	0	0	0	0	0	0	0	0	0.200277	0	0.0701421	0.0668319	0.0166897	5	1	1
COX14	0.150191	0	0	0	0	0	0	0	0.150222	0	0.148108	0	0	0	0	0	0	0	0.20505	0	0.320793	0	0	0	0	0	0	0	0	0	0	0	0	0	0.200277	0	0.0373768	0.0438203	0.0166897	3	2	1
COX15	0.150191	0.147377	0.146245	0.143413	0	0.0988124	0	0	0.450667	0.150982	0	0.292405	0	0	0	0	0	0	0	0	0.160396	0	0	0.347957	0	0.189569	0	0	0	0	0.99131	0.344207	0	0.383672	0.60083	0	0.131674	0.0423628	0.209132	8	2	5
COX17	1.20153	1.03164	0.731226	1.14731	1.05011	0.691687	1.32062	0.883304	1.05156	0.905889	0.888646	0.731012	0	0.160347	0	1.38227	0	0.543943	0.410101	1.04496	0.801982	0.722189	1.04902	0.695914	0.186857	0.758278	0	1.07512	0.188863	0	0.99131	0.344207	0.502986	0.95918	0.801106	0.323027	0.969543	0.56756	0.510912	12	9	10
COX18	0	0	0	0	0	0	0	0	0	0	0	0	0	0	0	0.345567	0	0	0.20505	0	0	0	0	0	0.560572	0	0	0.43005	0	0	0.330437	0	0	0	0	0	0	0.0458848	0.110088	0	2	3
COX19	0	0	0	0	0	0	0.101586	0.294435	0	0	0	0	0	0	0	0	0	0	0	0.348319	0.481189	0	0	0	0	0	0	0	0	0	0	0	0	0.191836	0	0	0.0330017	0.0691257	0.0159863	2	2	1
COX20	0.300382	0.442131	0.29249	1.00389	0.450048	0.494062	0.203172	0.736087	1.05156	0.301963	0.296215	0.731012	0	0.801733	0.723072	0	0.694201	0.181314	0	0.696638	0.801982	0	1.04902	0.347957	0.934286	0.758278	0	0.860099	1.13318	0	0.99131	0	1.00597	0.575508	0.400553	0.969082	0.525251	0.441327	0.635689	12	8	9
COX4I1	26.1333	21.517	23.3992	18.5003	23.4025	29.3473	28.4441	25.1742	27.04	23.8551	26.6594	24.4158	21.6756	20.364	15.9076	24.0169	22.5615	23.2082	21.7353	22.989	30.1545	18.5964	29.7223	19.1376	18.4989	24.0753	11.2107	23.4377	20.3972	12.8032	25.774	27.8808	24.6463	27.4325	25.0346	24.2271	24.824	22.5058	22.1182	12	12	12
COX5A	18.7739	16.801	15.502	15.3452	18.0019	17.885	17.4728	18.1077	19.0782	16.7589	20.4388	18.5677	13.6476	13.1484	16.6306	16.4144	15.6195	14.6865	15.3788	17.0676	17.804	10.4717	18.183	17.3978	13.2669	17.8195	11.6419	16.987	15.4868	8.53547	17.5131	18.9314	16.0955	14.9632	16.623	19.3816	17.7278	15.5375	15.6038	12	12	12
COX5B	14.5685	13.8534	14.4783	12.477	16.3517	16.8969	17.3712	16.4883	16.9751	16.155	16.5881	15.3512	12.042	16.6761	8.67686	19.6973	15.2724	16.137	16.8141	17.4159	20.6911	13.541	22.7288	10.4387	14.2012	20.6631	8.62363	17.417	15.4868	10.7949	17.8436	19.6198	16.0955	21.8693	20.4282	19.3816	15.6296	15.8443	16.8687	12	12	12
COX6A1	2.25287	2.94754	3.21739	2.72485	3.00032	2.76675	2.03172	2.94435	2.25333	3.32159	2.81404	2.77784	2.8098	0.641387	0	1.55505	1.7355	0.543943	3.07576	0	1.44357	1.08328	4.19609	0.347957	1.12114	2.4644	0	2.15025	0.944316	2.00835	0.99131	2.40945	3.5209	0	0.200277	0.646055	2.75438	1.45269	1.37137	12	10	10
COX6A2	4.95631	2.80016	2.9249	3.01168	2.8503	3.162	3.96185	3.82765	3.75556	3.01963	4.14701	4.38607	4.4154	0.320693	1.44614	3.45567	2.7768	0.906572	2.25555	1.39328	2.88714	0.722189	4.54576	1.39183	2.42914	2.08526	0.431182	1.7202	1.69977	2.00835	1.65218	3.78628	2.51493	0.575508	1.80249	2.26119	3.56693	2.20975	1.91387	12	12	12
COX6B1	18.6237	19.8959	17.2569	15.6321	19.052	19.2684	20.0124	19.1383	19.8293	17.2119	20.4388	16.9595	20.07	16.0347	15.9076	19.8701	18.3963	18.8567	19.0697	19.5059	23.8991	12.9994	23.4281	17.3978	16.6303	19.9048	16.8161	20.6424	20.5861	15.8157	19.1653	22.3734	19.1135	21.2938	19.0263	19.3816	18.6099	18.7863	19.2291	12	12	12
COX6B2	0	0	0	0	0	0	0	0	0	0	0	0	0	0	0	0	0	0	0	0	0	0	0	0	0	0	0	0	0	0	0	0.344207	0	0	0	0	0	0	0.0286839	0	0	1
COX6C	17.4222	14.8851	15.3557	14.0545	16.5017	16.1064	16.9648	14.7217	19.0782	15.0982	17.7729	17.6905	14.4504	12.6674	10.123	15.7233	15.2724	13.2359	14.3535	15.326	17.6436	9.9301	14.6863	9.74279	14.7617	14.7864	9.486	14.1916	10.5763	13.8074	13.2175	17.8988	14.0836	17.2652	14.4199	16.4744	16.3043	13.5962	14.2474	12	12	12
COX7A1	3.75478	3.53705	4.09486	3.15509	3.7504	3.95249	4.77454	3.82765	4.65689	3.47257	3.40647	3.65506	2.8098	4.48971	4.69997	5.35629	3.12391	5.62075	4.51111	5.22478	5.77427	3.4304	5.24511	3.82752	4.11086	4.73924	3.44945	5.59065	2.83295	2.76148	4.29567	7.91676	4.52687	6.52242	6.0083	6.13752	3.83649	4.50947	4.90768	12	12	12
COX7A2	4.35554	3.24229	2.48617	3.72875	3.60038	4.54537	3.75868	4.85817	5.10756	3.92552	5.03566	4.09367	3.2112	5.61213	4.33843	5.18351	4.85941	5.43943	4.71616	5.92142	5.61388	2.34711	6.99348	3.82752	4.48457	3.98096	3.01827	4.73055	3.96613	5.02087	6.60873	4.8189	4.52687	6.33059	4.40608	7.1066	4.06148	4.83864	4.91659	12	12	12
COX7A2L	5.70726	3.38967	1.31621	0.717067	3.90041	3.45843	3.86026	4.71096	5.85867	4.0765	5.18377	4.97088	2.8098	0.96208	1.80768	3.28289	4.16521	2.71972	3.07576	3.48319	5.13269	1.62493	5.59478	2.78365	0.747429	1.51656	0.862363	3.65542	2.45522	0	5.28698	5.50731	4.02389	7.28977	3.00415	5.81449	3.92917	3.1202	3.34697	12	12	11
COX7B	0	0	0	0	0.150016	0	0	0	0	0	0	0	0	0.801733	1.80768	2.0734	0.347101	1.81314	0	1.39328	1.60396	1.26383	1.04902	1.73978	0.560572	1.51656	1.72473	1.07512	0.755453	0.251043	0.99131	0	0	2.30203	1.80249	0.969082	0.0125013	1.15774	0.995699	1	10	10
COX7C	3.00382	2.65278	2.19368	2.43803	2.40025	2.27268	2.1333	3.09157	3.00445	2.71767	2.96215	2.77784	0.8028	1.28277	1.44614	1.72784	0.347101	1.45051	1.2303	1.74159	1.92476	1.62493	1.04902	1.73978	1.86857	2.08526	2.58709	2.15025	1.69977	0.502087	1.98262	1.03262	1.00597	2.49387	1.60221	1.93816	2.63735	1.36396	1.74571	12	12	12
COX8A	11.8651	10.4638	8.04348	7.74432	10.6511	8.20143	9.14273	9.56913	10.3653	9.96478	7.99781	10.819	6.8238	4.65005	6.86918	8.29362	6.94201	6.70863	7.79192	6.26974	8.82181	5.41642	9.09152	7.65505	5.79258	9.09933	3.01827	7.52587	5.6659	2.76148	8.92179	7.22834	6.53882	8.05711	7.00968	7.42963	9.569	7.11115	6.5874	12	12	12
CP	10.213	17.98	10.9684	13.4809	16.6518	8.20143	17.0664	10.5997	5.10756	10.8707	15.6994	11.4038	79.8786	24.052	56.0381	33.52	37.834	55.8448	49.2121	2.78655	13.4733	39.9009	20.2811	24.7049	52.1332	27.8667	62.5213	29.4584	31.729	68.5348	9.25222	3.44207	7.54479	14.3877	11.0152	9.04477	12.3536	36.4605	27.2442	12	12	12
CPA1	0	0	0	0	0	0	0	0	0	0	0	0	0.4014	0	0	0	0	0	0	0	0	0	0	0	0	0	0	0	0	0	0	0	0	0	0	0	0	0.03345	0	0	1	0
CPA3	0.901147	1.17902	4.09486	1.00389	1.35014	1.38337	3.35233	1.17774	2.704	0.452945	0.740538	0.877214	8.028	3.84832	7.23072	4.83794	3.47101	0.362629	10.8677	5.5731	5.29308	0	3.14706	1.73978	5.79258	6.44536	2.15591	3.65542	0.56659	0.251043	0.330437	4.47469	0	1.91836	1.00138	3.23027	1.60143	4.53328	2.48517	12	11	11
CPA4	0	0	0	0	0	0	0	0	0	0	0	0	0	0	0	0	0	0	0	0	0	0	0	0	1.49486	0	0	0	0	0.251043	0	0	0	0.575508	0	0	0	0	0.193451	0	0	3
CPAMD8	0	0	0	0	0	0	0	0	0	0	0	0	0	0.160347	0	0	0	0	0	0	0	0	0	0	0	0	0	0	0.188863	0	0	0	0	0	0	0	0	0.0133622	0.0157386	0	1	1
CPB2	0	0	0	0	0.150016	0	0.304758	0.147217	0	0	0	0	7.2252	5.45179	8.31532	2.93732	3.47101	8.15915	5.33131	0	0.320793	7.40244	0	3.82752	12.7063	19.3361	24.1462	12.9015	21.3416	11.0459	4.29567	3.09786	1.50896	2.6857	2.40332	3.5533	0.0501659	4.37015	9.91853	3	10	12
CPEB2	0	0	0	0	0	0.197625	0	0	0	0	0	0.146202	0	0	0	0	0	0	0	0	0	0	0	0	0	0	0	0	0	0	0	0	0	0	0	0	0.0286523	0	0	2	0	0
CPEB4	0	0	0.146245	0.143413	0	0	0	0	0	0	0	0	0	0	0	0	0	0	0	0	0	0	0	0	0	0	0	0	0	0	0	0	0	0	0	0	0.0241382	0	0	2	0	0
CPED1	0	0	0	0	0	0	0	0	0	0	0	0	0	0	0	0	0	0	0.615151	0	0	0	0	0	0	0	0	0	0	0	0	0	0	0	0	0	0	0.0512626	0	0	1	0
CPLANE1	0.901147	0.884261	1.02372	0.86048	1.05011	1.28456	0.812687	0.883304	0.751111	1.05687	0.888646	1.16962	0	0	0	0	0	0.181314	0	0	0	0.180547	0.349674	0	0	0	0	0	0.755453	0	0	0	0	0.383672	0	0	0.963876	0.0592946	0.0949271	12	3	2
CPLANE2	0	0	0	0	0	0	0	0	0	0	0	0	0	0	0	0	0	0	0	0	0	0	0	0	0.373715	0	0	0	0	0	0	0	0	0	0	0	0	0	0.0311429	0	0	1
CPLX4	0	0	0	0	0	0	0	0	0	0	0	0	0	0	0	0	0	0	0	0	0	0	0	0	0	0	0	0.215025	0.56659	0.251043	0	0	0	0	0	0	0	0	0.0860548	0	0	3
CPN1	0	0	0	0	0	0	0	0	0	0	0	0	0	0	0	0	0	0	0	0	0	0.902736	0	0	0	0	1.72473	0	0.188863	0.251043	0	0	0	0	0	0	0	0.075228	0.180386	0	1	3
CPN2	0	0	0	0	0	0.0988124	0.203172	0	0	0	0	0	0.8028	0	0	0	0	0	0	0	0	0.541642	0	0	0	0.189569	0.431182	0	0	1.00417	0	0	0	0	0	0	0.0251653	0.112037	0.13541	2	2	3
CPNE1	0.450573	0	1.16996	0.143413	0.450048	0.988124	0.406344	0.294435	0.450667	0	0.444323	0.292405	2.8098	1.60347	1.80768	0.518351	0	1.63183	2.0505	3.13487	1.60396	4.69423	1.04902	0.695914	0	1.89569	1.29354	0.645075	2.0775	0.251043	0.660873	1.03262	0.502986	0.383672	1.00138	0.969082	0.424191	1.79997	0.892789	10	11	11
CPNE2	0	0	0	0	0.900095	1.08694	1.01586	1.03052	0	0	0	0	0	0	0	0	0	1.08789	0	0	0	1.26383	0	1.39183	0	0	1.29354	0	0	0	0.99131	0	0	0	0	0	0.336118	0.311962	0.190405	4	3	2
CPNE3	8.11032	8.25311	9.21344	10.1823	9.75103	10.7705	9.95542	9.2747	7.36089	8.45496	7.55349	9.21075	5.2182	14.2709	10.8461	9.5031	10.0659	5.80206	9.84242	12.8878	11.3882	12.9994	10.8399	11.4826	5.41886	7.96192	7.33009	10.7512	7.36567	2.25939	10.2435	12.3914	12.5746	9.78363	12.4171	14.5362	9.00758	10.4289	9.41948	12	12	12
CPNE4	1.05134	0.884261	0.877471	0.86048	0.900095	1.18575	0.914273	1.17774	0	0	0	0	0	0.96208	0	0	0	0	0	0	0	0	0	1.39183	0	1.70613	1.29354	0	0	0	0.99131	1.37683	1.00597	0	1.20166	0	0.654284	0.196159	0.631287	8	2	6
CPNE5	0	0	0	0	0	0	0	0	0	0	0	0	0	0	1.44614	0	0	0	0	1.04496	0	0	0	1.39183	1.12114	0	1.29354	0	0.944316	0	0.99131	0	0	1.34285	0	0	0	0.323577	0.474431	0	3	5
CPNE6	0	0	0	0	0	0	0	0	0	0	0	0	0	1.12243	1.08461	0	0	0	0	1.04496	0	0	0	0	1.68172	0	0	0	0	1.25522	0	0	0	0	0	0	0	0.270999	0.244744	0	3	2
CPNE7	0	0	0	0	0	0	0	0	0	0	0	0	0	0	0	0	0	0	0	0	0	0	0	0	0.186857	0	0	0.215025	0.944316	0	0	0	0	1.34285	0	0	0	0	0.224088	0	0	4
CPNE8	0.901147	0.884261	1.02372	0.86048	0	0	0	0	0	0	0	0	0	0	1.08461	1.20949	0	1.08789	0	1.04496	0	0.902736	0	0	1.308	0	0	1.7202	0.944316	1.25522	0	0	0	1.15102	0	0	0.3058	0.444139	0.531562	4	5	5
CPOX	0	0	0.29249	0	0	0.0988124	0.304758	0.294435	0	0	0	0	0	0.320693	0	0	0	0	0	0.696638	0	0	0	0	0	0	0	0.215025	0	0	0.99131	0	1.50896	0.191836	0.60083	0	0.0825413	0.0847776	0.29233	4	2	5
CPPED1	0.150191	0	0.877471	0.43024	0.75008	0.494062	0	0.883304	0.751111	1.20785	0.740538	1.16962	1.2042	2.08451	1.80768	2.76454	1.3884	2.5384	1.43535	2.43823	2.24555	2.34711	0.349674	0.347957	1.308	1.13742	0.431182	2.5803	1.13318	0.502087	1.98262	0.688414	2.01194	0	1.40194	0.969082	0.621206	1.74597	1.17885	10	12	11
CPQ	0.150191	0.294754	0.146245	0	0.450048	0.197625	0.406344	0.441652	0	0	0	0	0	0	0.723072	0.863918	0.694201	1.08789	0	0.348319	0.801982	0.361095	1.04902	0.347957	0.747429	0.947847	0.862363	1.07512	1.51091	0.251043	0.99131	0.344207	0	0.95918	0.60083	0.646055	0.173905	0.523121	0.744691	7	9	11
CPS1	0	0	0	0	0	0	0	0	0	0	0	0	0	0	0	0	0	0	0.20505	0	0	0	0	0	0	0	0	0	0	0	0	0	0	0	0	0	0	0.0170875	0	0	1	0
CPSF1	0	0	0	0	0	0	0	0	0	0	0	0	0	0	0	0	0	0	0	0	0	0	0	0	0	0	0	0	0	0	0	0.688414	0	0	0	0	0	0	0.0573678	0	0	1
CPSF2	0	0	0	0	0	0	0	0	0	0.301963	0	0	0	0	0	0	0	0	0	0	0	0	0	0	0	0	0	0	0	0	0	0	0	0	0	0	0.0251636	0	0	1	0	0
CPSF3	0.150191	0.147377	0	0	0	0	0	0	0	0	0	0	0.4014	0	0	0	0	0	0	0	0	0	0	0	0	0	0	0	0	0	0	0	0	0	0	0	0.0247973	0.03345	0	2	1	0
CPSF6	0.150191	0	0	0	0	0.296437	0	0	0	0	0	0	0	0.48104	0	0	0	0	0	0	0	0.541642	0	0	0	0	0	0.215025	0	0	0	0	0	0	0.200277	0	0.037219	0.0852235	0.0346085	2	2	2
CPSF7	0	0	0	0	0	0	0	0	0	0	0	0	0	0	0	0	0	0.543943	0	0	0	0.361095	0	0	0	0	0	0	0	0	0	0	0	0	0.200277	0	0	0.0754198	0.0166897	0	2	1
CPT1A	1.6521	2.50541	1.31621	1.57755	2.25024	1.08694	2.03172	2.06104	2.10311	1.05687	1.48108	1.46202	1.2042	1.28277	2.89229	1.55505	2.7768	1.08789	2.66566	3.83151	3.20793	3.97204	4.19609	2.78365	0.747429	0	0.862363	1.29015	0.56659	0.502087	3.30437	3.09786	4.52687	1.53469	2.20304	2.26119	1.71536	2.62132	1.74139	12	12	11
CPT1B	29.7378	29.1806	29.9803	26.1012	29.7031	29.2485	30.5774	35.3322	29.2933	25.5159	28.881	29.8253	13.6476	11.2243	15.9076	20.5613	16.6608	15.7744	23.1707	29.6071	29.9941	17.5131	33.5687	13.2224	14.7617	15.7343	8.62363	25.588	19.0752	8.03339	24.4523	32.0112	32.6941	29.1591	25.4351	27.7804	29.448	20.071	21.9457	12	12	12
CPT2	22.3785	6.33721	15.2095	17.9267	10.3511	18.2803	22.9584	24.5853	19.0782	19.9296	18.5134	19.5911	12.8448	13.3088	3.97689	12.786	14.9253	15.593	12.303	19.1575	18.1248	11.0134	30.4216	14.6142	5.04515	13.649	4.743	18.7072	11.1429	2.00835	20.1566	25.1271	23.1374	25.3223	20.6285	25.5192	17.9283	14.9224	16.2656	12	12	12
CPVL	0.901147	2.21065	2.77866	0	0.300032	3.162	0.812687	1.32496	1.65244	1.6608	0.148108	0.877214	0.4014	0.160347	0	1.38227	0	0.362629	1.2303	0	0	0.180547	0	0	0.560572	0	0	0	0	0	0	0	0	0.383672	1.00138	0.969082	1.31906	0.309791	0.242892	11	6	4
CPXM2	0	0	0	0	0	0	0	0	0	0	0	0	0	0	0	0	0	0	0	0	0	0	0	0	0	0	1.29354	0	0	0	0	0	0	0	0	0	0	0	0.107795	0	0	1
CPZ	0	0	0	0	0	0	0	0	0	0	0	0	0	0	0	0	0	0	0	0	0	0	0	0	0	0	0.431182	0	0	0	0	0	0	0	0	0	0	0	0.0359318	0	0	1
CR2	0	0	0	0	0	0	0	0	0	0	0	0	0	0	0	0	0	0	0.410101	0	0	0	0	0	0.373715	0	0	0.215025	0	0	0	0.344207	0	0	0	0	0	0.0341751	0.0777455	0	1	3
CRACDL	0	0	0	0	0	0	0	0	0	0.150982	0	0	0	0	0	0	0	0	0	0	0	0.361095	0	0	0	0	0	0	0	0	0	0	0	0	0	0	0.0125818	0.0300912	0	1	1	0
CRACR2A	0	0	0	0	0	0	0	0	0	0	0	0	0	0	0	0	0.347101	0.181314	0.20505	0	0	0.902736	0	0.695914	0	0.379139	0	0.215025	0.188863	0.502087	0.330437	0	0	0	0	0	0	0.194343	0.134629	0	5	5
CRADD	0	0	0.146245	0.717067	0.150016	0.395249	0.203172	0.58887	0	0.301963	0.148108	0.731012	0	0.641387	0.723072	1.55505	0.694201	1.08789	2.0505	0.696638	0.962379	1.62493	2.09804	0.347957	0.186857	0.758278	0.431182	0.43005	1.13318	0.75313	0.660873	0.688414	2.01194	0.95918	1.00138	0.646055	0.281808	1.04017	0.805044	9	11	12
CRAMP1	0	0	0	0.143413	0	0	0	0	0	0	0	0	0	0	0	0	0	0	0	0	0	0	0	0	0	0	0	0	0	0	0	0	0	0	0	0	0.0119511	0	0	1	0	0
CRAT	20.7264	16.3588	14.917	17.353	18.752	14.229	15.1363	17.2244	17.2756	16.7589	15.107	17.3981	10.4364	10.9036	14.4614	15.5505	9.71882	11.4228	15.3788	16.7193	18.7664	8.48572	22.3791	12.8744	8.96915	10.4263	1.72473	13.7616	10.0098	1.00417	17.1827	16.1777	18.6105	16.4979	16.0221	18.0895	16.7697	13.9248	12.373	12	12	12
CRB1	0	0	0	0	0.300032	0.592874	0	0	0	0	0	0	0	0	0	0	0	0	0	0	0	0.180547	0	0	0	0	0	0	0	0	0	0	0	0	0	0	0.0744088	0.0150456	0	2	1	0
CRB2	0	0	0	0	0	0	0	0	0	0	0	0	1.2042	0	0	0.345567	0.347101	0.362629	0	0	0.481189	0	0	0.347957	0	0	0	0.215025	0	0	0.330437	0	0	0	0	0.323027	0	0.257387	0.0723741	0	6	3
CRBN	0	0	0	0	0	0	0.101586	0	0	0	0	0	0	0	0	0.345567	0	0.362629	0	0	0.160396	0.361095	0	0	0.186857	0	0	0	0	0	0	0	0	0	0	0	0.00846549	0.102474	0.0155714	1	4	1
CRCT1	0	0	0	0.143413	0	0	0	0	0	0	0	0	0	0	0	0	0	0	0	0	0	0	0	0	0	0	0	0	0	0	0	0	0	0	0	0	0.0119511	0	0	1	0	0
CREB1	0.150191	0	0.146245	0	0	0	0	0	0	0	0	0	0	0.320693	0	0.172784	0	0	0	0	0	0.361095	0	0.347957	0.186857	0	0	0	0	0	0	0	0	0	0	0	0.024703	0.100211	0.0155714	2	4	1
CREB3L4	0	0	0	0	0	0	0	0	0	0	0	0	0	0	0	0.345567	0	0	0	0	0	0	0	0	0	0	0	0	0	0	0	0	0	0	0	0	0	0.0287973	0	0	1	0
CREBBP	0	0	0	0	0	0	0	0	0	0	0	0	0	0	0	0	0	0	0	0	0.801982	0	0	1.04387	0	0	0.431182	0	0.944316	0	0.660873	0	0	1.72652	0	0.969082	0	0.153821	0.394331	0	2	5
CREBZF	0.150191	0.147377	0.29249	0.143413	0	0	0	0	0.150222	0	0.296215	0.146202	0	0	0	0	0	0	0	0	0	0	0	0	0	0	0	0	0	0	0	0	0	0	0	0	0.110509	0	0	7	0	0
CREG1	0	0	0	0	0	0.0988124	0.101586	0	0	0	0	0.146202	2.007	0.641387	0	0.172784	0	0	0	0	0	0.180547	0.349674	0	0	0	0	0	0	0.502087	0	0.688414	0	0	0	0	0.0288834	0.279283	0.0992084	3	5	2
CRELD1	0	1.17902	0.146245	0.286827	0.75008	0	0.406344	0	0.450667	0.452945	1.48108	0.146202	0	1.44312	0	1.38227	1.3884	0.543943	1.02525	2.08991	0.801982	0.722189	1.04902	1.73978	0.560572	0.379139	0	0	0.188863	0.502087	1.65218	1.72103	3.01792	0.383672	0.400553	0.969082	0.441617	1.01549	0.814592	9	10	10
CRELD2	0	0	0	0	0	0	0	0	0	0	0	0	0.4014	0	0	0	0	0	0	0	0	0	0	0	0	0	0	0	0	0	0	0	0	0	0	0	0	0.03345	0	0	1	0
CRH	0	0	0	0	0	0	0	0	0	0	0.148108	0	0	0	0	0	0	0	0	0	0.320793	0	0	0	0	0.379139	0	0	0	0	0	0	0.502986	0	0	0.323027	0.0123423	0.0267327	0.100429	1	1	3
CRIM1	0	0	0	0	0	0	0	0	0	0	0	0	0	0.160347	0	0	0	0	0	0	0	0	0	0	0	0	0	0	0	0	0	0	0	0	0	0	0	0.0133622	0	0	1	0
CRIP1	1.20153	1.76852	1.90119	0.717067	2.10022	0.988124	1.21903	1.76661	1.352	1.50982	1.77729	1.75443	0.8028	0.160347	0.361536	0.863918	2.0826	0.362629	1.02525	2.78655	1.76436	0.361095	1.04902	1.04387	0.373715	0.189569	1.29354	0.43005	1.32204	1.00417	1.65218	0	0.502986	0.95918	1.00138	2.58422	1.50465	1.05533	0.942754	12	12	11
CRIP2	10.3632	10.0216	9.79842	10.0389	10.6511	11.3634	9.24432	9.56913	10.3653	10.5687	12.5891	10.9652	8.8308	9.13976	7.59225	11.2309	12.1485	9.42835	11.2778	7.31469	8.9822	8.48572	11.8889	10.0907	8.59543	9.2889	8.62363	10.3212	9.44316	8.03339	9.58266	10.6704	6.53882	9.97547	8.01106	8.07568	10.4615	9.70089	8.92998	12	12	12
CRIP3	0	0	0	0	0	0	0	0	0	0	0	0	0.8028	0	0	0	0	0	0	0	0	0	0	0	0	0	0	0	0	0	0	0	0	0	0	0	0	0.0669	0	0	1	0
CRISP3	0	0	0	0.286827	0	0	0	0	0	0	0	0	0	3.04659	0	0	0	0	0	0	0	0	0.349674	0	0	0	0	0	0	0	0	0	0	0	0	0	0.0239022	0.283022	0	1	2	0
CRISPLD1	0	0	0	0	0	0	0	0	0	0	0	0	0	0	0	0	0	0	0	0	0	0	0	0	0	2.27483	0	0	0.944316	0	0	0	0	0	0	0	0	0	0.268263	0	0	2
CRISPLD2	0	0	0	0	0	0	0	0	0	0	0	0	0	0	0	0	0	0	0	0	0	0	0	0	0	0.568708	0	0	0.377727	0	0	0	0	0	0	0	0	0	0.0788696	0	0	2
CRK	0.450573	1.32639	1.31621	1.72096	0.600064	0.197625	1.01586	0.294435	0.751111	0.150982	0.444323	0.584809	1.2042	1.92416	3.25382	0.863918	0.694201	0.906572	1.84545	2.08991	1.44357	0.902736	1.74837	0.695914	0.560572	1.13742	0	0.645075	0	0	0.660873	1.72103	2.01194	0.383672	0.60083	0.646055	0.737778	1.4644	0.697289	12	12	9
CRKL	1.80229	2.06328	1.90119	2.00779	1.65017	1.87743	0.914273	2.06104	1.50222	1.35883	1.77729	2.19303	1.2042	3.04659	1.80768	1.0367	0	0.906572	0.615151	1.74159	1.44357	3.97204	0	2.4357	0.373715	0.568708	0	0.43005	0.188863	0.251043	1.65218	0.344207	0.502986	0.95918	1.00138	0.646055	1.75907	1.51748	0.576531	12	10	11
CRLF1	0	0	0	0	0	0	0	0	0	0	0	0	1.2042	0.801733	9.39993	2.59175	1.0413	5.80206	5.53636	0	0	0	0	5.91527	11.9589	6.63493	36.2193	3.87045	9.82089	20.5856	1.65218	1.03262	0	0.191836	0	0	0	2.69105	7.66388	0	8	9
CRLF3	0	0	0	0	0	0	0	0	0.150222	0	0	0	0	0	0	0	0	0	0	0	0	0	0	0	0	0	0	0	0	0	0	0	0	0	0	0	0.0125185	0	0	1	0	0
CRNN	0	0	0	0	0	0	0	0	0	0	0	0	0	0	0	0	0	0	0	0	0	0	0	0	0	0.189569	0	0	0	0	0	0	0	0	0	0	0	0	0.0157975	0	0	1
CROCC	1.20153	0.442131	0.877471	0.717067	1.65017	0.592874	0.406344	0.294435	0	0	0	0	1.2042	0	1.08461	0	1.3884	0	1.2303	1.04496	1.12278	0	1.04902	0	1.49486	1.13742	0	0.215025	0	0	0	1.03262	1.00597	0	1.00138	0.969082	0.515169	0.677022	0.571363	8	7	7
CROCC2	0.750956	0.884261	0.731226	0.43024	0	0	0	0	0.300445	0.754908	0	0.584809	0.4014	0	0	0.518351	0.347101	0	0	0	0.160396	0	0.349674	0	0	0	0	0.215025	0.188863	0	0	0	0	0	0	0	0.369737	0.148077	0.0336573	7	5	2
CROCCP3	1.35172	0.442131	0.584981	0.573653	0.75008	0.296437	0.50793	0	1.20178	0.452945	0.444323	0.584809	0	0.801733	0	0.172784	0.694201	0.181314	0.20505	1.39328	1.60396	0	0.699348	1.39183	0	0.379139	0	0.860099	0.56659	0	1.98262	0.688414	2.01194	2.30203	1.80249	1.93816	0.599232	0.595292	1.04429	11	9	9
CRP	3.30421	3.53705	1.75494	5.44971	2.55027	0.0988124	0	1.47217	3.45511	2.71767	2.96215	2.19303	0.8028	0	0.361536	0	1.3884	1.08789	0.820202	0	0	2.34711	0	0	0	0	0	0	0	0	0	0	0	0	0	0	2.45793	0.567328	0	11	6	0
CRPPA	0	0	0	0	0	0	0	0	0	0	0.148108	0	0	0	0	0	0	0	0	0	0	0	0	0	0	0	0.431182	0	0	0	0	0	0	0	0	0	0.0123423	0	0.0359318	1	0	1
CRTAC1	0	0	0	0	0	0	0	0	0	0	0	0	0.4014	0.320693	0	0	0	0	0	0	0	0.361095	0	0	0.186857	0	1.72473	0.43005	0.944316	0	0	0	0	0	0	0	0	0.0902657	0.273829	0	3	4
CRTAP	0	0	0	0	0	0	0	0	0	0	0	0	0	0	0.723072	0	0	0	0	0	0	0.541642	0	0	0	0	0	0	0	0	0	0	0	0	0	0	0	0.105393	0	0	2	0
CRTC3	0	0	0	0	0	0	0	0	0	0	0	0	0	0	0	0	0	0	0	0	0	0	0	0	0	0	0	0	0	0	0	0	0	0	0	0.323027	0	0	0.0269189	0	0	1
CRX	0	0	0	0	0	0	0	0	0	0	0	0	0	0	0	0	0	0	0	0	0	0	0	0	0	0	0	0.215025	0	0	0.330437	0	0	0	0	0	0	0	0.0454551	0	0	2
CRY1	0	0	0	0	0	0	0	0	0.150222	0	0	0.292405	0	0	0	0	0	0	0	0	0	0	0	0	0	0	0	0	0	0	0	0	0	0	0	0	0.0368856	0	0	2	0	0
CRYAB	33.3424	37.7285	32.4664	38.7216	34.0536	36.0665	36.9773	35.6266	31.2462	35.4807	34.6572	34.2113	32.9148	29.5038	33.9844	33.3472	38.5282	36.6255	37.5242	32.742	30.4753	28.1654	34.268	34.0998	38.6795	34.3121	37.944	29.8885	33.6177	33.3888	29.7393	34.0765	38.2269	34.3386	33.0456	31.9797	35.0482	33.5149	34.1031	12	12	12
CRYBB2	0	0	0	0	0	0	0	0	0	0	0	0	0	0	0.361536	0	0	0	0	0	0	0	0	0	0.186857	0	0	0	0	0	0	0	0	0	0	0	0	0.030128	0.0155714	0	1	1
CRYBG1	0	0	0	0	0	0	0	0	0	0	0.444323	0	0	0	0	0	0	0	0	0	0	0	0	0	0.186857	0	0	0	0	1.25522	0	0	0	0	0	0	0.0370269	0	0.120173	1	0	2
CRYBG2	0	0	0.29249	0.143413	0.450048	0.197625	0.203172	0.147217	0	0	0	0	0	0	0	0	0	0	0.20505	0	0	0	0	0	0	0	0	0	0	0	0	0.344207	0	0	0.400553	0	0.119497	0.0170875	0.0620633	6	1	2
CRYBG3	0	0	0	0	0	0.0988124	0	0	0	0	0	0	0	0	0	0	0	0	0	0	0	0	0	0	0	0.189569	0	0	0	0	0	0	0	0	0	0	0.00823436	0	0.0157975	1	0	1
CRYL1	0.450573	1.03164	0	1.00389	0.300032	2.27268	0.711101	0.441652	0.600889	1.05687	0.444323	0	2.4084	0.160347	0	0.863918	0.347101	0	0.410101	1.39328	0.641586	1.26383	0.699348	0	0.934286	0	0.862363	0.215025	0.755453	0	0.660873	0	1.00597	0.191836	0	0.646055	0.692805	0.682326	0.439322	10	9	8
CRYM	22.6789	23.2856	21.3518	18.9306	19.8021	25.5924	24.787	23.5548	24.1858	24.157	25.0302	23.6848	17.6616	23.7313	15.546	18.8334	14.9253	17.9501	17.4293	17.0676	13.4733	6.68025	13.2876	11.8305	22.6097	19.9048	21.9903	20.8574	21.3416	11.548	23.7914	15.1451	15.5926	18.7999	23.6326	21.6428	23.0867	15.7014	19.738	12	12	12
CRYZ	10.6636	8.25311	11.2609	13.7677	10.8011	16.0076	12.7998	12.0718	10.816	16.7589	11.5524	13.012	9.2322	11.0639	12.6538	14.5138	13.1898	15.7744	13.9434	11.4945	8.18022	10.2912	13.987	12.8744	12.3326	12.7012	11.2107	14.8367	12.6538	7.02921	10.9044	14.4567	13.5806	14.3877	14.4199	15.5053	12.3137	12.2666	12.8349	12	12	12
CRYZL1	0	0	0	0	0	0	0	0	0	0	0	0	0	0	0	0	0	0	0	0	0	0.180547	0	0	0	0	0	0	0	0	0	0	0	0	0.200277	0	0	0.0150456	0.0166897	0	1	1
CS	52.1163	45.6868	45.7747	47.7566	51.1554	48.1216	50.1834	49.6123	53.7796	47.5592	49.1717	47.5158	38.133	35.597	37.2382	35.0751	35.0572	32.0926	36.9091	37.6184	40.0991	28.3459	48.9543	35.4916	32.3263	40.5679	30.6139	37.8444	37.5838	29.6231	41.635	49.2216	41.2448	37.0243	37.8523	39.4093	49.0361	36.7176	37.9122	12	12	12
CSAG2	0	0	0	0	0.300032	0	0.304758	0.441652	0.150222	0.150982	0	0.292405	0	0	0	0	0	0	0	0	0	0	0	0	0	0	0	0	0	0	0	0	0	0	0	0	0.136671	0	0	6	0	0
CSDC2	0	0	0	0.286827	0	0	0	0.294435	0.150222	0	0.148108	0.292405	0	0.160347	0	0	0	0.362629	0.20505	0	0.320793	0.180547	1.04902	0.347957	0.186857	0	0	0	0.188863	0	0.330437	0	0	0.191836	0	0	0.0976663	0.218862	0.0748328	5	7	4
CSDE1	0	0.294754	0.29249	0.286827	0.300032	0.0988124	0.304758	0.294435	0.450667	0	0.444323	0	0	1.28277	1.08461	0.691135	0.347101	0.362629	0	1.74159	0	3.24985	1.3987	0.347957	0	0.568708	0	0.43005	0.188863	0	0.99131	1.37683	0.502986	0.383672	0.801106	0.969082	0.230591	0.875529	0.517717	9	9	9
CSE1L	3.15401	3.24229	3.50988	3.01168	3.15033	2.96437	3.14916	2.64991	2.85422	3.32159	2.36972	2.92405	0.4014	3.52763	0.361536	1.72784	0.694201	1.08789	0.410101	3.83151	1.92476	3.97204	0.349674	1.39183	0.186857	0.758278	0.862363	0.215025	0.377727	0	0.660873	0	0	0.95918	2.20304	1.93816	3.0251	1.64003	0.680126	12	12	9
CSF1	0	0	0	0	0.150016	0	0.203172	0	0	0	0	0	0	0	0	0	0	0	0	0	0	0	0	0	0	0	0	0	0	0	0	0	0	0	0	0	0.0294323	0	0	2	0	0
CSF2RA	0	0.147377	0	0	0	0	0	0	0	0	0	0	0	0	0	0	0	0	0.20505	0	0	0	0	0	0	0	0	0	0	0	0	0	0	0	0.400553	0	0.0122814	0.0170875	0.0333794	1	1	1
CSF3R	0	0	0	0	0.150016	0	0.101586	0.147217	0	0	0	0	0	0	0	0	0	0	0	0	0	0	0	0	0	0	0	0	0	0	0	0	0	0	0	0	0.0332349	0	0	3	0	0
CSK	0.150191	0	0.146245	0	0.450048	0.296437	0.101586	0	0	0.150982	0	0	0	0.48104	0	0.172784	0	0	0	0	0.160396	1.08328	0.349674	0	0	0	0	0	0	0	0	0	0	0	0	0	0.107957	0.187265	0	6	5	0
CSMD1	0	0	0	0.143413	0	0.197625	0.406344	1.03052	0	0.150982	0.148108	0.146202	0	0	0	0	0	0	0.20505	0	0	0	0	0	0	0	0	0	0	0	0	0	0	0	0	0	0.185266	0.0170875	0	7	1	0
CSMD2	0.300382	0.589508	0.29249	0.43024	0	0	0	0	0.450667	0.301963	0.148108	0.438607	0	0	0	0.172784	1.0413	0	0	0	0	0	0	0	0	0	0	0	0.377727	0	0.330437	0	0	0.383672	0	0	0.245997	0.101174	0.0909862	8	2	3
CSMD3	0	0	0	0	0	0	0	0	0	0	0	0	0	0	0.723072	0.345567	0.347101	0	0	0.696638	0	0.180547	0.349674	0	0.560572	0	0.431182	0.43005	0	0	0.330437	0	0	0	0	0	0	0.220217	0.14602	0	6	4
CSNK1A1	0.300382	0.147377	0.29249	0.573653	0.300032	0.494062	0.304758	0.147217	0.300445	0.150982	1.03675	0.146202	0	2.08451	1.44614	1.38227	1.7355	0.543943	0.820202	0.696638	1.44357	1.62493	1.3987	2.08774	0.747429	0.947847	0	0.645075	0.377727	0.75313	1.98262	1.72103	1.50896	1.15102	2.00277	0.969082	0.349529	1.27201	1.06722	12	11	11
CSNK1D	0	0	0	0	0	0	0	0	0	0	0	0.146202	0	0	0	0	0	0	0	0	0	0	0	0	0	0	0	0	0	0	0	0	0	0	0	0	0.0121835	0	0	1	0	0
CSNK1E	0	0	0	0	0	0.0988124	0.101586	0	0	0	0	0	0	0	0	0	0	0	0	0	0	0	0	0	0	0	0	0	0	0	0.330437	0	0	0	0.400553	0	0.0166999	0	0.0609158	2	0	2
CSNK2A1	3.00382	2.65278	3.36364	2.43803	1.80019	2.3715	1.93013	2.64991	1.352	1.81178	1.62918	1.90063	2.007	3.20693	2.53075	2.24619	2.4297	2.17577	4.51111	3.48319	2.88714	2.88876	2.09804	3.47957	2.05543	1.51656	0.431182	1.07512	1.13318	0	3.30437	1.03262	3.01792	1.72652	1.60221	4.84541	2.24197	2.82868	1.81171	12	12	11
CSNK2A2	0	0	0	0	0	0	0	0	0	0	0	0	0	0	0	0	0	0.181314	0	0	0	0.361095	0	0	0	0	0	0	0	0	0	0	0	0	0	0	0	0.0452007	0	0	2	0
CSNK2B	0	0.442131	0.146245	0.143413	0	0.197625	0.101586	0.147217	0.150222	0	0	0.584809	0	0.320693	0.361536	0.172784	0	0.181314	1.02525	1.04496	0.320793	1.08328	0.349674	0	0	0	0	0.215025	0	0	0.330437	0.688414	0.502986	0.575508	0.60083	0.323027	0.159437	0.405024	0.269685	8	9	7
CSNKA2IP	0	0	0	0	0	0	0	0	0	0	0	0	0	0	0	0	0.347101	0	0	0	0	0	0	0	0	0	0	0	0	0	0	0	0	0	0	0	0	0.0289251	0	0	1	0
CSPG4	0.150191	0	0.438735	0	0.150016	0	0.101586	0	0	0	0	0.731012	0	0.48104	0.361536	0	0	0.362629	0	0.348319	0	0.180547	0.349674	0.347957	0	0	0	0	0	0	0	0	0	0.191836	0	0	0.130962	0.202642	0.0159863	5	7	1
CSRNP3	0.901147	0.736885	0.438735	0.717067	0.300032	0.988124	0.50793	0.441652	0.600889	0.452945	0.59243	0.584809	0	0	0	0	0	0	0	0	0	0	0	0	0	0	0	0	0	0	0	0	0	0	0	0	0.60522	0	0	12	0	0
CSRP1	0.600765	1.17902	2.63241	0.573653	1.35014	0.988124	3.35233	2.94435	1.05156	1.05687	0.740538	0.292405	9.2322	3.68797	4.69997	3.28289	6.24781	5.62075	3.48586	1.74159	1.92476	6.8608	3.84641	5.21935	3.17657	4.92881	5.17418	2.79532	2.0775	3.26356	3.96524	5.85152	3.01792	0.191836	2.00277	2.90725	1.39685	4.6542	3.27937	12	12	12
CSRP2	0.150191	0.736885	1.31621	0.286827	0.300032	0.296437	0.406344	0.736087	0.450667	0.452945	0.296215	0.292405	0	0.160347	0	0	0.347101	0.181314	0	0.696638	0	0	0	0	0	0	0	0	0	0	0	0	0	0	0	0	0.47677	0.11545	0	12	4	0
CSRP3	21.7777	25.3488	21.3518	27.5354	23.7025	25.0983	26.006	25.763	17.576	27.6296	21.3275	20.1759	20.8728	24.6934	24.946	22.8074	26.3796	22.3017	25.6313	24.034	22.1347	15.166	20.9804	20.1815	23.7309	21.9901	20.6967	20.6424	20.775	17.573	22.1392	21.685	23.6403	21.8693	22.8315	25.1961	23.6077	22.5107	21.8975	12	12	12
CST1	0	0	0	0	0	0	0	0	0	0	0	0	0	0	0	0	0	0	1.02525	0	0	0	0	0	0	0	0	0	0.377727	0	0	0	0	0	0	0	0	0.0854377	0.0314772	0	1	1
CST3	0	0.294754	0	0	0	0.0988124	0.203172	0	0	0	0	0.146202	1.2042	0.160347	0	0.172784	1.3884	1.08789	1.2303	0.348319	0	0.722189	0.699348	0.347957	0	0	2.15591	0.215025	0.188863	0.75313	0	0.344207	1.00597	0.191836	0	0	0.0619117	0.613478	0.404578	4	10	7
CST4	0.150191	0	0	0	0	0	0	0	0	0.150982	0	0	0	0	0	0	0	0	0	0	0	0	0	0	0	1.70613	0	0	0	0	0	0	0	0	0	0	0.0250977	0	0.142177	2	0	1
CST6	0	0	0	0	0	0	0	0	0	0	0	0	0	0	0	0	0	0	0	0	0	0	0	0	0.186857	0	0	0	0	0	0	0	0	0	0	0	0	0	0.0155714	0	0	1
CSTA	0	0	0	0	0	0	0	0	0	0	0	0	0	0	0	0	0	0	0	0.348319	0.160396	0	0	0	0.560572	0	0.431182	0	0	0.251043	0.330437	0	0	0.95918	0	0.323027	0	0.0423929	0.237953	0	2	6
CSTB	7.50956	5.15819	4.82609	7.17067	3.60038	7.70736	7.61894	6.47757	7.51111	5.13337	7.8497	7.45632	6.8238	4.65005	5.42304	4.14681	3.81811	5.0768	5.33131	2.78655	3.20793	4.15259	3.14706	4.52344	4.11086	4.17053	5.17418	5.37562	4.34386	3.51461	3.6348	2.40945	3.01792	4.7959	4.40608	2.58422	6.50161	4.42396	3.9615	12	12	12
CSTF2	0	0	0	0	0	0	0	0	0	0	0	0	0	0	0	0	0	0	0	0	0	0	0	0.347957	0	0	0	0	0	0	0	0	0	0	0	0	0	0.0289964	0	0	1	0
CSTF2T	0	0	0.146245	0	0.150016	0.197625	0.101586	0	0.150222	0.150982	0	0	0	0	0	0	0	0	0	0	0	0	0	0	0	0	0	0	0	0	0	0	0	0	0	0	0.074723	0	0	6	0	0
CSTF3	0	0	0	0	0	0	0	0	0	0	0	0	0	0	0	0	0.347101	0	0	0	0	0	0	0	0	0	0	0	0	0	0	0	0	0	0	0	0	0.0289251	0	0	1	0
CSTPP1	0	0	0	0	0	0	0	0	0	0	0	0	0	0	0	0	0	0.362629	0	0	0	0	0	0	0	0	0.431182	0	0.188863	0	0	0	0	0	0	0	0	0.0302191	0.0516704	0	1	2
CT47C1	0.150191	0	0	0	0	0	0	0	0	0	0	0	0	0	0	0	0	0	0	0	0	0	0	0	0	0	0	0	0	0	0	0	0	0	0	0	0.0125159	0	0	1	0	0
CTAGE1	0	0	0	0	0	0	0	0	0.150222	0	0	0	0	0	0	0	0	0	0	0	0.160396	0.180547	0	0	0	0	0	0	0	0	0	0	0.502986	0	0	0	0.0125185	0.028412	0.0419155	1	2	1
CTAGE6	0	0	0	0	0	0	0	0	0	0	0	0	0	0	0	0	0	0.362629	0	0	0	0.180547	0	0	0	0	0	0	0	0	0	0	0	0	0	0	0	0.0452647	0	0	2	0
CTAGE9	0	0	0	0	0	0	0	0	0	0	0	0	0	0	0	0	0	0	0	0	0	0	0.349674	0	0	0	0	0	0	0	0	0	0	0	0	0	0	0.0291395	0	0	1	0
CTBP1	0.450573	1.17902	0.584981	0.86048	1.20013	0.790499	0.304758	0.736087	0.450667	0.150982	0.444323	1.02342	1.2042	1.76381	2.16922	1.90062	0.694201	1.45051	0.410101	1.74159	0.801982	0.902736	0.349674	0.695914	0.560572	0.568708	0.862363	0.860099	0.755453	0.75313	0.99131	0.688414	0	1.53469	1.40194	1.93816	0.681326	1.17371	0.90957	12	12	11
CTC1	0	0	0	0	0	0	0	0	0	0	0	0	0	0	0	0	0	0	0	0	0	0	0	0	0	0	0	0	0	0	0	0.344207	0	0	0	0	0	0	0.0286839	0	0	1
CTDP1	0	0	0	0	0	0	0	0	0	0	0	0	0	0.160347	0	0	0	0	0	0	0	0	0	0	0	0	0	0	0	0	0	0	0	0	0	0	0	0.0133622	0	0	1	0
CTDSPL2	0	0	0	0	0	0	0	0	0	0	0	0	0	0.320693	0.361536	0.172784	0.694201	0	0.615151	0.696638	0.320793	0	1.04902	0.347957	0.186857	0.189569	0.431182	0.215025	0	0	0.660873	0.344207	0	0	0.200277	0.323027	0	0.381565	0.212585	0	9	8
CTHRC1	0	0	0	0	0	0	0	0	0	0	0	0	0	0.641387	0	0	0	0.181314	0	0	0	0.361095	0	0	0	0	1.29354	0.43005	0.755453	0	0	0	0	0.191836	0	0	0	0.0986496	0.222574	0	3	4
CTIF	0	0	0.146245	0	0	0	0	0	0	0	0	0.146202	0.8028	0	0	0	0	0	0.410101	0	0	0	0.349674	0	0	0	0	0	0	0	0	0.688414	0	0	0	0	0.0243706	0.130215	0.0573678	2	3	1
CTNNA1	29.888	42.2972	36.8538	44.0279	30.0032	39.7226	31.9996	29.5907	23.1342	30.8002	34.361	32.0183	13.6476	45.3781	34.7074	34.0384	32.6275	23.7522	27.4768	46.3264	36.8912	24.5544	32.8693	45.9303	25.4126	21.9901	11.6419	23.4377	21.1527	5.27191	38.3306	14.8009	45.2687	23.7877	29.8412	41.9936	33.7247	33.1833	25.2441	12	12	12
CTNNA2	4.95631	5.7477	4.82609	6.16677	0	0	0	0	0	0	0	0	0	5.45179	0	0	0	0	1.6404	0	0	0	0	0	0	0	0	0	1.69977	0	0	0	0	3.45305	0	0	1.80807	0.591016	0.429401	4	2	2
CTNNA3	26.2835	19.4538	28.3716	24.9539	30.6032	28.2603	29.9678	26.4991	25.5378	21.8923	24.8821	25.1468	9.6336	26.9382	20.9691	21.7707	18.7434	13.9612	20.505	23.6857	24.2199	20.4018	19.2321	21.5733	18.312	16.6821	9.91718	18.7072	17.7531	4.51878	18.5044	18.243	30.6821	14.004	31.4434	23.258	25.9877	20.1362	18.5021	12	12	12
CTNNAL1	0	0	0	0	0	0	0	0	0	0	0	0	0	0	0	0	0	0	0	0	0	0	0	0	0	0	0	0	0	0	0	0	0	0	0.200277	0	0	0	0.0166897	0	0	1
CTNNB1	32.8919	34.6336	33.6364	37.2875	32.1034	34.1891	31.7964	32.9767	26.7396	33.2159	32.1393	30.9949	18.8658	38.1625	30.0075	29.3732	25.6854	21.5764	30.3475	33.0903	31.5981	22.749	27.9739	34.7957	28.5892	24.8336	14.6602	25.1579	25.4965	15.0626	32.0523	16.5219	27.1612	23.5958	37.8523	35.533	32.717	28.6854	25.5431	12	12	12
CTNND1	2.10268	1.32639	2.63241	1.72096	2.40025	1.581	2.03172	1.47217	2.704	1.35883	0.740538	1.31582	0.8028	2.72589	3.25382	1.0367	2.0826	1.2692	0.20505	4.87646	0.962379	3.0693	2.44772	0.347957	0.373715	0.189569	0	0.645075	0.188863	0.251043	0.660873	0.344207	0.502986	0.383672	1.60221	0.969082	1.78223	1.92332	0.509275	12	12	11
CTNND2	0	0.147377	0.146245	0.143413	0	0	0	0	0	0	0	0	0	0	0	0	0	0	0	0	0	0	0	0	0	0	0	0	0	0.251043	0	0	0	0	0	0	0.0364196	0	0.0209203	3	0	1
CTPS1	0	0	0	0	0	0	0.101586	0	0	0	0	0	0	0	0	0	0	0	0	0	0	0	0.349674	0	0	0	0	0	0	0.251043	0	0.344207	0	0	0	0	0.00846549	0.0291395	0.0496042	1	1	2
CTPS2	0	0	0.146245	0	0	0	0	0	0	0	0	0	0	0	0	0	0	0	0	0	0	0	0	0	0	0	0	0	0	0	0	0	0	0	0	0	0.0121871	0	0	1	0	0
CTSA	0.150191	0	0	0	0	0.197625	0	0	0	0	0.296215	0.146202	0	0	0	0	0	0	0	0	0	1.08328	0	0	0	0	0	0	0	0.251043	0	0	0	0	0	0	0.0658528	0.0902736	0.0209203	4	1	1
CTSB	5.25669	7.22147	4.67984	5.30629	6.90073	7.11449	9.04115	6.18313	8.112	7.09613	6.66484	5.40949	7.6266	7.85699	5.42304	7.60248	7.63621	9.79098	9.02222	10.7979	8.66141	14.9854	12.5883	6.95914	7.47429	7.77235	4.743	7.74089	6.98794	5.02087	9.25222	5.1631	8.55076	8.63262	9.61328	8.07568	6.58219	9.07922	7.41892	12	12	12
CTSC	0	0	0	0	0	0	0	0	0	0	0	0	1.2042	0.320693	0.723072	0	0.347101	0	0	0.348319	0	0.361095	0	0	0	0	0.431182	0	0	0	0	0.344207	0	0.191836	0	0	0	0.275373	0.080602	0	6	3
CTSD	33.9432	43.1814	33.7826	30.9773	35.7038	40.7107	43.7835	45.4902	42.8133	33.9708	42.3588	35.2348	31.3092	40.8884	33.2613	37.4941	38.8753	33.7245	37.1141	35.8768	34.4852	32.318	42.3105	33.7518	40.1743	37.5348	31.9074	37.8444	36.0729	24.8533	36.348	40.2722	38.7299	31.8448	38.2528	39.0863	38.4959	35.9508	36.0768	12	12	12
CTSF	0	0	0	0	0	0	0	0	0	0	0	0	0	0.320693	1.80768	0.345567	0.694201	1.2692	0.410101	0	0	0	0	0.695914	3.36343	4.17053	11.6419	2.5803	6.23249	4.01669	0	0	0	0.191836	0.200277	0.646055	0	0.461946	2.75363	0	7	9
CTSG	0.300382	0.294754	0.584981	0.286827	0.150016	0.988124	1.11744	0.147217	0.751111	0.301963	0.148108	0.146202	2.007	0.48104	4.33843	0.345567	3.47101	0.906572	0	3.83151	0.160396	1.62493	2.44772	2.78365	0.373715	0.379139	1.72473	0.43005	0	1.25522	0	0.344207	0	0	0.200277	0	0.434761	1.86648	0.392277	12	11	7
CTSH	0	0.147377	0	0	0	0.197625	0.203172	0.147217	0.600889	0.452945	0.296215	0.292405	0	0.160347	0	0	0	0	0	0.348319	0	0	0	0	0.373715	0	0.431182	0	0	0	0	0	0	0.191836	0	0	0.19482	0.0423888	0.083061	8	2	3
CTSL	0	0	0	0	0	0.0988124	0	0	0	0	0	0	0.8028	0	0.361536	0	0	0	0.20505	0	0.160396	0.180547	1.04902	0.347957	0	0	0	0	0	0	0	0	0	0	0	0	0.00823436	0.258942	0	1	7	0
CTSS	0	0	0	0	0.150016	0	0.101586	0	0	0	0	0.146202	0	0	0	0	0	0	0	0.348319	0.160396	0	0	0	0	0	0	0	0	0	0	0	0	0	0	0	0.0331503	0.0423929	0	3	2	0
CTSZ	1.6521	0.589508	0.731226	0.573653	1.50016	0.790499	2.33648	1.17774	1.65244	1.50982	0.740538	1.60823	0.4014	3.84832	1.80768	4.14681	3.12391	2.5384	0.615151	5.5731	3.36833	5.77751	5.59478	1.73978	1.308	0.379139	2.15591	1.29015	2.26636	0	2.31306	1.03262	4.52687	1.34285	3.80526	3.23027	1.23853	3.21126	1.97087	12	12	11
CTTN	4.20535	2.80016	2.9249	3.01168	6.00064	3.55725	2.53965	4.41652	4.95733	6.34122	3.25837	3.07025	4.8168	8.33803	3.61536	8.29362	4.85941	5.62075	6.35656	4.87646	3.68912	9.74955	4.54576	6.26322	4.29772	4.17053	3.01827	2.5803	3.96613	0.75313	8.26091	3.09786	4.52687	5.17957	5.80802	8.07568	3.92361	5.91872	4.47792	12	12	12
CTTNBP2	0	0	0	0	0	0	0	0	0	0	0	0	0	0	0.361536	0	0	0	0	0	0	0	0	0	0	0	0	0	0.56659	0	0	0	0	0	0	0	0	0.030128	0.0472158	0	1	1
CUBN	0.150191	0.147377	0	0	0	0	0	0	0	0	0	0	0	0	0	0	0	0	0	0	0	0	0	0	0	0.189569	0.431182	0	0	0.502087	0	0	0	0.383672	0	0	0.0247973	0	0.125542	2	0	4
CUEDC2	0.150191	0	0.146245	0.286827	0	0	0	0	0.150222	0	0	0	0	0	0	0	0	0	0	0	0	0.180547	0	0.695914	0	0	0	0	0	0	0	0	0	0	0	0	0.0611238	0.0730384	0	4	2	0
CUL1	0.901147	0.736885	1.16996	0.717067	0.600064	0.988124	0.50793	0.736087	1.352	1.05687	0.148108	0.731012	0	0.160347	0.361536	0.345567	0	0.362629	0	1.74159	0.962379	0.361095	0	0.347957	0	0	0.431182	0	0.377727	1.00417	0	0	0	0	0	0	0.803771	0.386925	0.15109	12	8	3
CUL2	0.750956	0.736885	0.29249	1.00389	0.450048	0.296437	0.711101	0.736087	0.600889	0.150982	0.296215	0.584809	0	0.801733	1.08461	0	0	0	0.410101	0.696638	0	1.44438	0.699348	0.347957	0.747429	0.189569	0	0	0.188863	0.502087	1.32175	0.688414	1.50896	0.767344	0.60083	0.646055	0.550899	0.457064	0.596775	12	7	10
CUL3	0	0	0	0	0.900095	0.296437	0.406344	0.736087	0	0.301963	0.888646	0.292405	0.8028	0.801733	0.723072	1.0367	1.0413	0.725257	1.02525	0.696638	0.160396	0.541642	0	1.39183	0.186857	0.568708	0	0.215025	0	0.502087	0.660873	0	0.502986	0	0.200277	0.969082	0.318498	0.745552	0.317158	7	11	8
CUL4A	1.20153	0.442131	0.731226	1.00389	2.70029	1.48219	1.62537	1.32496	1.80267	1.20785	0.444323	1.46202	0.4014	0.48104	0.723072	0.691135	1.3884	0.725257	0.410101	1.74159	0.641586	0.902736	0.699348	1.04387	0.747429	1.32699	0.431182	0.860099	0.755453	0.251043	0.660873	0	0.502986	1.91836	1.00138	0.646055	1.2857	0.820795	0.758487	12	12	11
CUL4B	0	0	0	0	0	0	0	0	0	0	0	0	0	0.641387	0	0	0	0	0	0	0.160396	0	0	0	0	0	0	0	0	0	0	0	0	0	0	0	0	0.0668153	0	0	2	0
CUL5	1.20153	2.35803	0.877471	1.00389	1.65017	1.67981	1.21903	0.736087	1.65244	0.905889	0.444323	1.31582	1.2042	3.52763	1.44614	2.0734	2.0826	1.08789	3.69091	3.83151	2.56634	1.62493	3.49674	1.39183	0.560572	0.379139	0	2.15025	0.944316	0.75313	0.99131	0.688414	3.5209	2.87754	1.20166	1.61514	1.25371	2.33534	1.30686	12	12	11
CUL7	0	0	0	0	0	0	0	0	0	0	0	0	0.8028	0	0	0	0	0	0	0	0	0	0	0	0	0	0	0	0	0	0	0	0	0	0	0	0	0.0669	0	0	1	0
CUL9	0	0	0	0	0	0	0	0	0	0	0	0	0	0.320693	0.723072	0	0	1.08789	0	0	0	0.180547	0	0.695914	0	0	0	0	0	0	0.330437	0	0	0	0	0	0	0.250676	0.0275364	0	5	1
CUTA	2.85363	3.09491	1.90119	2.58144	2.8503	3.55725	1.52379	3.386	2.40356	2.86865	2.36972	2.04683	3.2112	0.801733	0.361536	1.0367	1.0413	0.725257	2.0505	1.04496	0.962379	0.361095	1.04902	0.695914	0.373715	1.32699	1.29354	0.860099	0.755453	1.50626	1.32175	1.37683	1.00597	0.575508	1.80249	0.323027	2.61977	1.1118	1.04347	12	12	12
CUTC	0	0	0	0.143413	0	0	0	0	0	0	0.148108	0	0	0	0	0	0	0	0	0.348319	0.160396	0	0	0	0	0.189569	0	0	0	0	0	0	0	0	0.200277	0	0.0242934	0.0423929	0.0324872	2	2	2
CUX1	0	0	0	0	0	0	0	0	0	0	0	0	0	0	0	0	0	0	0.410101	0	0	0.541642	0	0.347957	0	0	0	0	0	0	0	0	0	0	0	0	0	0.108308	0	0	3	0
CUX2	0.150191	0	0.146245	0.143413	0.150016	0	0	0.147217	0.300445	0.150982	0	0	0	0	0	0.172784	0	0	0	0.696638	0.320793	0.180547	0	0	0	0	0	0.215025	0.188863	0.251043	0.330437	0	0	0.575508	0.400553	0.646055	0.0990424	0.11423	0.21729	7	4	7
CWC15	0	0	0	0	0	0	0	0	0	0.150982	0	0	0	0	0	0	0	0	0	0	0	0.180547	0	0	0	0	0	0	0	0	0	0	0	0	0	0	0.0125818	0.0150456	0	1	1	0
CWC25	0	0	0	0	0	0	0	0	0	0	0	0	0	0	0	0	0	0	0	0	0	0	0	0	0	0	0	0	0.188863	0	0	0	0	0	0.200277	0	0	0	0.0324283	0	0	2
CWF19L2	0	0	0	0.286827	0	0.0988124	0.203172	0	0	0	0	0	0	0	0	0	0	0	0	0	0	0	0	0	0	0	0	0	0	0	0	0	0	0	0	0	0.0490676	0	0	3	0	0
CXADR	0.150191	0	0.438735	0.143413	0.75008	0	0	0	0.150222	0.150982	0	0	0	0	0.361536	0	0	0	0	0	0	0	0	0	0	0	0	0	0	0	0	0	0	0	0	0	0.148635	0.030128	0	6	1	0
CXCL12	0	0	0	0	0	0	0	0	0	0	0	0	2.007	1.60347	1.44614	0.518351	0.694201	1.81314	2.66566	0	0	0.541642	0.699348	2.4357	3.17657	1.89569	5.60536	2.5803	2.83295	4.01669	0.660873	2.40945	0	0.95918	0.400553	0.969082	0	1.20205	2.12556	0	10	11
CXCL14	0	0	0	0	0	0	0	0	0	0	0	0	0	0	0.361536	0	0	0	2.0505	0	0	0	0	0	0.747429	0	0	0	0	0.251043	0	0	0	0	0	0	0	0.201003	0.083206	0	2	2
CXCL16	0	0	0	0	0	0	0	0	0	0	0	0	0	0	0	0	0	0	0	0	0	0	0	0	0	0	0	0	0.188863	0	0	0	0	0	0	0	0	0	0.0157386	0	0	1
CXCL8	0	0	0	0	0	0	0	0	0	0	0	0	0	0	0	0	0	0.181314	0	0	0	0.180547	0	0	0	0	0	0	0	0	0	0	0	0	0	0	0	0.0301551	0	0	2	0
CXCR4	0	0	0	0	0	0	0	0	0	0	0	0	0	0	0	0	0	0	0	0	0	0.361095	0	0	0	0	0	0	0	0	0	0	0	0	0	0	0	0.0300912	0	0	1	0
CXorf38	0	0	0	0	0	0	0	0	0	0	0	0	0	0	0	0	0	0	0	0	0	0.180547	0	0	0	0	0	0	0	0	0	0	0	0	0	0	0	0.0150456	0	0	1	0
CXorf49	0	0	0	0	0	0	0	0	0	0	0	0	0	0	0	0	0	0	0	0	0	0	0	0	0	0	0	0	0	0	0	0.344207	0	0	0	0	0	0	0.0286839	0	0	1
CXorf65	0	0	0	0	0	0	0	0	0	0	0	0	0	0	0	0	0	0	0	0.348319	0	0	0	0	0	0	0	0	0	0	0	0	0	0	0	0	0	0.0290266	0	0	1	0
CXXC5	0	0	0	0	0	0	0	0	0	0	0	0	0.4014	0	0	0	0	0	0	0	0	0	0	0	0	0	0	0	0	0	0	0	0	0	0	0	0	0.03345	0	0	1	0
CYB5A	2.55325	2.06328	2.19368	2.29461	4.50048	3.65606	3.14916	3.09157	3.15467	2.26472	2.66594	3.21645	0.8028	1.92416	0.723072	2.59175	2.4297	1.2692	1.2303	3.13487	2.40595	1.80547	2.44772	2.4357	1.86857	3.98096	3.44945	2.36527	2.83295	1.00417	3.30437	4.13048	5.02986	4.60406	4.40608	2.90725	2.90032	1.93339	3.32362	12	12	12
CYB5B	1.6521	1.32639	1.6087	1.29072	1.80019	0.988124	1.21903	0.736087	0.600889	1.50982	1.77729	1.02342	0	1.12243	0	1.72784	0.347101	1.08789	0.615151	2.78655	2.88714	2.88876	3.49674	2.4357	1.308	0.189569	0.431182	1.07512	0.944316	0	1.98262	2.75365	1.00597	3.83672	1.80249	3.23027	1.2944	1.61627	1.54666	12	10	11
CYB5R1	12.9164	19.159	13.4546	16.2057	15.0016	14.6242	14.73	16.7828	14.2711	17.9668	16.4399	16.2285	8.4294	16.195	12.6538	15.8961	15.2724	17.2249	14.7636	12.1912	13.9545	6.8608	15.7353	13.9183	11.3983	11.3742	10.7795	15.4818	12.0873	7.5313	15.2001	14.1125	18.6105	13.2367	14.8205	17.4435	15.6484	13.5913	13.5063	12	12	12
CYB5R2	0	0	0	0	0	0	0	0	0	0	0	0	0	0	0	0	0	0	0	0	0	0	0	0	0	0	0	0	0	0	0.330437	0	0	0	0	0	0	0	0.0275364	0	0	1
CYB5R3	17.5724	20.1906	20.3281	18.7871	20.2521	14.8219	18.6918	18.255	19.8293	20.5335	18.9578	17.6905	17.6616	27.4193	22.0537	25.9175	21.5202	23.5709	19.8899	24.034	23.5783	24.9155	22.7288	21.5733	19.9937	21.8005	21.9903	21.7175	23.2302	15.5647	21.4784	21.3408	15.5926	20.3346	22.431	21.6428	18.8258	22.9053	20.5931	12	12	12
CYBB	0.450573	0.294754	0.584981	1.00389	0.300032	0.197625	0.609515	0	0.150222	0.150982	0.148108	0.292405	2.4084	0.641387	0.723072	0.863918	1.0413	0.543943	0.410101	1.04496	0.481189	2.34711	1.04902	0	1.86857	0.189569	0.862363	0.645075	0	0.502087	0.330437	0.344207	0	0	0	0	0.348591	0.962867	0.395192	11	11	7
CYBRD1	0.150191	0	0.146245	0	0.150016	0.296437	0.304758	0	0	0	0	0	0	0	0	0	0	0	0.410101	0.348319	0	0.180547	0	0	0	0.379139	0.431182	0	0	0	0	0	0	0.191836	0	0	0.0873039	0.0782472	0.083513	5	3	3
CYC1	32.7417	29.7701	29.834	28.9695	31.5033	28.8532	27.1234	33.86	32.1476	31.2532	31.695	30.2639	17.6616	17.9588	22.7768	22.8074	22.5615	21.0325	23.9909	22.2924	30.7961	17.152	30.4216	20.8774	19.0594	21.0422	15.5225	24.9429	22.097	13.0543	22.8001	26.8481	24.1433	23.7877	21.6299	22.9349	30.6679	22.5274	21.4885	12	12	12
CYCS	14.7187	14.7377	15.502	14.1979	13.5014	16.5017	15.1363	15.1634	14.4213	14.1923	15.2551	14.0354	17.6616	15.3933	15.9076	18.1423	15.2724	15.9557	14.3535	13.5844	16.5208	10.4717	17.134	15.3101	16.4434	16.8717	15.5225	16.987	15.2979	16.5689	14.5392	15.8335	16.0955	15.5387	16.8232	16.4744	14.7803	15.4756	16.083	12	12	12
CYFIP1	1.95249	1.47377	1.31621	1.29072	1.95021	1.08694	1.21903	0.441652	1.05156	0.754908	0.740538	0.438607	1.2042	1.12243	1.80768	0.691135	1.3884	0.725257	0	0.696638	0.481189	1.98602	0.349674	0	0.934286	0	0	2.15025	0	0.502087	0	0	0	0	0	1.29211	1.14305	0.871052	0.406561	12	10	4
CYFIP2	0	0	0	0	1.50016	1.18575	0.914273	0.294435	0.901334	0.754908	0.740538	0.438607	0	0	1.80768	0	0	0	1.02525	0.696638	0.481189	0	0	0.695914	0.747429	0.189569	0	0	0.755453	0	1.65218	0.688414	0.502986	0.191836	0.400553	1.29211	0.560833	0.392223	0.535044	8	5	9
CYGB	0.450573	0.442131	0.438735	0.43024	0.300032	1.28456	0.609515	0.147217	0.150222	0.452945	0.148108	0.438607	2.007	0.641387	1.08461	0.518351	0	0.181314	1.2303	0.696638	0.962379	0.722189	2.44772	1.73978	0.186857	0.947847	1.29354	0.215025	0.377727	0.251043	0	1.37683	0.502986	0.191836	0	0	0.441074	1.01931	0.445308	12	11	9
CYP1B1	0	0	0	0	0	0	0	0	0	0	0	0	0	0	0	0	0	0	0	0	0	1.80547	0	0	0	0	0	0	0	0	0	0	0	0	0	0	0	0.150456	0	0	1	0
CYP20A1	0.150191	0	0	0.286827	0.150016	0.197625	0.203172	0.294435	0	0	0.148108	0.292405	0	0	0	0	0	0	0	0	0	0.902736	0	0	0	0	0	0	0	0	0	0.344207	0.502986	0	0	0	0.143565	0.075228	0.0705994	8	1	2
CYP21A2	0.150191	0	0	0.43024	0	0	0	0	0	0.452945	0	0	0	0	0	0	0	0	0	0	0	0	0	0.347957	0	0	0	0.215025	0	0.251043	0	0	0	0	0	0	0.0861146	0.0289964	0.038839	3	1	2
CYP24A1	0	0	0	0	0	0.0988124	0	0	0	0	0	0	0	0	0	0	0	0	0	0	0	0	0	0	0	0	0	0	0	0	0	0	0	0	0	0	0.00823436	0	0	1	0	0
CYP27A1	0	0	0	0	0	0	0	0	0	0	0	0	0	0	0	0.345567	0	0.181314	0	0	0	0	0	0	0	0.189569	0	0	0.188863	0	0	0	0	0	0	0	0	0.0439068	0.0315361	0	2	2
CYP27B1	0	0	0	0	0	0	0	0	0	0.150982	0	0	0	0	0	0.172784	0	0	0	0	0	0	0	0	0	0	0	0	0	0	0	0	0	0	0	0	0.0125818	0.0143986	0	1	1	0
CYP27C1	0	0	0	0	0	0	0	0	0	0	0	0	0	0	0	0	0	0	0	0	0	0	0	0	0	0	0	0	0.188863	0	0	0	0	0	0	0	0	0	0.0157386	0	0	1
CYP2B6	0	0	0	0	0	0	0	0	0	0	0	0	0	0	0	0	0	0	0	0	0	0	0	0	0	0	0	0.43005	0	0	0	0	0	0	0	0	0	0	0.0358375	0	0	1
CYP2C19	0	0	0	0	0	0	0	0	0	0	0	0	0	0	0	0.172784	0	0	0	0	0	0	0	0	0	0	0	0	0	0	0	0	0	0	0	0	0	0.0143986	0	0	1	0
CYP2C9	0	0	0	0	0	0.296437	0.101586	0.294435	0	0	0	0	0	0	0	0	0	0	0	0	0.320793	0	0	0	0	0	0	0	0	0	0	0	0	0	0	0	0.0577048	0.0267327	0	3	1	0
CYP2E1	0	0	0	0	0	0	0	0	0	0	0	0	0	0	0	0	0.347101	0	0	0	0	0.180547	0	0	0	0	0	0	0.188863	0	0	0	0	0	0	0	0	0.0439707	0.0157386	0	2	1
CYP2J2	0	0.442131	0	1.29072	0	0.197625	0.203172	0	0	0	0	0	0	0.160347	0.723072	0.345567	0	0	0	0.696638	0.160396	0	0	0.347957	0.373715	0.379139	0	0	0.188863	0	0.660873	0	0	0	1.00138	0	0.177804	0.202831	0.216998	4	6	5
CYP2U1	0	0	0	0	0	0.0988124	0.101586	0	0	0	0	0	0.8028	1.44312	0.361536	0	0	0	0.20505	2.43823	1.44357	0	0	0	0.560572	0	0	0	0	0	0.99131	0	0	0.191836	0.200277	1.29211	0.0166999	0.557859	0.269675	2	6	5
CYP2W1	0	0.147377	0.146245	0	0	0	0	0	0	0	0	0	0	0	0	0	0	0	0	0	0	0	0	0	0	0	0	0	0	0	0	0	0	0	0	0	0.0244685	0	0	2	0	0
CYP3A43	0	0	0	0	0	0	0	0	0	0	0	0	0	0	0	0	0	0	0	0.348319	0	0	0	0	0	0	0	0	0	0	0	0	0	0	0	0	0	0.0290266	0	0	1	0
CYP4A11	0	0	0	0	0	0	0	0	0	0	0	0	0	0	0	0	0	0	0	0	0	0	0	0	0	0	0	0	0	0	0	0.344207	0.502986	0	0	0	0	0	0.0705994	0	0	2
CYP4A22	0	0	0	0	0	0	0	0	0	0	0	0	0	0	0	0	0	0	0	0	0	0	0	0.347957	0	0	0.862363	0	0	0.75313	0.330437	0	0	0	0	0	0	0.0289964	0.162161	0	1	3
CYP4F11	0	0	0	0	0	0	0	0	0	0	0	0	0	0	0	0	0	0	0	0	0	0	0	0	0	0	0	0	0	0	0	0.344207	0	0	0	0	0	0	0.0286839	0	0	1
CYP4F12	0	0	0	0	0	0.0988124	0	0	0	0	0	0.146202	0	0	0	0	0	0	0	0	0	0	0	0	0	0	0	0	0	0	0	0	0	0	0	0	0.0204179	0	0	2	0	0
CYP51A1	0	0	0	0	0	0	0	0	0	0	0	0	0	0	0	0	0	0	0.20505	0	0	0.180547	0	0	0	0	0	0	0	0	0	0	0	0	0	0	0	0.0321331	0	0	2	0
CYP7A1	0	0	0	0.286827	0	0.0988124	0.203172	0.147217	0	0	0.148108	0	0	0	0	0	0	0	0	0	0	0	0	0	0	0	0	0	0	0	0	0	0	0	0	0	0.073678	0	0	5	0	0
CYP7B1	0	0	0	0.143413	0	0.197625	0	0	0	0	0	0	0	0	0	0	0	0	0	0.348319	0	0	0	0	0	0	0.862363	0	0	0	0	0	0	0	0	0	0.0284198	0.0290266	0.0718636	2	1	1
CYRIB	0.901147	0.884261	0.438735	0.717067	0.150016	0.494062	0.812687	0.441652	0.751111	1.05687	0.296215	0.292405	0.4014	0.801733	0.723072	0.345567	0.347101	0.543943	0	0	0.801982	1.44438	0.349674	0	0.373715	0.189569	0	0	0	0	0.660873	0	0	0	0.200277	0.646055	0.603019	0.479904	0.172541	12	9	5
CYSTM1	0	0	0	0	0	0	0	0	0	0	0	0	0	0	0	0	0	0	0	0	0	0	0	0.695914	0	0	0	0	0	0	0	0	0	0	0	0	0	0.0579928	0	0	1	0
CYTH2	0.150191	0	0	0	0	0.0988124	0.101586	0	0.150222	0	0	0	0	0	0	0	0	0	0	0	0	0.361095	0	0	0	0	0	0	0	0	0	0	1.00597	0	0	0	0.0417343	0.0300912	0.083831	4	1	1
CZIB	0.300382	0.736885	0.731226	0.143413	0.600064	0.0988124	0.203172	0.147217	0.300445	0.452945	0.148108	0.438607	1.6056	0.160347	2.16922	0.518351	1.3884	0	1.6404	2.08991	0	0.361095	1.3987	0	0	0	0	1.07512	0.188863	0	1.32175	0	0.502986	0.191836	1.40194	0.646055	0.35844	0.944335	0.444046	12	9	7
D2HGDH	1.50191	0.589508	1.16996	0.143413	0.600064	0.988124	0.406344	1.03052	0.450667	0.452945	0.296215	1.60823	0	0.641387	0	1.38227	0	0	0.20505	2.43823	0.481189	0	0	0	0.186857	0.379139	0	0.215025	0.377727	0	1.32175	0.344207	0	0.767344	0.400553	1.93816	0.769825	0.429011	0.49423	12	5	9
DAAM1	0	0	0	0	0	0	0	0	0	0	0	0	0	0	0	0	0	0	0	0	0	8.84682	0	0	0	0	0	0	0	0	0	0	0	0	0	0	0	0.737235	0	0	1	0
DAB1	0	0	0	0	0	0	0	0	0.150222	0	0	0	0	0	0	0	0	0	0	0	0	0	0	0	0	0	0	0	0	0	0	0	0	0	0	0	0.0125185	0	0	1	0	0
DAB2	0	0.884261	0.146245	0.143413	0.150016	0.0988124	0	0.147217	0	0.150982	0.148108	0	2.007	0.320693	1.08461	0.172784	0	0	0.615151	0	0.160396	1.98602	0.349674	0	0	0.189569	0	0	0	0	0	0	0	0	0	0	0.155755	0.558027	0.0157975	8	8	1
DAB2IP	0	0	0	0	0	0	0	0	0	0	0	0	0	0	0	0	0	0.543943	0	0	0.160396	0	0	0	0.934286	0	0	0.215025	0	0	0	0	0	0	0	0	0	0.058695	0.0957759	0	2	2
DAD1	0.150191	0	0.438735	0.43024	0.450048	0.494062	0.304758	0.294435	0.150222	0.150982	0.296215	0.584809	0.4014	1.28277	0.361536	0.518351	0.694201	0.181314	0.20505	0.348319	0.641586	0.722189	0.349674	0.347957	0.373715	0	0.431182	0	0	0	0.99131	0.344207	1.50896	0.383672	0.200277	0.323027	0.312058	0.504529	0.379696	11	12	8
DAG1	11.1141	9.87425	11.9921	9.46528	11.7012	8.59668	6.19674	10.7469	10.0649	6.94515	7.8497	13.4506	6.8238	13.6295	11.9307	15.7233	10.0659	14.8678	10.6626	13.9328	14.7565	11.555	15.7353	14.2662	17.004	10.8055	12.0731	10.9663	10.5763	7.78234	13.2175	15.1451	16.0955	14.5795	14.8205	13.2441	9.83314	12.8291	13.0258	12	12	12
DAGLA	0.150191	0	0	0	0	0	0	0	0	0	0	0	0	0	0	0	0	0	0	0	0	0.180547	0	0	0	0	0	0	0	0	0	0	0	0	0	0	0.0125159	0.0150456	0	1	1	0
DAGLB	0	0	0	0	0	0	0	0	0	0	0	0	0	0	0	0	0	0	0.20505	0	0	0	0	0	0	0	0	0	0	0	0	0	0	0	0	0	0	0.0170875	0	0	1	0
[truncated: 7,259 more rows]

## Sheet: Table S2-Cohort2
Proteins identified following the analysis of cardiac biopsies from ALλ amyloidosis patients (Alλ, n=19) and ATTR amyloidosis patients (ATTR, n=20). Normalized PSMs per subject, average PSMs per group, and the Identification Frequency (IF) are shown.
	normalized PSMs
	ALλ amyloidosis patients																			ATTR amyloidosis patients																				Average PSMs		Identification Frequency (IF)
Gene Name	ALλ_S47	ALλ_S21	ALλ_S18	ALλ_S67	ALλ_S43	ALλ_S74	ALλ_S39	ALλ_S19	ALλ_S16	ALλ_S73	ALλ_S46	ALλ_S25	ALλ_S14	ALλ_S48	ALλ_S23	ALλ_S76	ALλ_S66	ALλ_S37	ALλ_S77	ATTR_S20	ATTR_S58	ATTR_S56	ATTR_S26	ATTR_S68	ATTR_S62	ATTR_S63	ATTR_S27	ATTR_S49	ATTR_S53	ATTR_S59	ATTR_S57	ATTR_S17	ATTR_S51	ATTR_S54	ATTR_S70	ATTR_S75	ATTR_S61	ATTR_S72	ATTR_S64	ALλ	ATTR	ALλ	ATTR
A1BG	23.8291	11.9365	22.1439	18.2352	14.0641	20.844	17.9694	3.28221	5.4411	16.5026	7.90794	16.0661	7.1199	14.808	11.6286	15.4717	12.777	17.7885	13.7735	19.5444	18.399	21.1106	28.0349	17.6278	17.6186	31.6988	3.73644	5.18954	1.89585	5.42301	4.90674	4.26144	7.99751	17.9634	14.0717	20.3378	13.8297	20.7211	22.9442	14.2942	14.8656	19	20
A2M	110.824	38.2269	64.3876	78.6392	59.8543	131.044	65.5012	53.5	35.6694	70.4337	25.0418	53.4444	20.1215	42.8487	55.8818	65.0557	51.1079	72.9998	92.1515	38.7366	51.6244	78.9355	99.1378	47.0073	54.4575	173.87	18.3708	20.7581	20.3804	41.7572	26.0434	17.9589	30.9469	66.628	70.8928	75.4347	69.1485	72.1327	83.8896	62.4597	57.9056	19	20
AAMDC	2.26944	6.34598	3.06608	5.53568	3.5978	2.22108	3.67116	2.62577	4.83653	3.57272	7.24895	2.29516	1.70258	4.72596	3.71468	5.59218	5.95291	5.20229	6.55883	5.10619	3.75126	4.4057	1.62521	6.88901	3.02542	1.41935	4.67055	3.24346	4.73964	5.78454	4.71801	3.65266	4.52033	2.93947	6.05617	1.84889	4.23026	6.25541	4.83979	4.24925	4.18607	19	20
AARS1	1.13472	2.11533	2.04405	3.09347	2.28951	3.07535	2.51185	3.61043	1.66256	7.82596	1.97699	1.6394	1.39302	4.41089	1.9381	2.9825	3.77502	0.839079	3.44338	0.528227	0.535894	0.550712	1.62521	1.21571	1.24576	0.473116	0.31137	1.29738	1.89585	1.6269	1.88721	1.82633	0.347718	1.95965	1.78123	1.47911	3.09135	2.73674	1.61326	2.72429	1.40144	19	20
ABAT	7.56478	5.43941	1.3627	4.23316	3.92487	4.78387	5.98979	3.93865	3.6274	0.17013	9.55543	3.60668	2.94083	3.78077	10.0135	5.59218	5.08175	8.39079	4.26324	4.22581	1.60768	4.03856	1.62521	6.48377	2.84745	0.473116	4.67055	6.48692	10.9012	11.0268	11.512	10.3492	5.21577	9.47163	5.5218	9.42933	8.29782	5.66897	2.86802	4.96105	6.13608	19	20
ABHD10	4.91711	2.56861	2.38473	5.53568	3.27073	3.92961	4.83047	5.57975	8.31279	4.93376	8.89644	4.91819	5.88165	5.04102	5.9758	4.66015	8.56638	4.19539	7.21471	3.87366	3.75126	5.13998	3.25042	5.06545	4.62711	1.18279	5.91603	10.7034	11.3751	7.59221	6.60522	7.9141	9.7361	4.57251	6.94678	9.61422	10.2502	6.84186	3.22652	5.34805	6.40925	19	20
ABLIM1	9.45598	32.7875	27.254	31.5859	32.0531	19.648	38.0641	38.4018	37.7854	22.6272	31.9613	37.3783	34.516	35.2871	36.1778	32.9939	33.3944	35.4091	28.6949	26.4113	26.9733	27.5356	12.5954	22.0853	25.0932	9.22576	38.6099	27.5694	37.4431	29.2843	33.5923	43.2232	40.683	24.8222	35.0902	10.5387	32.8659	26.1945	19.8969	31.3408	27.4867	19	20
ACAA1	3.40415	5.13722	2.7254	1.95377	4.90609	3.5879	2.70507	3.28221	5.59224	1.02078	5.60146	4.59031	4.48863	4.41089	8.72143	5.59218	6.82407	4.69884	5.08309	2.11291	3.39399	2.56999	0.406302	4.25498	1.95762	2.60214	4.98192	4.86519	4.73964	6.86915	3.39697	5.17461	4.86805	2.61286	4.45307	3.14311	6.5081	3.51867	1.61326	4.4382	3.70213	19	20
ACAA2	28.7462	33.6941	29.2981	35.4935	33.3614	32.2911	35.9387	36.1043	48.5164	25.1792	52.0606	33.1158	40.2429	47.5746	44.7377	38.9589	42.5415	43.2965	44.928	26.9396	40.9066	38.1827	19.0962	34.445	32.3898	17.7419	39.8554	37.9485	51.662	43.3841	34.5359	40.1793	45.2033	41.4792	42.0369	32.7253	40.6756	34.7957	33.8785	38.2147	36.4031	19	20
ACAD8	0.378239	1.20876	1.3627	3.25628	1.30829	2.05023	2.12541	7.54908	8.46393	1.87143	5.93096	3.60668	7.8938	5.98621	6.29881	5.21937	8.13081	2.68505	5.73897	1.05645	2.32221	3.85499	0.406302	4.05236	1.60169	0.236558	4.67055	6.16258	0.473964	5.96531	5.09546	2.7395	9.38838	3.26608	5.87805	11.2782	7.48431	4.88704	1.25476	4.26658	4.10374	19	20
ACADM	28.7462	27.0459	20.7812	27.5156	31.0719	26.3113	29.3693	32.1656	29.926	26.2	41.1872	29.5092	30.8013	40.6432	31.4941	27.7745	30.0549	33.2275	34.2699	27.1156	34.8331	35.6127	28.0349	30.1901	28.1186	20.8171	33.628	39.2459	32.2295	38.6841	29.6291	34.7003	33.7286	36.5801	30.6371	47.3316	31.2389	35.7731	29.3972	30.426	32.8763	19	20
ACADS	4.16063	5.89269	6.8135	12.8623	10.4663	11.9597	3.86438	9.5184	10.5799	9.69739	9.55543	8.19699	9.59638	9.76698	9.52897	10.998	11.1799	9.06205	11.8059	6.5148	12.1469	10.0964	3.25042	10.9414	10.5	3.31181	10.5866	13.2982	13.271	12.2922	10.1909	10.3492	12.5178	12.4111	14.9623	13.312	9.92484	11.9244	11.1136	9.23714	10.6458	19	20
ACADSB	7.94302	8.76349	7.83553	9.93165	6.86853	8.88433	10.8203	10.1748	16.6256	3.06233	13.1799	8.19699	13.4659	11.3423	16.3123	11.7436	18.5847	14.6	16.889	5.10619	11.0751	11.1978	4.87563	11.3466	6.05084	2.12902	16.5026	14.2712	11.3751	16.9921	12.833	16.7414	11.127	11.7579	13.5373	17.9342	14.3178	13.6837	8.78332	11.3276	11.5819	19	20
ACADVL	52.5753	62.4021	50.0793	62.3578	57.2377	71.2455	57.5793	77.4601	68.7694	52.5701	69.8535	70.1662	71.0442	60.4922	71.8711	63.7509	74.6292	70.4826	80.0177	60.3939	74.4892	76.1819	54.4445	63.0142	64.0677	47.0751	77.5312	65.1936	66.3549	83.3336	71.1477	66.3567	75.1071	67.9344	76.5927	95.9573	75.982	70.7644	66.1437	65.5044	69.9033	19	20
ACAT1	34.4198	38.2269	35.7709	47.7045	40.557	37.7584	47.3387	54.1564	51.237	40.3207	55.3556	39.0177	50.768	48.8349	50.0675	45.4831	53.8666	52.3585	53.2905	33.4544	38.4057	37.632	30.0664	42.5498	40.0423	33.1181	47.3283	51.8954	53.5579	57.8454	53.4079	45.9627	58.7643	40.1728	54.1493	52.1387	52.8783	51.8026	39.4353	46.1333	45.7304	19	20
ACO1	26.855	19.9445	19.0778	22.794	17.6619	19.4772	20.6744	21.0061	22.369	14.9714	26.3598	15.7382	24.4553	27.0955	24.5492	24.6056	29.7646	29.3678	25.4155	16.7272	21.2571	13.2171	19.0962	23.5037	24.5593	4.96772	22.73	24.6503	20.3804	28.3804	22.4578	18.2633	19.8199	27.4351	21.0185	22.1867	27.8221	20.7211	20.9724	22.7465	21.0083	19	20
ACO2	76.0261	84.7641	84.1468	97.3628	81.4411	90.2101	89.074	103.39	104.288	75.3674	103.792	94.4293	104.322	100.82	107.887	103.269	100.328	101.529	105.269	89.6225	92.1737	106.838	76.7911	96.6487	84.3558	73.5696	100.573	100.872	112.329	112.076	95.3039	101.361	111.617	99.2888	100.283	103.723	107.221	98.7182	87.4747	95.1429	97.542	19	20
ACOT1	17.399	15.7138	13.9677	22.4683	20.9327	19.648	18.1626	24.6166	32.6466	15.9922	29.6548	21.9679	33.4326	32.4516	29.2329	19.3862	31.3617	28.8643	24.5956	20.6008	25.9015	33.2263	14.2206	20.0592	22.2457	10.4086	24.9096	35.6781	31.2816	27.115	29.2517	25.5686	40.3353	27.4351	24.2247	20.3378	31.2389	25.4126	22.2272	23.8155	25.5839	19	20
ACOT13	6.05183	5.28831	4.0881	7.001	4.90609	6.4924	4.44404	6.56441	6.95251	3.57272	6.58995	5.57395	6.19122	5.98621	6.1373	7.64265	5.80772	8.5586	6.7228	4.75404	5.7162	4.95641	3.25042	6.68639	6.05084	3.78493	6.85015	7.78431	7.10945	5.78454	5.66162	7.9141	8.69295	6.53216	7.65927	8.13511	6.9962	6.64638	5.73604	6.0301	6.33508	19	20
ACOT9	6.80831	19.7934	18.7371	14.9789	16.0266	15.5476	15.4575	24.2883	21.6132	15.1415	21.0878	18.6891	24.7649	20.4791	23.2572	16.963	20.1818	19.131	21.1522	11.7971	11.2538	11.1978	8.12605	13.5754	15.3051	3.31181	24.9096	13.9469	22.7502	22.7766	22.8352	24.6555	19.8199	16.0038	17.456	17.7493	18.8735	17.3979	12.9061	18.6368	16.3324	19	20
ACP1	1.51296	1.66204	0.68135	2.11658	0.654146	1.02512	1.73897	0.984662	0.90685	2.04156	1.31799	2.29516	1.08346	2.20545	1.9381	1.86406	2.0327	1.17471	2.95147	0.880378	1.42905	0.367142	0.406302	0.405236	0.533898	1.65591	0.622741	1.94608	0.947927	0.723068	2.07593	0.304389	0.347718	0.979823	1.42498	0.369778	2.11513	0.195482	0.896257	1.58881	0.93136	19	20
ACSL1	23.4508	26.2905	21.8032	28.1668	24.2034	31.0952	28.9828	39.3865	39.448	22.6272	36.9037	27.5419	38.3855	20.4791	30.6865	31.689	41.6704	33.3953	42.4684	19.0162	29.2955	27.3521	15.8458	24.5168	21.8898	10.172	35.4962	33.0833	36.0212	35.2496	29.2517	34.3959	38.5967	27.4351	33.1308	29.952	33.0286	32.059	22.7649	30.9829	28.4277	19	20
ACSS1	0.756478	5.5905	3.40675	7.48944	11.4475	2.56279	8.30842	10.1748	14.3585	2.8922	20.0994	4.91819	12.0729	13.8628	18.2504	6.89703	13.5029	11.4115	13.7735	2.99328	4.82304	3.67142	0.406302	4.86283	3.55932	0.236558	12.7662	14.5956	9.95323	8.67682	11.1345	12.4799	12.1701	7.18537	13.1811	7.76533	11.7146	8.79668	1.43401	9.56716	7.62031	19	20
ACTA1	143.731	207.151	147.172	179.421	164.191	171.365	188.195	136.868	209.936	137.295	180.565	172.793	209.573	217.709	218.197	215.858	188.315	193.659	220.049	167.624	190.242	189.078	110.514	188.435	173.339	110.709	183.086	210.825	209.492	192.698	191.929	204.549	197.504	199.557	171.532	274.93	189.548	171.828	151.467	184.318	183.944	19	20
ACTB	99.8552	79.778	92.323	99.805	91.5804	81.6675	97.7688	86.322	86.6041	88.4674	91.6003	99.3475	90.0822	78.7659	82.8536	96.1856	96.4081	92.9699	104.121	98.7784	103.963	80.9547	87.355	92.799	91.4744	97.6985	94.3452	100.223	94.7927	101.591	98.5122	75.4884	90.4067	95.0429	104.914	110.009	98.1095	85.0345	102.353	91.3951	95.1923	19	20
ACTN1	103.638	113.623	120.258	104.364	133.773	104.049	100.86	123.083	96.126	128.788	96.8723	131.48	125.836	115.943	106.757	116.69	82.9052	91.2918	96.7427	106.35	105.035	97.4761	117.828	105.564	109.449	105.032	122.369	113.521	120.387	104.845	104.74	116.581	97.7087	111.7	82.2926	76.9138	99.2484	93.4402	127.806	110.162	105.914	19	20
ACTN2	169.073	209.115	185.327	196.679	212.27	175.466	208.097	224.831	214.772	149.884	225.706	204.597	229.849	216.449	226.757	210.266	203.27	210.944	209.883	193.331	198.995	209.454	162.115	189.65	186.686	160.623	231.348	221.528	234.138	213.305	217.972	222.508	221.149	193.025	208.938	202.453	206.469	200.564	190.006	204.381	203.213	19	20
ACTN4	76.4043	59.8335	64.7283	59.1015	76.535	60.8235	51.7827	62.0337	52.7484	71.7947	60.6276	64.9202	66.4008	66.7935	56.3663	60.0228	47.7685	49.3378	55.914	48.4208	52.6962	43.6899	60.5391	49.6414	50.8982	50.3869	53.2443	58.7066	62.5632	54.2301	54.1628	59.3558	46.9419	52.9105	48.2712	43.0791	50.1123	47.6975	75.1063	61.2598	53.1327	19	20
ACTR1A	8.6995	7.25254	10.2203	8.46633	9.81219	6.32154	8.30842	12.4724	10.4288	9.187	9.88493	8.19699	9.28682	9.76698	8.88294	9.87952	9.29235	8.89423	9.5103	5.28227	4.10852	6.24141	3.65672	4.25498	6.05084	3.78493	7.78426	8.75734	9.95323	9.58065	7.3601	9.13166	13.561	7.51198	6.94678	10.7236	7.48431	6.84186	5.19829	9.19811	7.21073	19	20
ACTR1B	3.78239	4.98612	6.47283	4.23316	5.88731	3.75876	5.60335	7.22086	7.2548	5.78441	4.94246	5.57395	6.65556	5.67115	7.10635	5.40578	6.96926	5.03447	6.06692	3.52151	2.50084	4.22213	2.43781	2.43141	3.73728	2.60214	4.67055	6.48692	7.58342	6.50761	5.09546	6.08777	9.04067	5.55233	4.80931	6.28622	4.23026	3.51867	2.33027	5.70578	4.68263	19	20
ACTR2	4.16063	3.47518	4.42878	3.74472	5.56024	4.27131	2.51185	4.59509	2.26712	10.0377	6.58995	5.24607	3.09561	2.52051	1.61508	3.72812	2.0327	1.34253	4.09927	1.93683	0.178631	0.550712	3.25042	2.02618	1.60169	0.709674	2.49096	1.94608	3.31774	1.0846	1.69849	0.913166	0.347718	3.91929	1.24686	3.51289	1.62702	1.95482	2.50952	3.96434	1.84116	19	20
ACTR3	12.4819	10.2744	8.85755	8.62914	9.81219	8.03007	5.21691	9.84662	6.19681	15.4818	7.24895	8.85275	8.20336	9.13685	4.68373	7.82906	7.25965	5.03447	6.88677	4.93012	2.8581	2.20285	7.31344	3.4445	5.16101	5.67739	8.09563	7.13561	7.10945	4.88071	4.71801	7.30533	5.56349	8.16519	5.5218	7.02578	5.53188	5.08252	8.60406	8.41911	5.81634	19	20
ACYP2	1.51296	3.02189	2.38473	2.93065	2.61658	1.36682	1.15931	2.62577	2.41827	2.55194	1.97699	1.6394	4.33385	0.945191	3.71468	3.91453	3.92021	1.34253	3.9353	2.46506	2.8581	2.20285	1.21891	2.83665	2.49152	0.709674	3.73644	2.91911	2.84378	3.25381	3.96313	4.56583	1.04315	0.326608	4.80931	2.95822	2.92864	3.71415	1.61326	2.54272	2.67291	19	20
ADD1	9.07774	0.302189	2.38473	0.81407	0.654146	1.87938	3.0915	2.29754	0.90685	3.06233	2.96548	2.29516	0.773902	3.15064	1.29206	0.372812	1.16154	1.67816	1.63971	5.10619	1.60768	2.56999	4.06302	1.41833	0.889829	10.8817	0.622741	5.18954	1.42189	0.542301	0.188721	0.608777	4.52033	2.61286	1.42498	0.369778	1.62702	0.586445	1.43401	2.09473	2.38431	19	20
ADD3	2.26944	0.453284	2.04405	0.976884	0.981219	0.512558	0.966095	0.984662	1.8137	1.7013	0.988493	0.655759	0.619122	1.89038	0.646032	0.186406	1.16154	0.503447	1.31177	2.99328	0.535894	1.10142	0.406302	1.21571	1.42373	0.236558	2.49096	2.59477	2.36982	0.180767	0.188721	0.913166	2.08631	1.63304	0.534368	0.924444	1.62702	1.17289	1.79251	1.08769	1.32108	19	20
ADH1B	24.5856	4.98612	8.51688	8.62914	5.56024	13.3265	1.54575	14.7699	6.19681	2.55194	9.55543	6.55759	2.78605	7.56153	1.9381	6.89703	11.9058	2.68505	10.4941	9.68416	13.0401	10.0964	15.0332	8.10471	4.44915	0.709674	5.60466	9.40604	7.58342	1.6269	4.15185	1.82633	6.95436	11.4313	2.31559	1.29422	9.76214	11.5334	20.4347	7.94998	7.75211	19	20
ADH5	13.2384	11.3321	13.2863	11.0714	9.81219	13.6682	12.7525	10.5031	11.6379	11.9091	13.1799	8.85275	13.6207	14.1779	12.4361	13.0484	13.9385	10.4046	14.2655	14.086	12.6828	13.4007	10.5639	13.778	12.8135	4.02149	11.5207	7.45996	10.9012	13.0152	11.7007	10.958	9.38838	12.0845	14.9623	9.61422	14.1551	13.2928	14.5194	12.2703	11.7459	19	20
ADIPOQ	1.8912	2.11533	2.04405	2.2794	1.30829	1.70853	1.54575	2.62577	1.51142	1.87143	2.63598	2.62304	1.5478	3.4657	1.77659	2.05047	2.75867	1.34253	3.11544	2.11291	3.57263	2.75356	2.03151	2.02618	1.60169	1.41935	2.17959	3.89215	0.947927	1.98844	2.26465	0.913166	3.8249	2.28625	2.13747	4.06756	2.76594	1.56385	2.68877	2.1167	2.35192	19	20
ADPRHL1	7.56478	20.2467	18.0558	15.9558	17.6619	11.2763	9.66095	21.6626	17.2301	8.33635	16.4749	18.3613	18.4189	17.3285	20.5115	10.4387	20.4722	16.7816	18.0368	16.199	15.005	10.28	7.71974	11.9545	6.58474	3.31181	16.1913	10.0547	13.7449	12.6537	12.4556	14.915	14.6042	16.3304	15.3185	14.6062	15.4567	16.4205	11.8306	16.025	12.7818	19	20
ADRM1	1.13472	1.20876	1.02203	0.976884	0.981219	1.36682	1.15931	1.6411	0.90685	0.680519	0.988493	0.983639	1.5478	1.89038	0.969048	1.49125	1.01635	1.17471	1.31177	0.880378	1.07179	1.10142	1.21891	1.01309	1.0678	1.41935	0.934111	1.62173	1.42189	1.98844	1.32104	0.913166	1.04315	1.30643	1.78123	0.739555	0.488107	1.17289	1.61326	1.18167	1.20589	19	20
ADSS1	4.91711	4.23065	4.76945	8.30351	3.5978	6.66325	7.53554	9.19018	14.0562	8.67661	9.22593	4.59031	9.90595	6.30128	10.175	10.2523	13.6481	12.4184	10.4941	6.86695	8.21704	6.79212	3.65672	8.50995	9.78812	3.78493	5.60466	5.83823	9.47927	10.846	8.30371	8.21849	12.8656	5.22572	12.6467	11.8329	13.5043	8.01475	4.66053	8.36588	8.23283	19	20
AFG3L2	10.2125	19.0379	15.6711	28.004	20.6056	18.9646	25.1185	22.9754	37.332	18.7143	28.0073	26.2304	32.0395	25.8352	31.8171	27.9609	35.7175	28.8643	32.6302	23.5941	20.1853	27.5356	13.0017	23.3011	18.8644	7.56986	24.2869	28.5425	30.3337	26.0304	24.345	31.6564	37.5535	22.8625	31.5277	31.616	27.0086	23.2623	18.1044	25.5652	24.5591	19	20
AGK	3.78239	6.95035	5.4508	5.69849	3.27073	4.10046	4.63726	9.84662	7.55708	3.91298	5.60146	7.86911	8.51292	5.35608	6.62183	6.1514	9.29235	4.19539	7.21471	4.57796	4.28715	4.03856	2.43781	5.47068	4.27118	2.36558	5.60466	5.51388	4.73964	9.39988	6.98266	7.60972	5.56349	6.20555	6.41241	7.58044	6.5081	4.49608	6.45305	6.10644	5.52592	19	20
AGL	17.399	29.9167	22.1439	29.4693	33.6885	22.8942	26.2778	37.0889	40.5059	7.14545	29.9843	28.1976	32.9682	21.4243	35.6933	38.5861	30.3453	40.108	32.4662	21.6573	26.7947	24.5985	11.3765	27.9613	27.2288	4.4946	33.3166	41.5163	27.9638	41.2149	26.4209	40.4837	37.5535	28.0883	35.0902	38.6418	33.354	29.9087	21.8687	29.2791	28.9766	19	20
AGRN	6.43007	15.4117	25.5506	11.8854	26.1658	10.5929	5.21691	8.53374	5.4411	11.9091	2.63598	7.21335	8.6677	5.67115	4.84524	10.2523	2.90386	5.53792	0.655883	11.621	3.92989	5.6907	13.0017	12.5623	6.40677	6.86018	6.85015	6.81127	2.36982	10.3037	4.34057	3.65266	5.56349	10.1248	2.13747	4.80711	5.20648	4.10512	4.66053	9.23793	6.55029	19	20
AHCY	6.43007	4.53284	6.13215	8.1407	4.25195	7.00495	5.02369	3.93865	5.59224	5.27402	5.93096	5.90183	6.65556	5.98621	5.9758	6.89703	9.29235	6.04137	8.85442	5.98657	5.35894	5.32355	6.90714	5.47068	5.69491	9.22576	5.91603	4.54084	6.63549	6.86915	4.71801	4.56583	5.21577	5.55233	8.01552	8.13511	7.80971	6.4509	5.91529	6.20299	6.21538	19	20
AHNAK	189.12	159.405	186.69	161.023	137.698	159.064	145.494	175.27	181.219	179.317	143.99	161.973	162.829	155.957	133.406	124.706	164.649	117.471	155.936	172.554	128.793	123.91	132.861	119.545	123.508	82.3222	131.087	120.008	155.46	112.256	130.783	131.192	170.382	116.272	121.123	25.1449	129.186	117.875	156.307	157.643	125.029	19	20
AHSG	34.0415	10.2744	18.3965	18.7236	13.7371	26.1404	15.6507	3.93865	6.95251	13.6104	6.91945	10.4921	8.82248	16.0683	10.0135	15.4717	11.1799	15.439	16.3971	21.1291	20.5426	20.9271	29.2538	20.0592	20.4661	27.2042	5.29329	6.16258	1.42189	6.68838	8.49243	3.65266	7.30208	17.6368	17.8123	16.4551	13.8297	23.0668	15.4156	14.33	15.1406	19	20
AIFM1	31.7721	31.1255	28.9574	32.0744	30.4178	30.7535	30.1422	36.4325	37.332	20.4156	40.1987	28.8534	35.9091	39.698	38.9234	37.654	37.605	40.2758	40.5008	24.8267	33.7613	32.8592	21.1277	35.6607	25.4491	20.8171	35.4962	39.2459	38.865	43.9264	33.781	39.2661	42.7693	32.3342	39.3651	53.9876	36.1199	38.7054	29.935	34.1601	34.9149	19	20
AK1	24.9638	21.0022	22.8252	23.7708	21.5868	23.2359	24.9253	17.3957	22.5201	14.9714	20.4289	19.017	19.6571	26.1503	25.0337	24.2328	24.9732	28.193	25.5794	27.8199	26.7947	24.9656	23.1592	24.7194	25.6271	27.2042	22.73	23.0286	21.8023	20.4267	20.1931	18.5677	18.429	25.802	24.2247	18.6738	26.5205	25.8036	25.2744	22.6559	23.5883	19	20
AK2	11.7254	14.2029	11.583	12.8623	15.6995	10.0803	14.105	16.411	17.3813	11.2286	19.1109	14.0988	17.7997	16.6984	16.1508	13.0484	17.7135	16.6138	15.9052	11.9731	13.0401	13.5842	5.68823	12.7649	10.5	8.27953	16.814	19.1364	18.0106	14.8229	16.23	15.5238	19.8199	14.6973	14.7842	18.1191	16.7583	9.96957	10.5758	14.8641	14.0546	19	20
[truncated: 9,096 more rows]
