# Supplementary material for: A journey through the molecular networks of endomyocardial biopsies to explore ATTR and ALλ cardiac amyloidosis
Source: iScience. 2026 Jul 3;29(7):116573. doi: 10.1016/j.isci.2026.116573 (PMC13355674; doi:10.1016/j.isci.2026.116573)
Supplement: Table S3. Quantitative analysis by grouping control participants and patients by gender and age [file mmc4.xlsx]

## Sheet: Legend
Quantitive comparison for evaluating to assess whether and to what extent age and gender influence protein abundance within each group, a multivariate analysis of variance (MANOVA) was used considering a P≤0.05 after false discovery rate (FDR) correction. Average PSM values were also compared by DAve index. Specifically, the results from the following comparison are shown: Control (Male vs Female…

## Sheet: C (M vs F)
	MALE					FEMALE							Average PSMs		MANOVA
Gene Name	C2	C8	C9	C10	C11	C1	C3	C4	C5	C6	C7	C12	M	F	p.value	p.adj	DAve index
EIF1AY	1.47377	1.76661	1.95289	1.6608	1.48108	0.300382	0.146245	0.573653	0.450048	0.296437	0.406344	0.584809	1.66703	0.393988	2.41492e-07	0.00142794	1.23535
A1BG	3.53705	6.03591	2.40356	6.4922	4.88755	4.65593	6.28854	4.01557	7.5008	5.43468	7.2126	7.60252	4.67125	6.10152	0.146089	0.747714	-0.265533
A2M	25.3488	22.377	20.5804	9.8138	17.4767	19.3747	31.2965	13.194	31.2033	22.3316	35.9614	28.9481	19.1194	26.0442	0.133761	0.747714	-0.306657
AAAS	0	0	0	0	0	0	0	0	0	0.0988124	0	0	0	0.0141161	0.424114	0.747714	-2
AARS1	1.9159	2.94435	3.75556	1.35883	2.07351	3.75478	2.77866	2.86827	3.30035	5.03943	2.43806	3.50886	2.40963	3.38406	0.0921816	0.747714	-0.336376
AARSD1	0	0.147217	0	0	0	0	0.146245	0	0.300032	0.0988124	0	0	0.0294435	0.0778699	0.4185	0.747714	-0.902523
AASDHPPT	2.35803	2.20826	1.80267	2.4157	1.62918	1.80229	1.6087	2.1512	1.05011	1.67981	1.4222	2.33924	2.08277	1.72194	0.156076	0.747714	0.189677
AASS	6.48458	7.6553	3.00445	3.17061	5.03566	3.4544	8.77471	6.02336	7.05075	9.68361	10.4633	5.11708	5.07012	7.22389	0.14993	0.747714	-0.350377
ABAT	6.04245	0.294435	0	1.35883	0.444323	0	5.41107	4.15899	4.35046	3.162	0.203172	2.19303	1.62801	2.78267	0.405418	0.747714	-0.523577
ABCA4	0	0	0	0	0	0	0	0	0	0	0	0.146202	0	0.020886	0.424114	0.747714	-2
ABCA8	0.442131	0	0	0	0	0.600765	0.731226	0.143413	1.05011	1.97625	0.711101	0.877214	0.0884261	0.870011	0.0147182	0.747714	-1.63096
ABCB10	1.03164	1.47217	1.50222	1.20785	0.59243	1.05134	1.02372	0.717067	1.05011	0.494062	1.01586	1.02342	1.16126	0.910796	0.171282	0.747714	0.241757
ABCB5	0	0	0	0.150982	0	0	0	0	0	0	0	0	0.0301963	0	0.254981	0.747714	2
ABCB7	3.68442	3.53322	3.00445	3.77454	2.96215	3.30421	3.50988	3.01168	3.00032	2.76675	2.74282	3.50886	3.39176	3.12064	0.21394	0.747714	0.08326
ABCC10	0	0	0	0.150982	0.148108	0	0	0	0	0	0	0	0.0598178	0	0.0769045	0.747714	2
ABCD3	0.589508	1.32496	0.300445	1.05687	1.18486	0.450573	0.877471	0.86048	0.450048	0.395249	0.711101	0.584809	0.891328	0.618533	0.168239	0.747714	0.361351
ABCF1	0	0	0	0.150982	0	0.150191	0.146245	0.143413	0	0.197625	0.101586	0	0.0301963	0.10558	0.110603	0.747714	-1.11041
ABCF2	0	0	0	0.150982	0	0.300382	0	0.143413	0	0.0988124	0.203172	0	0.0301963	0.10654	0.222835	0.747714	-1.11666
ABCG4	0	0	0	0.150982	0.148108	0	0	0	0	0	0	0	0.0598178	0	0.0769045	0.747714	2
ABHD10	5.45295	7.80252	9.61422	5.58632	6.36863	8.4107	7.89724	8.03115	8.40089	8.39905	6.70467	8.77214	6.96493	8.08798	0.148202	0.747714	-0.149214
ABHD14A-ACY1	0	0	1.50222	0	0.740538	0	0	0	0	0	0	0.584809	0.448552	0.0835442	0.202835	0.747714	1.37196
ABHD14B	0.147377	0	0	0	0	0	0.146245	0	0.300032	0.197625	0.304758	0	0.0294754	0.135523	0.146227	0.747714	-1.28544
ABHD5	0	0	0	0	0	0	0	0.143413	0.150016	0	0	0	0	0.0419185	0.225904	0.747714	-2
ABI3BP	0	0.883304	0	0.301963	0	0.150191	1.31621	0	0.450048	0.691687	1.32062	0.438607	0.237053	0.623908	0.192761	0.747714	-0.898657
ABLIM1	30.2123	37.246	34.1005	36.5375	38.2118	37.3976	35.3913	42.0201	37.504	35.0784	37.8915	40.2056	35.2616	37.9269	0.134329	0.747714	-0.0728348
ABLIM2	0.589508	0.58887	1.05156	0.452945	0.444323	0.300382	0.438735	0.143413	0.900095	0.395249	0.50793	0.584809	0.62544	0.467231	0.291349	0.747714	0.289583
ABR	0	0	0	0	0	0	0.29249	0.43024	0.600064	0	0.203172	0	0	0.217995	0.0708652	0.747714	-2
ACAA1	6.92671	7.21365	7.81156	6.03926	9.33078	6.30803	5.70356	6.02336	7.95084	4.05131	6.70467	5.9943	7.46439	6.10515	0.0799417	0.747714	0.200337
ACAA2	42.4445	48.5817	50.4747	50.1259	48.5793	44.006	38.6087	42.8806	51.3054	45.2561	45.7137	47.5158	48.0412	45.0409	0.193573	0.747714	0.0644664
ACACB	0.147377	0.147217	0.150222	0.150982	0	0	0	0	0	0	0	0.292405	0.11916	0.0417721	0.196137	0.747714	0.961744
ACAD10	0	0	0	0	0	0	0	0	0.150016	0.0988124	0.203172	0	0	0.0645714	0.128781	0.747714	-2
ACAD11	0	0.147217	0	0	0	0	0	0	0	0	0	0	0.0294435	0	0.254981	0.747714	2
ACADS	13.4113	16.6356	10.5156	16.004	12.5891	12.4659	11.2609	10.756	9.00095	12.4504	11.784	16.6671	13.8311	12.055	0.238748	0.747714	0.137225
ACADVL	72.8042	86.1222	78.2658	71.2633	74.35	77.1983	65.0791	68.5516	78.4583	67.9829	72.6339	75.2942	76.5611	72.1712	0.199014	0.747714	0.0590311
ACAN	0	0	0	0	0	0	0	0.143413	0	0	0	0	0	0.0204876	0.424114	0.747714	-2
ACAP3	0.147377	0	0	0	0	0	0	0	0	0	0	0	0.0294754	0	0.254981	0.747714	2
ACAT2	0	0	0	0	0	0.150191	0	0	0	0	0.101586	0.146202	0	0.0568542	0.114946	0.747714	-2
ACIN1	0	0	0.150222	0	0	0.150191	0	0	0.150016	0.296437	0	0	0.0300445	0.0852349	0.368433	0.747714	-0.957508
ACOT13	6.04245	6.62478	5.10756	6.03926	7.25727	6.45822	4.24111	5.44971	5.55059	5.73112	6.09515	7.01771	6.21427	5.79194	0.414077	0.747714	0.0703505
ACOX1	0	0	0	0.150982	0.296215	0	0	0	0	0	0	0	0.0894393	0	0.0989954	0.747714	2
ACP1	1.9159	1.91383	0.751111	1.20785	1.48108	0.901147	0.877471	1.43413	1.35014	1.48219	1.4222	1.02342	1.45395	1.21296	0.298716	0.747714	0.180731
ACP2	0.147377	0	0.150222	0	0.148108	0	0	0.286827	0	0	0	0	0.0891414	0.0409752	0.423121	0.747714	0.740353
ACSF3	0.589508	1.32496	0.450667	1.50982	0.888646	0.600765	2.48617	0.86048	2.25024	0.790499	1.21903	1.02342	0.952718	1.31866	0.35593	0.747714	-0.322217
ACSL1	48.6344	54.3232	54.3805	49.22	50.5047	51.5156	43.8735	48.1869	50.7054	48.7145	45.8152	51.4632	51.4125	48.6106	0.12574	0.747714	0.0560256
ACSL3	1.62115	1.17774	1.50222	1.35883	0.740538	2.25287	2.19368	2.29461	2.25024	1.77862	0.711101	1.16962	1.2801	1.80725	0.123434	0.747714	-0.341493
ACSL4	1.17902	1.17774	1.65244	1.81178	0.740538	2.70344	1.31621	2.00779	1.65017	1.18575	1.52379	1.02342	1.3123	1.63008	0.320736	0.747714	-0.216
ACTA2	293.427	315.487	313.063	300.906	317.246	312.097	284.008	292.276	288.481	313.927	291.958	311.703	308.026	299.207	0.234246	0.747714	0.029046
ACTBL2	36.8442	35.3322	39.9591	37.2924	33.9166	37.2474	32.4664	38.0045	30.0032	31.7188	31.1869	36.2582	36.6689	33.8408	0.125686	0.747714	0.0802203
ACTL6A	0	0	0	0	0	0	0	0.143413	0.150016	0.0988124	0.101586	0	0	0.0705468	0.0470417	0.747714	-2
ACTN2	263.657	282.216	262.288	277.202	282.589	256.977	261.048	271.051	259.377	271.734	267.171	269.451	273.59	265.258	0.099056	0.747714	0.0309253
ACTR10	0.884261	1.47217	0.600889	0.603926	0.296215	1.35172	1.16996	1.14731	0.75008	0.790499	0.914273	1.46202	0.771493	1.08369	0.160809	0.747714	-0.336571
ACTR1B	4.86344	5.44704	4.65689	4.0765	3.8508	5.40688	5.26482	5.87995	5.40057	5.33587	3.86026	4.53227	4.57893	5.09723	0.209636	0.747714	-0.107129
ACTR2	2.50541	1.76661	2.25333	2.26472	1.62918	2.40306	2.48617	2.58144	3.60038	2.27268	3.14916	2.04683	2.08385	2.64853	0.0719439	0.747714	-0.238646
ACTR3	6.18983	4.2693	5.408	4.68043	4.59134	5.85746	6.87352	5.87995	5.85062	6.12637	6.39991	5.11708	5.02778	6.01499	0.0257975	0.747714	-0.178797
ACVRL1	0	0	0.300445	0.301963	0.148108	0.150191	0.146245	0	0	0.0988124	0	0	0.150103	0.0564641	0.178474	0.747714	0.90662
ACY1	0.294754	0.147217	0	0	0	0.450573	0.29249	0	0.300032	0.592874	0	0	0.0883942	0.23371	0.252282	0.747714	-0.90229
ADAM8	0	0	0	0	0.148108	0	0	0	0	0	0	0	0.0296215	0	0.254981	0.747714	2
ADAMTS20	0	0	0	0.150982	0	0	0	0	0	0	0	0	0.0301963	0	0.254981	0.747714	2
ADAR	0	0	0.150222	0	0	0	0	0	0	0	0	0	0.0300445	0	0.254981	0.747714	2
ADCK5	0	0	0	0	0	0	0.146245	0	0	0	0	0	0	0.0208922	0.424114	0.747714	-2
ADCY4	0	0.147217	0	0	0	0.150191	0	0.286827	0	0	0.101586	0	0.0294435	0.0769434	0.415115	0.747714	-0.892966
ADCY5	1.03164	0.883304	0.901334	0.905889	0.296215	1.6521	1.46245	0.717067	1.20013	1.38337	1.4222	0.584809	0.803676	1.20316	0.0881289	0.747714	-0.398125
ADCYAP1	0.442131	1.03052	0.600889	0.301963	0	0.600765	0.877471	1.29072	0.450048	0.296437	0.406344	0.877214	0.475101	0.685571	0.344589	0.747714	-0.36267
ADD1	3.09491	2.79713	2.40356	2.11374	2.22161	4.35554	4.09486	1.72096	4.05043	3.26081	4.97771	3.36265	2.52619	3.689	0.0417518	0.747714	-0.374182
ADD3	0.589508	0.441652	1.20178	0.905889	0.296215	0.450573	1.46245	0.86048	1.05011	0.592874	0.914273	0.877214	0.687008	0.886854	0.34222	0.747714	-0.253955
ADGRB3	0.294754	0	0	0	0	0	0	0	0	0	0	0	0.0589508	0	0.254981	0.747714	2
ADGRG7	0	0	0	0	0	0	0	0	0	0.0988124	0	0	0	0.0141161	0.424114	0.747714	-2
ADGRV1	0	0	0	0	0	0.150191	0	0	0	0	0	0	0	0.0214559	0.424114	0.747714	-2
ADH1C	9.13737	7.50809	6.91022	5.28435	4.14701	8.86128	11.5534	7.17067	8.10086	7.60855	6.29833	6.2867	6.59741	7.98282	0.235622	0.747714	-0.19004
ADH4	0	0	0	0	0	0	0	0	0	0.0988124	0	0	0	0.0141161	0.424114	0.747714	-2
ADH5	15.9167	16.0467	14.2711	15.2491	14.6627	16.521	15.3557	14.0545	15.7517	16.4029	16.1522	17.3981	15.2293	15.948	0.225613	0.747714	-0.0461069
ADHFE1	6.18983	6.47757	11.1164	10.1158	7.99781	5.1065	4.67984	9.75211	8.40089	6.32399	7.72053	7.60252	8.37948	7.08377	0.287852	0.747714	0.167586
ADI1	0	0.294435	0.150222	0.603926	0.296215	0.901147	0.584981	0	0.450048	0.494062	0.406344	0.731012	0.26896	0.509656	0.146601	0.747714	-0.618267
ADIRF	0	0	0	0	0	0	0	0	0.150016	0	0	0	0	0.0214308	0.424114	0.747714	-2
ADPRHL1	34.3388	30.0324	33.9502	39.7081	33.7685	28.5363	30.1265	39.2952	33.1535	30.1378	31.0853	32.1645	34.3596	32.0713	0.289733	0.747714	0.0688928
ADPRS	0.147377	0.441652	0.300445	0.452945	0.444323	0.300382	0.146245	0	0.300032	0	0	0.146202	0.357348	0.127552	0.015221	0.747714	0.94781
ADRM1	1.17902	1.03052	1.05156	1.35883	1.03675	1.20153	0.584981	0.717067	1.20013	0.988124	1.11744	0.584809	1.13134	0.91344	0.142451	0.747714	0.213124
ADSS1	9.72688	9.86357	14.872	9.20987	10.8119	15.1693	11.4071	8.6048	12.9014	11.7587	14.4252	10.9652	10.8968	12.1759	0.354484	0.747714	-0.110876
AEBP1	0	0	0.150222	0.301963	0	0.150191	1.31621	0.143413	0.150016	0.296437	0.304758	0	0.0904371	0.337289	0.261571	0.747714	-1.15425
AFF3	0	0	0	0	0	0	0	0	0	0.395249	0	0	0	0.0564642	0.424114	0.747714	-2
AFF4	0.147377	0	0.150222	0	0.296215	0	0	0.286827	0	0	0	0	0.118763	0.0409752	0.27448	0.747714	0.97394
AFG1L	0	0	0.150222	0.150982	0	0	0	0	0	0	0	0	0.0602408	0	0.0768864	0.747714	2
AFG2B	0	0	0	0	0	0.150191	0	0	0	0	0.101586	0	0	0.0359682	0.236772	0.747714	-2
AGK	7.22147	6.47757	7.36089	6.94515	5.03566	7.50956	6.87352	6.59701	9.75103	8.0038	7.51736	9.21075	6.60815	7.92329	0.0650398	0.747714	-0.181007
AGO2	0.147377	0	0	0.301963	0.148108	0.150191	0.438735	0.143413	0.150016	0.296437	0.50793	0.438607	0.11949	0.303618	0.0573547	0.747714	-0.870364
AGO3	0	0	0	0	0	0	0	0	0.150016	0.197625	0.406344	0	0	0.107712	0.158187	0.747714	-2
AGRN	1.47377	2.06104	2.85422	1.81178	0.296215	2.40306	3.50988	2.00779	2.25024	3.95249	2.84441	2.63164	1.69941	2.79993	0.0412803	0.747714	-0.489194
AGT	3.97918	1.47217	2.85422	2.26472	3.70269	2.40306	2.04743	4.01557	3.15033	0.988124	2.03172	1.46202	2.8546	2.29975	0.376414	0.747714	0.215292
AGTRAP	0	0	0.300445	0	0	0	0	0	0	0	0	0	0.0600889	0	0.254981	0.747714	2
AHCY	13.1165	10.158	11.7173	10.5687	10.0713	10.8138	8.48222	10.8994	8.25087	9.98005	9.44749	9.94176	11.1264	9.68794	0.0576831	0.747714	0.138217
AHCYL1	0.736885	0	0	0	0	1.50191	0.731226	1.29072	0	0	0	0	0.147377	0.503408	0.301653	0.747714	-1.09416
AHCYL2	0	0.58887	1.50222	1.05687	0.59243	0	0	0	0.900095	0.494062	0.914273	1.02342	0.748079	0.475978	0.385735	0.747714	0.444588
AHNAK	128.955	141.623	126.938	131.656	116.709	149.44	171.692	132.801	147.916	145.155	140.087	144.594	129.176	147.384	0.0174349	0.747714	-0.131671
AHNAK2	0.147377	0.147217	0.300445	0	1.62918	0	0.29249	0	0	0.0988124	0	0	0.444844	0.0559004	0.155725	0.747714	1.55346
AHSA1	3.24229	2.5027	1.65244	1.35883	3.99891	1.05134	0.731226	3.87216	1.05011	2.3715	1.52379	1.75443	2.55103	1.76494	0.244009	0.747714	0.364274
AHSG	5.45295	8.24417	5.25778	8.75693	6.96106	9.01147	9.65218	4.3024	8.10086	8.59668	9.75225	11.8424	6.93458	8.75117	0.159747	0.747714	-0.231624
AHSP	0	0.58887	0	0	0.148108	0	0	0	0	0	0.304758	0	0.147395	0.0435368	0.358551	0.747714	1.08791
AIF1	0	0	0	0	0	0	0	0.143413	0	0	0	0	0	0.0204876	0.424114	0.747714	-2
AIF1L	0	0	0	0	0	0	0.146245	0	0	0	0	0	0	0.0208922	0.424114	0.747714	-2
AIMP2	0.884261	0.736087	1.05156	1.05687	1.03675	0.600765	0.731226	1.00389	1.05011	0.592874	0.812687	1.02342	0.953106	0.83071	0.26561	0.747714	0.137229
AIP	0.147377	0.294435	0.450667	0.150982	0.148108	0	0.438735	0.143413	0.150016	0	0.203172	0.146202	0.238314	0.154506	0.339232	0.747714	0.4267
AK8	0	0.441652	0	0	0	0	0	0	0.450048	0.494062	0.711101	0	0.0883304	0.236459	0.367036	0.747714	-0.91215
AKAP11	1.62115	2.06104	1.352	1.81178	0.740538	1.95249	1.75494	1.86437	1.95021	1.87743	1.11744	2.04683	1.5173	1.79482	0.264642	0.747714	-0.167576
AKAP12	0.294754	0.294435	0.751111	1.6608	0.148108	1.20153	1.31621	0.43024	0.150016	1.581	1.01586	0.731012	0.629841	0.91798	0.396455	0.747714	-0.372316
AKAP7	0	0	0	0	0	0	0.146245	0	0	0	0	0	0	0.0208922	0.424114	0.747714	-2
AKAP8	0	0	0.150222	0	0	0	0	0	0	0	0	0	0.0300445	0	0.254981	0.747714	2
AKNAD1	0.147377	0	0	0	0	0	0	0	0	0	0	0	0.0294754	0	0.254981	0.747714	2
AKR1C1	2.21065	1.91383	0	0	0	3.60459	2.77866	1.57755	1.80019	2.66793	2.53965	0	0.824896	2.13837	0.0789416	0.747714	-0.886503
AKR1C3	2.06328	1.76661	2.55378	1.20785	0.740538	3.15401	2.63241	1.29072	1.65017	2.76675	2.03172	3.50886	1.66641	2.43352	0.119714	0.747714	-0.374206
AKT1	0.294754	0.147217	0.600889	0.452945	0.148108	0	0.146245	0	0.150016	0.0988124	0.203172	0.146202	0.328782	0.10635	0.0211267	0.747714	1.02237
ALAD	8.25311	5.29983	5.55822	6.34122	3.70269	7.80994	3.07115	5.01947	4.95052	5.6323	4.36819	4.67847	5.83101	5.07572	0.419714	0.747714	0.1385
ALAS1	0	0	0	0	0.148108	0	0	0	0	0	0	0	0.0296215	0	0.254981	0.747714	2
ALDH1A1	6.33721	7.50809	4.80711	5.13337	4.59134	5.40688	7.16601	4.58923	5.55059	8.30024	8.22846	6.72531	5.67542	6.56667	0.288761	0.747714	-0.145604
ALDH1A2	2.50541	3.23878	1.95289	2.11374	2.07351	3.00382	2.48617	2.1512	2.25024	3.06318	2.64123	2.77784	2.37687	2.62481	0.347313	0.747714	-0.0991457
ALDH1B1	2.50541	7.21365	5.10756	3.01963	2.22161	3.00382	3.50988	5.30629	3.7504	6.81805	3.55551	11.9886	4.01357	5.41894	0.412493	0.747714	-0.297983
ALDH2	36.8442	42.8403	45.968	41.5199	41.9145	46.4091	45.6285	39.1518	53.5557	50.7896	45.1041	46.9309	41.8174	46.7957	0.0645288	0.747714	-0.11236
ALDH3A2	6.33721	2.5027	6.15911	5.43533	4.88755	3.90497	5.26482	4.44581	3.60038	3.55725	5.28247	4.38607	5.06438	4.34882	0.30283	0.747714	0.152032
ALDH4A1	18.4221	17.0772	14.4213	15.7021	16.8843	16.6712	23.6917	17.0662	21.9023	20.4542	16.1522	18.7139	16.5014	19.236	0.0826504	0.747714	-0.153036
ALDH5A1	11.0533	18.1077	16.224	9.51184	15.8475	16.2206	16.2332	15.4886	13.9515	17.391	15.3395	15.6436	14.1489	15.7526	0.291841	0.747714	-0.107266
ALDH6A1	18.4221	15.605	15.6231	18.2688	16.4399	19.675	24.2767	20.0779	22.2024	29.2485	22.0441	21.9303	16.8718	22.7793	0.00346069	0.747714	-0.297973
ALDH7A1	19.0116	15.8995	18.3271	16.155	12.7373	19.5249	20.6206	17.353	18.752	17.391	22.3489	16.2285	16.4261	18.8884	0.0931149	0.747714	-0.13945
ALDH9A1	18.2747	17.6661	17.576	18.1178	16.7362	17.8727	13.8933	19.3608	17.4018	13.8337	16.3553	15.9361	17.6742	16.3791	0.203878	0.747714	0.0760597
ALDOC	40.5286	39.8959	36.6542	34.8767	34.6572	39.9508	37.7312	35.4231	47.555	40.019	36.2662	38.5974	37.3225	39.3633	0.350578	0.747714	-0.0532229
ALKBH1	0	0	0	0	0	0	0	0	0	0.0988124	0	0	0	0.0141161	0.424114	0.747714	-2
ALOX12B	0	0.147217	0.150222	0	0.148108	0	0.146245	0	0	0	0	0	0.0891095	0.0208922	0.112395	0.747714	1.2403
ALOX15B	0	0	0.600889	0.452945	0.59243	0	0	0	0	0	0	0.584809	0.329253	0.0835442	0.135608	0.747714	1.19046
ALOX5AP	0.147377	0	0.150222	0.150982	0.148108	0	0.146245	0.286827	0.600064	0	0.304758	0.438607	0.119338	0.253786	0.225487	0.747714	-0.720663
ALS2	0	0	0	0	0	0	0	0	0	0.0988124	0	0	0	0.0141161	0.424114	0.747714	-2
ALYREF	0.294754	0	0.450667	0	0.148108	0	0	0	0	0.0988124	0.203172	0	0.178706	0.0431406	0.124172	0.747714	1.22215
AMBRA1	0	0	0	0	0	0	0	0	0.150016	0	0	0	0	0.0214308	0.424114	0.747714	-2
AMN1	0	0.441652	0.450667	0.150982	0.444323	0	0	0	0.450048	0.395249	0.304758	0.146202	0.297525	0.18518	0.364987	0.747714	0.465482
AMOTL1	0	0	0	0	0	0	0	0.143413	0	0	0	0	0	0.0204876	0.424114	0.747714	-2
AMPD1	0	0	0	0	0	0	0	0	0	0.0988124	0	0.146202	0	0.0350021	0.236813	0.747714	-2
AMT	2.80016	2.64991	3.30489	2.86865	2.36972	4.20535	3.21739	2.72485	5.25056	2.96437	2.03172	3.94746	2.79867	3.47739	0.206129	0.747714	-0.216289
AMY1C	0	0.58887	0	0	0	0	0	0	0	0	0	0	0.117774	0	0.254981	0.747714	2
ANGPTL2	0	0	0	0	0	0	0.146245	0	0	0	0	0	0	0.0208922	0.424114	0.747714	-2
ANK3	9.13737	11.483	5.85867	7.54908	6.51673	13.367	14.1858	15.2018	13.2014	8.89311	8.6348	8.47973	8.10896	11.7091	0.0442684	0.747714	-0.363318
ANKEF1	0	0.147217	0	0	0	0	0	0	0	0	0	0	0.0294435	0	0.254981	0.747714	2
ANKH	0	0	0	0	0	0	0	0	0	0	0.101586	0	0	0.0145123	0.424114	0.747714	-2
ANKRD11	0	0	0	0	0	0.150191	0	0	0	0	0	0	0	0.0214559	0.424114	0.747714	-2
ANKRD12	0.442131	0.441652	0	0	0	0.450573	0.877471	0.286827	0.600064	0.395249	0.50793	0	0.176757	0.445445	0.107793	0.747714	-0.86367
ANKRD17	1.47377	1.17774	0	0	0	1.20153	1.90119	1.86437	1.05011	1.28456	1.21903	0	0.530302	1.21726	0.112755	0.747714	-0.786188
ANKRD18A	0.736885	0	0.600889	0.301963	0.740538	0.600765	0.146245	0.143413	0	0	0	0.292405	0.476055	0.168975	0.0754202	0.747714	0.95214
ANKRD2	37.139	27.2352	19.0782	25.8178	17.3286	16.2206	14.4783	43.5976	8.55091	8.7943	18.1839	26.1702	25.3198	19.428	0.368954	0.747714	0.263333
ANKRD26	0	0	0	0	0	0	0	0	0	0	0.101586	0	0	0.0145123	0.424114	0.747714	-2
ANKRD28	0	0	0	0	0	0	0.146245	0.143413	0	0	0	0	0	0.0413798	0.22578	0.747714	-2
ANKRD29	0.884261	0.883304	0.901334	0.905889	0.888646	0	1.02372	0.86048	0.900095	0.889311	0.914273	0	0.892687	0.655411	0.272719	0.747714	0.306539
ANKRD30B	0	0	0.150222	0	0.296215	0	0	0	0	0	0	0.146202	0.0892875	0.020886	0.243331	0.747714	1.2417
ANKRD42	0	0	0.300445	0.150982	0.148108	0	0	0	0	0	0	0	0.119907	0	0.0275232	0.747714	2
ANKRD55	0	0	0	0	0	0	0	0	0	0	0	0.146202	0	0.020886	0.424114	0.747714	-2
ANKS1A	0	0	0	0	0.148108	0	0	0.286827	0	0	0.203172	0.292405	0.0296215	0.111772	0.261769	0.747714	-1.16201
ANP32B	1.47377	1.03052	1.20178	0.754908	0.888646	0.750956	1.90119	1.57755	2.25024	1.28456	0.914273	1.16962	1.06992	1.40691	0.231722	0.747714	-0.272111
ANP32E	0	0.294435	0	0.452945	0	0.450573	0.29249	0	0.450048	0.296437	0.406344	0.292405	0.149476	0.312614	0.153637	0.747714	-0.706088
ANXA1	13.8534	12.9551	15.0222	15.0982	12.2929	14.7187	15.0632	13.6243	14.8516	13.7349	13.9173	14.3278	13.8444	14.3197	0.389405	0.747714	-0.0337535
ANXA10	0	0	0	0	0	0	0.146245	0	0	0	0	0	0	0.0208922	0.424114	0.747714	-2
ANXA11	16.5062	20.9049	18.1769	20.0805	21.7718	17.7226	17.8419	20.5081	16.5017	20.8494	19.4029	15.7899	19.4881	18.3738	0.36842	0.747714	0.0588605
ANXA2	37.4337	34.3017	34.2507	39.1042	33.4723	37.0972	40.0712	32.9851	37.804	40.1178	39.009	38.305	35.7125	37.9128	0.154306	0.747714	-0.0597685
ANXA8L1	0	0	0	0.301963	0	0	0	0	0	0	0	0	0.0603926	0	0.254981	0.747714	2
AOC3	1.9159	2.79713	2.10311	2.56669	1.48108	2.40306	3.65613	1.00389	4.50048	2.07506	4.46978	2.33924	2.17278	2.92109	0.261384	0.747714	-0.293808
AP1B1	3.38967	1.03052	2.85422	2.56669	1.77729	3.75478	3.07115	2.86827	3.30035	1.77862	2.33648	2.77784	2.32368	2.84107	0.278078	0.747714	-0.200355
AP1G1	0.442131	0	0.600889	0.150982	0.148108	0.150191	0.29249	0	0.450048	0	0.203172	0	0.268422	0.156557	0.373946	0.747714	0.526447
AP1G2	0	0	0	0	0	0	0	0.143413	0	0	0	0	0	0.0204876	0.424114	0.747714	-2
AP1M1	0	0	0	0	0	0	0	0	0.150016	0	0.203172	0	0	0.0504554	0.232498	0.747714	-2
AP1S2	0	0	0	0	0	0	0	0.143413	0.150016	0	0	0	0	0.0419185	0.225904	0.747714	-2
AP2A2	2.80016	1.03052	1.80267	1.50982	1.33297	2.25287	2.63241	2.72485	3.00032	1.581	2.33648	1.90063	1.69523	2.34694	0.0808599	0.747714	-0.322456
AP2B1	5.30557	2.64991	4.20622	3.47257	2.81404	5.1065	5.41107	5.01947	4.80051	3.55725	4.77454	4.38607	3.68966	4.7222	0.0607016	0.747714	-0.245495
AP2M1	2.21065	2.06104	1.20178	1.6608	1.62918	1.35172	1.16996	1.14731	1.20013	1.87743	1.11744	2.19303	1.75269	1.43672	0.222176	0.747714	0.198139
AP2S1	0	0	0	0	0	0	0.438735	0	0	0	0.203172	0	0	0.091701	0.263724	0.747714	-2
AP3B1	0	0	0.150222	0.301963	0	0	0	0	0.150016	0	0	0	0.0904371	0.0214308	0.247668	0.747714	1.23371
AP3D1	0.294754	0.294435	0	0.301963	0	0.300382	0.584981	0.717067	0.150016	0.197625	0.50793	0	0.17823	0.351143	0.219836	0.747714	-0.653273
AP3S2	0	0	0.150222	0	0	0	0	0	0	0	0	0	0.0300445	0	0.254981	0.747714	2
AP4S1	0.147377	0.294435	0	0.150982	0.148108	0	0	0	0	0	0	0	0.14818	0	0.00324739	0.747714	2
AP5M1	0	0	0	0	0	0.150191	0	0	0	0	0	0	0	0.0214559	0.424114	0.747714	-2
APBB1	0	0	0	0	0	0	0	0	0	0	0	0.146202	0	0.020886	0.424114	0.747714	-2
APBB2	0	0	0	0	0	0	0	0.143413	0	0	0	0	0	0.0204876	0.424114	0.747714	-2
APBB3	0	0	0	0	0	0	0	0	0.150016	0	0	0	0	0.0214308	0.424114	0.747714	-2
APC	0.147377	0	0	0	0	0	0	0	0	0	0	0	0.0294754	0	0.254981	0.747714	2
APEH	4.86344	4.71096	3.00445	3.01963	4.14701	2.70344	3.65613	4.44581	3.15033	2.3715	4.26661	2.63164	3.9491	3.31792	0.234844	0.747714	0.173709
APEX1	1.03164	1.17774	1.05156	1.05687	0.444323	2.10268	2.63241	0.717067	2.25024	1.581	1.72696	1.75443	0.952425	1.82354	0.0145945	0.747714	-0.627612
API5	0.294754	0	0	0.150982	0.148108	0.600765	0.146245	0.143413	0.300032	0.197625	0.203172	0.292405	0.118769	0.269094	0.109014	0.747714	-0.775147
APIP	0.147377	0.147217	0	0.301963	0	0.450573	0.438735	0	0.300032	0.592874	0.203172	0.146202	0.119311	0.304513	0.104575	0.747714	-0.873953
APOB	2.65278	0.441652	0	0.603926	0.888646	0.300382	0.731226	0.286827	1.05011	0.0988124	1.01586	0.438607	0.917402	0.560261	0.409725	0.747714	0.483387
APOBR	0	0	0	0	0	0	0	0.143413	0	0	0	0	0	0.0204876	0.424114	0.747714	-2
APOC1	0.442131	0.294435	0.300445	0.301963	0	0.600765	0.29249	0	0.900095	0.494062	1.01586	0	0.267795	0.471896	0.313567	0.747714	-0.551856
APOC3	0.736885	0.294435	1.352	0.452945	0.740538	0.150191	0.146245	0	0.900095	0.494062	0.914273	0	0.71536	0.372124	0.175615	0.747714	0.631249
APOD	3.53705	1.91383	5.55822	3.01963	2.51783	0.600765	1.90119	4.44581	3.00032	1.48219	2.1333	1.46202	3.30931	2.14651	0.160289	0.747714	0.426259
APOL2	3.8318	1.61939	2.704	1.96276	3.40647	1.6521	1.90119	1.72096	1.35014	1.18575	1.21903	2.04683	2.70489	1.58229	0.0141222	0.747714	0.523701
APOL4	0.147377	0	0	0	0	0	0	0	0	0	0	0	0.0294754	0	0.254981	0.747714	2
APOLD1	2.21065	0	0	0	0	3.15401	2.33992	1.86437	0	0	0	0	0.442131	1.05119	0.416691	0.747714	-0.815709
APP	0.147377	0	0	0.150982	0	0	0	0	0	0	0	0	0.0596717	0	0.0769157	0.747714	2
APPL1	0.884261	1.32496	1.80267	1.6608	2.22161	1.05134	1.16996	2.29461	2.40025	2.3715	2.1333	1.75443	1.57886	1.8822	0.364354	0.747714	-0.175288
AQP1	0.884261	0.58887	1.20178	0.905889	0.740538	0.600765	0.877471	0.573653	1.05011	0.790499	0.711101	0.438607	0.864267	0.720315	0.278787	0.747714	0.181691
ARAP1	0	0	0	0.150982	0	0	0	0	0	0	0	0	0.0301963	0	0.254981	0.747714	2
ARCN1	2.21065	0.58887	1.80267	1.81178	1.9254	2.40306	2.77866	3.44192	1.35014	1.87743	2.23489	2.48544	1.66787	2.36736	0.0949242	0.747714	-0.346691
ARF5	7.51622	8.09696	7.36089	5.13337	7.25727	5.55707	5.99605	6.02336	6.15065	6.71924	7.11101	6.2867	7.07294	6.26344	0.121898	0.747714	0.121397
ARFGAP1	0.147377	0	0	0	0	0	0	0	0	0	0	0	0.0294754	0	0.254981	0.747714	2
ARFGAP2	0.294754	0	0	0.150982	0.148108	0	0.146245	0.143413	0	0	0	0	0.118769	0.0413798	0.19614	0.747714	0.966464
ARFGEF2	0.442131	0	0	0.150982	0	0.600765	0.584981	0	0.150016	0.0988124	0.101586	0.438607	0.118622	0.282109	0.252619	0.747714	-0.815942
ARFIP1	0	0	0	0	0	0.150191	0	0	0	0.197625	0	0	0	0.049688	0.231302	0.747714	-2
ARG1	0	0	0.150222	0	0.148108	0	0	0	0	0	0	0	0.059666	0	0.0768956	0.747714	2
ARHGAP1	12.2323	7.21365	6.76	9.20987	5.47998	8.11032	9.21344	7.74432	9.15097	9.28836	10.9713	9.21075	8.17916	9.09849	0.415115	0.747714	-0.106419
ARHGAP10	0	0	0	0	0	0	0	0.143413	0	0	0	0	0	0.0204876	0.424114	0.747714	-2
ARHGAP21	0	0	0	0	0	0	0	0	0	0.0988124	0.304758	0	0	0.0576529	0.294971	0.747714	-2
ARHGAP39	0	0	0.300445	0	0.148108	0	0	0	0	0	0	0	0.0897104	0	0.10105	0.747714	2
ARHGAP4	0	0	0	0	0	0	0.146245	0.143413	0	0	0	0	0	0.0413798	0.22578	0.747714	-2
ARHGAP45	0	0	0.150222	0	0	0	0	0	0	0	0	0	0.0300445	0	0.254981	0.747714	2
ARHGDIA	6.04245	5.15261	6.15911	5.43533	4.44323	5.70726	6.43479	7.02725	6.30067	5.82993	5.99357	5.26328	5.44655	6.07954	0.11428	0.747714	-0.109836
ARHGEF11	0	0.147217	0	0	0.148108	0	0	0	0	0	0	0	0.059065	0	0.076887	0.747714	2
ARHGEF18	0	0.147217	0	0	0	0	0	0	0	0	0	0	0.0294435	0	0.254981	0.747714	2
ARHGEF2	0	0.294435	0	0	0	0	0.438735	0.573653	0.600064	0.296437	0.203172	0	0.058887	0.301723	0.0770625	0.747714	-1.34681
ARHGEF28	0	0.147217	0	0	0	0.150191	0.146245	0	0	0.395249	0.101586	0	0.0294435	0.113325	0.250536	0.747714	-1.17507
ARHGEF38	0	0	0	0	0	0.150191	0	0	0	0	0	0	0	0.0214559	0.424114	0.747714	-2
ARHGEF7	0.147377	0	0	0	0	0.150191	0	0.143413	0	0.296437	0	0	0.0294754	0.0842917	0.368101	0.747714	-0.963658
ARID3B	0.147377	0	0	0	0	0	0.146245	0.143413	0.300032	0.395249	0	0	0.0294754	0.140706	0.172301	0.747714	-1.3072
ARID4B	0	0	0.150222	0.301963	0	0	0.146245	0	0	0	0	0	0.0904371	0.0208922	0.241947	0.747714	1.24936
ARIH2	0	0.294435	0	0	0	0	0	0	0	0	0	0	0.058887	0	0.254981	0.747714	2
ARIH2OS	0	0	0	0	0	0	0	0	0	0.0988124	0	0	0	0.0141161	0.424114	0.747714	-2
ARK2N	0	0	0	0	0	0	0	0	0	0.0988124	0	0	0	0.0141161	0.424114	0.747714	-2
ARL1	0.589508	0.883304	0	0.452945	0.296215	1.05134	1.31621	0.717067	0	0.790499	0.609515	0.146202	0.444394	0.661547	0.39477	0.747714	-0.392702
ARL2	0	0	0	0	0.148108	0	0	0	0	0	0	0	0.0296215	0	0.254981	0.747714	2
ARL3	1.03164	0.736087	1.50222	0.452945	1.33297	1.05134	1.02372	1.14731	1.80019	1.97625	1.32062	1.31582	1.01117	1.37646	0.145432	0.747714	-0.305985
ARL6	0	0	0	0	0	0	0	0	0	0	0.101586	0	0	0.0145123	0.424114	0.747714	-2
ARL6IP6	0	0	0	0	0	0	0	0	0	0	0.101586	0	0	0.0145123	0.424114	0.747714	-2
ARMC8	0	0	0	0	0.148108	0	0.146245	0.286827	0	0	0	0.146202	0.0296215	0.0827534	0.372936	0.747714	-0.945619
ARMCX1	0.294754	0.294435	0	0.301963	0	0.300382	0.29249	0.143413	0.75008	0.197625	0.304758	0.438607	0.17823	0.346765	0.153601	0.747714	-0.642043
ARMCX2	0.736885	0.883304	1.65244	1.6608	0.296215	1.20153	2.19368	1.00389	1.80019	1.38337	0.812687	1.46202	1.04593	1.4082	0.2666	0.747714	-0.295231
ARMH3	0.147377	0	0	0	0	0	0	0	0	0	0	0	0.0294754	0	0.254981	0.747714	2
ARPC5L	1.17902	0.58887	0.901334	1.05687	0.740538	0.901147	1.46245	1.86437	1.80019	1.38337	0.812687	1.02342	0.893325	1.32109	0.0699278	0.747714	-0.386346
ARPP19	0.147377	0	0	0	0	0	0	0.43024	0.450048	0.197625	0.203172	0	0.0294754	0.183012	0.128845	0.747714	-1.44514
ARRB1	0	0	0	0	0	0.150191	0	0	0	0.0988124	0	0	0	0.0355719	0.238308	0.747714	-2
ARSB	1.03164	0.883304	0.600889	0.452945	0.740538	0.150191	0.877471	0.143413	0.75008	0.395249	0.609515	1.02342	0.741863	0.564191	0.343194	0.747714	0.272075
AS3MT	0.294754	0.294435	0.450667	0	0.296215	0.450573	0.438735	0	1.05011	0.296437	0.203172	0.438607	0.267214	0.411091	0.388914	0.747714	-0.424224
ASAP2	0	0	0	0.301963	0	0	0	0	0	0	0	0	0.0603926	0	0.254981	0.747714	2
ASCC1	0.147377	0	0	0	0	0	0	0	0	0	0	0	0.0294754	0	0.254981	0.747714	2
ASCC3	0	0	0	0	0.296215	0	0	0	0	0	0	0	0.059243	0	0.254981	0.747714	2
ASMT	0	0	0	0	0	0	0.146245	0	0	0	0	0	0	0.0208922	0.424114	0.747714	-2
ASPM	0.147377	0.147217	0.300445	0.150982	0.444323	0	0	0.286827	0	0.197625	0.406344	0	0.238069	0.127256	0.253155	0.747714	0.60665
ASPSCR1	0	0	0	0	0	0	0	0	0	0.0988124	0	0	0	0.0141161	0.424114	0.747714	-2
ASXL3	0	0	0	0	0	0.150191	0	0	0	0	0	0	0	0.0214559	0.424114	0.747714	-2
ATF7IP2	0	0	0	0	0	0.150191	0	0	0.150016	0.0988124	0	0	0	0.0570028	0.116404	0.747714	-2
ATG14	0	0	0	0	0	0	0	0	0.150016	0	0	0	0	0.0214308	0.424114	0.747714	-2
ATG4B	0	0	0	0	0	0	0	0	0	0	0	0.146202	0	0.020886	0.424114	0.747714	-2
ATG7	0.294754	0.147217	0	0	0	0	0	0	0	0	0	0.146202	0.0883942	0.020886	0.246715	0.747714	1.23551
ATL1	0	0	0	0	0	0	0	0	0.150016	0	0	0	0	0.0214308	0.424114	0.747714	-2
ATL2	0	0	0	0	0	0	0	0	0.150016	0.197625	0.304758	0	0	0.0931998	0.131015	0.747714	-2
ATL3	0	0	0	0.150982	0.148108	0	0.146245	0.143413	0.150016	0.296437	0.101586	0	0.0598178	0.119671	0.304645	0.747714	-0.66693
ATP10B	0	0	0.150222	0.452945	0.296215	0	0	0	0	0	0	0.292405	0.179876	0.0417721	0.148528	0.747714	1.24616
ATP10D	0	0	0.150222	0.150982	0	0	0	0	0	0	0	0.146202	0.0602408	0.020886	0.342751	0.747714	0.970202
ATP11C	0	0	0	0	0	0	0	0	0	0	0	0.146202	0	0.020886	0.424114	0.747714	-2
ATP1A1	28.8859	26.6463	26.8898	28.3845	27.2518	31.2398	29.5415	29.3997	30.1532	29.9401	27.0219	30.1177	27.6117	29.6306	0.0150901	0.747714	-0.0705384
ATP1A3	36.6968	39.7487	37.856	35.0277	38.3599	43.7056	38.6087	34.2758	38.4041	42.0941	37.4852	37.574	37.5378	38.8782	0.411802	0.747714	-0.0350812
ATP1B1	12.527	12.3663	13.3698	10.5687	13.1816	14.4184	12.4308	13.194	13.6514	12.3515	11.4792	13.5968	12.4027	13.0175	0.336319	0.747714	-0.0483702
ATP1B2	0.147377	0.147217	0.600889	0.452945	0	0.300382	0.146245	0.286827	0.150016	0	0.203172	0.146202	0.269686	0.176121	0.383893	0.747714	0.419756
ATP2A2	95.795	100.844	115.521	103.12	100.417	112.343	97.253	91.6411	101.861	96.9349	97.1161	100.88	103.139	99.7184	0.414551	0.747714	0.0337287
ATP2B1	4.27393	1.61939	2.704	3.62356	2.07351	2.25287	4.82609	4.01557	4.65049	2.47031	3.86026	2.77784	2.85888	3.55049	0.293742	0.747714	-0.215814
ATP2B4	9.43212	3.68044	4.35645	6.34122	4.73944	6.15784	10.3834	9.60869	8.85094	5.23706	7.82211	5.55569	5.70993	7.65939	0.153076	0.747714	-0.291631
ATP5F1A	132.05	143.979	141.509	136.336	139.369	143.733	121.53	129.502	134.564	146.638	126.068	129.535	138.649	133.081	0.245339	0.747714	0.040976
ATP5F1B	152.24	162.822	163.742	147.056	157.438	160.855	137.324	149.867	145.815	157.21	132.976	142.109	156.66	146.594	0.0867461	0.747714	0.0663874
ATP5F1D	13.4113	14.1329	16.6747	12.8334	15.8475	13.367	11.4071	13.4809	12.6013	12.5492	10.8697	11.8424	14.58	12.3025	0.0124216	0.747714	0.169437
ATP5PD	30.507	29.7379	32.8987	31.1022	30.0658	31.9907	27.4941	28.3958	28.503	29.9401	25.8028	28.6557	30.8623	28.6832	0.0523006	0.747714	0.0731926
ATP6V0A1	0	0	0	0	0	0	0.146245	0	0	0	0	0	0	0.0208922	0.424114	0.747714	-2
ATP6V0D1	0	0	0	0.150982	0	0.300382	0.146245	0.143413	0.150016	0.0988124	0	0	0.0301963	0.119838	0.12211	0.747714	-1.19495
ATP6V1A	1.9159	1.76661	1.20178	0.452945	1.18486	1.50191	0.877471	2.29461	1.80019	2.3715	1.11744	1.75443	1.30442	1.67394	0.291062	0.747714	-0.248136
ATP6V1B2	2.21065	1.32496	1.80267	1.6608	2.07351	0.750956	1.46245	1.86437	1.35014	1.87743	1.93013	1.90063	1.81452	1.59087	0.367181	0.747714	0.131346
ATP6V1D	0.294754	0	0	0	0	0	0	0	0	0	0	0	0.0589508	0	0.254981	0.747714	2
ATP6V1E1	0.736885	0.294435	0.450667	0.452945	0.148108	0	0	0	0.300032	0.0988124	0.304758	0.146202	0.416608	0.121401	0.0159261	0.747714	1.09741
ATP6V1E2	0	0	1.05156	1.05687	0.148108	0	0	0	0	0	0	0.438607	0.451307	0.0626581	0.105506	0.747714	1.51235
ATP6V1F	0.442131	0.147217	0.450667	0.150982	0.148108	0.150191	0.584981	0	0.150016	0.0988124	0.101586	0	0.267821	0.155084	0.324573	0.747714	0.533156
ATP6V1G1	0.294754	0.147217	0.150222	0.452945	0.296215	0	0.438735	0.143413	0	0.395249	0.101586	0	0.268271	0.154141	0.26907	0.747714	0.540374
ATP6V1H	0.736885	0.294435	0.600889	0.603926	0.444323	0.300382	0.731226	0.143413	0.450048	0.197625	0.304758	0.292405	0.536091	0.345694	0.110509	0.747714	0.431846
ATP8A1	0.147377	0	0	0	0	0	0	0	0	0	0	0	0.0294754	0	0.254981	0.747714	2
ATP9B	0	0	0.300445	0	0	0	0	0	0	0	0	0	0.0600889	0	0.254981	0.747714	2
ATPAF1	2.94754	3.23878	3.15467	3.17061	2.22161	4.50573	1.75494	3.15509	6.00064	3.65606	2.84441	4.67847	2.94664	3.79933	0.219344	0.747714	-0.2528
ATPSCKMT	0	0	0	0	0.148108	0	0	0	0	0	0	0	0.0296215	0	0.254981	0.747714	2
ATRN	0	0	0	0	0	0	0.438735	0.143413	0.300032	0	0.203172	0.146202	0	0.175936	0.0336137	0.747714	-2
ATRNL1	0	0	0	0.150982	0	0	0	0	0	0	0	0	0.0301963	0	0.254981	0.747714	2
ATRX	0	0	0	0	0	0	0	0	0	0.0988124	0	0	0	0.0141161	0.424114	0.747714	-2
ATXN1L	0	0	0	0	0	0.150191	0.146245	0	0	0	0	0	0	0.042348	0.225805	0.747714	-2
ATXN2	0	0	0	0	0.148108	0	0	0	0	0	0	0	0.0296215	0	0.254981	0.747714	2
AURKB	0	0.147217	0	0	0.148108	0	0	0	0	0	0	0	0.059065	0	0.076887	0.747714	2
AXL	0.294754	0	0.450667	0.452945	0.296215	0.150191	0	0.43024	0	0	0	0.438607	0.298916	0.145577	0.213123	0.747714	0.689951
AZGP1	4.86344	2.94435	2.25333	3.01963	3.11026	2.70344	2.48617	4.01557	3.30035	1.77862	1.72696	1.90063	3.2382	2.55882	0.228843	0.747714	0.23439
B3GNT6	0.294754	0	0	0.150982	0.296215	0	0	0.143413	0	0	0	0	0.14839	0.0204876	0.0588011	0.747714	1.51473
B3GNT9	0	0	0	0	0	0	0	0	0.150016	0.0988124	0.101586	0	0	0.0500592	0.118391	0.747714	-2
B4GALNT3	0.147377	0	0	0	0	0.901147	0.29249	0.43024	0	0	0	0	0.0294754	0.231982	0.227464	0.747714	-1.54906
BAG1	0	0.294435	0.300445	0.754908	0	0	0.29249	0	0.300032	0.197625	0	0	0.269957	0.112878	0.261399	0.747714	0.82061
BAG5	0	0	0	0	0.148108	0.150191	0	0	0.150016	0.0988124	0.101586	0.146202	0.0296215	0.0924011	0.138301	0.747714	-1.02898
BAIAP2	0	0.441652	0	0	0.296215	0	0	0	0	0	0.304758	0	0.147573	0.0435368	0.290563	0.747714	1.08876
BAIAP2L1	0	0	0	0	0	0	0	0	0.600064	0.691687	0.304758	0	0	0.228073	0.13301	0.747714	-2
BAMBI	0	0	0	0.150982	0	0	0	0	0	0	0	0	0.0301963	0	0.254981	0.747714	2
BANF1	1.9159	3.386	2.85422	1.81178	2.36972	3.30421	3.65613	2.43803	3.30035	4.34774	2.64123	3.36265	2.46752	3.29291	0.0533173	0.747714	-0.286569
BASP1	1.17902	0.294435	0.150222	0.603926	0.444323	0.450573	1.75494	0.86048	0.900095	1.67981	1.32062	1.31582	0.534384	1.18319	0.031455	0.747714	-0.755492
BAZ2B	0	0	0.150222	0	0	0	0	0	0	0	0	0	0.0300445	0	0.254981	0.747714	2
BBX	0.294754	0	0	0	0	0	0	0	0	0	0	0	0.0589508	0	0.254981	0.747714	2
BCAM	8.54786	5.15261	5.25778	6.94515	4.59134	8.86128	12.4308	5.73653	7.80083	9.48599	7.61894	6.4329	6.09895	8.33819	0.0853598	0.747714	-0.310206
BCAP31	4.71606	2.79713	3.75556	3.92552	4.59134	4.80612	3.94862	4.15899	5.25056	3.85368	3.86026	4.09367	3.95712	4.2817	0.407012	0.747714	-0.0787924
BCAS3	0.147377	0	0	0	0	0	0	0	0	0	0	0	0.0294754	0	0.254981	0.747714	2
BCAT2	11.6428	12.6607	12.7689	14.1923	13.0335	10.0628	12.5771	13.6243	14.1015	16.9957	14.0189	16.0823	12.8596	13.9232	0.349709	0.747714	-0.0794235
BCKDHB	4.56868	3.09157	5.408	5.28435	4.29512	4.80612	5.55731	4.3024	6.30067	4.94062	4.46978	5.40949	4.52954	5.11234	0.240316	0.747714	-0.120888
BCL2L12	0	0	0	0.150982	0	0	0	0	0	0	0	0	0.0301963	0	0.254981	0.747714	2
BCL2L13	6.48458	6.18313	6.91022	4.68043	6.66484	5.1065	2.48617	4.15899	4.05043	2.96437	2.03172	4.09367	6.18464	3.55598	0.00125684	0.747714	0.539733
BCL7C	0	0	0	0	0	0	0	0	0	0	0	0.146202	0	0.020886	0.424114	0.747714	-2
BCLAF1	0	0	0.600889	0	0.148108	0	0.438735	0.286827	0.300032	0.494062	0.812687	0.146202	0.149799	0.354078	0.211779	0.747714	-0.810827
BGN	10.0216	11.0413	5.55822	11.1726	4.14701	7.50956	25.1542	9.75211	8.70092	11.067	15.949	7.74872	8.38816	12.2688	0.244025	0.747714	-0.37572
BICC1	0	0	0	0	0	0.150191	0	0	0	0	0	0	0	0.0214559	0.424114	0.747714	-2
BLMH	0	0.294435	0.300445	0.301963	0.444323	0.150191	0.146245	0	0.150016	0.0988124	0.101586	0.146202	0.268233	0.113293	0.0387825	0.747714	0.81221
BLOC1S2	0	0	0	0	0.148108	0	0	0	0	0	0	0	0.0296215	0	0.254981	0.747714	2
BLTP1	0.147377	0	0	0	0	0	0	0	0	0	0	0	0.0294754	0	0.254981	0.747714	2
BLTP3A	0	0	0	0	0	0.150191	0	0	0	0	0	0	0	0.0214559	0.424114	0.747714	-2
BLVRA	1.76852	0.883304	1.65244	1.50982	1.77729	1.35172	1.6087	2.43803	1.80019	1.38337	2.23489	1.31582	1.51828	1.73325	0.402241	0.747714	-0.132227
BMPER	0	0	0.150222	0	0	0	0	0	0	0	0	0	0.0300445	0	0.254981	0.747714	2
BNC2	0	0	0	0	0	0	0	0	1.35014	0.0988124	0.711101	0	0	0.30858	0.226447	0.747714	-2
BNIP3	0.736885	0	0.300445	0.150982	0.59243	0.300382	0.146245	0.43024	0.150016	0.0988124	0.101586	0	0.356148	0.175326	0.196091	0.747714	0.680456
BNIP5	0	0	0	0.150982	0	0	0	0	0	0	0	0	0.0301963	0	0.254981	0.747714	2
BOD1L1	0	0	0	0	0	0.150191	0	0	0	0	0	0	0	0.0214559	0.424114	0.747714	-2
BOLA2	0.589508	0.294435	0.450667	0.301963	0.444323	0.750956	0.438735	0.717067	0.300032	0.592874	0.812687	0.731012	0.416179	0.62048	0.060426	0.747714	-0.394153
BOP1	0	0	0	0	0	0	0	0	0	0	0	0.292405	0	0.0417721	0.424114	0.747714	-2
BPHL	0.294754	1.76661	0.751111	1.05687	0.59243	0.300382	1.46245	0.43024	1.35014	2.27268	1.82855	1.16962	0.892355	1.25915	0.36055	0.747714	-0.340968
BPNT1	2.21065	4.2693	3.15467	2.4157	2.36972	3.00382	2.9249	3.44192	3.30035	3.55725	2.84441	3.65506	2.88401	3.24681	0.323388	0.747714	-0.118354
BRAT1	0	0	0	0	0	0.150191	0	0	0	0	0	0	0	0.0214559	0.424114	0.747714	-2
BRCA2	0	0.294435	0.300445	0.301963	0.59243	0.300382	0	0.43024	0	0.0988124	0	0	0.297855	0.118491	0.138646	0.747714	0.861611
BRCC3	0	0	0.150222	0.150982	0	0	0	0	0	0	0	0	0.0602408	0	0.0768864	0.747714	2
BRD2	0.147377	0	0.150222	0	0.148108	0	0	0	0	0	0	0	0.0891414	0	0.0143421	0.747714	2
BRD3	0	0	0	0	0	0	0	0.143413	0	0	0	0	0	0.0204876	0.424114	0.747714	-2
BRF1	0	0	0	0	0	0	0.146245	0	0	0	0	0	0	0.0208922	0.424114	0.747714	-2
BRIP1	0	0	0	0	0	0	0	0	0.150016	0	0	0	0	0.0214308	0.424114	0.747714	-2
BRK1	0.147377	0.147217	0.300445	0.150982	0	0.150191	0	0.43024	0.300032	0.296437	0.203172	0.292405	0.149204	0.238925	0.250653	0.747714	-0.462326
BROX	0.147377	0	0.300445	0.452945	0.148108	0.450573	0.584981	0.717067	0.450048	0	0.203172	0.438607	0.209775	0.40635	0.148114	0.747714	-0.638101
BRSK2	0	0	0	0	0	0	0	0.143413	0	0	0	0	0	0.0204876	0.424114	0.747714	-2
BRWD1	1.76852	1.76661	0	0	0	2.40306	1.90119	2.00779	1.95021	1.67981	1.62537	0	0.707026	1.65249	0.0884867	0.747714	-0.801404
BSG	10.7585	10.158	10.2151	8.90791	11.4043	10.6636	10.9684	9.75211	10.8011	11.561	13.3078	10.088	10.2888	11.0203	0.272523	0.747714	-0.0686579
BTBD18	0	0	0.150222	0	0	0	0	0	0	0	0	0	0.0300445	0	0.254981	0.747714	2
BTF3	0.736885	0.58887	0.751111	1.05687	0.59243	1.50191	1.75494	1.57755	1.20013	0.691687	1.01586	0.731012	0.745233	1.21044	0.0446117	0.747714	-0.475751
BTF3L4	0.294754	0.147217	0.450667	0.301963	0.444323	0.150191	0.146245	0.286827	0	0.197625	0	0.438607	0.327785	0.174214	0.0991811	0.747714	0.61184
BTNL9	0.736885	0	0	0	0.148108	0	0	0	0	0.0988124	0	0	0.176998	0.0141161	0.20285	0.747714	1.70455
BTRC	0.294754	0.294435	0.150222	0	0	0	0	0	0	0.0988124	0	0.292405	0.147882	0.0558881	0.242818	0.747714	0.902919
BUB1	0	0	0	0.150982	0	0	0	0	0	0	0	0	0.0301963	0	0.254981	0.747714	2
BZW2	7.22147	5.74148	6.15911	8.00202	5.33187	7.50956	7.4585	6.74043	7.95084	6.71924	6.70467	6.5791	6.49119	7.09462	0.231832	0.747714	-0.0888324
C10orf67	1.03164	0.58887	0.600889	0.754908	0.296215	0.450573	1.02372	0.43024	0.450048	0.0988124	0.406344	0.731012	0.654504	0.512964	0.411022	0.747714	0.242474
C11orf58	0	0	0	0	0	0	0	0	0	0.0988124	0	0	0	0.0141161	0.424114	0.747714	-2
C11orf68	0.147377	0.147217	0.150222	0	0	0	0	0.143413	0	0	0.101586	0	0.0889633	0.0349999	0.21605	0.747714	0.870636
C12orf40	0	0	0	0	0	0	0	0	0.150016	0	0.203172	0	0	0.0504554	0.232498	0.747714	-2
C12orf43	0	0	0	0	0	0.150191	0	0	0	0	0	0	0	0.0214559	0.424114	0.747714	-2
C12orf57	0	0.147217	0	0	0	0.150191	0.29249	0	0	0.0988124	0.101586	0	0.0294435	0.0918685	0.278236	0.747714	-1.02917
C12orf60	0	0	0	0	0.148108	0	0	0	0	0	0	0	0.0296215	0	0.254981	0.747714	2
C13orf46	0	0	0	0	0	0	0	0	0	0.197625	0	0	0	0.0282321	0.424114	0.747714	-2
C16orf87	0	0	0	0	0.59243	0	0	0	0	0	0	0	0.118486	0	0.254981	0.747714	2
C19orf12	0	0	0.150222	0.150982	0	0	0	0	0	0	0.101586	0	0.0602408	0.0145123	0.222611	0.747714	1.22345
C19orf18	0.294754	0.294435	0.450667	0.301963	0.148108	0.150191	0	0.286827	0	0.0988124	0.101586	0.146202	0.297985	0.111945	0.0110625	0.747714	0.907664
C1orf131	0.294754	0.147217	0.450667	0.452945	0.148108	0.901147	0.438735	0.286827	0.450048	0.296437	0.304758	0.877214	0.298738	0.507881	0.15063	0.747714	-0.518567
C1orf174	0	0	0	0.150982	0	0	0	0	0	0	0	0	0.0301963	0	0.254981	0.747714	2
C1orf21	0	0	0	0	0	0	0	0	0	0	0.101586	0	0	0.0145123	0.424114	0.747714	-2
C1R	0	0.147217	0	0	0	0	0	0	0	0	0	0	0.0294435	0	0.254981	0.747714	2
C2orf42	0	0	0	0	0	0	0	0	0	0	0.101586	0	0	0.0145123	0.424114	0.747714	-2
C2orf80	0.147377	0	0	0	0	0.150191	0	0	0	0.0988124	0.304758	0.146202	0.0294754	0.0999948	0.242408	0.747714	-1.08935
C3orf62	0.884261	0.58887	0.901334	0.905889	0.888646	0.750956	0.584981	0.573653	1.05011	0.395249	0.50793	0.731012	0.8338	0.65627	0.134671	0.747714	0.238284
C4A	26.2331	8.24417	0	0	0	12.3157	11.6996	18.6437	8.55091	8.49786	24.1774	0	6.89545	11.9836	0.37588	0.747714	-0.539026
C4orf50	0	0	0.150222	0	0	0	0	0	0	0	0	0	0.0300445	0	0.254981	0.747714	2
C4orf54	0	0	0	1.6608	0	0.300382	0.29249	7.02725	0	0	1.4222	2.19303	0.332159	1.60505	0.305771	0.747714	-1.31415
C6	0.589508	0.294435	0.600889	0.150982	0.59243	0.750956	2.04743	1.29072	1.50016	0.296437	2.74282	0.438607	0.445649	1.2953	0.0651232	0.747714	-0.976081
C6orf136	0.147377	0.294435	0.300445	0	0	0	0.146245	0.143413	0	0.0988124	0.101586	0	0.148451	0.0700081	0.242338	0.747714	0.718149
C8A	0.442131	0.441652	0.150222	0.150982	0.296215	0.750956	1.02372	0	0.900095	0	2.1333	0.292405	0.29624	0.728639	0.235779	0.747714	-0.843804
C8B	0	0	0	0	0	0	0	0	0.150016	0	0.812687	0	0	0.137529	0.340434	0.747714	-2
C9orf131	0	0	0	0	0	0	0	0	0	0	0.101586	0	0	0.0145123	0.424114	0.747714	-2
C9orf163	0.147377	0	0.150222	0.150982	0.296215	0	0.146245	0	0	0	0	0	0.148959	0.0208922	0.0196883	0.747714	1.50799
C9orf43	0	0	0	0	0	0	0	0	0.150016	0	0	0	0	0.0214308	0.424114	0.747714	-2
CAB39	0.294754	0.147217	0.450667	1.20785	0.444323	0.300382	0.438735	0.286827	0	0.395249	0.203172	0.438607	0.508963	0.29471	0.230095	0.747714	0.533183
CACNA1A	0.736885	0	0	0	0	1.6521	1.02372	0.573653	0	0	0	0	0.147377	0.46421	0.348981	0.747714	-1.0361
CACNA1B	0	0	0	0.301963	0	0.150191	0	0.143413	0	0.395249	0.304758	0.146202	0.0603926	0.162831	0.245369	0.747714	-0.917808
CACNA1C	0.147377	0	0	0	0	0	0	0	0	0	0	0	0.0294754	0	0.254981	0.747714	2
CACTIN	0	0	0	0	0	0	0	0.143413	0	0	0	0	0	0.0204876	0.424114	0.747714	-2
CACYBP	2.06328	0.883304	0.751111	0.150982	1.48108	0.300382	0.584981	1.57755	0.75008	0.790499	0.203172	1.02342	1.06595	0.747154	0.374207	0.747714	0.351658
CAD	0	0	0	0	0	0	0	0	0	0	0	0.146202	0	0.020886	0.424114	0.747714	-2
CADM3	0	0	0	0	0	0	0.29249	0	0	0	0	0	0	0.0417843	0.424114	0.747714	-2
CALB1	0	0	0.150222	0	0.148108	0.450573	0.146245	0.143413	0	0	0	0.292405	0.059666	0.14752	0.319166	0.747714	-0.848067
CALHM4	0	0	0	0	0.740538	0	0	0	0	0	0	0	0.148108	0	0.254981	0.747714	2
CAMK2D	15.622	15.3106	13.3698	13.7393	13.9221	13.5172	14.7708	13.0506	13.8015	13.6361	14.6284	13.012	14.3928	13.7738	0.233884	0.747714	0.0439504
CAMK4	0	0	0	0	1.48108	0	0	0	0	0	0	0	0.296215	0	0.254981	0.747714	2
CAMLG	0	0	0	0	0	0	0	0	0	0.0988124	0	0	0	0.0141161	0.424114	0.747714	-2
CAMP	0	0	0	0	0	0	0	0	0	0	0.101586	0	0	0.0145123	0.424114	0.747714	-2
CAMSAP1	0	0	0	0	0	0	0.146245	0	0	0	0	0	0	0.0208922	0.424114	0.747714	-2
CAMTA1	0.442131	0.294435	0.450667	0.452945	0.148108	0.150191	0	0.143413	0.300032	0.0988124	0.203172	0.438607	0.357657	0.190604	0.0683141	0.747714	0.609392
CAND1	2.94754	1.17774	1.65244	1.96276	3.11026	1.6521	2.9249	1.72096	3.30035	4.05131	2.84441	2.04683	2.17015	2.64869	0.367768	0.747714	-0.198615
CANX	24.4646	17.8133	21.9324	19.9296	21.9199	17.8727	23.838	20.7949	22.0523	19.466	17.8791	18.2753	21.212	20.0255	0.414495	0.747714	0.0575435
CAP1	7.22147	6.772	9.16356	5.88828	5.18377	6.45822	8.77471	7.60091	7.20076	7.31212	8.53322	7.45632	6.84581	7.61946	0.273671	0.747714	-0.106966
CAPG	0	0	0	0.150982	0	0	0.146245	0.143413	0	0.0988124	0.203172	0	0.0301963	0.0845204	0.263165	0.747714	-0.9471
CAPN12	0.147377	0	0	0	0	0	0	0	0	0	0	0	0.0294754	0	0.254981	0.747714	2
CAPN2	7.07409	6.33035	5.70845	6.34122	4.88755	6.7586	7.75099	5.73653	7.5008	6.02755	7.00943	6.1405	6.06833	6.70349	0.198931	0.747714	-0.0994618
CAPN3	1.17902	1.47217	1.65244	1.35883	1.18486	1.20153	1.46245	1.57755	0.900095	1.18575	1.32062	0.877214	1.36947	1.21789	0.307335	0.747714	0.11717
CAPN9	0	0	0	0	0	0.150191	0	0	0	0	0	0	0	0.0214559	0.424114	0.747714	-2
CAPRIN1	1.47377	1.17774	1.352	1.50982	1.33297	1.6521	2.04743	2.29461	2.10022	1.38337	0.609515	1.16962	1.36926	1.60813	0.406616	0.747714	-0.160454
CAPZA1	4.12655	3.68044	4.20622	3.62356	2.81404	3.4544	3.36364	3.15509	3.00032	2.86556	2.74282	3.07025	3.69016	3.09315	0.0297099	0.747714	0.176023
CAPZA2	8.54786	9.86357	10.6658	9.66282	10.6637	10.0628	7.60475	7.60091	10.0511	8.7943	8.83797	11.1114	9.88075	9.15188	0.310162	0.747714	0.0765918
CARD11	0	0.147217	0	0	0	0	0	0	0.300032	0.197625	0.50793	0	0.0294435	0.143655	0.254181	0.747714	-1.31961
CARD14	0	0	0	0	0	0	0	0	0	0	0.101586	0	0	0.0145123	0.424114	0.747714	-2
CARHSP1	0.294754	0.294435	0	0	0	0.150191	0	0	0.450048	0.691687	0.101586	0.584809	0.117838	0.282617	0.277681	0.747714	-0.822962
CARM1	0	0	0	0	0	0.150191	0	0	0	0	0	0	0	0.0214559	0.424114	0.747714	-2
CARMIL3	0	0	0	0	0	0.150191	0.146245	0	0	0	0	0	0	0.042348	0.225805	0.747714	-2
CARNS1	0	0.147217	0	0	0	0	0	0	0	0	0	0	0.0294435	0	0.254981	0.747714	2
CARS1	0	0.294435	0	0.150982	0.296215	0	0	0.143413	0	0	0	0	0.148326	0.0204876	0.0588125	0.747714	1.51455
CASK	0	0	0.150222	0	0	0.300382	0.438735	0.286827	0.150016	0	0.101586	0.146202	0.0300445	0.203393	0.0350705	0.747714	-1.48518
CASKIN1	0	0	0	0	0	0	0	0	0.150016	0	0	0	0	0.0214308	0.424114	0.747714	-2
CASP1	0	0	0	0	0	0	0	0	0	0	0.203172	0	0	0.0290245	0.424114	0.747714	-2
CASP14	0	0	0	0	0	0	0.731226	0	0	0	0	0	0	0.104461	0.424114	0.747714	-2
CASP7	0	0.147217	0	0	0	0	0.29249	0	0	0.0988124	0.50793	0	0.0294435	0.128462	0.314632	0.747714	-1.25415
CASQ2	28.4437	28.413	27.1902	30.3473	27.6961	26.4336	30.7115	29.5431	30.3032	27.5687	30.2726	29.5329	28.4181	29.1951	0.380773	0.747714	-0.0269737
CAT	6.63196	6.62478	5.408	3.01963	6.51673	5.1065	4.67984	3.15509	5.55059	2.27268	4.77454	4.53227	5.64022	4.29593	0.115132	0.747714	0.270586
CAV2	2.35803	2.94435	2.85422	2.56669	2.36972	2.40306	2.33992	2.72485	2.70029	2.27268	1.93013	2.77784	2.6186	2.44983	0.347731	0.747714	0.0665989
CAVIN2	12.8218	12.0718	9.61422	12.2295	13.774	12.1655	10.8221	10.3258	11.4012	9.88124	10.6665	12.1348	12.1023	11.0567	0.16428	0.747714	0.0902919
CAVIN3	0.884261	0.58887	0.300445	0.754908	0.148108	0.901147	3.50988	0	0.75008	0.988124	1.21903	0.438607	0.535318	1.11527	0.294632	0.747714	-0.702719
CBLN3	0	0	0	0	0	0	0	0	0	0	0	0.292405	0	0.0417721	0.424114	0.747714	-2
CBR1	9.72688	8.53861	6.30933	7.70006	8.59024	6.45822	6.72728	6.31019	5.7006	6.22518	6.90784	6.5791	8.17302	6.41549	0.00570648	0.747714	0.240948
CBX1	0.589508	0	0	0	0	0.450573	1.16996	0.286827	0.150016	0.691687	0.609515	0	0.117902	0.479797	0.103844	0.747714	-1.21096
CBX3	1.03164	0.294435	1.05156	0.754908	0.59243	1.50191	2.04743	0.86048	0.600064	1.28456	1.32062	1.31582	0.744993	1.27584	0.0515049	0.747714	-0.525375
CBX4	0	0	0	0	0	0	0.146245	0	0	0	0	0	0	0.0208922	0.424114	0.747714	-2
CC2D1B	0	0	0	0	0	0	0	0	0	0.0988124	0	0	0	0.0141161	0.424114	0.747714	-2
CCAR1	0.294754	1.03052	0.150222	0.301963	0.296215	0	0.146245	0.143413	0.600064	0.592874	0.203172	0.146202	0.414735	0.26171	0.384867	0.747714	0.452439
CCAR2	0.147377	0.294435	0	0.150982	0	0.750956	0.438735	0.573653	0.150016	0.197625	0	0.146202	0.118559	0.322455	0.151017	0.747714	-0.924672
CCDC106	0	0	0	0	0	0	0	0	0	0.0988124	0	0	0	0.0141161	0.424114	0.747714	-2
CCDC110	0	0	0	0	0	0	0	0	0.75008	0	0	0	0	0.107154	0.424114	0.747714	-2
CCDC112	0	0	0.150222	0	0	0	0	0	0	0	0	0	0.0300445	0	0.254981	0.747714	2
CCDC113	0	0	0	0	0	0	0.146245	0	0	0	0	0	0	0.0208922	0.424114	0.747714	-2
CCDC116	0	0	0	0.150982	0.148108	0	0	0	0	0	0	0	0.0598178	0	0.0769045	0.747714	2
CCDC138	0	0	0	0	0.148108	0	0	0	0	0	0	0	0.0296215	0	0.254981	0.747714	2
CCDC144A	0	0	0	0	0	0.150191	0	0	0	0	0	0	0	0.0214559	0.424114	0.747714	-2
CCDC146	0	0	0	0	0	0	0	0	0.150016	0.0988124	0.203172	0	0	0.0645714	0.128781	0.747714	-2
CCDC149	0	0	0	0	0	0	0	0	0	0	0.101586	0	0	0.0145123	0.424114	0.747714	-2
CCDC15	0	0	0	0	0.148108	0	0	0	0	0	0	0	0.0296215	0	0.254981	0.747714	2
CCDC168	0.736885	0.147217	0.300445	0.452945	0.148108	1.05134	0.877471	1.86437	0.600064	0.197625	0.812687	0.292405	0.35712	0.813709	0.120108	0.747714	-0.779942
CCDC170	0.147377	0.147217	0.901334	0.301963	0	0.150191	0.438735	0.286827	0	0	0.101586	0.146202	0.299578	0.160506	0.3724	0.747714	0.604551
CCDC175	0	0	0.150222	0.150982	0.148108	0	0	0	0	0	0	0	0.0898623	0	0.0143421	0.747714	2
CCDC18	0.147377	0.294435	0.300445	0.150982	0.888646	0.150191	0.146245	0.143413	0.450048	0.197625	0.101586	0.146202	0.356377	0.190759	0.216288	0.747714	0.605401
CCDC180	0	0	0	0	0	0	0.146245	0	0	0	0	0	0	0.0208922	0.424114	0.747714	-2
CCDC187	0	0	0	0	0	0	0	0	0.150016	0	0.101586	0	0	0.0359431	0.236709	0.747714	-2
CCDC34	0.589508	0.883304	0	0	0	0.901147	0.877471	1.43413	0.600064	0.395249	0.812687	0	0.294562	0.71725	0.129441	0.747714	-0.835506
CCDC47	0.589508	0.294435	0.751111	0.754908	0.59243	0.901147	0.731226	0.86048	0.75008	0.691687	0.711101	0.731012	0.596478	0.768105	0.0530939	0.747714	-0.251544
CCDC54	0	0	0	0	0	0	0	0	0	0	0.101586	0	0	0.0145123	0.424114	0.747714	-2
CCDC63	0.147377	0	0	0.150982	0	0	0	0	0	0.0988124	0	0	0.0596717	0.0141161	0.218332	0.747714	1.23478
CCDC73	0	0	0	0	0.148108	0	0	0	0	0	0	0	0.0296215	0	0.254981	0.747714	2
CCDC8	0.294754	0.147217	0.150222	0.603926	0	0.450573	0.29249	0.86048	0.75008	0.0988124	0.406344	0.292405	0.239224	0.450169	0.185862	0.747714	-0.611974
CCDC80	0	0	0	0	0	0	0	0	0	0	0.101586	0	0	0.0145123	0.424114	0.747714	-2
CCDC88C	0	0	0.150222	0.150982	0.59243	0	0	0	0	0	0	0.292405	0.178727	0.0417721	0.213489	0.747714	1.24223
CCDC9B	0.884261	0.883304	1.20178	1.20785	1.03675	0.750956	0.438735	0.86048	1.05011	0.494062	0.304758	0.731012	1.04279	0.661445	0.0163953	0.747714	0.447526
CCER2	0	0	0	0	0	0	0	0	0	0.197625	0.101586	0	0	0.0427444	0.255249	0.747714	-2
CCN3	0.294754	0	0	0.301963	0	0	0	0	0	0	0	0	0.119343	0	0.0769157	0.747714	2
CCND3	0	0	0	0	0	0	0	0	0.150016	0	0.101586	0.146202	0	0.0568292	0.114922	0.747714	-2
CCSER1	0	0	0	0	0.148108	0	0	0	0	0	0	0	0.0296215	0	0.254981	0.747714	2
CCT2	20.9275	13.8384	14.4213	15.7021	15.9956	16.6712	17.8419	24.3803	16.2017	15.9088	15.949	17.1057	16.177	17.7227	0.389081	0.747714	-0.0911899
CCT6B	0	1.32496	0	0	0	0	0	0	1.35014	1.97625	1.11744	0	0.264991	0.634834	0.416782	0.747714	-0.822032
CCT8L1P	0	0	0	0	0	0	0.146245	0	0	0	0	0	0	0.0208922	0.424114	0.747714	-2
CCZ1B	0	0	0	0	0	0	0	0	0	0.197625	0	0	0	0.0282321	0.424114	0.747714	-2
CD14	0.884261	0.147217	0.300445	0.452945	0.59243	0.150191	0.146245	0.573653	0.150016	0.296437	0.304758	0.438607	0.47546	0.294272	0.189105	0.747714	0.47078
CD151	3.8318	2.20826	2.704	3.47257	3.25837	3.30421	4.5336	3.87216	3.30035	2.47031	3.55551	3.50886	3.095	3.50643	0.292546	0.747714	-0.124648
CD163	0.294754	0.883304	2.10311	0.754908	0.888646	0.300382	0.438735	1.14731	1.80019	0	0.101586	0.731012	0.984945	0.645602	0.395754	0.747714	0.416232
CD164L2	0.294754	0	0	0	0	0	0	0	0	0	0	0	0.0589508	0	0.254981	0.747714	2
CD200	0	0	0	0	0	0	0	0	0	0.0988124	0	0	0	0.0141161	0.424114	0.747714	-2
CD2BP2	0	0	0.150222	0	0	0.150191	0.29249	0.143413	0	0.0988124	0.101586	0.146202	0.0300445	0.133242	0.0520392	0.747714	-1.26401
CD34	1.62115	1.17774	1.05156	1.50982	0.59243	1.05134	1.75494	1.00389	1.35014	1.87743	1.82855	1.16962	1.19054	1.4337	0.313077	0.747714	-0.185322
CD36	18.5695	15.0162	18.0267	16.608	16.4399	16.8214	14.332	15.3452	16.0517	17.1934	15.6442	15.6436	16.932	15.8617	0.144416	0.747714	0.0652804
CD38	0	0	0.150222	0	0	0	0	0	0	0	0	0	0.0300445	0	0.254981	0.747714	2
CD46	0	0	0	0.150982	0	0	0	0	0	0	0	0	0.0301963	0	0.254981	0.747714	2
CD47	0.442131	0.883304	0.600889	0.754908	0.888646	1.20153	1.02372	0.573653	0.900095	0.691687	0.711101	0.877214	0.713975	0.854142	0.272621	0.747714	-0.178771
CD55	0.884261	0.294435	1.20178	0.150982	0.148108	0.750956	1.16996	0.86048	0.450048	0.889311	0.711101	0.292405	0.535913	0.732037	0.396269	0.747714	-0.309357
CD82	0	0	0.300445	0	0.296215	0	0	0	0	0	0	0	0.119332	0	0.0768956	0.747714	2
CD93	0.147377	0	0	0	0	0.150191	0.146245	0	0	0	0.304758	0	0.0294754	0.0858849	0.363901	0.747714	-0.977971
CD99	1.03164	1.61939	1.80267	1.81178	0.59243	2.70344	1.90119	1.57755	1.95021	1.581	1.21903	1.90063	1.37158	1.83329	0.142233	0.747714	-0.28813
CDADC1	1.03164	0	1.20178	1.20785	1.48108	1.50191	1.02372	1.14731	0	0	0	1.02342	0.984469	0.670907	0.407257	0.747714	0.37884
CDAN1	0	0	0.150222	0	0	0.150191	0.29249	0	0	0	0	0.438607	0.0300445	0.125898	0.282368	0.747714	-1.22935
CDC37	7.22147	5.44704	6.30933	2.71767	4.88755	5.25669	3.65613	6.02336	5.10054	4.44656	4.06344	2.63164	5.31661	4.45405	0.312785	0.747714	0.176562
CDC5L	0.884261	0.883304	1.20178	0.905889	0.740538	1.20153	1.31621	1.00389	0.900095	0.889311	1.11744	1.02342	0.923154	1.06456	0.166865	0.747714	-0.142277
CDCA7	0.147377	0	0	0	0	0	0	0	0	0	0	0	0.0294754	0	0.254981	0.747714	2
CDH13	12.0849	13.544	12.0178	14.3432	11.1081	11.4145	13.4546	11.4731	11.8513	10.8694	9.24432	10.3804	12.6196	11.2411	0.100939	0.747714	0.115549
CDH15	0	0	0	0	0	0	0	0	0.150016	0	0	0	0	0.0214308	0.424114	0.747714	-2
CDH18	0	0	0	0	0.148108	0	0	0	0	0	0	0	0.0296215	0	0.254981	0.747714	2
CDH19	0	0	0	0	0	0	0	0	0	0.197625	0.101586	0	0	0.0427444	0.255249	0.747714	-2
CDH2	25.3488	26.3519	22.8338	22.3453	29.7696	28.6865	29.249	31.2641	27.0029	26.7782	27.0219	24.7082	25.3299	27.8158	0.120636	0.747714	-0.0935515
CDH23	0	0	0.150222	0	0.148108	0	0	0	0	0	0	0	0.059666	0	0.0768956	0.747714	2
CDH9	0	0.147217	0	0	0	0	0.29249	0.286827	0.150016	0.197625	0	0	0.0294435	0.132423	0.145288	0.747714	-1.2724
CDK11A	0	0	0	0	0	0.150191	0	0	0	0	0	0	0	0.0214559	0.424114	0.747714	-2
CDK18	0	0	0	0	0	0	0	0	0.150016	0	0	0	0	0.0214308	0.424114	0.747714	-2
CDK5R1	0	0	0	0	0	0	0	0	0	0	0.101586	0	0	0.0145123	0.424114	0.747714	-2
CDK9	0	0.147217	0	0	0	0.150191	0.146245	0.286827	0	0.0988124	0	0	0.0294435	0.0974393	0.241156	0.747714	-1.07179
CDKL5	0	0	0	0	0	0	0	0	0	0	0.101586	0.146202	0	0.0353983	0.235362	0.747714	-2
CDKN2A	0.147377	0	0	0	0	0	0	0	0	0	0	0	0.0294754	0	0.254981	0.747714	2
CDKN2AIP	0	0	0	0	0	0.150191	0	0	0	0.0988124	0	0.146202	0	0.056458	0.11596	0.747714	-2
CDKN2C	0	0	0.150222	0	0	0	0	0	0	0	0	0	0.0300445	0	0.254981	0.747714	2
CDS2	6.18983	5.00539	4.95733	4.98239	3.55458	2.70344	4.67984	5.30629	5.40057	3.162	4.16502	3.21645	4.93791	4.09052	0.189848	0.747714	0.187716
CDV3	0.442131	0.294435	0.300445	0.150982	0.296215	0.600765	0.29249	1.14731	0.300032	0.197625	0.406344	0.146202	0.296841	0.441538	0.38993	0.747714	-0.39193
CELF1	0	0	0	0	0	0	0.146245	0.143413	0	0	0.101586	0	0	0.0558921	0.114125	0.747714	-2
CELSR2	0	0	0.150222	0	0	0	0	0	0	0	0	0	0.0300445	0	0.254981	0.747714	2
CENPE	0.147377	0	0	0	0	0.150191	0.438735	0.286827	0	0.494062	0.203172	0	0.0294754	0.224712	0.0596912	0.747714	-1.53616
CENPV	0	0	0.150222	0	0	0.300382	0.29249	0.286827	0	0.395249	0.101586	0.438607	0.0300445	0.259306	0.0121642	0.747714	-1.58466
CEP104	0.147377	0	0.150222	0.301963	0	0	0.29249	0.286827	0.450048	0	0.101586	0.292405	0.119912	0.203336	0.379719	0.747714	-0.51616
CEP135	0.589508	0	0.150222	0.905889	0.296215	0.750956	0.438735	0	0.150016	0	0	0.146202	0.388367	0.212273	0.366121	0.747714	0.586355
CEP170B	0.147377	0	0	0	0	0	0	0	0	0	0	0	0.0294754	0	0.254981	0.747714	2
CEP250	0	0	0	0	0.59243	0.150191	0	0	0	0	0	0	0.118486	0.0214559	0.361348	0.747714	1.38672
CEP295NL	0	0	0	0	0	0	0	0	0	0.0988124	0	0	0	0.0141161	0.424114	0.747714	-2
CEP63	0	0	0	0	0.148108	0	0	0	0	0	0	0	0.0296215	0	0.254981	0.747714	2
CEP85L	0	0.294435	0	0	0	0	0	0	0	0	0	0	0.058887	0	0.254981	0.747714	2
CEP97	0	0	0	0	0	0	0	0	0.300032	0	0	0	0	0.0428617	0.424114	0.747714	-2
CERKL	0.147377	0	0.450667	0.150982	0.59243	0.150191	0.438735	0.286827	0	0	0	0.292405	0.268291	0.16688	0.421304	0.747714	0.466076
CES2	6.33721	4.71096	7.21067	5.7373	5.9243	4.95631	2.33992	6.02336	4.65049	3.26081	3.55551	4.23987	5.98409	4.14661	0.0173518	0.747714	0.362754
CETN2	0.147377	0	0	0	0	0	0	0	0	0	0	0	0.0294754	0	0.254981	0.747714	2
CFAP221	0	0	0	0	0	0	0	0	0	0	0.101586	0	0	0.0145123	0.424114	0.747714	-2
CFAP251	0	0	0	0	0	0	0	0	0	0.197625	0.101586	0	0	0.0427444	0.255249	0.747714	-2
CFAP44	0	0	0.450667	0.150982	0.148108	0	0	0	0	0	0	0	0.149951	0	0.0523722	0.747714	2
CFAP57	0.884261	0.736087	1.05156	1.05687	0.740538	0.750956	1.31621	1.29072	0.900095	0.889311	0.812687	1.02342	0.893863	0.997627	0.398817	0.747714	-0.109718
CFAP65	0	0	0	0	0.148108	0	0	0	0	0	0	0	0.0296215	0	0.254981	0.747714	2
CFAP73	0	0	0	0	0	0.150191	0	0	0	0	0	0	0	0.0214559	0.424114	0.747714	-2
CFB	11.348	0	4.65689	8.153	5.7762	6.30803	4.5336	6.31019	0	0	0	6.87151	5.98682	3.4319	0.264144	0.747714	0.542519
CFD	0	0	0	0	0	0	0	0	0	0.0988124	0	0	0	0.0141161	0.424114	0.747714	-2
CFH	5.60032	3.09157	2.10311	4.37846	3.8508	5.40688	3.21739	2.72485	4.65049	5.43468	9.44749	4.09367	3.80485	4.99649	0.311135	0.747714	-0.270786
CHCHD1	0	0	0	0	0	0	0	0	0	0.0988124	0	0.146202	0	0.0350021	0.236813	0.747714	-2
CHCHD10	1.47377	1.47217	1.50222	1.6608	1.77729	1.80229	1.6087	1.72096	1.50016	1.67981	1.72696	1.46202	1.57725	1.64299	0.407473	0.747714	-0.0408265
CHCHD3	12.0849	12.6607	12.9191	11.7766	13.9221	11.7149	10.8221	12.1901	13.0514	12.3515	11.5808	11.1114	12.6727	11.8318	0.0998327	0.747714	0.0686344
CHD1	0	0.147217	0	0	0	0	0	0	0	0	0	0	0.0294435	0	0.254981	0.747714	2
CHD3	0	0	0	0	0	0	0	0	0	0	0.101586	0	0	0.0145123	0.424114	0.747714	-2
CHD6	0	0	0	0	0	0	0	0	0.150016	0	0	0	0	0.0214308	0.424114	0.747714	-2
CHD8	1.47377	0.883304	1.352	0.754908	1.48108	1.50191	1.31621	1.00389	0.900095	0.790499	0.711101	0.731012	1.18901	0.993531	0.324106	0.747714	0.179131
CHDH	0	1.03052	0.600889	0.905889	0	1.35172	0.584981	0	1.05011	0.395249	0.609515	1.75443	0.50746	0.820858	0.360348	0.747714	-0.471872
CHEK1	0	0	0	0	0	0	0	0	0.150016	0	0	0	0	0.0214308	0.424114	0.747714	-2
CHMP1B	0	0	0	0	0	0	0	0	0	0	0.101586	0	0	0.0145123	0.424114	0.747714	-2
CHMP2B	0.147377	0	0.300445	0	0	0	0.146245	0.286827	0.300032	0.395249	0.203172	0.292405	0.0895643	0.23199	0.0931789	0.747714	-0.885858
CHMP4C	0	0	0	0	0	0	0	0	0	0.0988124	0	0	0	0.0141161	0.424114	0.747714	-2
CHMP5	0.147377	0.147217	0.150222	0	0	0.150191	0.146245	0.143413	0	0.592874	0.203172	0.146202	0.0889633	0.197443	0.251956	0.747714	-0.757521
CHMP7	0	0	0	0	0	0	0	0	0	0	0.101586	0	0	0.0145123	0.424114	0.747714	-2
CHPT1	0	0	0.150222	0.150982	0	0	0	0	0	0	0	0	0.0602408	0	0.0768864	0.747714	2
CHRD	0	0.147217	0	0	0	0	0.146245	0	0.450048	0	0.406344	0	0.0294435	0.143234	0.25823	0.747714	-1.31795
CHRDL1	0	0	0	0	0	1.20153	0	0	0	0	0	0	0	0.171647	0.424114	0.747714	-2
CHST1	0	0	0	0	0	0	0	0	0.150016	0	0	0	0	0.0214308	0.424114	0.747714	-2
CHST9	3.38967	3.386	4.80711	3.01963	3.25837	4.35554	2.48617	2.29461	4.20045	3.26081	2.53965	3.07025	3.57216	3.1725	0.403169	0.747714	0.118512
CIAO2A	0	0	0	0	0	0	0	0	0.150016	0	0	0	0	0.0214308	0.424114	0.747714	-2
CIAO2B	0	0	0	0	0	0	0	0	0	0	0	0.146202	0	0.020886	0.424114	0.747714	-2
CIDEA	0	0	0	0	0	0	0	0	0	0	0.101586	0	0	0.0145123	0.424114	0.747714	-2
CIMAP1A	0	0	0.150222	0.150982	0	0	0	0	0	0	0	0	0.0602408	0	0.0768864	0.747714	2
CIMAP2	0	0	0	0	0	0	0	0	0.150016	0	0	0	0	0.0214308	0.424114	0.747714	-2
CIRBP	0	1.32496	1.65244	1.96276	0.740538	3.30421	2.19368	0.43024	2.8503	1.97625	1.62537	2.19303	1.13614	2.08187	0.0915655	0.747714	-0.587773
CKAP5	1.03164	1.03052	0.901334	0.301963	0.740538	0.150191	0.731226	0.43024	0.600064	0.889311	0.914273	0.731012	0.801199	0.635188	0.342078	0.747714	0.231151
CKB	41.5603	42.3986	41.3111	43.4827	47.0982	35.4451	32.9052	42.0201	39.4542	36.4618	31.898	38.305	43.1702	36.6413	0.00543564	0.747714	0.163607
CKM	149.882	165.031	175.46	156.115	170.028	171.368	127.526	137.82	138.315	154.147	132.163	165.647	163.303	146.712	0.083877	0.747714	0.107031
CKMT2	123.06	130.435	141.81	127.579	131.668	134.421	115.534	119.607	135.614	128.258	113.471	126.026	130.91	124.705	0.220108	0.747714	0.0485546
CLCN2	0	0	0	0	0	0	0.146245	0	0	0	0	0	0	0.0208922	0.424114	0.747714	-2
CLCN6	0	0	0	0	0	0	0	0	0	0	0.101586	0	0	0.0145123	0.424114	0.747714	-2
CLCNKB	0	0.147217	0	0	0	0	0	0	0.300032	0.592874	0.101586	0	0.0294435	0.14207	0.313107	0.747714	-1.31333
CLDN2	0	0	0	0	0	0.150191	0	0	0	0	0	0	0	0.0214559	0.424114	0.747714	-2
CLEC10A	0	0	0	0	0	0	0	0	0	0	0.101586	0	0	0.0145123	0.424114	0.747714	-2
CLEC14A	0.147377	0	0	0	0	0.150191	0	0	0.300032	0	0.203172	0	0.0294754	0.0933421	0.32335	0.747714	-1.04003
CLEC16A	0	0	0	0.150982	0.296215	0	0	0	0	0	0	0	0.0894393	0	0.0989954	0.747714	2
CLEC3B	0	0	0	0	0	0	0.438735	0	0.300032	0.0988124	0.609515	0.584809	0	0.290272	0.0354138	0.747714	-2
CLGN	0.294754	3.97487	3.00445	0.905889	1.48108	1.35172	1.16996	0.573653	1.50016	2.76675	0.812687	0.438607	1.93221	1.2305	0.316987	0.747714	0.443734
CLIC2	0.147377	0	0	0	0	0	0	0.143413	0.300032	0	0.101586	0	0.0294754	0.0778616	0.418363	0.747714	-0.901576
CLINT1	0	0.441652	0.751111	0.452945	0.59243	0	0.29249	0.143413	0	0.494062	0.101586	0.438607	0.447628	0.210023	0.116476	0.747714	0.722588
CLIP1	0.736885	0.147217	0	0.754908	0.296215	0.600765	0.877471	1.86437	0.600064	0.395249	0.812687	1.46202	0.387045	0.944662	0.0669511	0.747714	-0.837447
CLMN	0.294754	0.58887	0.751111	0.452945	0.444323	0.450573	0.438735	0.573653	0	0.592874	0.304758	0.438607	0.5064	0.399886	0.360401	0.747714	0.235057
CLPP	0	0	0	0	0	0	0	0.143413	0	0	0	0	0	0.0204876	0.424114	0.747714	-2
CLPTM1	0.589508	1.03052	1.50222	0.754908	0.59243	0.600765	1.02372	0.717067	0.900095	0.988124	0.609515	0.292405	0.893918	0.733098	0.404609	0.747714	0.197687
CLPX	0.589508	0.294435	0.751111	0.603926	0.296215	1.20153	0.877471	0.86048	1.20013	0.889311	0.914273	0.731012	0.507039	0.953458	0.00238743	0.747714	-0.611324
CLSTN3	0	0	0	0	0.148108	0	0	0	0	0	0	0	0.0296215	0	0.254981	0.747714	2
CMBL	5.7477	5.29983	3.60533	4.98239	4.29512	4.95631	5.70356	4.73264	6.30067	5.43468	5.68881	4.09367	4.78607	5.2729	0.311593	0.747714	-0.0967952
CMC1	0.294754	0.736087	1.05156	0.452945	1.33297	0.300382	0	0.143413	0.900095	0.395249	1.01586	0.146202	0.773662	0.414457	0.162123	0.747714	0.604661
CMPK1	6.33721	7.06644	7.66133	6.34122	6.66484	6.00765	5.26482	5.59312	6.6007	6.52162	6.09515	6.1405	6.81421	6.03194	0.0259374	0.747714	0.121791
CMSS1	0	0	0	0	0	0	0.146245	0.143413	0	0	0	0	0	0.0413798	0.22578	0.747714	-2
CNDP2	13.4113	11.7774	10.9662	10.4177	13.774	10.0628	9.35969	9.17845	9.60102	8.7943	7.31419	10.088	12.0693	9.19977	0.00209083	0.747714	0.269833
CNGA4	0	0	0	0	0	0.150191	0.146245	0	0	0	0	0	0	0.042348	0.225805	0.747714	-2
CNIH4	0	0.294435	0.300445	0	0.296215	0	0.584981	0.573653	0.150016	0.395249	0.203172	0.292405	0.178219	0.314211	0.267722	0.747714	-0.55233
CNN3	0.147377	0.147217	0.901334	0.754908	0.444323	0.901147	0.584981	0.143413	0.75008	0.790499	0.609515	0.877214	0.479032	0.665264	0.309121	0.747714	-0.325497
CNP	0.442131	0.147217	0.150222	0.150982	0.296215	0	0.731226	0.286827	0.300032	0.592874	0.812687	0.584809	0.237353	0.472636	0.122056	0.747714	-0.662778
CNTN1	0	0	0	0	0	0	0	0	0	0	0.101586	0	0	0.0145123	0.424114	0.747714	-2
CNTN2	0.736885	0.441652	0	0	0	0.450573	0.877471	0.717067	0.75008	0.691687	0.50793	0	0.235707	0.570687	0.0955973	0.747714	-0.830808
CNTNAP5	0	0	0	0	0	0	0	0	0	0.0988124	0.101586	0	0	0.0286283	0.225809	0.747714	-2
CNTRL	0.147377	0	0.150222	0	0.296215	0	0	0	0	0	0	0.146202	0.118763	0.020886	0.0908776	0.747714	1.40176
COA1	0	0	0	0	0.148108	0	0	0	0.150016	0.0988124	0.101586	0.292405	0.0296215	0.0918313	0.280207	0.747714	-1.02443
COA5	0	0	0	0	0	0	0	0	0	0	0.101586	0	0	0.0145123	0.424114	0.747714	-2
COA6	1.62115	1.03052	1.20178	1.05687	1.77729	1.50191	0.877471	1.43413	1.20013	1.97625	2.23489	1.60823	1.33752	1.54757	0.405982	0.747714	-0.145611
COBLL1	0	0	0	0	0	0	0	0.143413	0	0	0	0	0	0.0204876	0.424114	0.747714	-2
COG2	0	0	0	0.150982	0	0	0	0	0	0.197625	0.304758	0.146202	0.0301963	0.092655	0.336123	0.747714	-1.01682
COG5	0	0	0	0	0	0	0	0	0.150016	0	0	0	0	0.0214308	0.424114	0.747714	-2
COL14A1	0.442131	0.147217	0.150222	0.150982	0	0.300382	2.48617	0	0	0.0988124	2.94599	0.292405	0.17811	0.874823	0.256896	0.747714	-1.32337
COL16A1	0	0	0	0	0	0	0	0	0.150016	0	0	0	0	0.0214308	0.424114	0.747714	-2
COL17A1	0	0	0	0	0.296215	0	0	0	0	0	0	0	0.059243	0	0.254981	0.747714	2
COL1A1	4.71606	2.94435	1.352	4.83141	2.07351	6.45822	5.99605	2.00779	5.7006	3.35962	5.0793	3.07025	3.18346	4.52455	0.194387	0.747714	-0.347971
COL1A2	4.12655	2.64991	1.20178	3.62356	1.62918	4.05516	4.67984	2.1512	3.30035	2.66793	3.14916	2.48544	2.6462	3.21273	0.379928	0.747714	-0.193391
COL27A1	0	0	0	0	0	0	0	0	0	0.197625	0	0	0	0.0282321	0.424114	0.747714	-2
COL28A1	0	0.147217	0	0	0	0.300382	0.584981	0	0	0.494062	0	0	0.0294435	0.197061	0.193682	0.747714	-1.48004
COL2A1	0	0	0	0	0	0	0	0	0	0.0988124	0	0	0	0.0141161	0.424114	0.747714	-2
COL3A1	1.17902	1.47217	0.901334	1.35883	1.18486	1.05134	1.31621	1.29072	1.50016	1.38337	1.52379	1.31582	1.21924	1.3402	0.285767	0.747714	-0.0945185
COL4A1	6.04245	5.74148	5.70845	6.34122	5.33187	6.15784	5.84981	5.87995	6.90073	5.6323	7.31419	5.70189	5.83309	6.20524	0.280743	0.747714	-0.0618272
COL4A4	0.442131	0	0	0	0	0.750956	0.731226	0.43024	0	0	0	0	0.0884261	0.273203	0.322066	0.747714	-1.02191
COL4A6	0	0.147217	0	0	0	0	0	0	0.900095	0.395249	0.711101	0	0.0294435	0.286635	0.176967	0.747714	-1.62739
COL5A1	0	0	0	0	0	0	0	0	0	0.0988124	0.304758	0	0	0.0576529	0.294971	0.747714	-2
COL5A3	0.147377	0	0	0	0	0.150191	0	0	0.600064	0.0988124	0.101586	0	0.0294754	0.135808	0.312104	0.747714	-1.28667
COL6A1	33.3072	40.0431	38.7573	50.7298	33.9166	31.6903	41.3874	33.4153	38.7041	31.62	43.6819	28.6557	39.3508	35.5935	0.327765	0.747714	0.100269
COL6A2	23.7277	30.3268	30.6453	40.1611	31.3988	24.7815	31.2965	28.109	30.1532	25.79	34.1329	22.8076	31.2519	28.153	0.297998	0.747714	0.104334
COL6A3	107.88	131.612	127.989	158.229	122.041	110.991	136.3	108.564	125.713	108.792	138.462	101.318	129.55	118.592	0.278476	0.747714	0.0883252
COMMD2	0	0	0	0	0	0	0	0	0.150016	0	0	0.146202	0	0.0423169	0.225801	0.747714	-2
COMMD9	0	0.294435	0.150222	0.150982	0.148108	0.150191	0.146245	0	0	0.0988124	0.101586	0.146202	0.148749	0.0918624	0.271533	0.747714	0.472852
COMTD1	2.06328	0.441652	1.80267	2.26472	2.36972	1.6521	1.46245	1.00389	1.35014	0.889311	1.32062	1.46202	1.78841	1.30579	0.156233	0.747714	0.311949
COP1	2.21065	0	1.65244	2.71767	2.22161	1.20153	2.04743	2.00779	0	0	0	1.90063	1.76048	1.02248	0.244817	0.747714	0.530366
COPB1	1.47377	1.03052	1.80267	2.11374	1.33297	3.30421	3.80237	2.72485	1.95021	1.77862	2.03172	2.92405	1.55073	2.64515	0.0160073	0.747714	-0.521661
COPB2	1.9159	1.03052	1.50222	1.81178	1.03675	2.55325	3.21739	2.29461	1.95021	1.67981	1.93013	1.31582	1.45944	2.13446	0.0624297	0.747714	-0.375651
COPS2	2.21065	2.35548	2.25333	2.56669	2.22161	3.15401	2.77866	3.01168	2.10022	3.26081	2.03172	2.48544	2.32155	2.68893	0.143669	0.747714	-0.146645
COPS3	1.76852	1.91383	1.352	1.6608	1.33297	3.4544	2.48617	3.01168	2.8503	2.17387	2.1333	2.48544	1.60562	2.65645	0.0012407	0.747714	-0.493107
COPS4	6.04245	4.71096	1.65244	3.62356	3.40647	4.65593	4.24111	4.73264	5.25056	4.74299	4.06344	4.38607	3.88718	4.58182	0.29537	0.747714	-0.164043
COPS7A	1.32639	1.76661	1.05156	1.6608	1.62918	1.35172	1.16996	2.1512	1.80019	2.47031	2.23489	1.60823	1.48691	1.82664	0.193886	0.747714	-0.205058
COQ10A	2.35803	3.82765	4.20622	3.01963	2.81404	3.30421	1.16996	3.29851	2.25024	1.67981	3.55551	2.92405	3.24512	2.59747	0.224641	0.747714	0.221699
COQ10B	0.442131	0.883304	0.300445	0.603926	0.444323	0	0.146245	1.00389	0.300032	0.197625	0.406344	0.584809	0.534826	0.376993	0.381885	0.747714	0.346194
COQ8A	16.0641	18.4022	17.1253	14.9472	19.1059	14.8689	9.35969	14.7716	14.7016	12.4504	13.5109	15.9361	17.1289	13.657	0.0145019	0.747714	0.225552
COQ9	16.6536	18.6966	19.2284	16.004	17.7729	16.0705	16.2332	16.7794	18.752	14.6242	14.4252	19.8835	17.6711	16.6811	0.365052	0.747714	0.0576372
CORIN	0	0	0.150222	0	0	0	0	0	0	0	0	0	0.0300445	0	0.254981	0.747714	2
CORO1A	0.442131	0	1.352	0.150982	0	0.300382	0.146245	1.43413	0.900095	0.494062	1.4222	1.02342	0.389023	0.81722	0.204842	0.747714	-0.709969
CORO1B	0.589508	0	0.150222	0	0	0.300382	0.438735	0	0.150016	0.296437	0.101586	0.731012	0.147946	0.28831	0.357116	0.747714	-0.643493
COTL1	0.147377	0	0	0.150982	0	0.300382	0.146245	0.43024	0	0.0988124	0.304758	0	0.0596717	0.18292	0.159575	0.747714	-1.0161
COX14	0	0	0.150222	0	0.148108	0.150191	0	0	0	0	0	0	0.059666	0.0214559	0.358849	0.747714	0.942042
COX19	0	0.294435	0	0	0	0	0	0	0	0	0.101586	0	0.058887	0.0145123	0.411514	0.747714	1.20913
COX5A	16.801	18.1077	19.0782	16.7589	20.4388	18.7739	15.502	15.3452	18.0019	17.885	17.4728	18.5677	18.2369	17.3641	0.333163	0.747714	0.0490363
COX6B1	19.8959	19.1383	19.8293	17.2119	20.4388	18.6237	17.2569	15.6321	19.052	19.2684	20.0124	16.9595	19.3028	18.115	0.188119	0.747714	0.0634908
COX7A2	3.24229	4.85817	5.10756	3.92552	5.03566	4.35554	2.48617	3.72875	3.60038	4.54537	3.75868	4.09367	4.43384	3.79551	0.168662	0.747714	0.155136
COX7A2L	3.38967	4.71096	5.85867	4.0765	5.18377	5.70726	1.31621	0.717067	3.90041	3.45843	3.86026	4.97088	4.64391	3.41865	0.201826	0.747714	0.30394
COX7B	0	0	0	0	0	0	0	0	0.150016	0	0	0	0	0.0214308	0.424114	0.747714	-2
COX7C	2.65278	3.09157	3.00445	2.71767	2.96215	3.00382	2.19368	2.43803	2.40025	2.27268	2.1333	2.77784	2.88572	2.45994	0.0247133	0.747714	0.159298
CPA3	1.17902	1.17774	2.704	0.452945	0.740538	0.901147	4.09486	1.00389	1.35014	1.38337	3.35233	0.877214	1.25085	1.85185	0.395149	0.747714	-0.387408
CPEB2	0	0	0	0	0	0	0	0	0	0.197625	0	0.146202	0	0.0491182	0.232415	0.747714	-2
CPEB4	0	0	0	0	0	0	0.146245	0.143413	0	0	0	0	0	0.0413798	0.22578	0.747714	-2
CPLANE1	0.884261	0.883304	0.751111	1.05687	0.888646	0.901147	1.02372	0.86048	1.05011	1.28456	0.812687	1.16962	0.892839	1.01462	0.193731	0.747714	-0.127687
CPN2	0	0	0	0	0	0	0	0	0	0.0988124	0.203172	0	0	0.0431406	0.259674	0.747714	-2
CPNE1	0	0.294435	0.450667	0	0.444323	0.450573	1.16996	0.143413	0.450048	0.988124	0.406344	0.292405	0.237885	0.557267	0.123604	0.747714	-0.803323
CPNE3	8.25311	9.2747	7.36089	8.45496	7.55349	8.11032	9.21344	10.1823	9.75103	10.7705	9.95542	9.21075	8.17943	9.59912	0.0143515	0.747714	-0.159709
CPNE4	0.884261	1.17774	0	0	0	1.05134	0.877471	0.86048	0.900095	1.18575	0.914273	0	0.4124	0.827058	0.161869	0.747714	-0.669095
CPSF2	0	0	0	0.301963	0	0	0	0	0	0	0	0	0.0603926	0	0.254981	0.747714	2
CPSF6	0	0	0	0	0	0.150191	0	0	0	0.296437	0	0	0	0.063804	0.256388	0.747714	-2
CRACDL	0	0	0	0.150982	0	0	0	0	0	0	0	0	0.0301963	0	0.254981	0.747714	2
CRAMP1	0	0	0	0	0	0	0	0.143413	0	0	0	0	0	0.0204876	0.424114	0.747714	-2
CRB1	0	0	0	0	0	0	0	0	0.300032	0.592874	0	0	0	0.127558	0.25648	0.747714	-2
CRBN	0	0	0	0	0	0	0	0	0	0	0.101586	0	0	0.0145123	0.424114	0.747714	-2
CRCT1	0	0	0	0	0	0	0	0.143413	0	0	0	0	0	0.0204876	0.424114	0.747714	-2
CREB1	0	0	0	0	0	0.150191	0.146245	0	0	0	0	0	0	0.042348	0.225805	0.747714	-2
CREG1	0	0	0	0	0	0	0	0	0	0.0988124	0.101586	0.146202	0	0.0495144	0.117011	0.747714	-2
CRELD1	1.17902	0	0.450667	0.452945	1.48108	0	0.146245	0.286827	0.75008	0	0.406344	0.146202	0.712741	0.247957	0.0966264	0.747714	0.967597
CRH	0	0	0	0	0.148108	0	0	0	0	0	0	0	0.0296215	0	0.254981	0.747714	2
CRIP1	1.76852	1.76661	1.352	1.50982	1.77729	1.20153	1.90119	0.717067	2.10022	0.988124	1.21903	1.75443	1.63485	1.41166	0.380415	0.747714	0.146524
CRISP3	0	0	0	0	0	0	0	0.286827	0	0	0	0	0	0.0409752	0.424114	0.747714	-2
CRLF3	0	0	0.150222	0	0	0	0	0	0	0	0	0	0.0300445	0	0.254981	0.747714	2
CROCC	0.442131	0.294435	0	0	0	1.20153	0.877471	0.717067	1.65017	0.592874	0.406344	0	0.147313	0.777923	0.0332479	0.747714	-1.36313
CRPPA	0	0	0	0	0.148108	0	0	0	0	0	0	0	0.0296215	0	0.254981	0.747714	2
CRYBG1	0	0	0	0	0.444323	0	0	0	0	0	0	0	0.0888646	0	0.254981	0.747714	2
CRYBG2	0	0.147217	0	0	0	0	0.29249	0.143413	0.450048	0.197625	0.203172	0	0.0294435	0.183821	0.0705925	0.747714	-1.44776
CRYBG3	0	0	0	0	0	0	0	0	0	0.0988124	0	0	0	0.0141161	0.424114	0.747714	-2
CRYM	23.2856	23.5548	24.1858	24.157	25.0302	22.6789	21.3518	18.9306	19.8021	25.5924	24.787	23.6848	24.0427	22.4039	0.188487	0.747714	0.0705648
CSDE1	0.294754	0.294435	0.450667	0	0.444323	0	0.29249	0.286827	0.300032	0.0988124	0.304758	0	0.296836	0.183274	0.255814	0.747714	0.473065
CSE1L	3.24229	2.64991	2.85422	3.32159	2.36972	3.15401	3.50988	3.01168	3.15033	2.96437	3.14916	2.92405	2.88755	3.12336	0.201873	0.747714	-0.0784599
CSF1	0	0	0	0	0	0	0	0	0.150016	0	0.203172	0	0	0.0504554	0.232498	0.747714	-2
CSF2RA	0.147377	0	0	0	0	0	0	0	0	0	0	0	0.0294754	0	0.254981	0.747714	2
CSK	0	0	0	0.150982	0	0.150191	0.146245	0	0.450048	0.296437	0.101586	0	0.0301963	0.163501	0.11672	0.747714	-1.37642
CSNK1D	0	0	0	0	0	0	0	0	0	0	0	0.146202	0	0.020886	0.424114	0.747714	-2
CSNK1E	0	0	0	0	0	0	0	0	0	0.0988124	0.101586	0	0	0.0286283	0.225809	0.747714	-2
CSNK2A1	2.65278	2.64991	1.352	1.81178	1.62918	3.00382	3.36364	2.43803	1.80019	2.3715	1.93013	1.90063	2.01913	2.40113	0.300165	0.747714	-0.172841
CSPG4	0	0	0	0	0	0.150191	0.438735	0	0.150016	0	0.101586	0.731012	0	0.224506	0.09401	0.747714	-2
CT47C1	0	0	0	0	0	0.150191	0	0	0	0	0	0	0	0.0214559	0.424114	0.747714	-2
CTAGE1	0	0	0.150222	0	0	0	0	0	0	0	0	0	0.0300445	0	0.254981	0.747714	2
CTIF	0	0	0	0	0	0	0.146245	0	0	0	0	0.146202	0	0.0417782	0.225751	0.747714	-2
CTNNA3	19.4538	26.4991	25.5378	21.8923	24.8821	26.2835	28.3716	24.9539	30.6032	28.2603	29.9678	25.1468	23.653	27.6553	0.0224737	0.747714	-0.15601
CTNNB1	34.6336	32.9767	26.7396	33.2159	32.1393	32.8919	33.6364	37.2875	32.1034	34.1891	31.7964	30.9949	31.941	33.2714	0.386708	0.747714	-0.0407999
CTNND1	1.32639	1.47217	2.704	1.35883	0.740538	2.10268	2.63241	1.72096	2.40025	1.581	2.03172	1.31582	1.52039	1.96926	0.215558	0.747714	-0.257261
CTPS1	0	0	0	0	0	0	0	0	0	0	0.101586	0	0	0.0145123	0.424114	0.747714	-2
CTPS2	0	0	0	0	0	0	0.146245	0	0	0	0	0	0	0.0208922	0.424114	0.747714	-2
CTSB	7.22147	6.18313	8.112	7.09613	6.66484	5.25669	4.67984	5.30629	6.90073	7.11449	9.04115	5.40949	7.05551	6.2441	0.29995	0.747714	0.122021
CTSD	43.1814	45.4902	42.8133	33.9708	42.3588	33.9432	33.7826	30.9773	35.7038	40.7107	43.7835	35.2348	41.5629	36.3051	0.0694359	0.747714	0.135044
CTSG	0.294754	0.147217	0.751111	0.301963	0.148108	0.300382	0.584981	0.286827	0.150016	0.988124	1.11744	0.146202	0.328631	0.510568	0.39172	0.747714	-0.433598
CTSH	0.147377	0.147217	0.600889	0.452945	0.296215	0	0	0	0	0.197625	0.203172	0.292405	0.328929	0.0990287	0.0333547	0.747714	1.07441
CTSL	0	0	0	0	0	0	0	0	0	0.0988124	0	0	0	0.0141161	0.424114	0.747714	-2
CTSS	0	0	0	0	0	0	0	0	0.150016	0	0.101586	0.146202	0	0.0568292	0.114922	0.747714	-2
CTTN	2.80016	4.41652	4.95733	6.34122	3.25837	4.20535	2.9249	3.01168	6.00064	3.55725	2.53965	3.07025	4.35472	3.61567	0.345725	0.747714	0.185448
CUEDC2	0	0	0.150222	0	0	0.150191	0.146245	0.286827	0	0	0	0	0.0300445	0.0833233	0.374139	0.747714	-0.939929
CUL4A	0.442131	1.32496	1.80267	1.20785	0.444323	1.20153	0.731226	1.00389	2.70029	1.48219	1.62537	1.46202	1.04439	1.45807	0.276962	0.747714	-0.330625
CUTA	3.09491	3.386	2.40356	2.86865	2.36972	2.85363	1.90119	2.58144	2.8503	3.55725	1.52379	2.04683	2.82457	2.47349	0.344931	0.747714	0.132531
CWC15	0	0	0	0.150982	0	0	0	0	0	0	0	0	0.0301963	0	0.254981	0.747714	2
CWF19L2	0	0	0	0	0	0	0	0.286827	0	0.0988124	0.203172	0	0	0.0841158	0.147621	0.747714	-2
CXADR	0	0	0.150222	0.150982	0	0.150191	0.438735	0.143413	0.75008	0	0	0	0.0602408	0.211774	0.279167	0.747714	-1.11416
CYB5A	2.06328	3.09157	3.15467	2.26472	2.66594	2.55325	2.19368	2.29461	4.50048	3.65606	3.14916	3.21645	2.64803	3.08053	0.320606	0.747714	-0.150995
CYB5R1	19.159	16.7828	14.2711	17.9668	16.4399	12.9164	13.4546	16.2057	15.0016	14.6242	14.73	16.2285	16.9239	14.7373	0.0329194	0.747714	0.138128
CYB5R3	20.1906	18.255	19.8293	20.5335	18.9578	17.5724	20.3281	18.7871	20.2521	14.8219	18.6918	17.6905	19.5532	18.3063	0.206037	0.747714	0.0658736
CYBB	0.294754	0	0.150222	0.150982	0.148108	0.450573	0.584981	1.00389	0.300032	0.197625	0.609515	0.292405	0.148813	0.491289	0.0249811	0.747714	-1.07007
CYBRD1	0	0	0	0	0	0.150191	0.146245	0	0.150016	0.296437	0.304758	0	0	0.149664	0.0227706	0.747714	-2
CYC1	29.7701	33.86	32.1476	31.2532	31.695	32.7417	29.834	28.9695	31.5033	28.8532	27.1234	30.2639	31.7452	29.8984	0.0948746	0.747714	0.0599169
CYFIP1	1.47377	0.441652	1.05156	0.754908	0.740538	1.95249	1.31621	1.29072	1.95021	1.08694	1.21903	0.438607	0.892485	1.32203	0.152838	0.747714	-0.387935
CYGB	0.442131	0.147217	0.150222	0.452945	0.148108	0.450573	0.438735	0.43024	0.300032	1.28456	0.609515	0.438607	0.268124	0.564609	0.0962089	0.747714	-0.712076
CYP20A1	0	0.294435	0	0	0.148108	0.150191	0	0.286827	0.150016	0.197625	0.203172	0.292405	0.0885085	0.182891	0.185447	0.747714	-0.695523
CYP24A1	0	0	0	0	0	0	0	0	0	0.0988124	0	0	0	0.0141161	0.424114	0.747714	-2
CYP27B1	0	0	0	0.150982	0	0	0	0	0	0	0	0	0.0301963	0	0.254981	0.747714	2
CYP2U1	0	0	0	0	0	0	0	0	0	0.0988124	0.101586	0	0	0.0286283	0.225809	0.747714	-2
CYP4F12	0	0	0	0	0	0	0	0	0	0.0988124	0	0.146202	0	0.0350021	0.236813	0.747714	-2
CYP7B1	0	0	0	0	0	0	0	0.143413	0	0.197625	0	0	0	0.0487197	0.233268	0.747714	-2
D2HGDH	0.589508	1.03052	0.450667	0.452945	0.296215	1.50191	1.16996	0.143413	0.600064	0.988124	0.406344	1.60823	0.563971	0.916863	0.224214	0.747714	-0.476612
DAB1	0	0	0.150222	0	0	0	0	0	0	0	0	0	0.0300445	0	0.254981	0.747714	2
DAB2	0.884261	0.147217	0	0.150982	0.148108	0	0.146245	0.143413	0.150016	0.0988124	0	0	0.266114	0.0769267	0.189628	0.747714	1.103
DAD1	0	0.294435	0.150222	0.150982	0.296215	0.150191	0.438735	0.43024	0.450048	0.494062	0.304758	0.584809	0.178371	0.407549	0.0153108	0.747714	-0.782285
DAG1	9.87425	10.7469	10.0649	6.94515	7.8497	11.1141	11.9921	9.46528	11.7012	8.59668	6.19674	13.4506	9.09617	10.3595	0.339514	0.747714	-0.129871
DAGLA	0	0	0	0	0	0.150191	0	0	0	0	0	0	0	0.0214559	0.424114	0.747714	-2
DAP	0	0	0	0	0.148108	0	0	0	0	0	0	0	0.0296215	0	0.254981	0.747714	2
DAPK2	0	0	0	0	0	0	0.146245	0	0	0	0	0	0	0.0208922	0.424114	0.747714	-2
DARS1	4.86344	4.71096	4.80711	4.37846	3.40647	5.70726	4.82609	4.73264	5.7006	4.24893	5.38405	5.55569	4.43329	5.16504	0.0571613	0.747714	-0.152474
DARS2	1.03164	1.32496	0.600889	1.35883	1.18486	2.70344	2.9249	1.00389	3.30035	1.48219	1.93013	2.19303	1.10024	2.21971	0.01618	0.747714	-0.674391
DAXX	0	0	0	0	0	0.150191	0	0	0	0	0	0	0	0.0214559	0.424114	0.747714	-2
DAZAP1	0	0.441652	0.150222	0.301963	0.148108	0.150191	0.146245	0.43024	0.300032	0.395249	0.406344	0.146202	0.208389	0.282072	0.414461	0.747714	-0.300464
DBN1	0.147377	0	0	0.150982	0	0.150191	0.584981	0	0.150016	0.197625	0.101586	0.146202	0.0596717	0.190086	0.174204	0.747714	-1.04433
DCAF12L1	0	0	0	0	0	0	0	0	0	0	0.101586	0	0	0.0145123	0.424114	0.747714	-2
DCAF15	0	0	0	0	0	0	0.146245	0	0	0	0	0	0	0.0208922	0.424114	0.747714	-2
DCAF6	0	0	0	0	0	0	0	0	0	0.0988124	0.101586	0.146202	0	0.0495144	0.117011	0.747714	-2
DCD	0.589508	0.147217	0.901334	0	0.296215	0.750956	0.438735	0.717067	0.450048	0.494062	0.914273	0.438607	0.386855	0.600535	0.210014	0.747714	-0.432819
DCDC1	0.147377	0.147217	0.300445	0.150982	0	0	0.29249	0	0	0	0.101586	0	0.149204	0.0562966	0.176179	0.747714	0.904206
DCDC2	0	0	0	0	0	0	0	0	0	0	0.101586	0	0	0.0145123	0.424114	0.747714	-2
DCN	7.07409	8.09696	7.36089	10.8707	6.66484	10.8138	15.3557	6.02336	11.7012	10.3753	9.54908	8.62594	8.01349	10.3492	0.136587	0.747714	-0.254398
DCPS	0	0	0	0	0	0	0	0.143413	0	0.197625	0	0.146202	0	0.0696058	0.113868	0.747714	-2
DCTD	0.147377	0	0	0	0	0	0	0	0	0	0	0	0.0294754	0	0.254981	0.747714	2
DCTN1	12.527	9.42191	8.26222	8.153	7.55349	10.213	11.6996	11.1862	11.7012	8.7943	9.44749	8.33353	9.18353	10.1965	0.319783	0.747714	-0.104536
DCTN3	1.76852	1.47217	1.80267	1.96276	0.888646	1.05134	3.07115	2.72485	2.25024	2.07506	1.01586	1.31582	1.57895	1.92919	0.406464	0.747714	-0.199669
DCTN5	0.294754	0.441652	0.150222	0.301963	0.296215	0	0	0.286827	0	0.0988124	0.101586	0.292405	0.296961	0.111376	0.0244955	0.747714	0.908983
DCUN1D2	0	0	0.150222	0.150982	0	0	0	0	0	0	0.101586	0	0.0602408	0.0145123	0.222611	0.747714	1.22345
DCUN1D5	0.589508	0.736087	0.600889	0.452945	1.03675	0.750956	0.438735	0.573653	0.75008	0.197625	0.711101	0.438607	0.683236	0.551537	0.315092	0.747714	0.213318
DCXR	12.9692	11.3357	11.2667	12.3805	12.2929	11.7149	12.5771	14.3413	12.6013	14.9207	13.2062	14.3278	12.049	13.3842	0.0492189	0.747714	-0.104996
DDAH1	2.21065	1.47217	1.50222	1.35883	0.59243	1.80229	1.75494	2.00779	1.65017	2.17387	1.52379	2.19303	1.42726	1.87227	0.0971664	0.747714	-0.26974
DDAH2	4.27393	3.97487	3.75556	3.62356	3.25837	4.95631	6.28854	5.01947	5.40057	5.82993	2.74282	4.53227	3.77726	4.96713	0.0509017	0.747714	-0.272146
DDI2	0	0	0.150222	0.150982	0	0	0	0	0	0	0.101586	0	0.0602408	0.0145123	0.222611	0.747714	1.22345
DDN	0.147377	0	0	0	0	0.150191	0.29249	0.143413	0	0	0	0	0.0294754	0.0837278	0.368949	0.747714	-0.958497
DDO	0.147377	0	0	0	0	0.150191	0.146245	0	0.150016	0	0.304758	0	0.0294754	0.107316	0.204872	0.747714	-1.13809
DDR2	0	0	0	0	0	0	0	0	0	0.0988124	0	0	0	0.0141161	0.424114	0.747714	-2
DDRGK1	0.736885	0	0.600889	0.603926	0.296215	0.150191	0.146245	0.43024	0.75008	0	0.406344	0.146202	0.447583	0.2899	0.347022	0.747714	0.427624
DDX1	10.9059	9.42191	10.5156	10.2667	7.25727	8.86128	11.1146	11.7599	10.6511	9.88124	10.2602	9.79556	9.67348	10.332	0.362522	0.747714	-0.065833
DDX10	0	0	0	0	0	0	0	0	0.150016	0	0	0	0	0.0214308	0.424114	0.747714	-2
DDX17	3.09491	3.68044	3.90578	3.17061	2.51783	4.95631	4.97233	3.87216	3.45037	4.05131	3.55551	3.07025	3.27391	3.98975	0.0958192	0.747714	-0.1971
DDX23	0	0	0	0	0	0	0	0	0.150016	0.0988124	0	0	0	0.0355469	0.238241	0.747714	-2
DDX24	0	0	0	0	0	0	0	0.143413	0	0	0	0.146202	0	0.0413737	0.225779	0.747714	-2
DDX28	0	0	0	0	0	0.150191	0	0	0	0	0	0	0	0.0214559	0.424114	0.747714	-2
DDX39B	4.56868	3.23878	3.60533	2.71767	4.44323	4.65593	6.72728	3.01168	4.80051	5.33587	3.75868	3.07025	3.71474	4.48003	0.279624	0.747714	-0.186775
DDX3X	6.18983	7.94974	6.30933	7.70006	7.99781	9.31185	9.50593	11.3297	6.30067	8.99193	8.73639	9.64935	7.22935	9.11797	0.0317444	0.747714	-0.231061
DDX41	0.442131	0.147217	0	0	0	0.600765	0.731226	0.717067	0	0	0.101586	0	0.11787	0.307235	0.308135	0.747714	-0.890911
DDX42	0	0	0	0	0	0	0	0	0.150016	0.0988124	0.101586	0	0	0.0500592	0.118391	0.747714	-2
DDX5	2.65278	3.386	3.45511	2.86865	2.22161	4.80612	4.24111	3.15509	3.15033	4.05131	3.65709	3.07025	2.91683	3.73304	0.0447655	0.747714	-0.245482
DDX51	0	0	0	0	0	0	0	0.143413	0	0	0	0	0	0.0204876	0.424114	0.747714	-2
DDX55	0	0	0	0	0	0	0	0	0	0.197625	0.101586	0	0	0.0427444	0.255249	0.747714	-2
DECR2	0	0	0	0	0	0	0	0	0.150016	0	0.101586	0	0	0.0359431	0.236709	0.747714	-2
DEDD2	0	0.147217	0.300445	0.150982	0.148108	0.600765	0.584981	0	0	0.395249	0.203172	0.438607	0.14935	0.317539	0.197223	0.747714	-0.720466
DEFA1	2.65278	1.76661	2.40356	2.71767	2.36972	2.70344	2.9249	2.29461	3.00032	2.17387	2.53965	2.77784	2.38207	2.63066	0.238197	0.747714	-0.0991855
DEGS1	0	0	0.150222	0	0	0	0	0	0	0	0	0	0.0300445	0	0.254981	0.747714	2
DEK	0	0	0	0	0.148108	0	0	0	0	0	0	0	0.0296215	0	0.254981	0.747714	2
DENND4C	0	0	0	0	0	0.150191	0	0	0	0	0	0	0	0.0214559	0.424114	0.747714	-2
DENND5A	0	0	0	0	0	0.150191	0.146245	0	0	0	0	0	0	0.042348	0.225805	0.747714	-2
DENR	0.736885	0.441652	1.50222	0.301963	0.59243	0.600765	0.877471	0.717067	1.35014	1.48219	0.812687	0.877214	0.715031	0.959647	0.31044	0.747714	-0.292136
DESI1	0	0	0	0	0	0	0	0.143413	0	0	0	0.146202	0	0.0413737	0.225779	0.747714	-2
DFFA	0	0.58887	0.150222	0.150982	0.296215	0	0	0.43024	0.150016	0.197625	0	0	0.237258	0.111126	0.281864	0.747714	0.724098
DGAT2	0	0	0	0	0	0.150191	0	0	0	0	0	0	0	0.0214559	0.424114	0.747714	-2
DGKA	0	0	0.150222	0	0	0	0	0	0	0	0	0	0.0300445	0	0.254981	0.747714	2
DGKH	0.147377	0	0	0	0.296215	0.150191	0	0	0	0	0	0	0.0887184	0.0214559	0.252411	0.747714	1.22102
DGKQ	0.147377	0	0	0	0	0.150191	0.29249	0	0.150016	0.197625	0	0.146202	0.0294754	0.133789	0.0792202	0.747714	-1.27785
DGLUCY	17.8326	14.5745	24.4862	20.5335	16.7362	21.177	13.6008	12.6204	0	13.3397	13.5109	11.8424	18.8326	12.2987	0.0662318	0.747714	0.419762
DHODH	0.442131	0.441652	1.50222	0.150982	0.740538	0.450573	0.584981	0.43024	0.300032	0.296437	0.50793	0.438607	0.655505	0.429828	0.27932	0.747714	0.415866
DHPS	0	0	0	0	0	0.150191	0.146245	0	0.150016	0.0988124	0	0	0	0.0778949	0.0449965	0.747714	-2
DHRS1	0	0	0.300445	0.452945	0	0	0	0	0	0.0988124	0	0	0.150678	0.0141161	0.121762	0.747714	1.65736
DHRS13	0	0.147217	0	0	0	0	0	0	0	0	0	0	0.0294435	0	0.254981	0.747714	2
DHRS7	0.147377	0	0	0.150982	0	0.150191	0.438735	0.143413	0.450048	0	0.101586	0	0.0596717	0.183425	0.202122	0.747714	-1.01814
DHRS7C	0	0	0.150222	0	0	0.150191	0	0	0	0.197625	0.406344	0	0.0300445	0.107737	0.323901	0.747714	-1.12777
DHX15	0.589508	0.441652	0.901334	0.905889	0.444323	1.50191	1.31621	0.286827	0.75008	1.08694	0.609515	0.877214	0.656541	0.918384	0.23795	0.747714	-0.332515
DHX36	0	0	0.150222	0.150982	0	0.150191	0.438735	0.143413	0.150016	0.0988124	0	0.146202	0.0602408	0.161053	0.169072	0.747714	-0.911117
DHX38	0	0	0	0.150982	0	0	0	0	0	0	0	0	0.0301963	0	0.254981	0.747714	2
DHX40	0	0	0	0	0	0	0	0	0	0	0.101586	0	0	0.0145123	0.424114	0.747714	-2
DHX9	1.03164	1.32496	1.352	0.150982	0.740538	1.20153	3.80237	3.15509	0.75008	2.86556	2.03172	1.02342	0.920023	2.11854	0.0606331	0.747714	-0.78887
DIDO1	0.736885	0.441652	0.600889	0.603926	0.59243	0.750956	0.29249	0.43024	0.300032	0.494062	0.711101	0.438607	0.595156	0.488213	0.267624	0.747714	0.197428
DKC1	0	0	0	0	0	0	0	0	0	0.197625	0.101586	0	0	0.0427444	0.255249	0.747714	-2
DKK3	0	0	0	0	0	0	0	0	0	0	0	0.146202	0	0.020886	0.424114	0.747714	-2
DLAT	32.2755	33.86	34.2507	34.1218	31.5469	33.1922	31.5889	31.9812	34.5037	32.114	31.39	28.9481	33.211	31.9597	0.193724	0.747714	0.0383993
DLD	52.3188	60.0647	59.3378	54.8063	58.5025	49.7133	50.0158	52.059	51.0054	49.7026	48.3549	52.048	57.006	50.4142	0.000721506	0.747714	0.12273
DLG1	0	0.147217	0	0	0	0	0	0.286827	0	0.197625	0.203172	0	0.0294435	0.0982319	0.293753	0.747714	-1.07755
DLGAP3	0	0	0	0	0	0	0	0	0	0	0.101586	0	0	0.0145123	0.424114	0.747714	-2
DLGAP5	0.589508	0	0.751111	0.301963	0.444323	0.450573	0.584981	0.43024	0	0	0	0.292405	0.417381	0.251171	0.309668	0.747714	0.497223
DLST	23.5803	26.4991	26.4391	26.2708	23.6972	26.4336	24.2767	23.3764	24.1526	24.9995	23.1616	25.4392	25.2973	24.5485	0.353619	0.747714	0.0300446
DLX4	0.147377	0	0	0	0	0	0.29249	0.43024	0	0	0	0	0.0294754	0.103247	0.408658	0.747714	-1.11167
DLX6	0	0	0	0	0.148108	0	0	0	0	0	0	0	0.0296215	0	0.254981	0.747714	2
DMAC2L	1.76852	2.94435	1.50222	1.50982	1.33297	1.35172	1.46245	2.00779	1.35014	0.988124	1.93013	1.46202	1.81158	1.50748	0.31902	0.747714	0.18324
DMD	102.28	128.815	122.732	124.409	109.452	131.267	129.134	125.2	124.363	114.227	116.417	134.36	117.537	124.996	0.193225	0.747714	-0.0615029
DNAAF1	0	0	0	0.150982	0.296215	0	0	0	0	0	0	0	0.0894393	0	0.0989954	0.747714	2
DNAAF2	0	0.147217	0.300445	0.301963	0	0.300382	0.438735	0.43024	0.300032	0.296437	0.101586	0.146202	0.149925	0.287659	0.117789	0.747714	-0.629521
DNAH7	0.147377	0	0	0	0	0.450573	0.146245	0.143413	0	0	0	0	0.0294754	0.105747	0.359643	0.747714	-1.12809
DNAI1	0.442131	0	0	0	0	0.901147	0.29249	0.573653	0	0	0.101586	0	0.0884261	0.266982	0.331938	0.747714	-1.00479
DNAJB11	0	0	0.150222	0.150982	0.148108	0	0	0	0	0	0	0	0.0898623	0	0.0143421	0.747714	2
DNAJB12	0	0	0	0	0	0	0.146245	0	0.150016	0	0	0	0	0.042323	0.2258	0.747714	-2
DNAJB5	0.147377	0	0	0	0	0.150191	0.146245	0.43024	0	0	0	0.292405	0.0294754	0.145583	0.174029	0.747714	-1.3265
DNAJB6	4.12655	4.12209	3.45511	3.92552	4.14701	2.25287	3.65613	3.87216	2.40025	3.06318	3.25075	3.36265	3.95526	3.12257	0.0182339	0.747714	0.235294
DNAJC11	5.60032	4.12209	7.66133	6.64319	5.47998	8.4107	5.84981	5.59312	7.20076	5.82993	5.58722	6.87151	5.90138	6.47758	0.423169	0.747714	-0.093093
DNAJC12	0.147377	0	0	0	0	0	0	0	0	0	0	0	0.0294754	0	0.254981	0.747714	2
DNAJC2	0	0	0	0	0	0	0	0	0	0	0	0.146202	0	0.020886	0.424114	0.747714	-2
DNAJC24	0	0	0	0	0.148108	0	0	0	0	0	0	0	0.0296215	0	0.254981	0.747714	2
DNAJC3	0.147377	0	0.150222	0	0.148108	0	0	0.143413	0.150016	0	0	0	0.0891414	0.0419185	0.311591	0.747714	0.720631
DNAJC5	0	0	0	0	0.444323	0.150191	0.146245	0.143413	0.450048	0.296437	0.304758	0.146202	0.0888646	0.233899	0.144008	0.747714	-0.898705
DNAJC8	0.147377	0.294435	0.150222	0.452945	0.148108	0.750956	0.29249	0.86048	0.150016	0.790499	0.101586	0.292405	0.238617	0.462633	0.181117	0.747714	-0.638904
DNHD1	0	0	0	0	0	0.150191	0	0.143413	0	0	0	0	0	0.0419435	0.225912	0.747714	-2
DNM2	3.97918	6.47757	5.408	5.13337	4.59134	4.50573	3.21739	5.01947	5.25056	3.95249	4.46978	3.94746	5.11789	4.33756	0.126887	0.747714	0.165055
DNTTIP2	0	0.147217	0	0	0	0	0	0	0	0	0	0	0.0294435	0	0.254981	0.747714	2
DOCK3	0	0	0	0	0	0	0	0	0	0	0	0.146202	0	0.020886	0.424114	0.747714	-2
DOK5	0	0	0	0	0	0	0	0	0	0	0	0.146202	0	0.020886	0.424114	0.747714	-2
DOP1B	0	0	0	0	0	0.150191	0.146245	0.286827	0	0.0988124	0.101586	0.146202	0	0.132838	0.00661161	0.747714	-2
DPAGT1	0	0	0	0	0	0	0	0	0	0	0.101586	0	0	0.0145123	0.424114	0.747714	-2
DPM3	0	0	0	0	0	0	0	0	0	0	0.101586	0	0	0.0145123	0.424114	0.747714	-2
DPP3	1.76852	1.47217	1.352	0.754908	1.33297	0.600765	1.31621	0.717067	1.05011	0.790499	1.21903	0.877214	1.33611	0.938699	0.0539172	0.747714	0.349405
DPP4	0	0	0	0	0	0	0.146245	0.286827	0	0	0	0	0	0.0618674	0.255887	0.747714	-2
DPP6	0	0	0	0.301963	0	0	0	0	0	0	0	0	0.0603926	0	0.254981	0.747714	2
DPP7	1.17902	0.294435	0.901334	0.905889	0.444323	0.300382	0	0.573653	0.300032	0.691687	0	0.292405	0.744999	0.308308	0.0352979	0.747714	0.82918
DPP9	1.32639	1.03052	0.600889	0.603926	0.444323	1.05134	0.146245	0.717067	0.300032	0.494062	0.609515	0.731012	0.80121	0.578467	0.272556	0.747714	0.322892
DPYSL2	21.517	22.6715	24.336	19.7786	22.2161	23.7302	27.2016	25.9578	27.3029	23.2209	24.6854	23.6848	22.1038	25.1119	0.012573	0.747714	-0.127419
DPYSL3	3.09491	2.79713	4.95733	3.92552	2.22161	4.95631	6.72728	2.72485	3.90041	4.44656	5.58722	4.09367	3.3993	4.63376	0.11001	0.747714	-0.307343
DRG1	0	0	0	0	0	0.150191	0	0	0	0	0	0	0	0.0214559	0.424114	0.747714	-2
DSC1	0.736885	0	0	0	0	0.901147	1.16996	0.86048	0	0	0	0	0.147377	0.418798	0.338659	0.747714	-0.958789
DSCAM	0	0	0	0	0.148108	0	0	0	0	0	0	0	0.0296215	0	0.254981	0.747714	2
DSEL	0.147377	0	0	0	0	0	0	0	0	0	0	0	0.0294754	0	0.254981	0.747714	2
DSG4	0	0	0	0	0.888646	0	0	0	0	0	0	0	0.177729	0	0.254981	0.747714	2
DSP	142.366	180.636	178.614	170.307	184.246	160.554	179.004	192.604	198.921	169.364	175.642	173.981	171.234	178.582	0.416978	0.747714	-0.0420091
DTX3L	0	0	0.150222	0	0	0	0	0	0	0	0	0	0.0300445	0	0.254981	0.747714	2
DTX4	0	0	0	0	0	0	0	0	0.150016	0.0988124	0	0	0	0.0355469	0.238241	0.747714	-2
DUS3L	0.147377	0	0	0	0	0	0	0	0	0	0	0	0.0294754	0	0.254981	0.747714	2
DUSP14	0	0	0	0	1.48108	0	0	0	0	0	0	0	0.296215	0	0.254981	0.747714	2
DUSP28	0	0	0	0	0	0	0.146245	0	0.450048	0	0	0	0	0.0851847	0.294774	0.747714	-2
DVL1	0	0.294435	0	0	0	0.901147	0.146245	0.143413	0.150016	0.494062	0.101586	0	0.058887	0.276638	0.179732	0.747714	-1.29797
DVL3	0.884261	0.147217	0	0.150982	0.148108	0	0	0.143413	0	0.0988124	0	0	0.266114	0.0346037	0.112442	0.747714	1.53972
DYNC2LI1	0	0.441652	0.751111	0.603926	0.59243	0	0	0	0.450048	0.0988124	0.203172	0.438607	0.477824	0.170091	0.0534891	0.747714	0.949917
DYNLRB1	2.35803	2.35548	3.00445	2.4157	2.07351	3.15401	3.07115	2.29461	3.15033	2.76675	2.64123	2.48544	2.44143	2.79479	0.108078	0.747714	-0.134966
DYNLT1	0.736885	0.58887	0.751111	0.301963	0.59243	0.901147	0.731226	1.00389	1.05011	0.691687	0.609515	0.731012	0.594252	0.816942	0.0529076	0.747714	-0.315605
DYSF	13.5587	12.6607	16.5244	18.2688	9.7751	10.0628	14.4783	17.6398	11.5512	7.41093	13.1046	12.8658	14.1575	12.4448	0.394033	0.747714	0.128768
EARS2	1.17902	1.17774	1.20178	1.20785	0.740538	1.05134	0.584981	1.00389	0.75008	0.889311	1.01586	1.16962	1.10138	0.923583	0.160488	0.747714	0.175609
EBF4	0	0	0	0	0.148108	0	0	0	0	0	0	0	0.0296215	0	0.254981	0.747714	2
EBLN2	0	0	0	0	0	0.150191	0.146245	0	0	0	0	0	0	0.042348	0.225805	0.747714	-2
EBP	0.884261	0.883304	1.05156	0.603926	0.888646	0.750956	0.731226	0.286827	0.75008	0.395249	0.50793	0.146202	0.862339	0.509781	0.0189651	0.747714	0.513887
ECH1	25.9383	29.7379	28.392	26.7237	28.1404	26.734	21.498	25.5276	30.4532	28.1615	26.7171	26.9012	27.7865	26.5704	0.390027	0.747714	0.044745
ECPAS	2.21065	1.32496	2.40356	2.26472	1.48108	1.6521	2.19368	1.29072	2.70029	1.28456	0.914273	1.46202	1.93699	1.64252	0.39629	0.747714	0.164532
ECSIT	0.294754	1.32496	0.600889	0.452945	0.740538	1.6521	0.584981	0.573653	1.05011	0.988124	0.711101	1.02342	0.682816	0.940498	0.277297	0.747714	-0.317476
EDC4	0	0	0	0	0	0	0	0	0	0.494062	0	0	0	0.0705803	0.424114	0.747714	-2
EDF1	0	0	0	0.150982	0.296215	0	0	0	0	0	0.101586	0	0.0894393	0.0145123	0.181489	0.747714	1.44158
EDRF1	0.147377	0	0	0	0.148108	0	0	0	0	0	0	0.146202	0.0590969	0.020886	0.351101	0.747714	0.955475
EEA1	2.21065	1.03052	2.25333	1.96276	1.48108	1.20153	1.16996	1.57755	1.35014	1.28456	1.21903	2.77784	1.78767	1.51152	0.415134	0.747714	0.167406
EEF1A1	30.3596	29.5907	28.392	30.6492	27.2518	29.4375	31.8814	31.9812	26.1028	30.7306	30.3742	30.4101	29.2487	30.1311	0.417287	0.747714	-0.0297216
EEF1B2	2.50541	2.5027	3.15467	2.4157	2.36972	3.4544	2.63241	3.44192	2.8503	3.06318	2.1333	2.63164	2.58964	2.88674	0.255927	0.747714	-0.108502
EEF2K	0	0.147217	0	0	0	0	0	0	0	0	0	0	0.0294435	0	0.254981	0.747714	2
EFCAB13	0.147377	0	0.600889	0.301963	0.148108	0	0	0.143413	0.150016	0	0	0.438607	0.239667	0.104577	0.256564	0.747714	0.784855
EFEMP2	0	0	0	0	0	0	0	0	0	0	0.304758	0	0	0.0435368	0.424114	0.747714	-2
EFHD1	0.442131	0.441652	0.751111	0.150982	0.148108	0.450573	0.584981	0.573653	0.300032	0.395249	2.84441	3.21645	0.386797	1.19505	0.19364	0.747714	-1.02191
EFHD2	1.03164	0.294435	0.751111	0.150982	0.59243	0.300382	0.29249	1.29072	0.450048	0.889311	1.01586	1.75443	0.564119	0.856177	0.323976	0.747714	-0.411263
EFNB1	0	0	0	0	0.148108	0	0.146245	0	0	0.0988124	0.101586	0.146202	0.0296215	0.0704065	0.327098	0.747714	-0.815471
EFTUD2	1.62115	1.17774	1.352	1.20785	1.48108	1.50191	2.04743	1.57755	1.20013	1.48219	1.62537	1.46202	1.36796	1.55666	0.191672	0.747714	-0.129039
EGLN1	0	0	0	0	0	0	0	0	0	0	0.203172	0	0	0.0290245	0.424114	0.747714	-2
EHBP1L1	0.294754	0.294435	0.300445	0.452945	0	0.450573	0.438735	0.43024	0.300032	0.197625	0.304758	0.292405	0.268516	0.34491	0.332067	0.747714	-0.249074
EHD4	16.5062	18.8438	18.4773	17.0609	17.4767	18.4735	17.2569	15.2018	16.6518	14.8219	15.3395	15.205	17.673	16.1358	0.0568518	0.747714	0.0909367
EHMT2	0	0	0.150222	0.150982	0.148108	0	0	0	0	0	0	0	0.0898623	0	0.0143421	0.747714	2
EIF1	0.294754	0.294435	0.450667	0.452945	0.148108	0.300382	0.438735	0.143413	0	0.0988124	0.101586	0.584809	0.328182	0.238248	0.419839	0.747714	0.317544
EIF2B5	0	0	0.150222	0	0	0	0	0	0	0	0	0	0.0300445	0	0.254981	0.747714	2
EIF2S1	2.35803	1.61939	2.25333	1.96276	2.51783	1.6521	1.90119	1.43413	1.80019	1.97625	1.93013	1.90063	2.14227	1.79923	0.0552782	0.747714	0.174064
EIF2S2	0.884261	0.58887	0.300445	0.905889	0.59243	0.300382	1.31621	1.00389	0.75008	0.790499	0.711101	0.877214	0.654379	0.821339	0.342974	0.747714	-0.226277
EIF3A	5.7477	3.23878	3.60533	5.7373	3.55458	5.55707	5.99605	4.73264	4.50048	5.13824	4.97771	5.40949	4.37674	5.18738	0.149488	0.747714	-0.169518
EIF3B	1.9159	0.58887	1.80267	0.905889	1.62918	1.80229	1.75494	2.58144	1.80019	1.581	1.4222	1.16962	1.3685	1.73024	0.248758	0.747714	-0.233475
EIF3D	0.589508	1.03052	1.20178	1.35883	0.888646	1.35172	1.46245	1.57755	0.600064	1.28456	1.4222	1.90063	1.01386	1.37131	0.11961	0.747714	-0.29973
EIF3F	2.65278	2.79713	2.55378	2.11374	2.22161	2.40306	2.63241	3.72875	3.15033	3.06318	1.72696	3.36265	2.46781	2.86676	0.242836	0.747714	-0.149573
EIF3G	0.147377	0.147217	0.450667	0.754908	0.148108	0.450573	0.731226	0.573653	0.900095	0.395249	0.406344	0.584809	0.329655	0.577421	0.0880887	0.747714	-0.546296
EIF3H	1.03164	1.61939	1.05156	1.6608	1.03675	1.50191	1.16996	1.29072	1.80019	2.17387	1.72696	1.90063	1.28003	1.65204	0.0941692	0.747714	-0.253752
EIF3I	0.884261	0.736087	1.05156	0.603926	1.03675	0.901147	1.16996	2.00779	1.05011	0.988124	0.914273	1.02342	0.862517	1.15069	0.16073	0.747714	-0.286282
EIF3M	0.589508	0.58887	0.150222	0	0.740538	0	0.29249	0.717067	0	0.296437	0.101586	0.292405	0.413827	0.242855	0.320279	0.747714	0.520716
EIF4A1	10.3164	8.24417	9.61422	9.05889	10.5156	10.6636	10.8221	12.3335	10.2011	11.6599	9.85383	10.9652	9.54986	10.9285	0.023289	0.747714	-0.13464
EIF4A3	1.9159	1.76661	2.704	1.81178	2.07351	3.15401	3.07115	2.72485	2.55027	4.05131	2.74282	3.07025	2.05436	3.05209	0.00368624	0.747714	-0.390774
EIF4B	1.9159	2.64991	2.55378	2.4157	3.25837	3.15401	3.36364	4.15899	1.95021	3.06318	2.33648	2.92405	2.55873	2.99294	0.26719	0.747714	-0.156423
EIF4E	0.442131	0.147217	0.300445	0.754908	0.444323	0.300382	0	0.43024	0.450048	0.395249	0.203172	0.146202	0.417805	0.275042	0.233182	0.747714	0.412105
EIF4G2	3.38967	1.91383	2.10311	1.81178	2.96215	0.750956	1.75494	2.72485	3.00032	1.28456	0.711101	1.90063	2.43611	1.73248	0.175368	0.747714	0.337585
EIF5	3.09491	3.68044	3.15467	4.22748	3.99891	4.50573	4.67984	5.16288	2.70029	4.15012	3.65709	4.38607	3.63128	4.17743	0.209509	0.747714	-0.139883
EIF5B	0.147377	0.147217	0.150222	0.150982	0	0	0.584981	0.86048	0.300032	0.296437	0.101586	0.146202	0.11916	0.327103	0.164672	0.747714	-0.931932
EIF6	0	0.147217	0.150222	0.150982	0.296215	0.300382	0.29249	0.286827	0.300032	0.0988124	0.304758	0	0.148927	0.226186	0.28507	0.747714	-0.411922
ELANE	0	0	0	0	0	0.150191	1.02372	0	0	0.395249	0.50793	0	0	0.296727	0.116245	0.747714	-2
ELAVL4	0	0	0	0	0	0	0	0	0	0	0	0.146202	0	0.020886	0.424114	0.747714	-2
ELMO1	0	0	0	0	0	0	0	0	0	0.0988124	0	0	0	0.0141161	0.424114	0.747714	-2
ELMOD2	0	0	0	0	0	0	0	0	0	0	0	0.146202	0	0.020886	0.424114	0.747714	-2
ELN	0	0	0	0	0	0	0	0	0	0	0.101586	0	0	0.0145123	0.424114	0.747714	-2
ELOB	2.65278	3.23878	2.25333	2.86865	2.51783	2.85363	2.04743	1.43413	2.55027	2.07506	2.64123	2.48544	2.70628	2.29817	0.144412	0.747714	0.163097
EMC2	0.147377	0.294435	0.300445	0.150982	0.148108	0.150191	0.146245	0.143413	0	0.0988124	0.304758	0	0.208269	0.120489	0.149248	0.747714	0.534014
EMCN	0	0	0	0	0	0	0	0	0	0.197625	0	0	0	0.0282321	0.424114	0.747714	-2
EMD	2.80016	2.79713	3.45511	2.4157	2.22161	2.40306	3.65613	3.58533	3.60038	3.26081	2.53965	3.50886	2.73794	3.22203	0.134381	0.747714	-0.162446
EMILIN2	1.76852	0.147217	0	0	0	0.450573	3.65613	0.43024	2.8503	0.395249	1.01586	0	0.383148	1.25691	0.242409	0.747714	-1.06552
EML1	0.589508	0.883304	1.05156	0.603926	0.888646	1.20153	1.46245	1.14731	1.35014	0.494062	1.72696	1.16962	0.803388	1.22172	0.0500447	0.747714	-0.413149
EML2	4.86344	6.18313	4.80711	5.88828	3.99891	4.20535	5.41107	3.87216	5.10054	4.54537	3.86026	3.65506	5.14817	4.37854	0.115926	0.747714	0.161573
EML4	0	0	0	0	0	0	0	0	0	0	0.101586	0	0	0.0145123	0.424114	0.747714	-2
EMSY	0	0	0	0	0	0	0.146245	0	0	0	0	0	0	0.0208922	0.424114	0.747714	-2
ENG	0.589508	0.58887	0.150222	0.603926	0	1.05134	0.877471	0.86048	0.150016	1.18575	0.711101	0.292405	0.386505	0.732651	0.120421	0.747714	-0.618584
ENO1	49.2239	52.5566	54.08	53.4475	49.9123	54.0688	54.4032	52.059	60.3064	58.3981	50.3866	55.8493	51.844	55.0673	0.0967555	0.747714	-0.0602986
ENO2	17.0957	16.93	15.7733	15.2491	13.774	15.0191	19.3044	14.915	21.3023	20.1577	14.4252	17.3981	15.7644	17.5031	0.23193	0.747714	-0.104526
ENSA	0.294754	0	0.450667	0.301963	0	0.150191	0.29249	0.86048	0.75008	0.197625	0.203172	0.877214	0.209477	0.475893	0.146961	0.747714	-0.777438
ENY2	0.442131	0.147217	0	0.150982	0.148108	0.150191	0.146245	0	0	0	0	0	0.177687	0.042348	0.0750841	0.747714	1.23016
EP400	0	0.147217	0	0	0	0	0	0	0	0	0	0	0.0294435	0	0.254981	0.747714	2
EPB41L2	2.35803	1.76661	1.20178	2.56669	1.62918	1.95249	3.80237	2.00779	1.35014	2.96437	2.64123	1.90063	1.90446	2.37415	0.295361	0.747714	-0.219552
EPDR1	1.62115	2.94435	3.15467	1.6608	1.62918	2.10268	1.6087	1.72096	4.50048	4.94062	3.35233	3.07025	2.20203	3.04229	0.235555	0.747714	-0.320446
EPG5	0	0	0	0	0	0.450573	0	0.143413	0	0	0	0	0	0.0848553	0.296603	0.747714	-2
EPHX1	5.89508	2.06104	4.65689	3.77454	2.81404	1.80229	2.9249	3.44192	2.8503	2.27268	2.64123	1.60823	3.84032	2.50594	0.0609603	0.747714	0.420525
EPHX2	1.9159	2.06104	1.20178	2.11374	1.77729	4.20535	0.584981	3.87216	2.8503	0.691687	2.53965	2.33924	1.81395	2.44048	0.359099	0.747714	-0.294531
EPM2A	1.76852	1.76661	1.80267	1.50982	1.33297	1.6521	1.6087	1.43413	1.80019	1.38337	1.21903	1.60823	1.63612	1.52939	0.382285	0.747714	0.0674288
EPM2AIP1	0	0	0	0.150982	0	0.150191	0.146245	0	0	0.197625	0.101586	0	0.0301963	0.0850924	0.257184	0.747714	-0.952324
EPS15L1	1.17902	0.58887	0.751111	0.452945	0.740538	0.150191	0.584981	0.43024	0.75008	0.790499	0.812687	0.584809	0.742496	0.586212	0.313486	0.747714	0.235241
ERAL1	0	0	0.150222	0	0	0	0	0	0	0	0	0	0.0300445	0	0.254981	0.747714	2
ERGIC1	0.589508	0.441652	0.600889	0.452945	0.444323	0.450573	1.31621	0.286827	0.900095	0.790499	0.406344	1.16962	0.505863	0.760023	0.193431	0.747714	-0.401553
ERLIN2	1.76852	2.06104	2.25333	1.81178	1.77729	1.35172	1.90119	0.86048	1.20013	1.48219	1.72696	1.60823	1.93439	1.44727	0.0202541	0.747714	0.288098
ERN2	0.147377	0	0	0	0	0	0	0	0	0	0	0	0.0294754	0	0.254981	0.747714	2
ERO1A	0	0	0	0	0	0.150191	0.146245	0	0.150016	0	0	0	0	0.0637789	0.107582	0.747714	-2
ERP29	4.56868	2.94435	3.90578	3.32159	3.40647	3.30421	3.50988	3.58533	3.00032	2.17387	1.93013	1.60823	3.62938	2.73028	0.0656948	0.747714	0.282749
ERP44	3.68442	1.61939	2.704	1.81178	2.07351	1.6521	1.31621	1.57755	1.80019	1.38337	1.82855	1.60823	2.37862	1.59517	0.0352791	0.747714	0.394309
ERVK-19	0	0	0	0	0	0.600765	0.438735	0	0	0	0	0	0	0.1485	0.232982	0.747714	-2
ERVMER34-1	0	0	0	0.150982	0.296215	0	0	0	0	0.0988124	0	0	0.0894393	0.0141161	0.178201	0.747714	1.45474
ESCO1	0.442131	0.294435	0	0	0	0	0	0.143413	0	0	0	0	0.147313	0.0204876	0.148412	0.747714	1.51162
ESCO2	0.147377	0.147217	0.300445	0	0.296215	0	0.146245	0	0.150016	0	0.101586	0	0.178251	0.0568353	0.0583131	0.747714	1.03295
ESPL1	0	0.147217	0.150222	0	0	0	0	0	0	0	0	0	0.0594879	0	0.0769065	0.747714	2
ESR2	0.147377	0	0	0.150982	0.148108	0	0	0	0	0	0	0.146202	0.0892932	0.020886	0.111873	0.747714	1.24174
ESYT2	1.32639	1.61939	1.05156	0.754908	1.77729	1.95249	2.04743	0.86048	2.25024	1.97625	1.21903	1.16962	1.30591	1.63936	0.27618	0.747714	-0.226434
ETF1	0.147377	0	0	0	0	0.450573	0.29249	0.143413	0.150016	0	0	0.146202	0.0294754	0.168956	0.0981421	0.747714	-1.40583
ETFRF1	1.03164	1.03052	1.80267	1.50982	1.48108	1.20153	1.16996	1.14731	1.50016	0.0988124	0.101586	1.31582	1.37114	0.933596	0.164246	0.747714	0.379693
ETNPPL	0	0.147217	0	0	0	0	0	0	0.150016	0.197625	0.203172	0	0.0294435	0.0786875	0.359962	0.747714	-0.910822
EXD3	0.442131	0.147217	0	0	0	0.901147	0.584981	0.573653	0.300032	0.296437	0.203172	0	0.11787	0.408489	0.0865789	0.747714	-1.10426
EXOC4	0.589508	0	0.150222	0.301963	0	0.300382	0	0.143413	0.150016	0.0988124	0	0	0.208339	0.0989463	0.320021	0.747714	0.711993
EXOC6B	0.147377	0	0	0	0	0.150191	0	0.286827	0	0.0988124	0.304758	0	0.0294754	0.120084	0.194638	0.747714	-1.21167
EXOSC10	0	0	0	0	0	0	0	0	0.150016	0	0.203172	0	0	0.0504554	0.232498	0.747714	-2
EXOSC2	0	0	0	0	0	0	0	0	0	0	0	0.146202	0	0.020886	0.424114	0.747714	-2
EXOSC8	0	0	0	0	0.148108	0	0	0	0	0	0	0	0.0296215	0	0.254981	0.747714	2
EXPH5	0	0	0	0	0.148108	0	0	0	0	0	0	0	0.0296215	0	0.254981	0.747714	2
EXTL2	0	0	0	0.150982	0.148108	0	0	0	0	0	0	0	0.0598178	0	0.0769045	0.747714	2
EYS	0	0	0	0	0	0	0.146245	0	0	0	0	0	0	0.0208922	0.424114	0.747714	-2
EZR	38.7601	33.86	36.3538	37.1415	33.9166	33.4926	33.6364	33.989	36.4539	32.114	33.117	35.0886	36.0064	33.9845	0.0737487	0.747714	0.0577765
F11R	0.147377	0.147217	0	0	0	0.450573	0	0	0.300032	0	0.101586	0.292405	0.0589189	0.163514	0.263908	0.747714	-0.940463
F12	0.884261	0.147217	0	0.150982	0	0.150191	0.877471	0	1.65017	0.790499	0.711101	0.146202	0.236492	0.617948	0.225314	0.747714	-0.89288
F5	0	0	0	0.150982	0	0	0	0	0	0	0	0	0.0301963	0	0.254981	0.747714	2
F8A1	0	0.441652	0.150222	0.452945	0.444323	0	0	0	0	0.494062	0.304758	0.438607	0.297828	0.176775	0.371067	0.747714	0.510123
FAAH2	0	0.147217	0.300445	0.150982	0	0.150191	0.146245	0.143413	0.450048	0	0.304758	0.146202	0.119729	0.191551	0.391453	0.747714	-0.461465
FABP1	0	0	0	0	0	0	0	0	0	0	0.203172	0	0	0.0290245	0.424114	0.747714	-2
FABP7	0	0	0	0	0	0.150191	0	0	0.150016	0.0988124	0	0	0	0.0570028	0.116404	0.747714	-2
FADS3	0	0	0	0	0	0.150191	0	0	0	0	0	0	0	0.0214559	0.424114	0.747714	-2
FAF2	0.147377	0.294435	0	0	0.444323	0	0	0	0	0.395249	0.101586	0.146202	0.177227	0.0918625	0.402126	0.747714	0.634468
FAH	0.736885	2.94435	0.300445	0.905889	1.18486	1.35172	0	0.286827	1.05011	1.08694	0	0.146202	1.21449	0.560257	0.185332	0.747714	0.737266
FAHD1	6.77934	6.18313	7.51111	6.03926	6.51673	6.60841	3.94862	7.02725	5.7006	7.70736	3.86026	5.70189	6.60592	5.79349	0.273901	0.747714	0.131043
FAHD2A	3.97918	4.41652	6.45956	4.37846	5.03566	6.30803	5.26482	4.01557	6.45068	6.91687	5.48564	5.40949	4.85388	5.69301	0.169427	0.747714	-0.159125
FAM114A1	0.147377	0	0.150222	0	0	0	0.146245	0	0	0	0	0	0.0595198	0.0208922	0.348117	0.747714	0.960744
FAM114A2	4.42131	3.97487	3.45511	4.0765	3.25837	3.30421	2.77866	3.44192	2.40025	2.56912	2.43806	4.09367	3.83723	3.0037	0.0324924	0.747714	0.24369
FAM136A	0.884261	2.35548	2.40356	2.26472	1.77729	1.50191	1.75494	0.717067	1.65017	1.08694	1.32062	1.31582	1.93706	1.33535	0.0614793	0.747714	0.367746
FAM162A	8.25311	9.42191	8.56267	8.60595	10.2194	9.01147	7.31226	7.60091	7.5008	9.68361	8.12687	7.60252	9.01261	8.11978	0.106323	0.747714	0.104228
FAM181B	0	0	0	0	0	0	0	0	0.150016	0	0	0	0	0.0214308	0.424114	0.747714	-2
FAM186B	0.147377	0	0	0	0	0	0	0	0	0	0	0	0.0294754	0	0.254981	0.747714	2
FAM193A	0	0	0	0	0	0.150191	0	0	0	0	0	0	0	0.0214559	0.424114	0.747714	-2
FAM20B	0	0	0	0	0	0	0.146245	0	0	0	0	0	0	0.0208922	0.424114	0.747714	-2
FAM210B	0	0.147217	0.150222	0.150982	0.148108	0	0	0	0	0.0988124	0.101586	0	0.119306	0.0286283	0.0211473	0.747714	1.22592
FAM234A	0	0	0	0	0	0	0	0	0	0.0988124	0	0	0	0.0141161	0.424114	0.747714	-2
FAM241B	0	0	0	0.150982	0	0	0	0	0	0	0	0	0.0301963	0	0.254981	0.747714	2
FAM246A	0	0	0	0.301963	0.148108	0	0	0	0	0	0	0	0.0900141	0	0.101365	0.747714	2
FAM3C	0.589508	0.294435	0.751111	0.150982	0.296215	0	0.584981	0.143413	0.450048	0.197625	0.101586	0.146202	0.41645	0.231979	0.189643	0.747714	0.568978
FAM76A	0	0	0	0	0	0	0.146245	0	0	0	0	0	0	0.0208922	0.424114	0.747714	-2
FAM89B	0	0	0	0	0	0	0	0	0	0	0.101586	0	0	0.0145123	0.424114	0.747714	-2
FAM90A27P	0	0	0	0	0	0	0	0	0	0	0.203172	0	0	0.0290245	0.424114	0.747714	-2
FAM98B	0	0	0.150222	0	0	0.150191	0.146245	0.573653	0.150016	0.197625	0	0.438607	0.0300445	0.23662	0.0509012	0.747714	-1.54933
FANCD2	0.147377	0.147217	0	0	0	0.300382	0.146245	0.717067	0.150016	0.395249	0.203172	0	0.0589189	0.273162	0.0788152	0.747714	-1.29031
FANCD2OS	0	0	0	0	0	0	0	0.143413	0	0	0	0	0	0.0204876	0.424114	0.747714	-2
FAR2	0	0	0	0	0	0	0.146245	0	0	0	0	0	0	0.0208922	0.424114	0.747714	-2
FARP1	0	0.147217	0	0.150982	0	0	0	0.143413	0	0	0	0	0.0596398	0.0204876	0.338842	0.747714	0.977248
FASTKD1	0	0.147217	0	0	0	0.150191	0	0	0.300032	0	0.101586	0	0.0294435	0.0788298	0.411224	0.747714	-0.912254
FASTKD5	0	0.147217	0	0	0	0	0	0	0	0	0	0	0.0294435	0	0.254981	0.747714	2
FAT3	0	0	0	0	0	0.150191	0	0	0	0	0	0	0	0.0214559	0.424114	0.747714	-2
FBH1	0	0	0.150222	0	0.148108	0	0	0	0	0	0	0	0.059666	0	0.0768956	0.747714	2
FBL	0.147377	0.147217	0	0	0	0.750956	0.29249	0.143413	0.150016	0.0988124	0	0.146202	0.0589189	0.225984	0.18026	0.747714	-1.17279
FBLIM1	0.294754	0.58887	0.150222	0.301963	0	0.600765	1.16996	0.573653	0.600064	0.197625	0.50793	0.584809	0.267162	0.604972	0.0522746	0.747714	-0.774676
FBLN1	1.47377	0.294435	0.450667	0.754908	0.444323	1.20153	2.33992	0.286827	0.900095	0.889311	1.21903	0.584809	0.68362	1.06022	0.299472	0.747714	-0.431918
FBLN2	0.884261	2.64991	0.901334	2.56669	1.18486	4.05516	4.09486	0.86048	1.05011	2.3715	2.53965	2.33924	1.63741	2.473	0.239096	0.747714	-0.406572
FBLN5	2.06328	0.736087	2.704	3.17061	2.07351	3.00382	3.80237	1.29072	2.8503	2.27268	3.45392	6.2867	2.1495	3.28007	0.17997	0.747714	-0.416452
FBN1	20.7801	21.1993	12.4684	22.1943	13.6259	19.9754	34.3676	8.89163	26.5528	18.0827	30.2726	15.7899	18.0536	21.9904	0.388943	0.747714	-0.196621
FBXL13	0	0	0.450667	0	0.148108	0	0	0	0	0	0	0	0.119755	0	0.129612	0.747714	2
FBXL20	0	0	0	0	0.148108	0	0	0	0	0	0	0	0.0296215	0	0.254981	0.747714	2
FBXO16	0	0	0	0	0	0	0	0	0	0.0988124	0	0	0	0.0141161	0.424114	0.747714	-2
FBXO40	0	0	0	0	0	0	0	0	0.300032	0	0	0	0	0.0428617	0.424114	0.747714	-2
FBXO6	0	0	0	0	0	0	0	0	0	0.0988124	0	0	0	0.0141161	0.424114	0.747714	-2
FCGBP	0	0	0.150222	0	0	0	0	0	0	0	0	0	0.0300445	0	0.254981	0.747714	2
FCRLB	0.294754	0	0	0	0	0.750956	0.438735	0.286827	0	0	0	0	0.0589508	0.210931	0.312989	0.747714	-1.12627
FDFT1	0	0	0	0	0	0	0	0	0	0	0.101586	0	0	0.0145123	0.424114	0.747714	-2
FDPS	1.62115	1.17774	2.10311	0.905889	1.03675	2.70344	1.75494	1.57755	1.05011	2.3715	2.43806	1.90063	1.36893	1.97089	0.0868906	0.747714	-0.360476
FDXR	1.62115	1.61939	2.40356	2.11374	2.22161	1.20153	1.46245	1.29072	1.65017	1.87743	1.62537	1.60823	1.99589	1.53084	0.020432	0.747714	0.263726
FER1L6	0	0	0	0	0	0	0.146245	0	0	0	0	0	0	0.0208922	0.424114	0.747714	-2
FERMT2	14.5903	15.605	13.2196	13.1354	15.9956	15.4697	16.3795	15.3452	14.4015	16.8969	15.4411	13.8892	14.5092	15.4033	0.217429	0.747714	-0.0597819
FEZ2	0.147377	0	0	0	0.148108	0.150191	0.146245	0.43024	0	0.197625	0.101586	0	0.0590969	0.146555	0.256852	0.747714	-0.850547
FGA	23.8751	27.9713	21.3316	27.1767	40.7296	30.4888	14.917	32.8416	22.2024	17.0945	26.6155	12.1348	28.2168	22.3278	0.225327	0.747714	0.233023
FGB	20.6328	21.9354	15.3227	21.8923	32.4356	21.4773	13.8933	25.9578	21.3023	11.9563	23.9743	8.47973	22.4437	18.1487	0.284262	0.747714	0.211617
FGF1	0.736885	0.441652	0.751111	0.301963	0.296215	0.150191	0.29249	0.143413	0.300032	0.197625	0.406344	0.292405	0.505565	0.254643	0.0234997	0.747714	0.660142
FGF8	0	0	0	0	0	0	0	0	0.150016	0.0988124	0	0	0	0.0355469	0.238241	0.747714	-2
FGG	15.622	16.7828	13.2196	17.0609	23.6972	17.5724	11.6996	19.9345	15.4516	10.6717	17.0664	8.04113	17.2765	14.3482	0.254635	0.747714	0.18519
FGR	0	0	0.150222	0.150982	0	0	0	0	0	0	0	0.146202	0.0602408	0.020886	0.342751	0.747714	0.970202
FH	47.1606	52.9983	49.8738	46.6533	49.7642	48.0612	45.0435	47.3264	49.2052	48.4181	43.8851	46.1999	49.29	46.8771	0.0893129	0.747714	0.0501828
FHAD1	0	0	0	0	0	0	0.146245	0	0	0	0	0	0	0.0208922	0.424114	0.747714	-2
FHIT	1.03164	1.47217	1.95289	1.20785	1.33297	0.901147	0.584981	0.573653	1.20013	1.18575	1.4222	1.16962	1.3995	1.00535	0.0734277	0.747714	0.327795
FHL1	38.9075	34.4489	31.3965	35.4807	32.1393	27.9356	33.0514	40.586	26.1028	30.533	34.7424	32.7493	34.4746	32.2429	0.379119	0.747714	0.0668985
FHL2	40.2339	48.4345	38.4569	39.8591	41.4701	50.4642	44.3123	46.3225	46.0549	46.0466	46.3232	43.1297	41.6909	46.0933	0.033086	0.747714	-0.100301
FIBP	0	0	0.300445	0	0	0.150191	0	0.286827	0.300032	0.0988124	0.101586	0.146202	0.0600889	0.154807	0.20265	0.747714	-0.881526
FIG4	0	0	0	0	0.148108	0	0	0	0	0	0	0	0.0296215	0	0.254981	0.747714	2
FITM1	0.294754	0	0.150222	0.150982	0	0.150191	0	0.573653	0.150016	0.592874	0.203172	0.146202	0.119192	0.259444	0.246323	0.747714	-0.740831
FITM2	1.17902	2.35548	2.704	1.20785	1.62918	1.35172	1.75494	1.29072	1.80019	1.38337	1.82855	1.46202	1.81511	1.55307	0.364017	0.747714	0.155593
FKBP2	2.94754	1.91383	1.80267	1.05687	2.96215	2.55325	2.48617	2.58144	2.25024	2.86556	2.03172	2.63164	2.13661	2.48572	0.309927	0.747714	-0.151052
FKBP3	6.77934	6.47757	5.408	5.58632	4.44323	7.65975	5.99605	5.30629	7.35078	6.02755	5.58722	5.55569	5.73889	6.21191	0.402923	0.747714	-0.0791606
FKBP4	2.80016	0.883304	2.25333	1.6608	2.22161	1.05134	1.02372	2.86827	1.20013	1.87743	1.52379	1.75443	1.96384	1.61416	0.400023	0.747714	0.195464
FKBP8	0.294754	0.294435	0.600889	0.150982	0	0.300382	1.02372	0.286827	1.05011	0.889311	0.609515	0.292405	0.268212	0.636038	0.0672675	0.747714	-0.81355
FKBP9	0.147377	0.147217	0.150222	0	0	0.300382	0.438735	0	0.75008	0.494062	0.101586	0	0.0889633	0.297835	0.143585	0.747714	-1.08
FLG2	1.03164	1.03052	1.80267	0.603926	0.740538	1.6521	2.48617	1.57755	1.50016	1.28456	2.33648	1.16962	1.04186	1.71523	0.0406244	0.747714	-0.488467
FLOT1	5.45295	3.68044	2.10311	2.11374	3.25837	3.4544	3.94862	4.87605	5.25056	6.52162	6.19674	4.53227	3.32172	4.96861	0.045397	0.747714	-0.397303
FLOT2	3.97918	3.386	3.90578	2.86865	2.66594	3.4544	4.67984	5.16288	4.65049	4.34774	3.96185	5.26328	3.36111	4.50293	0.0107393	0.747714	-0.29039
FLT3	0	0.736087	0	0	0	0	0	0	0.900095	0.790499	1.01586	0	0.147217	0.386636	0.364703	0.747714	-0.896946
FLVCR1-DT	0	0.147217	0	0	0	0	0	0	0	0	0	0	0.0294435	0	0.254981	0.747714	2
FMNL1	0	0	0	0	0	0	0	0	0	0.0988124	0	0	0	0.0141161	0.424114	0.747714	-2
FMO1	0.736885	1.17774	1.20178	0.905889	1.03675	0.901147	0.731226	0.717067	1.05011	0.889311	0.914273	0	1.01181	0.743305	0.15192	0.747714	0.305967
FMOD	0	0	0	0	0	0	4.09486	0	0	0	0.203172	0	0	0.614005	0.399048	0.747714	-2
FMR1	0.294754	0.58887	0.300445	0	0.148108	0	0.29249	0.143413	0.300032	0.296437	0.203172	0	0.266435	0.176506	0.394629	0.747714	0.406053
FNBP1L	0.294754	0.147217	0.450667	0.452945	0.296215	0.600765	0.438735	0.717067	0.450048	0.197625	0.203172	0.292405	0.32836	0.414259	0.416925	0.747714	-0.231343
FNBP4	0	0	0	0	0	0	0	0	0.150016	0.0988124	0.101586	0	0	0.0500592	0.118391	0.747714	-2
FNTA	1.9159	1.61939	2.10311	1.50982	2.07351	2.70344	2.19368	2.1512	1.35014	2.17387	1.93013	2.63164	1.84434	2.16202	0.193558	0.747714	-0.158583
FOLR2	0	0	0	0	0.296215	0	0	0	0	0.0988124	0	0	0.059243	0.0141161	0.404962	0.747714	1.2303
FOXC2	0	0	0	0	0	0	0	0	0	0.0988124	0.101586	0	0	0.0286283	0.225809	0.747714	-2
FOXF2	0	0	0	0	0	0.150191	0	0.286827	0	0	0	0	0	0.0624311	0.253811	0.747714	-2
FOXN2	0	0	0	0	0	0	0	0	0	0	0	0.146202	0	0.020886	0.424114	0.747714	-2
FOXRED1	0	0	0	0	0	0	0	0	0.150016	0.0988124	0	0	0	0.0355469	0.238241	0.747714	-2
FREM1	0	0	0	0	0	0	0	0	0	0.296437	0.203172	0	0	0.0713727	0.236068	0.747714	-2
FRG1	0.147377	0	0	0	0	0.150191	0	0	0	0.0988124	0.406344	0	0.0294754	0.093621	0.397281	0.747714	-1.0422
FRMD4A	0.589508	0.883304	0.751111	0.754908	0.59243	0.750956	1.31621	1.00389	1.05011	0.889311	0.914273	0.584809	0.714252	0.929937	0.0896164	0.747714	-0.26236
FRMD8	0.736885	0.58887	0.450667	0.603926	0.59243	0.450573	0.584981	0.143413	0.600064	0.691687	0.304758	0.731012	0.594555	0.500927	0.389626	0.747714	0.170936
FSTL3	0	0	0	0	0	0	0.146245	0	0	0	0	0	0	0.0208922	0.424114	0.747714	-2
FTH1	2.94754	3.09157	4.20622	2.71767	3.25837	2.85363	3.21739	2.1512	2.70029	2.17387	3.14916	1.90063	3.24427	2.59231	0.0672366	0.747714	0.223405
FUBP1	1.17902	2.06104	1.50222	1.81178	2.07351	2.70344	3.21739	3.29851	2.25024	3.75487	2.03172	2.48544	1.72551	2.82023	0.00613702	0.747714	-0.481645
FUCA1	0	0	0	0	0	0	0	0	0.300032	0	0	0	0	0.0428617	0.424114	0.747714	-2
FUNDC2	7.51622	6.47757	7.66133	8.00202	7.8497	7.65975	7.01977	7.02725	6.90073	6.22518	7.2126	6.87151	7.50137	6.98811	0.113449	0.747714	0.0708454
FUS	0.589508	1.17774	0.901334	0.452945	1.03675	1.35172	1.02372	1.00389	1.50016	1.08694	1.21903	1.02342	0.831656	1.1727	0.0375188	0.747714	-0.3403
FUT10	0	0	0	0	0	0	0	0	0.300032	0	0.304758	0	0	0.0863985	0.22577	0.747714	-2
FUT6	0	0	0	0	0	0.150191	0.29249	0	0	0	0	0	0	0.0632402	0.255332	0.747714	-2
FXN	2.06328	3.53322	2.85422	2.11374	3.25837	3.00382	1.16996	1.57755	2.8503	2.76675	1.72696	3.36265	2.76457	2.35114	0.383943	0.747714	0.161629
FXYD1	0.884261	1.32496	0.901334	0.603926	1.03675	1.20153	1.02372	0.86048	0.75008	0.691687	0.609515	0.438607	0.950246	0.796516	0.334538	0.747714	0.176017
FXYD6	0	0	0	0	0	0	0	0	0	0.0988124	0	0	0	0.0141161	0.424114	0.747714	-2
FYCO1	1.03164	0.147217	0.150222	0.150982	0.444323	0.150191	0.29249	0	0.150016	0.296437	0.609515	0	0.384876	0.214093	0.342654	0.747714	0.570258
FYN	0	0.294435	0	0	0	0	0	0	0.600064	0.296437	0.203172	0	0.058887	0.157096	0.413158	0.747714	-0.909415
FYTTD1	0	0	0	0	0	0	0	0	0	0	0.203172	0	0	0.0290245	0.424114	0.747714	-2
G3BP2	0.589508	0.294435	0.150222	0.150982	0.148108	0.450573	0.438735	0.43024	0.450048	0.790499	0.50793	0.438607	0.266651	0.500947	0.0292596	0.747714	-0.610467
GAB4	0	0.294435	0	0	0	0	0	0	0	0	0	0	0.058887	0	0.254981	0.747714	2
GABRE	0	0	0	0	0	0.150191	0	0	0	0	0	0	0	0.0214559	0.424114	0.747714	-2
GABRG2	0	0	0	0	0	0	0	0	0	0.0988124	0	0	0	0.0141161	0.424114	0.747714	-2
GAD1	0	0	0	0	0	0	0	0	0	0	0.101586	0	0	0.0145123	0.424114	0.747714	-2
GADD45GIP1	0	0.147217	0	0	0	0	0.146245	0	0.150016	0	0.203172	0	0.0294435	0.0713475	0.402043	0.747714	-0.831504
GAK	0	0	0	0	0	0	0	0	0.150016	0	0.101586	0	0	0.0359431	0.236709	0.747714	-2
GALM	0.294754	0.58887	0.300445	0.452945	0.296215	0.300382	0.146245	0.286827	0.450048	0.0988124	0.101586	0.438607	0.386646	0.260358	0.161712	0.747714	0.390376
GANC	0	0	0	0	0	0	0	0.143413	0	0	0	0	0	0.0204876	0.424114	0.747714	-2
GAP43	0	0	0	0	0	0	0.146245	0	0	0.0988124	0	0	0	0.0350082	0.236829	0.747714	-2
GAPDH	138.092	131.023	124.534	114.142	137.296	121.955	104.127	100.676	130.064	137.053	122.716	119.74	129.018	119.476	0.201861	0.747714	0.0767975
GAPVD1	0	0	0.600889	0	0.148108	0	0.146245	0	0	0	0	0.146202	0.149799	0.0417782	0.312901	0.747714	1.1277
GAR1	0	0	0	0	0	0	0.146245	0	0.300032	0	0	0	0	0.0637538	0.259493	0.747714	-2
GART	3.38967	3.23878	2.25333	3.17061	2.36972	3.75478	2.9249	3.87216	4.20045	4.64418	4.16502	5.11708	2.88442	4.09694	0.00850327	0.747714	-0.347358
GAS7	0.147377	0	0	0	0	0	0	0	0	0	0	0	0.0294754	0	0.254981	0.747714	2
GAS8	0	0	0	0	0	0.750956	0	0	0.900095	0.395249	0.406344	0	0	0.350378	0.065345	0.747714	-2
GATA4	0	0.147217	0	0	0	0	0	0	0	0	0	0	0.0294435	0	0.254981	0.747714	2
GATD1	0	0	0	0	0	0	0.146245	0	0	0	0	0	0	0.0208922	0.424114	0.747714	-2
GATD3B	19.7485	17.6661	19.8293	18.8727	18.0691	19.5249	15.7945	19.074	17.2518	17.9839	15.0347	18.8601	18.8371	17.6463	0.194002	0.747714	0.0652841
GBA1	0	0	0	0	0	0	0	0	0.150016	0	0	0	0	0.0214308	0.424114	0.747714	-2
GBA3	0	0	0	0	0	0	0	0	0	0.0988124	0	0	0	0.0141161	0.424114	0.747714	-2
GBE1	12.3797	11.1885	11.5671	12.2295	13.0335	14.118	12.2846	12.9072	13.8015	12.1539	12.1903	11.9886	12.0797	12.7777	0.171209	0.747714	-0.0561658
GBF1	0	0	0	0	0	0.150191	0.29249	0.286827	0	0	0	0	0	0.104215	0.127009	0.747714	-2
GBP1	0	0	0	0	0	0	0.146245	0.286827	0	0.395249	0.304758	0.292405	0	0.203641	0.016985	0.747714	-2
GBP7	0	0	0	0	0	0	0	0	0	0	0.101586	0	0	0.0145123	0.424114	0.747714	-2
GCLM	0.294754	0.294435	0	0	0	0.300382	0	0	0	0	0	0	0.117838	0.0429118	0.364576	0.747714	0.932208
GCSH	2.80016	2.64991	3.30489	3.01963	2.81404	2.70344	2.9249	2.58144	2.8503	2.56912	1.62537	2.77784	2.91773	2.57606	0.151808	0.747714	0.124383
GDF15	0.442131	0	0	0	0	0.450573	0.877471	0	0.150016	0.197625	0.304758	0.146202	0.0884261	0.303806	0.182432	0.747714	-1.09823
GDF9	0	0	0	0	0	0.150191	0.29249	0.143413	0.150016	0	0.101586	0	0	0.119671	0.0259786	0.747714	-2
GDI1	21.2223	17.5189	19.3787	17.3629	18.8097	18.9241	20.6206	20.7949	19.202	19.2684	20.4188	17.5443	18.8585	19.539	0.406095	0.747714	-0.0354471
GDI2	22.1065	19.5799	21.1813	17.6648	20.4388	21.6275	19.0119	21.6554	20.2521	20.3553	21.6378	21.9303	20.1943	20.9243	0.380266	0.747714	-0.0355097
GDPGP1	0	0	0	0	0	0	0	0	0	0.197625	0	0	0	0.0282321	0.424114	0.747714	-2
GEMIN4	0	0.147217	0	0	0	0.300382	0.29249	0	0	0.197625	0.101586	0	0.0294435	0.12744	0.171081	0.747714	-1.24929
GEMIN5	0.147377	0	0	0	0	0	0	0	0	0	0	0	0.0294754	0	0.254981	0.747714	2
GET1-SH3BGR	3.8318	0	0	0	0	4.20535	4.5336	3.72875	0	0	0	0	0.76636	1.7811	0.41583	0.747714	-0.796668
GET3	2.80016	1.76661	2.55378	2.26472	2.07351	1.95249	2.9249	3.01168	2.70029	2.86556	2.03172	2.19303	2.29176	2.52567	0.378089	0.747714	-0.0971104
GFAP	3.53705	2.64991	0	0	0	3.90497	4.67984	3.29851	4.05043	2.66793	2.64123	0	1.23739	3.0347	0.0857999	0.747714	-0.841419
GFER	0	0.147217	0	0	0	0	0	0.43024	0.150016	0.296437	0	0	0.0294435	0.125242	0.277602	0.747714	-1.23862
GGH	0	0	0	0	0	0	0	0	0	0.0988124	0	0	0	0.0141161	0.424114	0.747714	-2
GGNBP1	0	0	0	0	0	0.150191	0	0	0	0	0	0	0	0.0214559	0.424114	0.747714	-2
GGT1	0	0	0	0	0.148108	0	0	0	0	0	0	0	0.0296215	0	0.254981	0.747714	2
GGT5	0.294754	0.294435	1.05156	0.301963	0.148108	0.450573	1.16996	0.573653	0.300032	1.28456	0.406344	0.584809	0.418163	0.681419	0.259733	0.747714	-0.478829
GHDC	0	0	0	0	0	0	0	0	0	0.197625	0.203172	0	0	0.0572566	0.225809	0.747714	-2
GHITM	4.71606	4.12209	4.50667	6.19024	4.88755	4.35554	5.11858	5.59312	5.7006	5.6323	5.48564	5.40949	4.88452	5.3279	0.246283	0.747714	-0.0868306
GHSR	0	0	0	0	0	0	0	0	0	0	0.304758	0	0	0.0435368	0.424114	0.747714	-2
GIGYF2	0.884261	1.03052	0.901334	1.05687	1.03675	0.750956	0.584981	0.86048	0.75008	0.988124	0.812687	0.877214	0.981948	0.803503	0.0206456	0.747714	0.199888
GIMAP7	0	0	0	0.150982	0	0	0.146245	0	0	0	0.203172	0.146202	0.0301963	0.0708028	0.417309	0.747714	-0.804096
GIMAP8	0	0	0.150222	0	0	0.150191	0.29249	0	0	0	0.203172	0	0.0300445	0.0922647	0.330324	0.747714	-1.01743
GJA1	3.38967	2.79713	4.95733	4.37846	2.51783	3.60459	5.11858	6.59701	7.20076	4.54537	5.38405	5.26328	3.60809	5.38766	0.0238162	0.747714	-0.395649
GJC3	0	0	0.300445	0	0	0	0	0	0	0	0	0	0.0600889	0	0.254981	0.747714	2
GJE1	0.147377	0.147217	0.150222	0.150982	0.148108	0	0	0	0	0	0.101586	0.438607	0.148781	0.0771704	0.35788	0.747714	0.633859
GLIPR2	0	0	0	0	0	0	0	0	0	0.0988124	0	0	0	0.0141161	0.424114	0.747714	-2
GLO1	10.9059	9.12748	9.16356	9.66282	8.73835	11.1141	9.94467	9.89552	10.5011	9.78242	8.93956	9.79556	9.51962	9.99614	0.300407	0.747714	-0.0488346
GLOD4	3.68442	3.97487	3.15467	2.86865	5.03566	4.20535	3.07115	2.72485	3.45037	3.95249	3.04758	2.77784	3.74365	3.31852	0.320464	0.747714	0.120398
GLRX	5.15819	4.71096	4.35645	5.43533	5.18377	4.20535	2.9249	5.44971	3.7504	3.35962	4.06344	3.80126	4.96894	3.93638	0.0255759	0.747714	0.231897
GLRX3	0.442131	0.441652	0.450667	0.301963	1.03675	0.300382	0.146245	0.43024	0.300032	0.395249	0.50793	0.438607	0.534633	0.359812	0.174703	0.747714	0.390904
GLS	1.17902	1.03052	1.20178	0.905889	0.296215	0.750956	0.29249	0.573653	0.600064	0.197625	0.914273	1.60823	0.922684	0.705327	0.410229	0.747714	0.267022
GLUD1	24.6119	23.2603	22.8338	27.6296	23.2529	27.7854	26.3241	23.8066	27.1529	26.6793	27.733	25.293	24.3177	26.3963	0.059138	0.747714	-0.0819736
GLUL	0	0.147217	0.300445	0.452945	0	2.25287	1.6087	0.286827	1.20013	0.296437	0.50793	0.292405	0.180121	0.920756	0.0684388	0.747714	-1.34554
GLYR1	0	0	0	0	0	0	0	0	0	0.0988124	0	0	0	0.0141161	0.424114	0.747714	-2
GMFB	0.589508	0.147217	0.450667	0.452945	0.148108	1.05134	0.29249	0.86048	0.600064	0.494062	0.101586	1.02342	0.357689	0.631919	0.161108	0.747714	-0.554221
GMPR	0.736885	0.294435	1.05156	0.603926	0.888646	0.150191	0.146245	0.86048	0.450048	0	0.304758	0.438607	0.715089	0.335761	0.046756	0.747714	0.721945
GMPR2	0	0	0.450667	0.452945	0.148108	0	0	0	0	0	0	0	0.210344	0	0.0322647	0.747714	2
GMPS	0	0.294435	0.150222	0	0.148108	0.600765	0.584981	0.143413	0.300032	0.197625	0.101586	0.438607	0.118553	0.338144	0.0610723	0.747714	-0.961649
GNA11	5.01081	3.82765	4.20622	4.83141	2.22161	4.95631	6.28854	5.01947	5.40057	4.44656	3.35233	4.67847	4.01954	4.87746	0.16943	0.747714	-0.192856
GNA13	2.65278	2.5027	2.40356	1.6608	2.66594	2.70344	2.63241	3.29851	2.25024	2.56912	2.74282	2.63164	2.37715	2.68974	0.166067	0.747714	-0.123384
GNAI2	6.33721	5.00539	6.00889	6.4922	6.22052	6.90879	7.89724	7.88773	7.65081	8.0038	6.90784	5.40949	6.01284	7.23796	0.027333	0.747714	-0.184912
GNAI3	2.50541	1.91383	1.95289	2.26472	2.36972	2.40306	3.21739	2.86827	3.15033	2.86556	3.35233	2.33924	2.20131	2.88517	0.00709212	0.747714	-0.268891
GNAO1	1.9159	2.5027	1.50222	1.6608	1.9254	1.6521	2.63241	2.1512	2.55027	2.47031	2.43806	1.60823	1.9014	2.21465	0.219809	0.747714	-0.15221
GNAQ	2.06328	1.47217	0	0	0	2.10268	2.19368	2.1512	2.40025	1.581	1.72696	0	0.70709	1.73654	0.0764358	0.747714	-0.842557
GNAS	4.86344	4.56374	3.45511	3.92552	4.14701	4.80612	5.11858	4.73264	4.95052	4.74299	5.0793	4.38607	4.19096	4.83089	0.0204888	0.747714	-0.141861
GNAT2	1.9159	0	0	0	0	2.40306	2.04743	2.86827	0	0	0	0	0.38318	1.04554	0.352857	0.747714	-0.927205
GNB1	4.12655	2.64991	3.75556	3.62356	1.9254	4.95631	4.5336	4.15899	4.50048	3.26081	4.06344	2.92405	3.2162	4.05681	0.10374	0.747714	-0.23116
GNB2	4.71606	4.2693	4.50667	4.68043	4.59134	4.65593	5.41107	4.87605	5.55059	5.33587	5.28247	4.23987	4.55276	5.05026	0.052047	0.747714	-0.103614
GNG12	0.589508	1.03052	0.901334	0.603926	1.62918	0.450573	1.90119	1.72096	1.20013	1.38337	1.72696	1.02342	0.950895	1.3438	0.186863	0.747714	-0.342447
GNG2	0	0	0.150222	0	0	0.150191	0	0	0	0.296437	0.101586	0.146202	0.0300445	0.0992024	0.244655	0.747714	-1.07017
GNL2	0	0	0	0	0.148108	0	0	0	0	0	0	0	0.0296215	0	0.254981	0.747714	2
GNL3	0	0	0	0.150982	0	0	0	0	0	0	0	0	0.0301963	0	0.254981	0.747714	2
GNL3L	0	0	0	0	0	0	0.438735	0	0	0	0	0	0	0.0626765	0.424114	0.747714	-2
GNPAT	0	0.147217	0	0	0	0	0	0	0	0	0	0	0.0294435	0	0.254981	0.747714	2
GNPDA1	1.76852	0.883304	0.901334	0.603926	0.888646	0.750956	0.438735	0.43024	0.300032	0.691687	1.21903	0.877214	1.00915	0.672556	0.153075	0.747714	0.400297
GOLGA2	0	0	0	0	0.148108	0	0.146245	0.143413	0	0.296437	0.203172	0	0.0296215	0.112752	0.185427	0.747714	-1.16778
GOLGA3	0.294754	0.883304	0.450667	0.301963	0.444323	1.05134	0.877471	0.143413	0.450048	0.592874	0.711101	0.731012	0.475002	0.651037	0.299145	0.747714	-0.312662
GOLGA4	0.589508	1.17774	0.150222	1.05687	0.148108	0.150191	0.584981	0.573653	0.450048	0.592874	0.304758	0.146202	0.624489	0.400387	0.292445	0.747714	0.437327
GOLGA5	0	0	0	0.150982	0.148108	0	0	0	0	0	0	0.146202	0.0598178	0.020886	0.345814	0.747714	0.964806
GOLIM4	0.294754	0.294435	0.300445	0.301963	0.148108	0	0.438735	0.286827	0.150016	0	0.101586	0	0.267941	0.139595	0.142094	0.747714	0.629864
GOLM1	0	0	0	0	0	0	0.146245	0	0.150016	0	0	0	0	0.042323	0.2258	0.747714	-2
GOLPH3	0	0	0	0.150982	0	0	0	0	0	0	0	0	0.0301963	0	0.254981	0.747714	2
GOLT1B	0	0	0	0	0.296215	0	0	0	0	0	0	0	0.059243	0	0.254981	0.747714	2
GON4L	0	0	0	0	0.148108	0	0	0	0	0	0	0	0.0296215	0	0.254981	0.747714	2
GOSR2	0.147377	0	0	0	0	0	0	0	0	0	0	0	0.0294754	0	0.254981	0.747714	2
GOT1	54.0873	50.6428	51.2258	47.8611	50.949	47.7608	43.4348	45.8923	49.5052	49.8014	47.847	46.9309	50.9532	47.3103	0.0177757	0.747714	0.0741447
GPAT3	0	0	0	0	0	0	0	0	0.150016	0	0	0	0	0.0214308	0.424114	0.747714	-2
GPATCH4	0	0	0	0	0	0.150191	0	0.143413	0	0	0	0	0	0.0419435	0.225912	0.747714	-2
GPC3	0.147377	0	0	0	0	0	0	0	0	0	0	0	0.0294754	0	0.254981	0.747714	2
GPD1	3.09491	3.97487	6.15911	1.50982	5.62809	5.70726	1.6087	0.573653	1.35014	0.691687	0.812687	2.92405	4.07336	1.9526	0.0802003	0.747714	0.703876
GPD1L	22.9908	23.5548	23.5849	21.2884	21.7718	22.2283	19.1581	22.5159	23.8525	21.9363	22.8568	21.0531	22.6381	21.943	0.395392	0.747714	0.0311844
GPIHBP1	0	0	0	0	0	0	0	0	0	0	0	0.292405	0	0.0417721	0.424114	0.747714	-2
GPNMB	3.68442	3.23878	2.704	2.86865	3.25837	3.00382	3.07115	3.15509	3.00032	2.96437	3.14916	2.77784	3.15084	3.01739	0.403685	0.747714	0.0432701
GPR101	0.294754	0	0	0	0.296215	0	0	0	0	0.197625	0	0	0.118194	0.0282321	0.220574	0.747714	1.22877
GPR143	0.147377	0.147217	0	0	0.296215	0.150191	0.29249	0.286827	0.300032	0.0988124	0.304758	0.146202	0.118162	0.225616	0.109903	0.747714	-0.625137
GPR155	0	0	0	0	0	0	0	0	0	0.0988124	0.101586	0	0	0.0286283	0.225809	0.747714	-2
GPR89B	0.147377	0.147217	0	0	0	0	0	0	0.150016	0	0	0	0.0589189	0.0214308	0.36404	0.747714	0.933121
GPRIN1	0	0	0	0	0	0.300382	0	0	0	0	0	0	0	0.0429118	0.424114	0.747714	-2
GPS1	3.8318	2.64991	1.80267	3.01963	1.9254	3.30421	3.21739	3.29851	3.45037	2.27268	2.74282	2.77784	2.64588	3.00912	0.341109	0.747714	-0.128465
GPT	13.5587	11.7774	15.4729	10.4177	15.8475	11.5647	11.6996	9.32187	9.90105	13.6361	9.65066	11.1114	13.4148	10.9836	0.0519785	0.747714	0.199292
GPX1	2.06328	2.5027	3.60533	2.56669	2.07351	3.00382	0.877471	0.573653	3.00032	0.691687	1.4222	1.16962	2.5623	1.53411	0.0795739	0.747714	0.501995
GPX3	3.38967	3.68044	4.056	3.92552	3.70269	3.90497	3.80237	2.86827	3.90041	2.66793	2.84441	3.36265	3.75086	3.33586	0.146655	0.747714	0.117121
GRB14	0.442131	0	0.300445	0.603926	0.296215	0.750956	0.877471	0	0.900095	0.494062	0.711101	0.877214	0.328543	0.6587	0.077982	0.747714	-0.668846
GREM2	0	0	0	0	0	0	0	0	0	0.0988124	0	0	0	0.0141161	0.424114	0.747714	-2
GRHPR	15.3272	17.3717	18.7778	17.2119	15.6994	15.9203	14.4783	13.194	15.9017	17.1934	15.6442	17.2519	16.8776	15.6548	0.172951	0.747714	0.0751726
GRIA2	0	0	0	0	0.148108	0	0	0	0	0	0	0	0.0296215	0	0.254981	0.747714	2
GRIA3	0	0	0.150222	0.150982	0	0	0	0	0	0	0	0	0.0602408	0	0.0768864	0.747714	2
GRK2	0	0	0	0	0	0	0	0	0.150016	0.0988124	0.203172	0	0	0.0645714	0.128781	0.747714	-2
GRN	0	0.441652	0.751111	0.301963	0.444323	0	0	0	0.450048	0.296437	0.101586	0.438607	0.38781	0.183811	0.169085	0.747714	0.713755
GSDMD	0	0	0	0	0	0	0.146245	0	0	0	0	0	0	0.0208922	0.424114	0.747714	-2
GSE1	0	0	0	0	0	0	0	0	0	0.0988124	0	0	0	0.0141161	0.424114	0.747714	-2
GSK3A	0.147377	0	0	0	0.148108	0.150191	0.146245	0.143413	0	0.197625	0.304758	0.292405	0.0590969	0.176377	0.0613659	0.747714	-0.996118
GSN	41.7077	37.3932	37.5556	38.8022	34.9534	37.0972	41.8261	39.0084	40.5043	38.9321	40.3296	41.6677	38.0824	39.9093	0.15516	0.747714	-0.0468491
GSN-AS1	0	0	0	0	0	0	0	0	0	0.0988124	0	0	0	0.0141161	0.424114	0.747714	-2
GSPT1	1.62115	1.47217	2.25333	2.11374	0.888646	2.70344	3.94862	1.86437	1.20013	2.17387	1.72696	1.46202	1.66981	2.1542	0.324275	0.747714	-0.253344
GSTM1	4.42131	5.8887	3.45511	3.92552	3.99891	5.40688	5.41107	4.73264	4.80051	4.34774	4.97771	8.04113	4.33791	5.38824	0.14029	0.747714	-0.215981
GSTO1	19.8959	21.641	16.224	14.6452	20.7351	19.9754	16.6719	13.9111	17.8519	19.6637	14.5268	15.9361	18.6282	16.9338	0.300726	0.747714	0.0952918
GSTT1	4.27393	0	3.75556	0.301963	0.59243	3.30421	6.1423	5.30629	7.20076	2.86556	2.64123	5.84809	1.78478	4.75835	0.0238768	0.747714	-0.908915
GSTT2B	0	0	0.751111	0.301963	0.148108	0	0	0	1.05011	1.38337	0.406344	1.02342	0.240236	0.551892	0.3108	0.747714	-0.786882
GTF2F1	0	0	0	0	0	0.150191	0	0	0	0.0988124	0.101586	0	0	0.0500842	0.118456	0.747714	-2
GTF2H4	0	0	0	0	0	0	0	0	0	0	0	0.146202	0	0.020886	0.424114	0.747714	-2
GTF2I	0	0	0	0	0	0	0	0.143413	0	0	0	0.146202	0	0.0413737	0.225779	0.747714	-2
GTF2IRD1	0	0	0.450667	0.301963	0	0	0	0	0	0	0	0	0.150526	0	0.0850862	0.747714	2
GTF3C3	0	0	0	0	0.444323	0	0	0	0	0	0	0	0.0888646	0	0.254981	0.747714	2
GTPBP1	0	0	0	0	0	0	0	0	0	0	0.101586	0	0	0.0145123	0.424114	0.747714	-2
GTPBP10	0	0	0.150222	0.150982	0	0	0	0	0	0	0	0.146202	0.0602408	0.020886	0.342751	0.747714	0.970202
GUCY2D	0.442131	0	0.300445	0	0.148108	0	0	0	0	0	0	0.438607	0.178137	0.0626581	0.2917	0.747714	0.959144
GUK1	0.147377	0	0	0	0	0	0.29249	0.143413	0.150016	0.296437	0.203172	0	0.0294754	0.155075	0.0646857	0.747714	-1.36114
GVINP1	0	0	0	0	0	0	0	0	0.150016	0	0	0	0	0.0214308	0.424114	0.747714	-2
GXYLT2	0	0	0	0.452945	0.444323	0	0	0	0	0.197625	0	0.146202	0.179453	0.0491182	0.216811	0.747714	1.14043
GYS1	19.8959	22.377	24.4862	25.5159	23.9934	18.1731	20.9131	21.3686	18.752	23.6162	21.2315	18.1291	23.2537	20.3119	0.0380512	0.747714	0.13505
GZF1	0	0	0	0	0	0	0	0	0.600064	0	0.203172	0	0	0.114748	0.291135	0.747714	-2
H1-0	2.65278	2.5027	2.55378	2.4157	2.66594	2.70344	3.21739	2.43803	2.40025	2.96437	4.16502	2.77784	2.55818	2.95234	0.185974	0.747714	-0.143056
H1-10	0.147377	0	0.300445	0	0	0	0	0	0.300032	0.395249	0.50793	0.146202	0.0895643	0.192773	0.359855	0.747714	-0.731104
H1-3	6.92671	8.09696	5.408	6.03926	6.07241	8.4107	7.31226	7.60091	6.30067	8.69549	7.72053	6.4329	6.50867	7.49621	0.110027	0.747714	-0.141028
H1-5	0.589508	0.147217	0.150222	0.301963	0.148108	0.300382	0.438735	0.43024	0.450048	0.197625	0.609515	0.438607	0.267404	0.409308	0.154797	0.747714	-0.419393
H2AC20	8.98999	8.24417	11.1164	9.51184	8.59024	9.91262	11.6996	9.03504	9.00095	10.6717	10.1586	8.47973	9.29054	9.85118	0.412129	0.747714	-0.0585784
H2AC21	3.97918	2.94435	5.408	4.22748	2.66594	4.65593	4.67984	4.44581	4.20045	4.94062	3.86026	3.65506	3.84499	4.34828	0.29742	0.747714	-0.122855
H2AC25	8.10573	7.80252	10.0649	8.30398	7.40538	9.76243	10.6759	7.88773	8.70092	10.3753	9.75225	7.89493	8.3365	9.29278	0.166671	0.747714	-0.108487
H2AZ2	6.18983	6.33035	7.66133	6.79417	5.7762	7.65975	8.04348	7.60091	7.80083	7.80618	7.9237	6.72531	6.55038	7.65145	0.00773246	0.747714	-0.155061
H2BC21	8.25311	9.42191	0	0	0	9.91262	11.5534	8.74821	9.15097	10.6717	10.1586	0	3.535	8.59936	0.0726316	0.747714	-0.834713
H2BC26	0	0	9.01334	7.54908	9.18267	0	0	0	0	0	0	8.47973	5.14902	1.21139	0.114866	0.747714	1.23817
H3C1	6.63196	0	7.06045	8.60595	6.51673	6.90879	6.43479	6.88384	0	0	0	7.01771	5.76302	3.89216	0.385626	0.747714	0.387534
HABP2	0	0.147217	0	0	0	0	0	0	0.150016	0.0988124	0	0.438607	0.0294435	0.098205	0.394861	0.747714	-1.07736
HACD1	0.589508	0.736087	1.05156	0.603926	0.296215	1.05134	0.877471	0.86048	0.600064	0.592874	0.711101	1.46202	0.655458	0.879336	0.220844	0.747714	-0.291736
HACD2	0	0	0	0	0	0	0	0	0	0.197625	0.101586	0	0	0.0427444	0.255249	0.747714	-2
HACE1	0.294754	0	0.450667	0.301963	0.444323	0.300382	0.146245	0.286827	0	0	0	0.146202	0.298341	0.125665	0.0851366	0.747714	0.814497
HACL1	0	0	0	0	0	0	0	0	0	0	0	0.146202	0	0.020886	0.424114	0.747714	-2
HADHA	93.1422	98.0468	95.5414	97.2321	89.1608	100.478	92.1344	95.9435	117.162	96.5397	95.9987	96.9321	94.6246	99.3127	0.264442	0.747714	-0.0483459
HAPLN4	0	0	0	0	0	0	0	0	0	0	0.101586	0	0	0.0145123	0.424114	0.747714	-2
HARS1	1.47377	1.47217	1.80267	1.6608	1.33297	1.6521	1.16996	2.1512	1.80019	1.87743	1.4222	1.90063	1.54848	1.71053	0.345087	0.747714	-0.0994516
HBB	57.6244	72.2837	34.4009	26.4218	61.909	29.4375	36.2688	25.9578	47.555	46.8371	59.123	45.7613	50.528	41.5629	0.336778	0.747714	0.194699
HBD	30.2123	38.4237	15.7733	11.3236	33.6204	13.6674	17.9882	11.6165	24.7526	26.1853	29.1552	22.369	25.8707	20.8191	0.360397	0.747714	0.216387
HDAC2	0.736885	0.441652	0.150222	0.301963	0.296215	0.901147	0.584981	0.573653	0.450048	0.592874	0.203172	0.731012	0.385387	0.576698	0.167506	0.747714	-0.3977
HDAC5	0	0	0	0	0	0.150191	0	0.143413	0	0	0	0	0	0.0419435	0.225912	0.747714	-2
HDGF	2.65278	1.91383	1.95289	2.71767	2.51783	3.60459	3.50988	3.44192	3.90041	2.66793	2.64123	2.92405	2.351	3.24143	0.00747276	0.747714	-0.318442
HEATR5A	0	0	0	0	0	0	0	0	0	0	0.101586	0	0	0.0145123	0.424114	0.747714	-2
HEATR9	0	0	0.150222	0	0	0	0	0	0	0	0	0	0.0300445	0	0.254981	0.747714	2
HEBP2	6.48458	6.47757	7.06045	6.34122	6.81295	7.35937	6.28854	6.4536	6.00064	6.32399	4.87612	6.72531	6.63535	6.28965	0.360171	0.747714	0.0534935
HECA	0	0	0.150222	0	0	0	0	0	0	0	0	0	0.0300445	0	0.254981	0.747714	2
HECTD3	0	0	0.150222	0	0	0	0	0	0	0	0	0	0.0300445	0	0.254981	0.747714	2
HECTD4	0	0	0	0	0	0	0	0	0	0	0.203172	0	0	0.0290245	0.424114	0.747714	-2
HELQ	0	0	0	0	0	0	0.146245	0	0	0	0	0	0	0.0208922	0.424114	0.747714	-2
HEPHL1	0	0	0	0	0.296215	0	0	0	0	0	0	0	0.059243	0	0.254981	0.747714	2
HERPUD1	0	0	0	0	0	0	0	0.286827	0	0	0	0	0	0.0409752	0.424114	0.747714	-2
HEXB	2.35803	2.06104	1.20178	1.05687	1.03675	0.750956	1.6087	1.57755	0.450048	0.691687	0.914273	1.31582	1.5429	1.04415	0.138461	0.747714	0.385574
HEY2	0.147377	0	0.450667	0.150982	0	0.150191	0.29249	0	0	0	0	0	0.149805	0.0632402	0.337668	0.747714	0.812643
HGF	0	0	0	0.150982	0	0	0	0	0	0	0	0	0.0301963	0	0.254981	0.747714	2
HHATL	9.43212	11.6302	12.168	9.05889	10.6637	12.3157	12.4308	10.6126	11.2512	11.9563	11.3776	8.91834	10.5906	11.2661	0.385335	0.747714	-0.061811
HHIP	0.147377	0.883304	0.300445	0.603926	0.59243	0.150191	0	0.573653	0	0.296437	0.50793	0.584809	0.505496	0.30186	0.227603	0.747714	0.504452
HHIPL1	0	0	0	0.301963	0	0	0	0	0	0	0	0	0.0603926	0	0.254981	0.747714	2
HID1	0	0	0	0	0.148108	0	0	0	0	0	0	0	0.0296215	0	0.254981	0.747714	2
HIGD2A	0.147377	0.147217	0	0.150982	0.148108	0	0	0	0	0.0988124	0.203172	0	0.118737	0.0431406	0.114186	0.747714	0.933993
HIKESHI	0.147377	0	0.150222	0	0	0	0	0	0	0.0988124	0	0	0.0595198	0.0141161	0.218913	0.747714	1.2332
HINT1	11.0533	12.0718	10.5156	9.20987	9.7751	12.4659	9.50593	11.6165	11.1012	11.7587	10.1586	12.1348	10.5251	11.2488	0.283159	0.747714	-0.0664705
HIP1R	0	0	0	0	0	0	0	0	0	0.197625	0.101586	0	0	0.0427444	0.255249	0.747714	-2
HK1	54.8242	51.8205	50.024	51.7867	49.1717	43.1049	47.5297	52.2024	56.856	46.8371	42.3613	47.3696	51.5254	48.0373	0.182168	0.747714	0.0700694
HLA-A	2.94754	3.386	4.056	2.71767	5.03566	3.90497	5.84981	3.15509	4.20045	3.95249	3.75868	3.65506	3.62857	4.06808	0.416623	0.747714	-0.114207
HLA-B	2.50541	6.18313	3.00445	1.96276	5.33187	5.40688	5.26482	5.59312	5.40057	6.71924	5.48564	3.80126	3.79752	5.38165	0.0718457	0.747714	-0.345156
HLA-C	3.24229	4.56374	4.056	3.77454	3.8508	4.50573	4.97233	4.44581	4.35046	4.24893	3.35233	3.65506	3.89747	4.21867	0.316303	0.747714	-0.0791493
HLA-DPA1	0	0	0	0	0	0	0	0	0	0	0	0.146202	0	0.020886	0.424114	0.747714	-2
HLA-DRA	0.442131	0	0.901334	1.50982	0.148108	0.300382	1.02372	1.14731	0.75008	1.18575	0.914273	1.16962	0.600277	0.927303	0.252538	0.747714	-0.428162
HLA-F	0.442131	1.17774	1.05156	0.603926	1.18486	0.750956	1.75494	1.00389	1.20013	1.08694	1.4222	1.02342	0.892043	1.1775	0.175184	0.747714	-0.275862
HM13	0	0	0	0	0	0	0	0.143413	0	0	0	0	0	0.0204876	0.424114	0.747714	-2
HMCN1	0	0	0	0	0	0	0	0	0	0	0.101586	0	0	0.0145123	0.424114	0.747714	-2
HMCN2	0	0	0	0.150982	0.296215	0	0	0	0	0	0	0.146202	0.0894393	0.020886	0.242587	0.747714	1.24275
HMGA2	0	0	0	0	0	0	0	0	0	0.0988124	0	0	0	0.0141161	0.424114	0.747714	-2
HMGB1	4.42131	3.53322	6.15911	4.68043	3.55458	5.25669	6.28854	4.44581	5.10054	5.33587	5.28247	4.67847	4.46973	5.19834	0.158845	0.747714	-0.150726
HMGB2	0.442131	0.441652	1.65244	0.905889	0.148108	1.80229	2.19368	0.717067	1.20013	1.48219	1.82855	0.877214	0.718045	1.44302	0.0514363	0.747714	-0.67094
HMGN1	0.736885	1.17774	0.600889	0.754908	1.77729	1.50191	2.77866	1.43413	0.900095	0.988124	1.32062	1.31582	1.00954	1.46277	0.20385	0.747714	-0.36664
HMGN2	0	0	0	0	0	0	0	0	0	0.197625	0	0	0	0.0282321	0.424114	0.747714	-2
HMGN3	0.442131	0.147217	0.150222	0.150982	0	0.600765	0.29249	0	0.75008	0.296437	0.203172	0.146202	0.17811	0.327021	0.288597	0.747714	-0.589591
HMGN4	0.147377	0	0	0	0.148108	0.450573	0.146245	0	0	0.296437	0.203172	0.292405	0.0590969	0.198405	0.114802	0.747714	-1.082
HMMR	0.147377	0	0	0	0	0	0	0	0	0	0	0	0.0294754	0	0.254981	0.747714	2
HMX2	0	0	0	0.150982	0	0	0	0	0	0	0	0	0.0301963	0	0.254981	0.747714	2
HNRNPA0	0.884261	0.736087	0.751111	0.754908	0.296215	0.901147	1.46245	1.29072	1.65017	0.494062	0.914273	1.16962	0.684516	1.12606	0.04746	0.747714	-0.487741
HNRNPA1	11.6428	11.0413	10.5156	8.90791	9.7751	14.118	15.502	15.0584	12.1513	12.5492	12.7998	12.5734	10.3765	13.536	0.00146865	0.747714	-0.264253
HNRNPA2B1	15.4746	14.2801	15.3227	11.9275	12.441	13.9678	16.8182	15.6321	17.7019	14.1302	14.8315	13.3044	13.8892	15.198	0.196771	0.747714	-0.0899929
HNRNPA3	5.45295	5.15261	6.76	4.68043	5.33187	7.05898	8.48222	7.31408	7.20076	8.49786	6.80626	7.31012	5.47557	7.52433	0.000669138	0.747714	-0.315195
HNRNPAB	1.62115	1.61939	1.80267	2.26472	1.48108	2.25287	1.75494	2.43803	2.10022	1.97625	2.33648	2.04683	1.7578	2.12937	0.037205	0.747714	-0.191179
HNRNPC	5.89508	4.12209	5.408	3.77454	4.14701	6.30803	8.18973	5.87995	6.75072	6.12637	5.68881	6.5791	4.66934	6.50324	0.00483891	0.747714	-0.328286
HNRNPD	8.25311	9.86357	10.816	10.1158	8.29403	10.964	12.2846	9.17845	12.3013	11.561	9.95542	9.35695	9.46849	10.8002	0.0999017	0.747714	-0.13141
HNRNPDL	2.65278	2.64991	2.704	3.32159	2.81404	3.4544	3.07115	3.29851	3.30035	3.65606	3.86026	3.07025	2.82847	3.38728	0.00805637	0.747714	-0.179806
HNRNPF	3.09491	1.76661	2.55378	2.71767	2.22161	3.15401	3.36364	3.01168	2.25024	3.06318	2.53965	3.07025	2.47092	2.92181	0.108688	0.747714	-0.167222
HNRNPH1	6.18983	5.29983	5.70845	5.88828	4.14701	6.00765	7.01977	6.4536	5.85062	6.4228	5.38405	7.01771	5.44668	6.30803	0.0580148	0.747714	-0.146554
HNRNPH2	3.38967	3.23878	3.60533	3.47257	2.36972	3.30421	3.94862	3.72875	3.7504	4.24893	4.26661	4.82468	3.21522	4.01031	0.019714	0.747714	-0.22008
HNRNPH3	3.68442	1.76661	2.85422	2.11374	1.77729	2.70344	4.09486	3.72875	2.25024	3.162	2.74282	2.77784	2.43926	3.06571	0.16912	0.747714	-0.227594
HNRNPM	7.51622	5.29983	6.60978	5.13337	5.18377	7.96013	8.62846	8.46139	8.25087	9.98005	8.33004	7.16391	5.94859	8.39641	0.00125499	0.747714	-0.341278
HNRNPR	2.94754	2.5027	2.85422	2.71767	1.9254	3.00382	4.09486	2.86827	3.30035	2.56912	2.64123	2.48544	2.5895	2.99473	0.200398	0.747714	-0.145131
HNRNPU	8.54786	7.06644	8.41245	7.39809	7.10916	9.31185	11.1146	9.03504	8.85094	9.09074	11.3776	9.35695	7.7068	9.73397	0.00399887	0.747714	-0.232463
HNRNPUL1	0.294754	0.147217	0.300445	0.150982	0	0.450573	0.731226	0.143413	0.150016	0.197625	0.50793	0.584809	0.178679	0.395085	0.0904939	0.747714	-0.754335
HNRNPUL2-BSCL2	1.17902	0.736087	1.352	0.301963	0.296215	0.600765	1.75494	0.717067	1.65017	0.988124	1.11744	1.46202	0.773056	1.18436	0.162694	0.747714	-0.420254
HOOK1	0	0	0	0	0.444323	0	0	0	0.150016	0	0	0	0.0888646	0.0214308	0.407271	0.747714	1.22278
HOOK2	0	0	0	0	0	0	0	0.143413	0	0	0.101586	0	0	0.0349999	0.234405	0.747714	-2
HOOK3	0	0	0	0	0	0	0	0	0	0.0988124	0	0.292405	0	0.0558881	0.291306	0.747714	-2
HOXB8	0	0	0.300445	0	0	0	0	0	0	0	0	0	0.0600889	0	0.254981	0.747714	2
HOXB9	0	0.147217	0	0	0	0.150191	0	0.143413	0.150016	0.0988124	0	0	0.0294435	0.0774904	0.275952	0.747714	-0.898628
HOXD4	0	0	0	0	0	0	0	0	0.150016	0	0	0	0	0.0214308	0.424114	0.747714	-2
HP1BP3	1.03164	1.17774	1.50222	0.905889	1.18486	1.95249	3.07115	1.29072	1.80019	2.86556	3.25075	1.75443	1.16047	2.28361	0.0102926	0.747714	-0.652215
HPCAL1	0	0	0.600889	0.603926	1.03675	0	0	0	0	0	0	0.877214	0.448314	0.125316	0.178782	0.747714	1.12615
HPS1	1.62115	2.35548	0	0	0	3.15401	2.04743	1.86437	2.55027	2.17387	2.1333	0	0.795325	1.98904	0.0772258	0.747714	-0.857441
HR	0.147377	0	0	0	0	0	0	0	0	0	0	0	0.0294754	0	0.254981	0.747714	2
HRC	47.6027	37.5404	43.264	37.2924	41.9145	35.1447	34.3676	35.1363	40.8043	37.7463	31.2885	36.5506	41.5228	35.8626	0.0216586	0.747714	0.146286
HRG	1.47377	0	0.150222	0.301963	0.444323	0.450573	1.02372	0	0.900095	1.18575	1.72696	0.731012	0.474055	0.859729	0.269151	0.747714	-0.578315
HRH1	0	0	0	0	0.148108	0	0	0	0	0	0	0	0.0296215	0	0.254981	0.747714	2
HS3ST3A1	0	0	0	0	0	0.150191	0	0.143413	0	0	0	0	0	0.0419435	0.225912	0.747714	-2
HSCB	0	0	0	0	0	0.150191	0.29249	0	0	0	0	0	0	0.0632402	0.255332	0.747714	-2
HSD11B1	0	0	0	0	0	0	0.146245	0	0	0	0	0	0	0.0208922	0.424114	0.747714	-2
HSD11B2	0	0	0	0	0	0	0	0	0	0	0.101586	0	0	0.0145123	0.424114	0.747714	-2
HSD17B4	10.3164	14.4273	11.1164	9.51184	14.5145	11.8651	9.35969	12.477	9.60102	9.5848	12.2919	11.2576	11.9773	10.9196	0.345489	0.747714	0.0923904
HSD17B8	3.8318	3.23878	4.80711	3.47257	3.8508	3.15401	2.04743	1.57755	4.20045	3.45843	1.21903	3.94746	3.84021	2.80062	0.103589	0.747714	0.31309
HSDL1	0.294754	0.58887	1.352	1.81178	0.740538	1.35172	2.19368	1.86437	3.45037	4.24893	1.82855	3.94746	0.957588	2.69787	0.0124615	0.747714	-0.952155
HSDL2	36.2547	40.1904	39.8089	38.3493	34.8053	38.2987	33.6364	35.9967	39.0041	34.2879	36.7741	36.2582	37.8817	36.3223	0.233657	0.747714	0.0420301
HSF4	0	0	0	0	0	0	0	0	0	0	0	0.146202	0	0.020886	0.424114	0.747714	-2
HSPA14	0	0.147217	0	0	0	0.300382	0.146245	0.143413	0.150016	0	0	0.292405	0.0294435	0.147494	0.0777598	0.747714	-1.33438
HSPA1L	38.6127	30.1796	0	0	0	31.9907	34.0751	35.4231	31.2033	29.5449	28.2409	0	13.7585	27.2111	0.165288	0.747714	-0.656715
HSPA2	32.865	20.4632	25.8382	24.459	21.7718	21.6275	25.7391	22.0857	21.6023	20.8494	21.2315	22.0766	25.0795	22.1731	0.16508	0.747714	0.123012
HSPA9	59.2455	59.4758	61.7413	61.2985	60.2798	59.3255	59.5218	57.6522	61.3565	63.3387	47.9485	52.4866	60.4082	57.3757	0.247074	0.747714	0.0514927
HSPB2	5.89508	7.80252	8.112	6.19024	5.7762	8.5609	7.60475	7.17067	7.20076	8.10261	7.11101	8.62594	6.75521	7.76809	0.0748277	0.747714	-0.139484
HSPB3	3.97918	3.97487	4.80711	4.68043	2.96215	4.65593	5.70356	5.30629	6.45068	4.94062	4.67295	5.26328	4.08075	5.28476	0.0125246	0.747714	-0.257116
HSPB6	26.97	20.316	21.632	24.761	21.7718	17.1218	18.8656	26.1012	19.6521	17.2922	18.895	16.2285	23.0902	19.1652	0.0539019	0.747714	0.185774
HSPD1	68.825	66.2478	69.1022	67.0358	70.9435	69.3883	67.5652	70.5594	71.8576	75.7891	65.4213	68.4227	68.4309	69.8577	0.410613	0.747714	-0.0206348
HSPE1	13.5587	13.9857	13.3698	12.8334	14.5145	13.9678	12.5771	14.1979	12.4513	13.3397	12.9014	13.4506	13.6524	13.2694	0.341244	0.747714	0.0284541
HTATSF1	0	0	0	0	0	0.300382	0	0.143413	0.75008	0.197625	0	0	0	0.198786	0.134983	0.747714	-2
HTR2B	0.147377	0	0	0	0	0	0	0	0	0	0	0	0.0294754	0	0.254981	0.747714	2
HTRA2	0.147377	0.147217	0.450667	0.150982	0.296215	0.300382	0.146245	0.43024	0.300032	0.592874	0.203172	0.292405	0.238492	0.323621	0.333331	0.747714	-0.302892
HTT	0	0	0	0	0	0.150191	0	0.286827	0	0	0	0.292405	0	0.104203	0.127001	0.747714	-2
HUWE1	3.38967	1.91383	3.00445	1.96276	1.77729	2.70344	2.63241	5.30629	3.00032	2.86556	2.84441	2.92405	2.4096	3.18235	0.15894	0.747714	-0.276381
HYDIN	0.294754	0.441652	0.150222	0.301963	0.148108	0.150191	0.29249	0.286827	0.300032	0.197625	0.101586	0.146202	0.26734	0.210708	0.357711	0.747714	0.236931
HYI	0	0	0	0	0	0	0	0	0.150016	0	0	0	0	0.0214308	0.424114	0.747714	-2
IBA57	2.21065	3.386	3.75556	4.22748	2.51783	3.75478	3.80237	3.01168	4.35046	5.43468	4.06344	3.36265	3.2195	3.96858	0.143695	0.747714	-0.208422
ICA1L	0.294754	0	0	0	0	0	0	0	0	0	0	0	0.0589508	0	0.254981	0.747714	2
ICAM1	0	0	0	0	0	0.300382	0.29249	0	0.150016	0	0.101586	0	0	0.120639	0.0740868	0.747714	-2
ICAM2	0	0	0	0	0	0	0	0	0.300032	0	0	0	0	0.0428617	0.424114	0.747714	-2
IDI1	0	0	0	0	0	0.450573	0.29249	0.143413	0	0	0	0	0	0.12664	0.15424	0.747714	-2
IER3IP1	0	0.147217	0	0	0	0	0	0	0	0	0	0	0.0294435	0	0.254981	0.747714	2
IFFO1	1.03164	1.32496	1.95289	1.50982	1.33297	1.50191	0.877471	0.717067	1.05011	1.28456	0.609515	0.877214	1.43045	0.988264	0.0424871	0.747714	0.365639
IFI30	0	0	0.150222	0	0	0.300382	0.146245	0.286827	0	0	0.101586	0	0.0300445	0.119291	0.198767	0.747714	-1.19525
IFI35	0	0	0.300445	0	0.148108	0	0	0	0	0	0	0	0.0897104	0	0.10105	0.747714	2
IFIH1	0	0	0	0	0	0	0.146245	0	0	0	0	0	0	0.0208922	0.424114	0.747714	-2
IFIT1	0	0	0	0	0	0	0	0	0	0.0988124	0	0	0	0.0141161	0.424114	0.747714	-2
IFIT2	0.884261	0.736087	1.05156	0.905889	0.888646	0.901147	0.877471	0.717067	0.900095	0.889311	0.609515	0.877214	0.893288	0.824546	0.325934	0.747714	0.0800334
IFIT3	0	0	0	0	0	0	0	0	0	0.197625	0	0	0	0.0282321	0.424114	0.747714	-2
IFITM2	0.589508	0.736087	0.751111	0.905889	0.740538	0.901147	0.731226	0.717067	0.75008	0.889311	0.812687	0.877214	0.744627	0.811247	0.252409	0.747714	-0.0856377
IFT140	0	0	0	0	0.148108	0	0	0	0	0	0	0	0.0296215	0	0.254981	0.747714	2
IFT74	0	0	0	0	0	0	0	0	0	0	0.101586	0.146202	0	0.0353983	0.235362	0.747714	-2
IGF2BP2	0	0	0	0	0	0	0	0	0.150016	0.0988124	0.101586	0	0	0.0500592	0.118391	0.747714	-2
IGFALS	0	0	0	0	0	0	0.146245	0	0	0	0	0	0	0.0208922	0.424114	0.747714	-2
IGFBP2	0	0	0	0	0	0	0	0.43024	0	0	0	0	0	0.0614629	0.424114	0.747714	-2
IGFBP5	0	0.147217	0	0	0	0	0	0	0	0	0	0	0.0294435	0	0.254981	0.747714	2
IGFBP6	0	0	0	0	0	0	0.146245	0	0	0	0	0	0	0.0208922	0.424114	0.747714	-2
IGFBP7	0	0	0	0	0	0.150191	0	0	0	0	0	0	0	0.0214559	0.424114	0.747714	-2
IGHA1	11.0533	8.09696	10.2151	8.60595	10.5156	6.90879	5.99605	19.6476	12.6013	13.7349	17.9807	23.5386	9.69738	14.344	0.151257	0.747714	-0.386551
IGHG1	31.8334	36.0683	28.5422	28.9884	31.3988	36.0459	34.0751	40.586	33.6036	36.9558	44.901	38.7436	31.3662	37.8444	0.0119415	0.747714	-0.187202
IGHM	0.147377	3.53322	0	0.301963	1.62918	7.50956	3.21739	0.143413	0	1.581	7.51736	5.26328	1.12235	3.60457	0.143914	0.747714	-1.05025
IGHV1-2	0.294754	0.441652	0.450667	0.301963	0.148108	0.600765	0.584981	0.573653	0	0.592874	0.914273	0.877214	0.327429	0.591966	0.0944924	0.747714	-0.575459
IGHV1-69	1.17902	1.03052	0.300445	0.150982	0.59243	0.901147	0.731226	0.717067	1.35014	1.38337	1.4222	1.75443	0.650679	1.17994	0.0561351	0.747714	-0.578233
IGHV1OR15-1	0	0	0	0	0	0	0	0	0	0	0.50793	0	0	0.0725614	0.424114	0.747714	-2
IGHV3-30	0.736885	1.17774	0.300445	1.20785	1.33297	1.20153	2.33992	1.43413	0.900095	0.889311	2.33648	2.77784	0.951178	1.69704	0.0814915	0.747714	-0.563296
IGHV3-35	0	0	0	0	0	0	0.29249	0	0	0	0.101586	0	0	0.0562966	0.288873	0.747714	-2
IGHV3-43D	0	0	0	0	0	0	0.584981	0.143413	0	0.0988124	1.21903	0	0	0.29232	0.189972	0.747714	-2
IGHV3-49	0	0	0	0	0	0.150191	0.29249	0.143413	0	0	0	0	0	0.0837278	0.140086	0.747714	-2
IGHV3-7	0.736885	1.17774	0.901334	0.754908	1.03675	0.901147	2.19368	1.00389	0.300032	1.581	2.74282	2.63164	0.921524	1.62203	0.134404	0.747714	-0.550809
IGHV3-72	1.03164	1.17774	1.352	0.905889	1.03675	1.20153	1.6087	0.86048	1.05011	1.28456	2.53965	1.90063	1.1008	1.49224	0.17676	0.747714	-0.30191
IGHV3-74	1.32639	1.76661	0.751111	1.20785	1.77729	1.50191	3.21739	1.43413	0.300032	2.56912	2.64123	3.36265	1.36585	2.14664	0.169633	0.747714	-0.444578
IGHV4-34	0	0	0.150222	0	0	0	0	0	0	0.0988124	0.711101	0.584809	0.0300445	0.199246	0.26452	0.747714	-1.47587
IGHV5-10-1	0	0	0	0	0	0.150191	0.146245	0	0	0	0	0.146202	0	0.0632341	0.107585	0.747714	-2
IGHV5-51	0	0	0	0	0	0	0	0	0	0.0988124	0.203172	0	0	0.0431406	0.259674	0.747714	-2
IGHV6-1	0.442131	0.294435	1.05156	0	0	0.901147	1.02372	0.86048	0.75008	0.395249	1.52379	0	0.357624	0.779209	0.150631	0.747714	-0.741682
IGKC	22.8434	25.4686	19.5289	19.3256	21.6237	20.5762	24.4229	25.9578	19.6521	28.458	27.6314	27.6322	21.7581	24.9044	0.121787	0.747714	-0.134854
IGKV1-5	0.736885	1.03052	0.901334	0.150982	1.48108	1.20153	1.6087	1.14731	0.300032	0.790499	1.4222	1.31582	0.860159	1.1123	0.368522	0.747714	-0.255659
IGKV1-8	0	0	0	0	0	0.150191	0	0	0	0	0	0	0	0.0214559	0.424114	0.747714	-2
IGKV1D-33	0	0	0	0	0.148108	0	0	0.143413	0.150016	0	0.50793	0.146202	0.0296215	0.135366	0.242882	0.747714	-1.28185
IGKV3-20	0.884261	1.03052	0.300445	0.301963	0.888646	0.901147	1.46245	1.43413	0.300032	1.28456	1.93013	1.75443	0.681167	1.29527	0.0537129	0.747714	-0.621423
IGKV3D-11	0	0	0	0	0	0	0	0	0	0.0988124	0.101586	0	0	0.0286283	0.225809	0.747714	-2
IGKV4-1	0	0	0	0	0	0.300382	0.29249	0	0	0.197625	0.101586	0.584809	0	0.210985	0.0478546	0.747714	-2
IGKV6D-41	0	0	0	0	0	0	0	0	0	0	0	0.146202	0	0.020886	0.424114	0.747714	-2
IGLC2	8.84261	13.1023	8.112	9.66282	9.47889	10.5134	14.6245	13.194	9.15097	12.3515	15.6442	18.4215	9.83973	13.4143	0.0487404	0.747714	-0.307437
IGLL5	5.01081	7.94974	5.408	4.98239	5.33187	5.55707	6.87352	8.74821	5.25056	8.20143	10.057	11.2576	5.73656	7.9922	0.0714299	0.747714	-0.3286
IGLV2-14	0	0	0	0	0	0	0	0	0	0	0.203172	0	0	0.0290245	0.424114	0.747714	-2
IGLV3-1	0.736885	0	0	0	0	1.05134	1.16996	1.14731	0	0	0	0	0.147377	0.481229	0.289962	0.747714	-1.0622
IGLV3-19	0	0	0	0	0	0	0	0	0	0	0.203172	0	0	0.0290245	0.424114	0.747714	-2
IGLV3-21	0.147377	0	0.450667	0.452945	0.444323	0.300382	0	0.43024	0.300032	0.691687	0.711101	0.877214	0.299062	0.472951	0.298522	0.747714	-0.450481
IGLV3-27	0.589508	0.883304	0.751111	0.452945	0.148108	0.600765	1.31621	0.86048	0.450048	1.48219	2.03172	1.16962	0.564995	1.13015	0.0620226	0.747714	-0.666789
IGLV5-39	0.147377	0	0	0	0	0	0	0	0	0	0	0	0.0294754	0	0.254981	0.747714	2
IGLV8-61	0	0.147217	0.150222	0	0.148108	0.300382	0.731226	0	0	0	0.203172	0.146202	0.0891095	0.197283	0.399967	0.747714	-0.755422
IGSF10	0	0	0	0	0	0	0	0	0.150016	0	0.101586	0	0	0.0359431	0.236709	0.747714	-2
IGSF8	0	0	0	0	0	0	0	0	0	0	0	0.146202	0	0.020886	0.424114	0.747714	-2
IKBIP	0.147377	0	0	0	0	0	0	0	0	0	0	0	0.0294754	0	0.254981	0.747714	2
IKBKG	0	0	0	0	0	0	0.146245	0	0	0	0.101586	0.146202	0	0.0562905	0.114434	0.747714	-2
IL12RB1	0	0	0	0	0	0	0	0	0.300032	0.0988124	0	0	0	0.0569777	0.293589	0.747714	-2
IL12RB2	0	0	0	0	0	0	0	0	0	0	0.101586	0	0	0.0145123	0.424114	0.747714	-2
IL17REL	0	0	0	0.150982	0	0	0	0	0	0	0	0	0.0301963	0	0.254981	0.747714	2
IL4I1	0	0	0	0	0	0	0	0	0	0.0988124	0	0	0	0.0141161	0.424114	0.747714	-2
ILDR2	0	0	0	0	0	0.150191	0	0.286827	0	0	0	0.146202	0	0.0833172	0.137346	0.747714	-2
ILF2	2.80016	2.79713	1.95289	1.35883	2.22161	3.60459	3.80237	3.15509	3.15033	4.74299	3.55551	3.50886	2.22613	3.64568	0.00164064	0.747714	-0.483515
ILF3	3.68442	2.94435	4.50667	3.01963	2.36972	4.05516	4.97233	3.44192	4.95052	5.43468	4.26661	3.36265	3.30496	4.35484	0.0502365	0.747714	-0.274128
IMMT	72.5094	74.9337	72.2569	68.5456	69.7587	67.2856	69.6127	65.5399	67.9572	68.0817	67.5546	68.4227	71.6009	67.7792	0.00550035	0.747714	0.0548378
IMPA1	7.81098	7.6553	7.21067	7.24711	7.8497	7.96013	5.99605	6.31019	5.85062	8.10261	7.11101	5.70189	7.55475	6.71893	0.106178	0.747714	0.117114
IMPACT	0	0	0.150222	0	0	0.600765	0.146245	0	0	0.296437	0.609515	0	0.0300445	0.236137	0.135325	0.747714	-1.54851
IMPDH	1.32639	0.883304	1.80267	0.905889	1.33297	2.10268	2.77866	2.29461	1.20013	1.581	1.4222	2.48544	1.25024	1.98067	0.0360561	0.747714	-0.45215
IMPG1	0	0	0	0	0	0	0	0	0.150016	0	0.101586	0	0	0.0359431	0.236709	0.747714	-2
INCENP	0	0	0	0	0.148108	0	0	0	0	0	0	0	0.0296215	0	0.254981	0.747714	2
ING4	0.442131	0.58887	0.300445	0.301963	0	0.150191	0.438735	0.573653	0.900095	0.592874	0.203172	0.438607	0.326682	0.471047	0.328627	0.747714	-0.361941
INIP	0	0	0	0	0	0	0	0	0	0	0.101586	0	0	0.0145123	0.424114	0.747714	-2
INO80B-WBP1	0	0	0	0	0	0	0	0	0	0.0988124	0	0	0	0.0141161	0.424114	0.747714	-2
INPP1	0	0.294435	0	0	0.148108	0	0	0	0.150016	0	0	0	0.0885085	0.0214308	0.251903	0.747714	1.22027
INPP4B	2.65278	1.91383	1.50222	2.56669	1.62918	2.85363	3.21739	2.72485	2.25024	3.26081	1.93013	2.04683	2.05294	2.61198	0.106633	0.747714	-0.23968
INPP5A	0.147377	0	0.300445	0	0	0.300382	0.29249	0	0.450048	0.197625	0.304758	0.292405	0.0895643	0.26253	0.0551031	0.747714	-0.982496
INPPL1	0	0	0	0	0	0	0	0.286827	0	0	0	0	0	0.0409752	0.424114	0.747714	-2
INSR	0	0	0	0	0	0	0	0	0.150016	0.0988124	0	0	0	0.0355469	0.238241	0.747714	-2
INSYN2B	0.147377	0	0	0	0	0.150191	0	0.143413	0	0	0.203172	0	0.0294754	0.070968	0.40532	0.747714	-0.82619
INTS14	0	0	0	0	0	0	0	0	0.300032	0.0988124	0.304758	0	0	0.100515	0.151107	0.747714	-2
INTS8	0	0	0	0	0	0.150191	0	0	0	0	0	0	0	0.0214559	0.424114	0.747714	-2
INVS	1.17902	0.736087	0.901334	0.754908	1.33297	1.20153	1.16996	1.29072	0.900095	1.18575	0.812687	1.16962	0.980862	1.10434	0.352024	0.747714	-0.11843
IPO11	0.294754	0	0	0	0	0.150191	0.29249	0.286827	0.150016	0.494062	0.203172	0	0.0589508	0.225251	0.0800308	0.747714	-1.1703
IPO7	1.32639	0.58887	0.751111	0.754908	0.740538	0.450573	1.75494	1.72096	0.75008	0.691687	0.812687	1.31582	0.832364	1.07096	0.380543	0.747714	-0.250719
IPO8	0.147377	0.294435	0	0.150982	0.296215	0.150191	0.146245	0.143413	0	0.197625	0	0	0.177802	0.0910678	0.181527	0.747714	0.645175
IPO9	0	0	0	0	0	0	0	0	0	0.0988124	0	0	0	0.0141161	0.424114	0.747714	-2
IQGAP1	4.86344	4.12209	3.75556	4.22748	4.44323	4.35554	7.01977	4.3024	4.05043	5.82993	8.02529	5.55569	4.28236	5.59129	0.0906673	0.747714	-0.265137
IQGAP3	0.442131	0	0.300445	0.301963	0.444323	0.600765	0.438735	0.43024	0.300032	0.395249	0.203172	0.292405	0.297772	0.380085	0.377071	0.747714	-0.242863
IRAG1	0	0	0.150222	0	0.148108	0	0	0	0	0	0	0.146202	0.059666	0.020886	0.34691	0.747714	0.962854
IRAK4	0	0	0.150222	0	0	0	0	0	0	0	0	0	0.0300445	0	0.254981	0.747714	2
IREB2	0	0.294435	0	0	0	0	0	0	0	0	0	0	0.058887	0	0.254981	0.747714	2
IRF2BPL	0	0	0	0	0	0	0.146245	0	0	0	0	0	0	0.0208922	0.424114	0.747714	-2
IRS2	0	0	0	0	0	0	0	0	0	0	0	0.146202	0	0.020886	0.424114	0.747714	-2
IRX5	0	0	0	0	0	0	0	0	0	0	0	0.146202	0	0.020886	0.424114	0.747714	-2
ISCA2	0.442131	1.17774	0.901334	0.754908	0.888646	0.300382	0.584981	0.717067	0.75008	0.296437	0.406344	0.584809	0.832951	0.520014	0.0374593	0.747714	0.462594
ISM2	0	0	0	0	0.148108	0	0	0	0	0	0	0	0.0296215	0	0.254981	0.747714	2
ITGA1	0.736885	0.441652	0.751111	0.603926	0	1.35172	0.731226	1.14731	1.35014	0.790499	1.32062	1.02342	0.506715	1.10213	0.00484349	0.747714	-0.740179
ITGA11	0	0	0	0	0	0.300382	0	0	0	0.296437	0.101586	0	0	0.0997722	0.148957	0.747714	-2
ITGA5	0.589508	0.58887	0.450667	0.452945	0.59243	0.901147	0.584981	0.573653	0.300032	0.691687	0.711101	1.16962	0.534884	0.704603	0.212291	0.747714	-0.273854
ITGA6	1.17902	1.17774	1.20178	1.6608	0.59243	0.901147	3.50988	1.43413	2.55027	0.988124	1.52379	1.16962	1.16235	1.72528	0.246425	0.747714	-0.389889
ITGA8	0	0	0	0	0	0	0	0	0	0.0988124	0.101586	0	0	0.0286283	0.225809	0.747714	-2
ITGAL	0	0	0	0	0	0	0	0	0	0	0.101586	0	0	0.0145123	0.424114	0.747714	-2
ITGB1	13.8534	12.9551	15.6231	15.8531	13.774	16.8214	17.8419	16.3491	16.6518	14.9207	15.4411	17.5443	14.4117	16.51	0.0105445	0.747714	-0.135715
ITGB1BP2	0.884261	1.32496	1.20178	0.905889	1.62918	0.901147	0.584981	1.57755	0.75008	0.494062	0.609515	0.877214	1.18921	0.827792	0.102497	0.747714	0.358374
ITGB2	0.884261	0.441652	0	0.301963	0.148108	0.150191	0.146245	0	0.150016	0.0988124	0.304758	0	0.355197	0.121432	0.112095	0.747714	0.980911
ITGB4	0	0	0	0	0	0	0	0	0	0.197625	0	0	0	0.0282321	0.424114	0.747714	-2
ITIH2	9.43212	5.44704	4.95733	8.30398	6.22052	12.1655	12.2846	8.46139	7.95084	8.10261	11.0729	7.74872	6.8722	9.68379	0.0378745	0.747714	-0.339646
ITM2A	0	0	0.150222	0	0	0	0	0	0	0	0	0	0.0300445	0	0.254981	0.747714	2
ITM2B	0.442131	0.441652	0.751111	0.452945	0.444323	0.600765	0.584981	0.286827	0.150016	0.197625	0.101586	0.584809	0.506432	0.358087	0.220961	0.747714	0.343186
ITPR2	0	0	0	0	0	0	0.146245	0	0	0	0	0	0	0.0208922	0.424114	0.747714	-2
ITSN1	0	0	0	0	0	0	0	0	0.150016	0	0	0	0	0.0214308	0.424114	0.747714	-2
IWS1	0	0	0	0	0	0	0	0	0	0	0.101586	0	0	0.0145123	0.424114	0.747714	-2
JAG2	0	0	0	0	0	0	0	0.143413	0	0	0	0	0	0.0204876	0.424114	0.747714	-2
JAKMIP2	0.147377	0	0	0	0	0	0	0	0	0	0	0	0.0294754	0	0.254981	0.747714	2
JAM3	0.589508	0.883304	0.901334	0.754908	1.03675	0.600765	0.29249	0.573653	0.300032	1.08694	0.711101	0.877214	0.833161	0.634599	0.202199	0.747714	0.270565
JARID2	1.03164	1.17774	1.65244	1.20785	1.03675	0.750956	1.31621	0.717067	1.20013	1.28456	0.609515	1.16962	1.22129	1.00686	0.225058	0.747714	0.192466
JCAD	0	0	0	0	0	0	0.146245	0	0	0	0	0	0	0.0208922	0.424114	0.747714	-2
JCHAIN	0.147377	0.58887	0.150222	0.150982	0.296215	0.600765	0.438735	0.717067	0	0.691687	1.01586	0.731012	0.266733	0.599303	0.0639636	0.747714	-0.768028
JMJD1C	0	0	0	0	0	0	0	0	0	0	0	0.146202	0	0.020886	0.424114	0.747714	-2
JMJD6	0	0	0	0	0	0	0	0	0.150016	0	0	0	0	0.0214308	0.424114	0.747714	-2
JMY	0	0	0	0	0	0	0	0	0	0.0988124	0	0	0	0.0141161	0.424114	0.747714	-2
JPH2	5.60032	6.33035	3.90578	6.03926	5.03566	6.7586	7.01977	5.73653	4.65049	5.92874	6.09515	7.31012	5.38227	6.2142	0.156367	0.747714	-0.143479
JPT2	0	0	0	0	0	0	0	0	0	0	0	0.146202	0	0.020886	0.424114	0.747714	-2
JUP	42.5919	45.0485	44.616	43.1807	50.2085	45.9585	45.921	47.183	48.0051	46.5406	44.901	45.0303	45.1291	46.2199	0.394484	0.747714	-0.0238818
KANK2	1.62115	2.94435	2.10311	2.11374	2.36972	7.96013	4.5336	2.1512	4.95052	2.76675	2.53965	1.90063	2.23041	3.82893	0.140454	0.747714	-0.527619
KAT2B	0	0	0	0	0	0	0.146245	0	0	0	0	0	0	0.0208922	0.424114	0.747714	-2
KATNAL2	0	0	0.300445	0.603926	0.888646	0	0	0	0	0	0	0.438607	0.358603	0.0626581	0.0979006	0.747714	1.40504
KAZN	0	0	0	0	0	0.300382	0	0.143413	0	0	0	0	0	0.0633994	0.261189	0.747714	-2
KBTBD11	0.294754	0.294435	0.300445	0.452945	0	0	0.29249	0.143413	0	0.0988124	0.203172	0	0.268516	0.105413	0.0695444	0.747714	0.872376
KBTBD6	0	0	0	0	0	0	0	0	0	0	0.101586	0	0	0.0145123	0.424114	0.747714	-2
KCMF1	0	0	0	0	0	0.300382	0	0	0	0.0988124	0	0	0	0.0570278	0.293692	0.747714	-2
KCNMA1	0	0	0	0	0	0	0	0	0	0	0	0.146202	0	0.020886	0.424114	0.747714	-2
KCNQ5	0	0.147217	0	0.150982	0.148108	0	0	0	0.150016	0.0988124	0	0	0.0892613	0.0355469	0.223606	0.747714	0.860751
KCP	0	0	0	0.150982	0	0	0	0	0	0	0	0	0.0301963	0	0.254981	0.747714	2
KCTD10	0	0	0	0	0	0.300382	0	0.143413	0	0	0	0	0	0.0633994	0.261189	0.747714	-2
KCTD12	1.32639	0.883304	0.450667	2.4157	0.888646	1.05134	1.6087	0.86048	2.25024	0.691687	2.74282	1.90063	1.19294	1.58656	0.395905	0.747714	-0.283226
KCTD7	0	0	0	0	0	0	0	0	0	0	0.101586	0	0	0.0145123	0.424114	0.747714	-2
KDM2B	0	0.441652	0.450667	0.603926	0.148108	0	0	0	0	0.691687	0.203172	0.292405	0.328871	0.169609	0.310375	0.747714	0.638989
KDM4B	0	0	0	0	0	0	0.146245	0	0	0	0	0	0	0.0208922	0.424114	0.747714	-2
KDM6A	0	0	0	0	0	0	0.438735	0	0	0	0	0	0	0.0626765	0.424114	0.747714	-2
KDM7A	0	0	0.150222	0.150982	0	0.300382	0.29249	0.143413	0.150016	0.0988124	0.101586	0	0.0602408	0.155243	0.131297	0.747714	-0.881757
KDSR	0	0.294435	0.150222	0.150982	0.296215	0.300382	0.29249	0.43024	0.300032	0.592874	0.203172	0.584809	0.178371	0.386286	0.031498	0.747714	-0.73643
KIAA0232	0	0	0	0	0	0	0	0	0	0	0.101586	0	0	0.0145123	0.424114	0.747714	-2
KIAA0319L	0	0	0	0	0	0	0	0	0	0	0	0.146202	0	0.020886	0.424114	0.747714	-2
KIAA0825	0.147377	0	0	0	0	0.600765	0.146245	0.143413	0	0	0	0	0.0294754	0.127203	0.363257	0.747714	-1.24749
KIAA1143	0	0	0	0	0.148108	0.150191	0	0.143413	0	0.0988124	0.101586	0	0.0296215	0.0705718	0.326236	0.747714	-0.817426
KIAA1328	0	0	0	0	0	0	0	0	0.150016	0	0	0	0	0.0214308	0.424114	0.747714	-2
KIAA2026	0	0	0	0	0.740538	0	0	0	0	0	0	0	0.148108	0	0.254981	0.747714	2
KIF16B	0	0	0	0	0	0	0	0	0	0.0988124	0	0	0	0.0141161	0.424114	0.747714	-2
KIF19	0	0	0.150222	0	0	0	0	0	0	0	0	0	0.0300445	0	0.254981	0.747714	2
KIF1A	0.147377	0.147217	0	0.150982	0.444323	0.150191	0.438735	0.43024	0.150016	0.395249	0.304758	0.438607	0.17798	0.329685	0.103016	0.747714	-0.59766
KIF20B	0.294754	0.441652	0.751111	0.754908	0.888646	0.450573	0.877471	0.43024	0.75008	0.296437	0.304758	0.292405	0.626214	0.485995	0.342939	0.747714	0.252146
KIF21B	0	0	0	0	0	0.150191	0	0	0	0	0	0	0	0.0214559	0.424114	0.747714	-2
KIF26A	0	0	0	0	0	0	0	0	0	0	0	0.146202	0	0.020886	0.424114	0.747714	-2
KIF3C	0	0	0	0	0	0	0.146245	0	0	0	0	0	0	0.0208922	0.424114	0.747714	-2
KIF4B	0	0	0	0	0	0.150191	0	0	0	0	0	0	0	0.0214559	0.424114	0.747714	-2
KIF5A	0	0	3.45511	4.83141	3.25837	0	0	0	0	0	0	3.80126	2.30898	0.543037	0.120762	0.747714	1.23838
KIF6	0	0	0	0	0	0	0	0	0.150016	0.0988124	0	0	0	0.0355469	0.238241	0.747714	-2
KIFAP3	0	0	0	0.150982	0.148108	0	0	0	0	0	0	0.146202	0.0598178	0.020886	0.345814	0.747714	0.964806
KIFBP	0.442131	0.294435	0.150222	0	0	0.750956	0.29249	0.86048	0.300032	0.494062	0.711101	0	0.177358	0.487017	0.0764791	0.747714	-0.932184
KLHL10	0	0	0	0	0	0	0	0	0	0.0988124	0	0	0	0.0141161	0.424114	0.747714	-2
KLHL2	0	0.147217	0	0	0	0.300382	0	0.143413	0	0.197625	0.101586	0	0.0294435	0.106144	0.216615	0.747714	-1.13138
KLHL26	0	0	0	0	0.148108	0	0	0	0	0	0	0	0.0296215	0	0.254981	0.747714	2
KLHL3	0	0	0	0	1.33297	0	0	0	0	0	0	0	0.266594	0	0.254981	0.747714	2
KLHL33	0.147377	0	0	0	0	0	0	0	0	0	0	0	0.0294754	0	0.254981	0.747714	2
KLHL38	0	0	0	0	0	0	0	0.143413	0	0	0	0	0	0.0204876	0.424114	0.747714	-2
KLHL6	0	0	0	0	0	0	0.146245	0	0	0	0	0	0	0.0208922	0.424114	0.747714	-2
KLHL7	0.147377	0.441652	0.300445	0	0.444323	0	0.146245	0	0	0.0988124	0.203172	0.146202	0.266759	0.0849188	0.0488989	0.747714	1.03413
KLK9	0	0.147217	0	0	0	0	0	0	0	0	0	0	0.0294435	0	0.254981	0.747714	2
KLRC4-KLRK1	0	0.147217	0	0	0	0	0	0	0	0	0	0	0.0294435	0	0.254981	0.747714	2
KMT2A	0.589508	0	0	0	0	0.750956	0.877471	0.717067	0	0	0	0	0.117902	0.33507	0.33489	0.747714	-0.958863
KMT2B	0.147377	0	0.150222	0.150982	0	0	0	0	0	0	0	0	0.0897161	0	0.0143459	0.747714	2
KMT2D	0	0	0.150222	0	0	0	0	0	0	0	0	0	0.0300445	0	0.254981	0.747714	2
KMT5A	0.589508	1.03052	0.300445	0.150982	0.740538	0.300382	0.29249	0.717067	0.300032	0.296437	0.304758	0.731012	0.562399	0.420311	0.395772	0.747714	0.289175
KNTC1	0.589508	0.58887	0.450667	0.301963	0.444323	0.300382	0.29249	0.286827	0.450048	0.494062	0.304758	0.146202	0.475066	0.324967	0.0535234	0.747714	0.375232
KPLCE	0	0	0	0	0	0	0.29249	0	0	0	0.203172	0	0	0.0708089	0.235376	0.747714	-2
KPNA1	0	0.147217	1.05156	0.301963	0.59243	0	0	0	0.150016	0.0988124	0.50793	0.584809	0.418633	0.191652	0.263073	0.747714	0.743851
KPNA2	0	0	0	0	0	0	0	0.143413	0	0	0	0.146202	0	0.0413737	0.225779	0.747714	-2
KPNA4	6.18983	4.71096	4.65689	5.88828	3.99891	6.7586	5.84981	6.59701	5.55059	5.43468	4.16502	5.84809	5.08897	5.7434	0.233659	0.747714	-0.120828
KPNA6	0.589508	0.147217	0.751111	0.452945	0.740538	0.600765	0.146245	0.43024	0.150016	0	0.304758	0.438607	0.536264	0.295804	0.0995153	0.747714	0.57798
KPRP	0	0	0	0	0	0	0.146245	0	0.150016	0	0.50793	0	0	0.114884	0.205064	0.747714	-2
KRT1	61.1614	60.5064	73.6089	59.9397	58.6506	68.7875	79.5574	65.9701	60.3064	59.6827	70.1959	61.9898	62.7734	66.6414	0.345339	0.747714	-0.0597768
KRT10	47.7501	54.4704	58.5867	47.5592	47.2463	56.3217	63.6166	50.4815	55.3559	50.6907	56.177	50.0012	51.1225	54.6635	0.251356	0.747714	-0.0669459
KRT15	0	6.18313	0	0	0	0	0	0	6.00064	5.43468	9.85383	0	1.23663	3.04131	0.410007	0.747714	-0.843716
KRT18	0	0	1.352	1.20785	2.51783	0	0	0	0	0	0	1.60823	1.01554	0.229747	0.131801	0.747714	1.26203
KRT27	1.62115	0	0	0	0	2.10268	3.07115	1.43413	0	0	0	0	0.324229	0.943994	0.35235	0.747714	-0.977375
KRT31	3.38967	1.03052	1.05156	1.20785	54.2074	1.05134	1.16996	1.43413	8.40089	1.08694	1.52379	1.46202	12.1774	2.30415	0.287797	0.747714	1.36356
KRT32	0	0	1.05156	1.20785	12.1448	0	0	0	0	0	0	0.877214	2.88085	0.125316	0.184914	0.747714	1.83325
KRT33A	0	0	0	0	0	0	0	0	6.90073	0	0.304758	0	0	1.02936	0.401714	0.747714	-2
KRT33B	0	0	1.05156	1.20785	31.9912	0	0	0	0	0	0	0.877214	6.85013	0.125316	0.225925	0.747714	1.92814
KRT34	2.65278	0	0	0.452945	81.9035	0	0	0.43024	8.40089	0	0.406344	0	17.0018	1.31964	0.272916	0.747714	1.71189
KRT35	0	0	1.05156	0.905889	26.9556	0	0	0	0	0	0	1.02342	5.78261	0.146202	0.228171	0.747714	1.90136
KRT36	2.06328	0	1.05156	1.20785	17.3286	1.05134	1.16996	1.00389	0	0	0	0.877214	4.33025	0.586058	0.198123	0.747714	1.52317
KRT37	0	0	1.05156	0.905889	11.4043	0	0	0	0	0	0	0.877214	2.67235	0.125316	0.192604	0.747714	1.82083
KRT39	0	0	0	0	1.9254	0	0	0	0	0	0	0	0.38508	0	0.254981	0.747714	2
KRT40	0	0	0	0.301963	9.7751	0	0	0	0	0	0	0	2.01541	0	0.23835	0.747714	2
KRT6C	0	17.6661	0	0	0	0	0	0	16.9518	15.5135	34.6408	0	3.53322	9.58659	0.391842	0.747714	-0.922784
KRT7	0	0	8.26222	6.19024	10.2194	0	0	0	0	0	0	6.72531	4.93438	0.960758	0.0871298	0.747714	1.3481
KRT71	1.32639	0	0	0	0	1.6521	3.07115	1.72096	0	0	0	0	0.265278	0.920601	0.302482	0.747714	-1.10521
KRT72	0	0	0	0	0	0.300382	0.584981	0.143413	0	0	0	0	0	0.146968	0.179111	0.747714	-2
KRT73	0	0	4.95733	2.56669	5.9243	0	0	0	0	0	0	3.07025	2.68966	0.438607	0.0774297	0.747714	1.43917
KRT74	0	2.35548	0	0	0	0	0	0	2.10022	2.17387	3.96185	0	0.471096	1.17656	0.409412	0.747714	-0.856327
KRT75	6.77934	6.47757	11.5671	6.79417	23.401	7.96013	10.0909	7.45749	6.90073	5.73112	11.6824	7.31012	11.0038	8.16184	0.340267	0.747714	0.296571
KRT76	0	0	12.6187	9.36085	11.4043	0	0	0	0	0	0	9.50315	6.67676	1.35759	0.088303	0.747714	1.32411
KRT8	10.0216	10.158	0	0	0	12.6161	14.0395	10.1823	9.75103	10.1777	11.4792	0	4.03593	9.74941	0.0781112	0.747714	-0.828922
KRT80	3.8318	2.94435	0	0	0	4.65593	4.09486	3.44192	3.7504	3.45843	2.84441	0	1.35523	3.17799	0.0918591	0.747714	-0.80418
KRT82	0.736885	0	0	0	23.1048	0	0	0	0	0	0	0	4.76833	0	0.237828	0.747714	2
KRT83	7.07409	1.32496	0.751111	1.20785	69.9068	1.20153	1.02372	2.29461	13.2014	0.691687	1.72696	1.02342	16.053	3.02333	0.278748	0.747714	1.36605
KRT85	0	1.32496	0.751111	1.20785	66.9446	0	0	0	11.8513	0.691687	1.52379	1.02342	14.0457	2.15574	0.310353	0.747714	1.46777
KRT86	6.04245	1.32496	0.751111	1.20785	66.056	1.20153	1.02372	2.58144	13.9515	0.691687	1.72696	1.02342	15.0765	3.17146	0.296353	0.747714	1.30481
KRT87P	0	0	0.150222	0.452945	32.1393	0	0	0	0	0	0	0.146202	6.5485	0.020886	0.246125	0.747714	1.98728
KRT9	33.8967	36.3627	43.7147	34.4238	40.5815	45.5079	41.6799	41.5899	31.6534	37.9439	40.8375	40.7904	37.7959	40.0004	0.398618	0.747714	-0.056675
KRTAP1-3	0	0	0.150222	0.150982	0.740538	0	0	0	0	0	0	0.146202	0.208348	0.020886	0.138302	0.747714	1.63555
KRTAP11-1	0	0	0	0	0.296215	0	0	0	0	0	0	0	0.059243	0	0.254981	0.747714	2
KRTAP2-1	0	0	0	0	1.77729	0	0	0	0	0	0	0	0.355458	0	0.254981	0.747714	2
KRTAP9-1	0	0	0	0	0	0	0	0	0	0	0.101586	0	0	0.0145123	0.424114	0.747714	-2
KSR2	0	0	0	0	0.148108	0	0	0	0	0	0	0	0.0296215	0	0.254981	0.747714	2
KYNU	0	0	0	0	0	0	0	0	0	0.0988124	0.203172	0	0	0.0431406	0.259674	0.747714	-2
L2HGDH	5.60032	6.03591	5.85867	7.09613	6.07241	5.85746	6.28854	6.16677	5.25056	5.82993	5.7904	4.97088	6.13269	5.73636	0.216965	0.747714	0.0667834
L3HYPDH	0	0	0	0.150982	0	0	0.146245	0	0.300032	0.0988124	0.101586	0.438607	0.0301963	0.15504	0.136929	0.747714	-1.34794
L3MBTL4	0.294754	0.294435	0	0.301963	0.148108	0.450573	0.146245	0.143413	0.75008	0.790499	0.101586	0.292405	0.207852	0.382114	0.243611	0.747714	-0.590754
LACTB	7.22147	8.39139	8.86311	8.30398	10.3675	6.30803	3.94862	4.3024	8.55091	4.94062	4.26661	7.16391	8.6295	5.64016	0.00760274	0.747714	0.418979
LAGE3	0.884261	1.03052	0.901334	0.301963	0.59243	0.750956	0.438735	0.286827	0.75008	0.592874	0.609515	0.877214	0.742102	0.615172	0.392985	0.747714	0.187037
LAMA2	91.3737	94.6608	91.7858	75.7927	92.1229	98.225	92.4269	90.7806	89.8595	83.6941	90.6146	107.897	89.1472	93.3569	0.369484	0.747714	-0.0461326
LAMA3	0	0	0.600889	0.301963	0.148108	0	0	0	0	0	0	0.146202	0.210192	0.020886	0.0782109	0.747714	1.63846
LAMA4	11.348	11.6302	10.3653	15.8531	7.55349	12.0153	16.8182	10.6126	16.6518	15.0195	14.1204	12.8658	11.35	14.0148	0.112616	0.747714	-0.210116
LAMA5	22.696	15.1634	10.816	12.9844	9.47889	18.0229	29.1028	12.7638	21.0022	17.6874	19.9108	13.8892	14.2277	18.9113	0.163504	0.747714	-0.282661
LAMB1	30.8018	33.2711	31.5467	22.6472	37.175	37.698	35.9763	29.2563	33.4535	31.8176	27.225	44.0069	31.0884	34.2048	0.357341	0.747714	-0.09546
LAMB2	52.9083	47.5512	42.5129	47.8611	39.8409	50.9148	52.6482	45.6054	47.405	52.667	54.1453	41.0829	46.1349	49.2098	0.30599	0.747714	-0.0645008
LAMC1	52.9083	52.851	52.8782	48.1631	46.2096	54.3692	61.1305	48.7605	51.9055	47.2323	49.2692	57.8961	50.6021	52.9376	0.392348	0.747714	-0.0451143
LAMC2	0	0	0	0	0	0	0	0	0	0	0	0.146202	0	0.020886	0.424114	0.747714	-2
LAMC3	0.294754	0	0	0	0	0	0	0	0	0	0	0	0.0589508	0	0.254981	0.747714	2
LAMP1	1.9159	1.32496	1.95289	1.50982	2.07351	1.35172	1.02372	1.72096	1.80019	1.38337	1.01586	1.75443	1.75541	1.43575	0.128147	0.747714	0.200343
LAMP2	0.589508	0.883304	0.751111	0.150982	0.444323	1.05134	0.877471	0.573653	0.900095	1.08694	0.812687	0.731012	0.563846	0.861885	0.0484729	0.747714	-0.418086
LAMTOR1	1.32639	1.03052	2.10311	1.05687	0.888646	0.901147	1.6087	0.573653	1.35014	0.494062	0.406344	0.292405	1.28111	0.803779	0.131921	0.747714	0.457895
LAMTOR2	0	0.294435	0.150222	0.150982	0	0.150191	0.438735	0	0.150016	0.790499	0.406344	0.584809	0.119128	0.360085	0.102156	0.747714	-1.00564
LAMTOR5	0.736885	0.58887	0.600889	0.905889	0.444323	0.150191	0.731226	0.573653	0.600064	0.592874	0.304758	0.292405	0.655371	0.463596	0.129593	0.747714	0.342772
LANCL2	0.147377	0	0.300445	0	0	0.150191	0.29249	0.143413	0.150016	0.197625	0.304758	0.438607	0.0895643	0.239586	0.0596578	0.747714	-0.911569
LARGE2	0	0	0	0	0	0.150191	0	0	0	0	0	0	0	0.0214559	0.424114	0.747714	-2
LARP4B	0	0	0.300445	0.301963	0.296215	0.150191	0	0.143413	0	0	0.101586	0	0.179725	0.0564558	0.104273	0.747714	1.04385
LARP7	0	0	0	0	0	0	0.146245	0.143413	0.150016	0	0	0	0	0.0628106	0.107633	0.747714	-2
LAS1L	0	0	0	0	0	0	0	0.286827	0	0	0	0	0	0.0409752	0.424114	0.747714	-2
LBP	2.80016	3.386	4.35645	3.17061	5.18377	3.90497	4.24111	5.44971	2.55027	0.494062	0.50793	3.21645	3.7794	2.90921	0.367861	0.747714	0.260198
LBR	0.147377	0	0	0	0	0	0	0	0	0	0	0	0.0294754	0	0.254981	0.747714	2
LCA10	0	0	0	0	0	0	0	0	0	0	0.101586	0	0	0.0145123	0.424114	0.747714	-2
LCA5	0	0	0.150222	0.150982	0.148108	0.150191	0	0	0	0	0	0	0.0898623	0.0214559	0.1166	0.747714	1.22902
LCA5L	0	0	0	0.150982	0	0	0	0	0	0	0	0	0.0301963	0	0.254981	0.747714	2
LCE2A	0	0	0	0	0	0.300382	0	0	0	0	0	0	0	0.0429118	0.424114	0.747714	-2
LCLAT1	0.294754	0.294435	0.600889	0.905889	0.296215	0.300382	0.584981	0.717067	0.600064	0.494062	1.01586	0.877214	0.478436	0.655661	0.259669	0.747714	-0.312539
LCORL	0	0.147217	0	0	0.148108	0	0	0	0	0	0	0	0.059065	0	0.076887	0.747714	2
LDB1	0	0	0	0	0	0.600765	0	0.43024	0	0	0	0	0	0.147286	0.233881	0.747714	-2
LDHB	54.5295	47.404	52.4276	51.3337	47.6906	49.2627	48.2609	48.6171	48.1551	48.2204	47.2374	49.124	50.6771	48.4111	0.0842031	0.747714	0.0457367
LDLRAP1	0	0	0	0	0	0	0	0	0.150016	0	0.101586	0	0	0.0359431	0.236709	0.747714	-2
LENG9	0	0	0	0	0	0.150191	0	0	0	0	0	0	0	0.0214559	0.424114	0.747714	-2
LGALS3	12.3797	9.56913	8.86311	8.60595	9.92321	12.4659	10.2372	10.0389	12.3013	11.7587	10.6665	11.2576	9.86821	11.2466	0.0806841	0.747714	-0.130559
LGALS7	0	0	0	0	0	0	0	0	0	0	1.4222	0	0	0.203172	0.424114	0.747714	-2
LGALSL	0	0.147217	0	0	0	0	0	0	0.600064	0.197625	0.203172	0	0.0294435	0.14298	0.299974	0.747714	-1.31695
LGMN	0	0	0	0	0	0	0	0.143413	0	0	0	0	0	0.0204876	0.424114	0.747714	-2
LHCGR	0	0	0	0	0.296215	0	0	0	0	0	0.101586	0	0.059243	0.0145123	0.410321	0.747714	1.21295
LIMA1	0.884261	0.883304	0.600889	1.35883	1.33297	0.750956	1.16996	1.57755	0.900095	1.38337	1.62537	0.877214	1.01205	1.1835	0.413383	0.747714	-0.156181
LIMD1	0.147377	0	0	0.150982	0	0.150191	0.438735	0.143413	0	0	0.203172	0.146202	0.0596717	0.154531	0.226233	0.747714	-0.885695
LIME1	0	0.147217	0	0	0	0	0	0	0	0	0	0	0.0294435	0	0.254981	0.747714	2
LIN7B	0	0	0	0	0	0.300382	0.438735	0.573653	0	0	0	0	0	0.187539	0.124861	0.747714	-2
LINGO1	0	0	0.150222	0.150982	0	0	0	0	0	0	0	0	0.0602408	0	0.0768864	0.747714	2
LIPG	0	0	0	0	0	0.150191	0.146245	0.573653	0	0	0	0	0	0.124299	0.221338	0.747714	-2
LIPT1	0	0	0	0	0	0	0	0	0.150016	0	0	0	0	0.0214308	0.424114	0.747714	-2
LMAN1	5.30557	5.00539	5.10756	4.98239	5.33187	4.80612	5.11858	2.58144	4.65049	6.12637	4.16502	3.65506	5.14656	4.4433	0.20203	0.747714	0.146667
LMNA	54.6768	51.8205	54.08	52.3906	48.8755	57.6734	59.668	50.3381	57.7561	61.066	55.7707	56.5803	52.3687	56.9789	0.0263607	0.747714	-0.0843229
LMNB2	16.3588	14.869	16.3742	13.5883	10.6637	16.6712	25.0079	14.3413	20.5522	17.6874	15.5426	16.0823	14.3708	17.9836	0.0836679	0.747714	-0.223323
LMOD1	0.589508	1.47217	0.300445	0.754908	0.888646	0	0.731226	0	0.75008	0.592874	1.21903	0.584809	0.801136	0.554003	0.353794	0.747714	0.364735
LMOD3	1.03164	1.03052	1.352	0.905889	0.888646	1.05134	0.877471	0.717067	0.900095	1.18575	0.914273	1.02342	1.04174	0.952773	0.379317	0.747714	0.0892112
LOC400499	0	0	0	0	0	0	0	0	0	0.0988124	0	0	0	0.0141161	0.424114	0.747714	-2
LONP1	19.4538	17.9605	20.8809	17.8158	18.0691	22.0781	20.7668	19.3608	24.3026	21.5411	19.3013	20.0297	18.836	21.0543	0.0402606	0.747714	-0.111221
LONRF1	0	0	0	0	0	0	0	0	0.450048	0	0.203172	0	0	0.0933171	0.26587	0.747714	-2
LOXHD1	0	0	0	0.150982	0.148108	0	0	0	0	0	0	0	0.0598178	0	0.0769045	0.747714	2
LOXL1	0	0	0	0	0	0	0.146245	0	0	0	0.711101	0	0	0.122478	0.332596	0.747714	-2
LPA	0	0	0	0	0	0	0	0	0	0	0.406344	0	0	0.0580491	0.424114	0.747714	-2
LPAR1	0	0	0	0	0	0	0.146245	0	0	0	0.101586	0	0	0.0354044	0.235376	0.747714	-2
LPIN2	0	0	0	0	0	0.150191	0.146245	0	0.150016	0.0988124	0	0	0	0.0778949	0.0449965	0.747714	-2
LPL	3.24229	0.883304	0.751111	1.05687	1.77729	2.55325	7.16601	1.43413	0.75008	5.03943	1.62537	2.04683	1.54217	2.94502	0.236834	0.747714	-0.625265
LPP	5.01081	6.62478	5.55822	4.98239	4.44323	6.30803	6.1423	5.59312	7.35078	7.01568	7.00943	5.70189	5.32389	6.44589	0.0282374	0.747714	-0.190658
LPXN	0.147377	0	0	0	0	0	0	0	0	0	0	0	0.0294754	0	0.254981	0.747714	2
LRCH4	0	0	0	0	0	0	0.29249	0	0	0	0	0	0	0.0417843	0.424114	0.747714	-2
LRFN4	0	0	0.300445	0	0.148108	0	0	0	0	0	0	0	0.0897104	0	0.10105	0.747714	2
LRFN5	0.147377	0	0	0	0	0.150191	0.29249	0.286827	0	0	0	0	0.0294754	0.104215	0.2921	0.747714	-1.1181
LRG1	8.84261	5.59426	6.00889	6.34122	8.59024	4.35554	4.97233	6.02336	6.15065	0.296437	2.1333	4.38607	7.07545	4.04539	0.0218663	0.747714	0.544934
LRIT3	0	0.441652	0	0	0	0	0	0	0	0	0	0	0.0883304	0	0.254981	0.747714	2
LRP1	0.294754	0.736087	1.20178	0	0.296215	1.35172	1.31621	0.573653	1.50016	0.494062	0.50793	0.438607	0.505767	0.883191	0.204513	0.747714	-0.543464
LRP2	0	0.736087	0.450667	0.301963	0.296215	0	0	0	0.150016	0.395249	0.406344	0.292405	0.356986	0.177716	0.198788	0.747714	0.670542
LRPPRC	38.1706	42.693	45.5173	44.9925	39.5447	40.101	33.7826	40.0123	43.3546	39.9202	38.7042	34.2113	42.1836	38.5838	0.0978696	0.747714	0.0891419
LRRC10B	0	0	0	0	0	0	0.146245	0	0	0	0	0	0	0.0208922	0.424114	0.747714	-2
LRRC15	0	0	0	0	2.22161	0	0	0	0	0	0	0	0.444323	0	0.254981	0.747714	2
LRRC20	0.736885	0.736087	0.150222	0.754908	0.148108	0.150191	0	0.286827	0.300032	0.494062	0.406344	0.146202	0.505242	0.254808	0.109763	0.747714	0.658992
LRRC31	0.442131	0.294435	0	0.452945	0.296215	0.450573	0.29249	0.573653	0.300032	0.296437	0.50793	0.438607	0.297145	0.408532	0.219842	0.747714	-0.315688
LRRC41	0.147377	0	0	0	0	0.150191	0.146245	0	0.150016	0	0.203172	0.146202	0.0294754	0.113689	0.0835502	0.747714	-1.17646
LRRC42	0	0	0	0	0	0.150191	0	0	0	0	0	0	0	0.0214559	0.424114	0.747714	-2
LRRC47	3.8318	6.18313	4.95733	4.22748	2.96215	5.85746	5.26482	5.01947	7.05075	8.59668	5.89198	5.11708	4.43238	6.11403	0.0463869	0.747714	-0.318905
LRRC53	0.147377	0.441652	0	0.301963	0.296215	0.300382	0	0.286827	0	0.296437	0.203172	0	0.237441	0.15526	0.392565	0.747714	0.418546
LRRC59	0.294754	0.147217	0.751111	0.452945	0.444323	0.600765	0.584981	1.29072	0.300032	0.395249	0.304758	0.584809	0.41807	0.580188	0.376583	0.747714	-0.324801
LRRC63	0	0	0	0	0	0	0	0	0	0.0988124	0	0	0	0.0141161	0.424114	0.747714	-2
LRRC71	0.589508	0.294435	0.751111	0.603926	0.296215	0.300382	0.29249	0.43024	0.600064	0.197625	0.101586	0.292405	0.507039	0.316399	0.0989929	0.747714	0.463035
LRRIQ4	0	0	0	0	0	0	0	0	0	0.0988124	0	0	0	0.0141161	0.424114	0.747714	-2
LRSAM1	0.294754	0	0	0	0	0	0	0	0	0	0	0	0.0589508	0	0.254981	0.747714	2
LRTM2	0	0	0.300445	0.150982	0.148108	0	0	0	0	0	0	0.292405	0.119907	0.0417721	0.279832	0.747714	0.966541
LRWD1	0	0	0	0	0	0	0	0	0	0.0988124	0	0	0	0.0141161	0.424114	0.747714	-2
LSM14A	0.736885	0.736087	0.751111	1.05687	0.444323	0.901147	1.31621	1.14731	0.600064	0.790499	0.914273	1.02342	0.745055	0.95613	0.144162	0.747714	-0.24815
LSM2	0	0	0	0	0	0.150191	0.29249	0	0	0.0988124	0	0	0	0.0773563	0.160578	0.747714	-2
LSM4	0.147377	0.147217	0.300445	0.452945	0	0.300382	0.584981	0.43024	0.75008	0.592874	0.609515	0.292405	0.209597	0.50864	0.0141836	0.747714	-0.832715
LSM6	0	0	0	0	0	0	0	0	0	0	0	0.146202	0	0.020886	0.424114	0.747714	-2
LTA4H	9.5795	9.12748	9.61422	7.39809	5.33187	8.86128	9.65218	10.1823	9.60102	9.28836	7.11101	11.2576	8.21023	9.42197	0.205345	0.747714	-0.137446
LTBP4	0.294754	0.294435	0	0.452945	0	0.600765	0.584981	0.143413	0	0.691687	0.304758	0.731012	0.208427	0.436659	0.159078	0.747714	-0.707604
LTF	2.94754	0.147217	1.50222	1.05687	0.444323	1.80229	3.36364	0.573653	0.150016	2.47031	3.96185	1.02342	1.21963	1.90645	0.391622	0.747714	-0.439412
LTO1	0	0	0.150222	0.150982	0	0	0	0	0	0	0	0.146202	0.0602408	0.020886	0.342751	0.747714	0.970202
LUC7L	0.147377	0	0	0	0	0	0	0	0	0	0	0	0.0294754	0	0.254981	0.747714	2
LUC7L2	0	0	0	0	0	0	0	0	0	0.296437	0.101586	0	0	0.0568604	0.290065	0.747714	-2
LUC7L3	0	0	0	0	0	0	0	0	0	0.0988124	0	0	0	0.0141161	0.424114	0.747714	-2
LUM	14.2956	15.8995	14.2711	20.0805	14.0702	16.3708	24.5692	13.3374	17.2518	20.2565	17.4728	18.4215	15.7234	18.24	0.202187	0.747714	-0.148197
LURAP1L	0	0	0.300445	0.603926	0.296215	0	0	0	0	0	0	0.292405	0.240117	0.0417721	0.0908424	0.747714	1.40726
LUZP1	0	0.147217	0	0	0.296215	0.300382	0.146245	0.286827	0.150016	0.197625	0	0	0.0886865	0.154442	0.393455	0.747714	-0.540912
LYG2	0	0	0	0	0.296215	0	0	0	0	0	0	0	0.059243	0	0.254981	0.747714	2
LYNX1	0.147377	0	0	0	0	0	0	0	0	0	0	0	0.0294754	0	0.254981	0.747714	2
LYPLA2	1.62115	1.17774	1.352	1.20785	2.07351	0.450573	0.438735	0.86048	0.75008	1.08694	1.21903	1.31582	1.48645	0.874522	0.0158036	0.747714	0.518368
LYRM1	0	0	0	0	0	0	0	0.143413	0	0	0.203172	0	0	0.0495122	0.234575	0.747714	-2
LYRM2	0.589508	0.736087	0.450667	0.150982	0.148108	0	0	0	0.450048	0.0988124	0	0.292405	0.41507	0.120181	0.0429947	0.747714	1.10187
LYRM4	0.884261	0.147217	0.901334	0.150982	0.296215	0.300382	0.438735	0.43024	0.600064	1.18575	1.01586	0.877214	0.476002	0.692606	0.323904	0.747714	-0.370705
LYZ	1.03164	0.294435	1.05156	0.301963	0.59243	0.750956	0.584981	1.14731	0.600064	0.395249	3.14916	1.31582	0.654404	1.13479	0.311778	0.747714	-0.536986
LZIC	0.884261	2.06104	0.450667	1.05687	1.03675	1.6521	1.46245	1.00389	1.65017	2.07506	1.11744	1.02342	1.09792	1.42636	0.2748	0.747714	-0.260228
LZTS2	0	0	0.150222	0	0	0	0	0	0	0	0	0	0.0300445	0	0.254981	0.747714	2
MACC1	0	0	0	0	0	0	0	0	0	0.0988124	0	0	0	0.0141161	0.424114	0.747714	-2
MACF1	1.32639	1.47217	1.352	2.11374	1.62918	2.10268	2.33992	3.58533	1.05011	1.38337	2.23489	1.75443	1.5787	2.06439	0.24076	0.747714	-0.266638
MACROD2	0	0	0	0	0	0	0	0	0	0.0988124	0	0	0	0.0141161	0.424114	0.747714	-2
MACROH2A1	3.24229	5.59426	7.21067	6.94515	5.7762	6.60841	10.5296	7.45749	5.40057	8.7943	6.29833	7.31012	5.75371	7.48555	0.104337	0.747714	-0.261622
MADD	0	0	0	0	0.296215	0.300382	0.146245	0.43024	0.300032	0.0988124	0	0.146202	0.059243	0.203131	0.11232	0.747714	-1.09681
MAGED2	0.147377	0.147217	0.150222	0	0	0	0	0	0	0	0	0	0.0889633	0	0.014344	0.747714	2
MAGI1	0	0	0	0	0	0	0	0	0.150016	0	0	0	0	0.0214308	0.424114	0.747714	-2
MAGI3	0.147377	0.294435	0.751111	0.452945	0.740538	0.150191	0	0.143413	0.600064	0	0.101586	0	0.477281	0.142179	0.0360496	0.747714	1.08192
MAL2	0	0	0	0	0	0	0.146245	0	0	0	0	0	0	0.0208922	0.424114	0.747714	-2
MALSU1	0	0	0	0	0	0	0	0	0	0.0988124	0	0	0	0.0141161	0.424114	0.747714	-2
MAMDC4	0	0	0	0.150982	0	0	0	0	0	0	0	0	0.0301963	0	0.254981	0.747714	2
MAML2	0.147377	0.294435	0	0	0.148108	0.450573	0.29249	0	0	0.296437	0	0.438607	0.117984	0.211158	0.392787	0.747714	-0.566165
MAN1B1	0	0	0	0	0	0	0	0.143413	0	0	0	0	0	0.0204876	0.424114	0.747714	-2
MAN2B1	0	0	0	0	0	0	0	0	0	0	0	0.146202	0	0.020886	0.424114	0.747714	-2
MANBA	0	0	0.150222	0.452945	0	0	0	0	0	0	0	0	0.120633	0	0.128927	0.747714	2
MANSC1	0.147377	0.147217	0.300445	0	0.148108	0	0	0.143413	0.150016	0	0.101586	0.146202	0.148629	0.0773168	0.198127	0.747714	0.631235
MAOA	24.9067	25.6158	22.3831	22.3453	25.0302	18.4735	22.9605	21.7988	18.752	19.9601	20.8251	23.3924	24.0562	20.8803	0.0131327	0.747714	0.141349
MAOB	33.3072	33.86	34.1005	33.6689	31.695	28.5363	31.4427	30.8339	36.4539	30.039	33.0154	30.7025	33.3263	31.5748	0.177246	0.747714	0.0539746
MAP2K3	0.589508	0.294435	0.300445	0.905889	0.296215	0.300382	0.29249	0.286827	0.150016	0.0988124	0	0.292405	0.477298	0.20299	0.0373473	0.747714	0.806446
MAP2K4	0.147377	0	0	0	0	0	0.146245	0.286827	0	0.395249	0	0	0.0294754	0.118332	0.283454	0.747714	-1.20233
MAP3K19	1.03164	0.58887	0.901334	0.452945	0.888646	0.750956	0.877471	0.86048	1.05011	1.08694	0.914273	0.877214	0.772686	0.916777	0.194802	0.747714	-0.170576
MAP3K6	0	0	0.150222	0.150982	0	0	0	0	0	0	0	0	0.0602408	0	0.0768864	0.747714	2
MAP4	65.7301	46.6679	47.1698	45.7474	52.7263	45.8083	45.4822	53.0629	45.9049	46.343	54.8564	41.0829	51.6083	47.5058	0.302947	0.747714	0.0827835
MAP4K3	0	0	0	0	0	0.150191	0.146245	0.43024	0	0	0	0	0	0.103811	0.183085	0.747714	-2
MAP4K4	0	0.147217	0	0.150982	0.740538	0	0.146245	0	0	0.296437	0.101586	0	0.207747	0.0777526	0.322145	0.747714	0.910647
MAP7	0	0	0	0	0	0	0.146245	0	0	0	0	0	0	0.0208922	0.424114	0.747714	-2
MAP9	0	0	0	0.150982	0	0	0	0	0	0	0	0	0.0301963	0	0.254981	0.747714	2
MAPK3	1.03164	1.32496	0.901334	0.905889	0.888646	1.05134	1.16996	1.00389	1.65017	1.48219	0.914273	1.60823	1.01049	1.26858	0.125767	0.747714	-0.226484
MAPK8IP1	0	0	0	0	0.148108	0	0	0	0	0	0	0	0.0296215	0	0.254981	0.747714	2
MAPKAPK3	1.17902	0.294435	0.300445	0.603926	0.740538	0.750956	0.731226	1.57755	1.35014	0.592874	0.812687	0.877214	0.623672	0.956092	0.150344	0.747714	-0.420848
MARCHF3	0.147377	0	0	0	0	0	0	0	0	0	0	0	0.0294754	0	0.254981	0.747714	2
MARCHF5	1.17902	0.147217	0.300445	1.20785	0.740538	0.901147	1.02372	1.00389	1.20013	0.889311	1.32062	0.731012	0.715013	1.00997	0.174941	0.747714	-0.341986
MARCHF9	0	0	0	0	0	0	0	0	0	0	0.304758	0	0	0.0435368	0.424114	0.747714	-2
MARCKS	2.94754	2.5027	3.75556	4.37846	1.62918	3.30421	5.26482	3.15509	5.10054	3.95249	3.96185	3.50886	3.04269	4.03541	0.101458	0.747714	-0.280505
MARCKSL1	0.589508	0.441652	0.901334	0.301963	0.59243	0.901147	1.16996	0.573653	0.600064	0.889311	0.609515	0.877214	0.565377	0.802981	0.0958908	0.747714	-0.347283
MARS2	0	0	0	0	0	0	0	0	0	0	0.101586	0	0	0.0145123	0.424114	0.747714	-2
MAST4	0	0	0.600889	0.452945	0.444323	0	0	0	0.150016	0	0.203172	0.292405	0.299631	0.0922275	0.108697	0.747714	1.05856
MAT2A	1.32639	1.03052	1.352	2.11374	1.48108	3.30421	2.63241	1.43413	1.35014	2.27268	2.33648	1.46202	1.46075	2.11315	0.103651	0.747714	-0.365096
MAT2B	0.736885	1.17774	1.50222	1.05687	1.62918	1.20153	1.90119	2.00779	0.900095	2.07506	1.32062	1.31582	1.22058	1.53173	0.234779	0.747714	-0.2261
MATN4	0	0	0	0	0	0	0	0	0	0	0.101586	0	0	0.0145123	0.424114	0.747714	-2
MATR3	3.24229	3.97487	4.95733	4.52945	2.51783	5.70726	6.87352	3.72875	5.7006	6.4228	5.38405	3.94746	3.84435	5.39492	0.037178	0.747714	-0.335647
MBD5	0	0	0	0	0	0	0	0	0.150016	0	0	0	0	0.0214308	0.424114	0.747714	-2
MCAT	0.147377	0	0	0.150982	0.148108	0.150191	0.29249	0.43024	0	0	0	0.438607	0.0892932	0.187361	0.32905	0.747714	-0.708957
MCCC1	16.3588	13.1023	17.576	17.3629	11.7005	16.521	14.6245	15.6321	16.8018	17.1934	19.9108	19.2987	15.2201	17.1403	0.172241	0.747714	-0.118676
MCCC2	18.4221	17.5189	19.9796	20.3825	18.2172	19.8252	17.6957	17.0662	25.9528	20.8494	20.8251	23.831	18.9041	20.8636	0.222559	0.747714	-0.0985505
MCF2L2	0	0	0.150222	0.301963	0.148108	0	0	0	0	0	0	0	0.120059	0	0.0278546	0.747714	2
MCIDAS	0	0	0	0	0	0	0	0	0	0.0988124	0	0	0	0.0141161	0.424114	0.747714	-2
MCM6	0	0	0	0	0	0	0	0.143413	0	0	0	0	0	0.0204876	0.424114	0.747714	-2
MCRIP2	0	0	0.150222	0.150982	0.296215	0	0	0	0	0	0	0	0.119484	0	0.0266133	0.747714	2
MDH1	52.7609	53.2927	53.7796	50.5788	52.8744	51.6658	46.2135	48.7605	47.7051	48.3192	46.5263	49.4164	52.6573	48.3724	0.00117346	0.747714	0.0848243
ME1	3.68442	2.64991	1.352	1.96276	1.48108	0.600765	0.877471	2.1512	0.600064	1.38337	0.914273	1.46202	2.22603	1.14131	0.0325745	0.747714	0.644261
ME2	6.63196	16.6356	15.0222	14.7962	10.6637	14.4184	9.50593	9.75211	11.7012	8.10261	12.9014	6.2867	12.7499	10.3812	0.25798	0.747714	0.20481
MEAK7	0	0	0	0.150982	0	0	0	0	0	0	0	0	0.0301963	0	0.254981	0.747714	2
MED1	0	0	0	0	0	0	0	0	0	0	0.101586	0	0	0.0145123	0.424114	0.747714	-2
MED12L	0	0	0	0	0	0	0.146245	0	0	0	0	0	0	0.0208922	0.424114	0.747714	-2
MED14	0.442131	0	0	0	0	0.901147	1.02372	0.717067	0	0	0	0	0.0884261	0.377418	0.236164	0.747714	-1.24072
MED16	0	0	0	0	0	0	0	0	0	0.0988124	0	0	0	0.0141161	0.424114	0.747714	-2
MED30	0	0	0	0	0	0	0	0	0	0.0988124	0	0	0	0.0141161	0.424114	0.747714	-2
MED4	0	0	0	0	0	0	0	0	0.150016	0	0.101586	0	0	0.0359431	0.236709	0.747714	-2
METAP1D	0	0	0	0	0	0	0	0	0	0.592874	0	0	0	0.0846963	0.424114	0.747714	-2
METAP2	0	0.147217	0.300445	0.301963	0.148108	0	0.146245	0	0.150016	0	0	0	0.179547	0.042323	0.0372164	0.747714	1.23697
METTL14	0	0	0	0	0	0	0	0	0	0	0.203172	0	0	0.0290245	0.424114	0.747714	-2
METTL26	0.147377	0	0	0	0	0.300382	0.146245	0	0.300032	0	0	0	0.0294754	0.106666	0.29025	0.747714	-1.13397
MFAP4	1.32639	1.91383	1.50222	1.81178	1.03675	2.40306	2.48617	1.72096	1.50016	2.66793	1.82855	2.04683	1.51819	2.09338	0.0363824	0.747714	-0.318523
MFF	0.294754	0.441652	0.600889	0.603926	0.740538	0.150191	0.731226	0.43024	0.150016	0.197625	0.50793	0.584809	0.536352	0.393148	0.270552	0.747714	0.308131
MFN2	7.51622	5.15261	8.86311	7.39809	5.47998	10.0628	6.87352	9.17845	7.35078	6.22518	8.83797	5.9943	6.882	7.789	0.345209	0.747714	-0.123645
MFNG	0.294754	0	0.300445	0.150982	0.444323	0.150191	0.29249	0.286827	0	0	0	0.146202	0.238101	0.125101	0.218592	0.747714	0.622238
MFSD10	0	0.147217	0	0	0	0.150191	0.438735	0	0	0.0988124	0	0	0.0294435	0.0982484	0.394712	0.747714	-1.07767
MGLL	1.17902	1.61939	2.40356	1.50982	0.888646	1.95249	2.63241	2.00779	2.10022	1.48219	2.33648	1.31582	1.52008	1.97534	0.15561	0.747714	-0.260487
MGMT	0	0	0.150222	0	0	0	0.438735	0	0.300032	0	0.406344	0	0.0300445	0.163587	0.201568	0.747714	-1.37935
MGP	0	0	0.150222	0.150982	0	0	0	0	0	0	0.101586	0	0.0602408	0.0145123	0.222611	0.747714	1.22345
MICAL3	0	0	0	0	0	0	0	0	0.150016	0	0	0	0	0.0214308	0.424114	0.747714	-2
MICALL2	0.736885	0.147217	0	0	0	1.05134	0.731226	0.86048	0.300032	0.296437	0	0	0.17682	0.462788	0.231169	0.747714	-0.894195
MICOS13	5.45295	5.74148	3.90578	4.22748	5.03566	3.15401	3.07115	5.30629	4.20045	5.03943	5.28247	4.38607	4.87267	4.34855	0.335248	0.747714	0.113676
MIER2	0	0	0	0	0.148108	0	0	0	0	0	0	0	0.0296215	0	0.254981	0.747714	2
MIF	1.9159	2.5027	1.95289	1.96276	2.66594	1.80229	1.90119	2.00779	1.80019	2.07506	2.23489	2.19303	2.20004	2.00206	0.22818	0.747714	0.0942258
MIGA1	0	0	0	0.150982	0	0	0	0	0	0	0	0	0.0301963	0	0.254981	0.747714	2
MIGA2	0.147377	0	0	0	0	0	0	0	0	0	0	0	0.0294754	0	0.254981	0.747714	2
MIIP	0	0	0	0	0	0	0	0	0.150016	0	0	0	0	0.0214308	0.424114	0.747714	-2
MINAR1	0.147377	0	0	0	0	0	0	0	0	0	0	0	0.0294754	0	0.254981	0.747714	2
MIPEP	1.03164	1.61939	2.85422	2.56669	1.48108	3.30421	1.6087	2.00779	2.40025	3.35962	2.64123	2.48544	1.9106	2.54389	0.149635	0.747714	-0.284337
MIS18A	0.147377	0	0.150222	0.150982	0.148108	0	0.146245	0.143413	0	0	0	0	0.119338	0.0413798	0.0829659	0.747714	0.970123
MKKS	0	0.441652	0.300445	0.150982	0	0.150191	0	0	0	0.197625	0	0	0.178616	0.049688	0.144001	0.747714	1.12944
MKRN2OS	0	0	0	0	0	0	0.146245	0	0	0	0	0	0	0.0208922	0.424114	0.747714	-2
MLF2	0.294754	0	0.150222	0	0	0.300382	0.29249	0.86048	0.150016	0.197625	0.101586	0.438607	0.0889952	0.334455	0.0811824	0.747714	-1.15933
MLH3	0	0	0	0	0.148108	0	0	0	0	0	0	0	0.0296215	0	0.254981	0.747714	2
MMAA	0	0.294435	0.150222	0.452945	0.59243	0.150191	0	0.143413	0.600064	0.0988124	0	0.146202	0.298006	0.162669	0.311652	0.747714	0.587561
MMAB	0.294754	1.03052	2.40356	0.905889	1.48108	1.20153	1.6087	1.72096	3.00032	1.48219	0.812687	1.75443	1.22316	1.6544	0.332535	0.747714	-0.299727
MMEL1	0	0	0	0	0	0	0	0	0.150016	0	0	0	0	0.0214308	0.424114	0.747714	-2
MMP24OS	0.442131	0.736087	0.450667	0.603926	0.888646	0.150191	0.29249	0.143413	0.450048	0.296437	0.609515	0.438607	0.624291	0.3401	0.021723	0.747714	0.589368
MMP9	0.147377	0	0	0	0	0	0	0	0	0	0	0	0.0294754	0	0.254981	0.747714	2
MMRN2	1.17902	1.17774	0.751111	0.754908	1.03675	0.750956	1.02372	0.286827	0.600064	1.08694	0.711101	0.584809	0.979905	0.72063	0.108961	0.747714	0.304934
MMUT	5.15819	6.18313	8.56267	6.94515	9.62699	7.80994	9.0672	6.16677	16.8018	8.20143	5.89198	7.89493	7.29523	8.83343	0.413062	0.747714	-0.190742
MOB2	0	0	0	0	0	0	0	0	0	0	0	0.146202	0	0.020886	0.424114	0.747714	-2
MOV10	0.294754	0.441652	0	0	0.444323	0.300382	0.438735	0.43024	0	1.08694	0.304758	0.584809	0.236146	0.449409	0.245355	0.747714	-0.622162
MPDU1	0	0	0	0	0.148108	0	0	0	0	0	0	0	0.0296215	0	0.254981	0.747714	2
MPHOSPH8	0	0	0	0	0	0.150191	0.146245	0.286827	0.150016	0	0.101586	0	0	0.119266	0.024678	0.747714	-2
MPI	7.6636	8.53861	7.81156	7.24711	9.7751	8.11032	3.21739	5.16288	6.15065	5.6323	3.86026	6.2867	8.2072	5.48865	0.00805105	0.747714	0.396989
MPP1	0.294754	0.441652	0.751111	0.603926	0.444323	0.450573	0	0	0.150016	0.395249	0.304758	0.438607	0.507153	0.248458	0.0414858	0.747714	0.684732
MPST	5.30557	4.56374	4.95733	4.98239	3.55458	7.20918	4.5336	4.3024	8.25087	6.71924	4.36819	7.31012	4.67272	6.09909	0.101343	0.747714	-0.264833
MPZ	0	0	0	0	0	0.150191	0	0	0	0	0	0	0	0.0214559	0.424114	0.747714	-2
MPZL1	0	0	0	0	0	0	0	0	0.150016	0	0	0	0	0.0214308	0.424114	0.747714	-2
MRAS	0.294754	0.441652	0.150222	0	0.444323	0	0.29249	0.286827	0.450048	0	0	0.146202	0.26619	0.167938	0.385538	0.747714	0.452641
MRC1	0	0	0	0	0	0	0	0.143413	0.150016	0	0	0	0	0.0419185	0.225904	0.747714	-2
MRC2	0	0	0	0	0	0	0	0	0	0	0.203172	0	0	0.0290245	0.424114	0.747714	-2
MRE11	0	0	0	0	0	0	0	0	0	0.0988124	0.101586	0	0	0.0286283	0.225809	0.747714	-2
MRGPRG	0	0	0	0	0	0	0	0	0	0.0988124	0	0	0	0.0141161	0.424114	0.747714	-2
MROH6	0	0	0	0.150982	0	0	0	0	0	0	0	0	0.0301963	0	0.254981	0.747714	2
MROH7	0	0	0	0	0	0	0	0	0.150016	0.0988124	0	0	0	0.0355469	0.238241	0.747714	-2
MRPL10	0	0	0.300445	0	0.148108	0.150191	0	0	0	0	0	0	0.0897104	0.0214559	0.250471	0.747714	1.22797
MRPL17	0	0.58887	0.450667	0	0.148108	0	0	0.143413	0.150016	0.0988124	0.304758	0.146202	0.237529	0.120457	0.313718	0.747714	0.654056
MRPL20	0.147377	0.883304	0.600889	0.150982	0.148108	0.300382	0	0	0	0.296437	0.101586	0.292405	0.386132	0.141544	0.117847	0.747714	0.927037
MRPL22	0.147377	0.294435	1.20178	0.301963	0.444323	0.600765	0.29249	0.143413	0.300032	0.494062	0.101586	0.292405	0.477975	0.317822	0.380529	0.747714	0.402498
MRPL23	0	0	0	0	0	0.150191	0	0	0	0	0	0	0	0.0214559	0.424114	0.747714	-2
MRPL24	0	0	0	0	0	0.300382	0	0	0.150016	0.0988124	0	0	0	0.0784587	0.163574	0.747714	-2
MRPL3	0	0.147217	0	0.150982	0.296215	0	0	0	0	0	0.101586	0	0.118883	0.0145123	0.0595686	0.747714	1.56483
MRPL32	0	0	0	0.150982	0	0	0	0	0	0	0	0	0.0301963	0	0.254981	0.747714	2
MRPL33	0	0	0.150222	0	0	0	0	0	0.150016	0.0988124	0.304758	0	0.0300445	0.0790837	0.420567	0.747714	-0.898746
MRPL34	0	0	0.150222	0	0	0	0	0	0	0	0	0	0.0300445	0	0.254981	0.747714	2
MRPL37	0	0.736087	0.751111	0.301963	0.444323	0.450573	0.29249	0	0.300032	0.296437	0.304758	0.292405	0.446697	0.276671	0.225757	0.747714	0.470096
MRPL38	0.147377	0.294435	0.600889	0.301963	0.296215	0.300382	0.146245	0	0.300032	0.296437	0.101586	0.292405	0.328176	0.205298	0.16886	0.747714	0.46067
MRPL40	0	0	0.150222	0	0	0.300382	0	0	0.150016	0.197625	0.101586	0.146202	0.0300445	0.127973	0.103037	0.747714	-1.23947
MRPL46	0.147377	2.20826	1.352	0.603926	0.59243	0.450573	0.29249	0.717067	0.75008	0.790499	1.01586	0.292405	0.980799	0.615567	0.287831	0.747714	0.457578
MRPL57	0	0	0.150222	0	0	0	0	0	0	0	0	0	0.0300445	0	0.254981	0.747714	2
MRPL9	0	1.03052	0.751111	0.452945	0.148108	0.300382	0.584981	0	0.300032	0.197625	0.101586	0.292405	0.476537	0.253859	0.239386	0.747714	0.609748
MRPS16	0.147377	0.294435	1.05156	0.301963	0	0.150191	0.146245	0	0.450048	0.0988124	0.101586	0	0.359066	0.135269	0.206168	0.747714	0.905448
MRPS18B	0	0.441652	1.352	0.603926	0.59243	0.600765	0.146245	0	0.75008	0.395249	0.304758	0.146202	0.598002	0.334757	0.254281	0.747714	0.564444
MRPS18C	0	0	0.150222	0.150982	0	0	0	0	0.150016	0	0	0	0.0602408	0.0214308	0.354017	0.747714	0.950389
MRPS21	0.147377	0.441652	0.751111	0.754908	1.03675	0.600765	0.584981	0	0.300032	0.197625	0.406344	0.438607	0.62636	0.361193	0.127054	0.747714	0.537018
MRPS22	0.589508	1.91383	3.75556	1.81178	2.07351	2.55325	1.6087	0.286827	1.35014	2.07506	1.11744	1.46202	2.02883	1.49335	0.336605	0.747714	0.304065
MRPS27	2.35803	3.23878	5.70845	2.86865	2.66594	3.90497	2.9249	1.29072	2.70029	2.66793	1.72696	1.90063	3.36797	2.4452	0.178778	0.747714	0.317475
MRPS36	11.7902	13.2496	12.6187	12.2295	14.0702	11.2643	12.1383	12.3335	11.8513	12.648	12.0887	12.5734	12.7916	12.1282	0.123167	0.747714	0.0532423
MRPS5	0.294754	1.32496	0.600889	1.20785	0.59243	0.901147	0	0	0.600064	0.691687	0.609515	0.731012	0.804176	0.504775	0.223548	0.747714	0.457468
MRPS6	1.47377	1.61939	2.10311	2.11374	1.62918	2.40306	0.731226	0.43024	1.05011	1.48219	1.11744	1.60823	1.78784	1.26036	0.123424	0.747714	0.346096
MRRF	1.17902	2.20826	0.901334	1.6608	1.33297	1.6521	0.438735	0.86048	1.05011	1.18575	1.82855	1.16962	1.45647	1.16933	0.33249	0.747714	0.218706
MRTFA	0	0	0	0	0	0	0	0	0.150016	0.0988124	0.101586	0	0	0.0500592	0.118391	0.747714	-2
MRTO4	0	0	0	0	0	0	0.438735	0	0	0	0	0	0	0.0626765	0.424114	0.747714	-2
MSI2	0.442131	0	0	0.150982	0.148108	0.300382	0	0.43024	0	0.592874	0.50793	0.146202	0.148244	0.282518	0.318837	0.747714	-0.623427
MSL3P1	0	0	0	0	0	0	0	0	0	0.197625	0	0	0	0.0282321	0.424114	0.747714	-2
MSRA	0.884261	0.883304	1.05156	1.81178	1.18486	0.750956	0.438735	0.43024	1.35014	0.395249	0.812687	1.75443	1.16315	0.847491	0.279323	0.747714	0.31399
MSRB3	0	0	0	0	0	0	0	0	0	0.0988124	0	0	0	0.0141161	0.424114	0.747714	-2
MST1L	0	0	0	0	0	0	0	0	0.150016	0	0	0	0	0.0214308	0.424114	0.747714	-2
MST1R	0	0	0	0.150982	0	0	0	0	0	0	0	0	0.0301963	0	0.254981	0.747714	2
MT-ATP8	7.81098	9.86357	9.76445	7.54908	8.73835	9.61223	5.70356	7.74432	8.10086	8.39905	8.12687	9.06454	8.74528	8.10735	0.375041	0.747714	0.0757073
MT-CO1	2.06328	2.94435	3.90578	3.01963	5.33187	3.60459	1.75494	2.29461	2.55027	2.86556	4.06344	3.50886	3.45298	2.94889	0.412119	0.747714	0.157481
MT-CYB	0.884261	1.03052	1.05156	0.905889	1.18486	0.901147	1.02372	0.86048	0.900095	0.889311	0.812687	0.877214	1.01142	0.89495	0.0555211	0.747714	0.122188
MT-ND1	5.30557	7.06644	5.55822	4.83141	6.96106	5.25669	4.24111	5.87995	4.35046	5.53349	6.09515	5.40949	5.94454	5.25233	0.191832	0.747714	0.123642
MT-ND2	2.06328	2.35548	1.95289	2.11374	2.51783	2.10268	1.90119	1.86437	1.65017	2.66793	2.03172	0.146202	2.20064	1.76632	0.260941	0.747714	0.218968
MT-ND5	2.94754	4.2693	4.65689	4.0765	4.59134	4.95631	4.5336	4.3024	4.80051	4.34774	4.67295	4.38607	4.10831	4.57137	0.12851	0.747714	-0.106699
MT-ND6	0	0.294435	0.450667	0.150982	0.148108	0.450573	0.584981	0.286827	0.900095	0.296437	0.406344	0.584809	0.208838	0.501438	0.0296904	0.747714	-0.823905
MTARC2	3.24229	3.82765	4.056	2.11374	2.66594	3.75478	3.21739	3.29851	6.6007	4.44656	5.0793	3.80126	3.18112	4.31407	0.0978849	0.747714	-0.302312
MTFR1L	1.03164	1.61939	1.95289	0.754908	1.18486	1.35172	1.75494	1.43413	2.40025	1.67981	1.32062	1.16962	1.30874	1.5873	0.304558	0.747714	-0.192375
MTHFR	0	0	0	0	0	0	0	0	0.150016	0	0	0.146202	0	0.0423169	0.225801	0.747714	-2
MTHFSD	0	0	0	0	0	0	0	0.143413	0	0	0	0	0	0.0204876	0.424114	0.747714	-2
MTIF2	1.32639	2.06104	2.85422	2.4157	2.07351	2.55325	1.31621	1.14731	1.80019	1.08694	1.32062	1.31582	2.14617	1.50576	0.0677623	0.747714	0.350725
MTIF3	1.03164	2.5027	2.40356	1.6608	2.51783	2.40306	0.438735	1.14731	0.600064	1.28456	0.812687	1.46202	2.0233	1.16406	0.0500588	0.747714	0.539154
MTMR2	0	0	0	0	0	0	0	0	0	0	0	0.146202	0	0.020886	0.424114	0.747714	-2
MTOR	0.294754	0.441652	0.300445	0.150982	0.444323	0	0.146245	0	0.450048	0.197625	0.203172	0	0.326431	0.142441	0.0610915	0.747714	0.784818
MTR	0	0	0	0	0	0	0.146245	0.143413	0.150016	0	0.101586	0	0	0.0773229	0.0441574	0.747714	-2
MTSS1	0	0	0	0	0	0.300382	0	0	0	0	0	0	0	0.0429118	0.424114	0.747714	-2
MTSS2	0	0.147217	0.150222	0	0.148108	0	0	0	0.150016	0.0988124	0	0	0.0891095	0.0355469	0.22442	0.747714	0.859363
MTUS2	0	0.58887	0.300445	0.150982	0.296215	0.300382	0.146245	0.43024	0.450048	0.494062	0.304758	0.584809	0.267302	0.387221	0.278208	0.747714	-0.36643
MTX3	0	0	0	0	0	0	0.146245	0.143413	0	0.0988124	0	0	0	0.0554958	0.115096	0.747714	-2
MUCL3	0	0.147217	0.450667	0.301963	0.148108	0.600765	0.438735	0.286827	0.900095	0.592874	0.406344	0.584809	0.209591	0.54435	0.0119932	0.747714	-0.888024
MUSK	0	0	0	0	0	0	0	0	0	0	0.101586	0	0	0.0145123	0.424114	0.747714	-2
MVD	0	0	0	0	0	0	0	0	0	0	0.101586	0	0	0.0145123	0.424114	0.747714	-2
MVK	0	0	0	0	0.148108	0	0	0	0	0	0	0	0.0296215	0	0.254981	0.747714	2
MVP	4.12655	3.68044	5.10756	3.32159	1.77729	4.20535	3.36364	5.16288	2.55027	4.05131	5.18088	4.38607	3.60269	4.12863	0.417638	0.747714	-0.136055
MX2	0	0	0	0	0	0	0	0	0.150016	0.0988124	0	0	0	0.0355469	0.238241	0.747714	-2
MXRA7	3.38967	1.61939	3.15467	3.01963	3.25837	0.600765	2.33992	1.86437	2.70029	1.97625	1.4222	2.19303	2.88834	1.87098	0.0327625	0.747714	0.427527
MYBBP1A	0	0.147217	0	0	0	0	0	0	0	0	0	0	0.0294435	0	0.254981	0.747714	2
MYBPC1	0	0.147217	0.450667	0.301963	0.148108	0	0	0	0	0.0988124	0	0	0.209591	0.0141161	0.0141232	0.747714	1.7476
MYCBP	0	0	0	0	0.148108	0	0	0	0	0	0	0	0.0296215	0	0.254981	0.747714	2
MYCBP2	0	0	0	0	0	0.150191	0.146245	0	0	0	0	0.146202	0	0.0632341	0.107585	0.747714	-2
MYCLP1	0	0	0	0	0	0.150191	0	0	0	0	0	0	0	0.0214559	0.424114	0.747714	-2
MYCN	0	0	0	0.150982	0	0	0	0	0	0	0	0	0.0301963	0	0.254981	0.747714	2
MYCNOS	0	0	0	0	0	0	0	0	0.75008	0.296437	0.406344	0	0	0.207551	0.149033	0.747714	-2
MYDGF	0.147377	0.147217	0.600889	0.150982	0	0.150191	0.584981	0.717067	0.450048	0.197625	0.406344	0.146202	0.209293	0.378922	0.228579	0.747714	-0.57676
MYG1	0	0	0.300445	0	0	0	0	0	0	0.0988124	0	0	0.0600889	0.0141161	0.402293	0.747714	1.23908
MYH14	25.791	21.9354	21.9324	22.3453	22.3642	20.1256	24.8617	21.3686	22.6524	20.8494	23.6695	20.1759	22.8737	21.9576	0.393395	0.747714	0.0408676
MYH16	26.5278	28.8546	26.4391	27.3277	28.7329	26.2835	22.9605	25.0973	26.4028	28.3591	27.4282	29.6791	27.5764	26.6015	0.389982	0.747714	0.0359896
MYH2	172.136	0	175.159	176.044	188.985	178.277	170.668	166.933	0	0	0	179.536	142.465	99.3449	0.422295	0.747714	0.356644
MYH7B	54.9716	55.501	52.5778	56.92	57.4657	56.6221	50.3083	51.4854	52.6556	56.1254	57.7008	54.8259	55.4872	54.2462	0.413869	0.747714	0.0226187
MYH9	73.3937	59.4758	75.4116	78.3594	62.6495	69.6887	84.6759	83.7534	72.6077	70.8485	85.3322	73.9784	69.858	77.2692	0.124149	0.747714	-0.100746
MYL3	89.4578	97.3107	88.1805	100.856	97.8991	91.917	89.3558	88.9163	84.3089	96.9349	77.6116	96.9321	94.7407	89.4252	0.186606	0.747714	0.0577252
MYL4	28.7385	33.5656	28.392	19.3256	17.7729	27.3348	19.8893	17.9267	23.5525	23.8138	12.6982	15.4974	25.5589	20.1018	0.14132	0.747714	0.239028
MYL5	0	4.71096	0	0	0	0	0	0	4.95052	5.82993	4.87612	0	0.942191	2.23665	0.406235	0.747714	-0.814423
MYL6B	0	0	2.55378	3.01963	2.36972	0	0	0	0	0	0	2.19303	1.58863	0.313291	0.082678	0.747714	1.34111
MYLK	1.17902	1.47217	0	0	0	1.50191	1.16996	0.43024	1.65017	1.38337	1.32062	0	0.530238	1.06518	0.198456	0.747714	-0.6706
MYO15A	0.442131	0.441652	0.751111	0.452945	0.296215	0.450573	0.584981	0.286827	0.450048	0.197625	0.50793	0.146202	0.476811	0.374884	0.319023	0.747714	0.239352
MYO15B	0	0	0	0	0	0	0	0.143413	0	0	0	0	0	0.0204876	0.424114	0.747714	-2
MYO1B	0.147377	0	0	0	0	0.300382	0.29249	0.143413	0	0	0.203172	0.146202	0.0294754	0.155094	0.0659009	0.747714	-1.36121
MYO1C	17.3905	17.6661	17.4258	14.4942	13.6259	19.675	26.0316	17.353	19.6521	14.9207	16.9648	17.3981	16.1205	18.8565	0.152061	0.747714	-0.156445
MYO1D	0	0.147217	0	0	0	0	0.438735	0	0	0	0.50793	0	0.0294435	0.135238	0.350124	0.747714	-1.28484
MYO1F	0	0	0	0	0	0	0	0	0.150016	0	0	0	0	0.0214308	0.424114	0.747714	-2
MYO1G	0.147377	0.147217	0	0.603926	0.296215	0.750956	0.584981	0.43024	0.300032	0.0988124	0.203172	0.438607	0.238947	0.400971	0.248378	0.747714	-0.50639
MYO3B	0	0	0.150222	0	0	0	0	0	0	0	0	0	0.0300445	0	0.254981	0.747714	2
MYO6	0	0	0.150222	0.150982	0.148108	0	0	0	0	0	0.101586	0.146202	0.0898623	0.0353983	0.217068	0.747714	0.86961
MYOM2	156.367	164.883	175.91	177.101	169.435	169.416	155.312	144.13	159.917	172.526	165.483	169.302	168.739	162.298	0.270347	0.747714	0.0389153
MYOT	0	0	0	0	0	0	0	0.286827	0	0	0	0	0	0.0409752	0.424114	0.747714	-2
MYT1L	0	0	0.300445	0.452945	0.444323	0	0	0	0	0	0	0.438607	0.239542	0.0626581	0.14779	0.747714	1.17064
MYZAP	2.35803	4.12209	3.30489	2.4157	2.51783	2.40306	5.70356	4.58923	8.85094	5.33587	3.45392	5.26328	2.94371	5.08569	0.0504421	0.747714	-0.533536
N4BP2	0.884261	0	0.901334	0.754908	0.444323	0.750956	0.584981	0.86048	0	0	0	0.584809	0.596965	0.397318	0.393696	0.747714	0.40159
NAA30	0	0	0	0	0	0	0.29249	0	0	0.0988124	0.304758	0	0	0.0994372	0.150551	0.747714	-2
NAA80	0	0	0	0	0	0	0	0.143413	0	0	0	0	0	0.0204876	0.424114	0.747714	-2
NAALAD2	0	0	0.150222	0	0	0	0	0	0	0	0	0	0.0300445	0	0.254981	0.747714	2
NAB2	0.147377	0	0	0	0	0	0	0	0	0	0	0	0.0294754	0	0.254981	0.747714	2
NAE1	2.94754	2.64991	2.40356	2.11374	1.03675	2.85363	3.94862	2.43803	2.8503	2.47031	1.72696	3.07025	2.2303	2.76544	0.222627	0.747714	-0.214239
NAGA	0	0	0	0	0	0	0.146245	0	0	0	0	0	0	0.0208922	0.424114	0.747714	-2
NAGLU	0	0	0	0	0	0.450573	0.438735	0	0.600064	0	0.50793	0	0	0.285329	0.0432561	0.747714	-2
NANS	1.76852	0.58887	0.450667	0.603926	1.48108	1.35172	1.02372	1.86437	1.65017	2.17387	1.11744	2.19303	0.978612	1.62491	0.0644854	0.747714	-0.496477
NASP	0.147377	0	0	0.301963	0.148108	0.600765	0.146245	0.143413	0.300032	0.395249	0	0.438607	0.11949	0.289187	0.136022	0.747714	-0.830474
NAT8B	0	0	0	0	0	0	0.146245	0	0	0	0	0	0	0.0208922	0.424114	0.747714	-2
NAV2	0	0	0	0	0	0	0	0	0.300032	0.0988124	0.203172	0	0	0.0860023	0.151144	0.747714	-2
NAV3	0	0	0	0	0	0	0	0.143413	0	0	0	0	0	0.0204876	0.424114	0.747714	-2
NAXD	3.09491	2.35548	2.40356	2.4157	1.77729	2.10268	1.75494	2.00779	1.80019	1.87743	2.23489	2.77784	2.40939	2.07939	0.190972	0.747714	0.147031
NAXE	6.33721	7.21365	6.60978	6.03926	4.88755	6.7586	6.43479	7.45749	7.65081	6.22518	6.80626	5.84809	6.21749	6.74017	0.254977	0.747714	-0.0806757
NBPF3	0	0	0	0	0	0	0	0.143413	0	0	0	0	0	0.0204876	0.424114	0.747714	-2
NCALD	0.884261	0.736087	0	0	0	1.20153	0.731226	0.86048	0.75008	0.889311	0.609515	0	0.32407	0.720306	0.122653	0.747714	-0.7588
NCAPD2	0.147377	0	0	0	0	0.450573	0.438735	0.286827	0	0	0	0	0.0294754	0.168019	0.200145	0.747714	-1.40301
NCBP2	0	0	0	0	0	0	0	0	0	0.0988124	0	0	0	0.0141161	0.424114	0.747714	-2
NCDN	0	0	0	0	0	0	0	0	0.150016	0	0.101586	0	0	0.0359431	0.236709	0.747714	-2
NCEH1	6.77934	8.98026	10.0649	8.75693	7.40538	7.35937	8.48222	7.17067	9.75103	5.23706	8.02529	5.40949	8.39736	7.34787	0.260856	0.747714	0.133308
NCF2	0	0	0.150222	0.150982	0	0	0	0	0	0	0	0.146202	0.0602408	0.020886	0.342751	0.747714	0.970202
NCKAP1	1.47377	1.03052	0.751111	0.452945	0.444323	0.901147	2.19368	1.14731	1.05011	1.18575	1.32062	0.146202	0.830534	1.13497	0.360955	0.747714	-0.309782
NCL	2.94754	3.97487	4.056	3.47257	2.22161	4.95631	8.77471	4.87605	5.55059	6.62043	5.28247	4.67847	3.33452	5.81986	0.00607755	0.747714	-0.542984
NCOA3	0	0.441652	0.901334	0.452945	0.59243	0	0	0	0.300032	0.592874	0.609515	0.584809	0.477672	0.298176	0.344707	0.747714	0.46271
NCOA5	0.147377	0	0	0	0	0.150191	0.146245	0	0	0.197625	0.101586	0	0.0294754	0.0850924	0.24824	0.747714	-0.970902
NCOA6	0	0	0	0	0	0	0	0	0	0.0988124	0	0	0	0.0141161	0.424114	0.747714	-2
NCOA7	0	0	0.150222	0	0	0	0	0	0	0	0	0	0.0300445	0	0.254981	0.747714	2
NCOR2	0	0	0	0.301963	0	0	0	0	0	0.0988124	0	0	0.0603926	0.0141161	0.401356	0.747714	1.24218
NCSTN	0	0	0	0	0	0	0	0.143413	0	0	0.101586	0	0	0.0349999	0.234405	0.747714	-2
NDRG1	0.589508	1.03052	1.20178	1.20785	0.296215	0.901147	0.731226	1.29072	1.50016	1.28456	0.812687	1.31582	0.865175	1.11947	0.2367	0.747714	-0.256266
NDRG4	5.45295	6.18313	6.60978	5.43533	6.07241	5.70726	5.11858	6.16677	6.00064	5.43468	4.26661	6.5791	5.95072	5.61052	0.40697	0.747714	0.0588517
NDUFA11	6.04245	5.15261	7.21067	5.88828	5.47998	8.26051	4.97233	6.4536	6.90073	6.91687	6.60308	8.91834	5.9548	7.00364	0.137525	0.747714	-0.161878
NDUFA13	12.8218	16.0467	16.224	13.7393	14.5145	17.8727	14.0395	14.7716	16.3517	16.1064	16.5585	16.2285	14.6693	15.9899	0.123441	0.747714	-0.086146
NDUFA2	7.81098	8.53861	10.3653	9.66282	8.73835	9.01147	7.60475	9.75211	9.90105	10.2765	10.6665	9.79556	9.02322	9.57256	0.371746	0.747714	-0.0590827
NDUFAB1	11.6428	12.5135	12.3182	10.5687	11.8486	10.5134	10.3834	10.6126	10.8011	13.7349	10.3618	11.55	11.7784	11.1367	0.324535	0.747714	0.0559996
NDUFAF2	1.17902	1.17774	2.25333	2.26472	1.77729	1.6521	0.584981	1.72096	0.900095	0.988124	1.82855	1.90063	1.73042	1.36792	0.272975	0.747714	0.233997
NDUFAF3	0.442131	0.294435	0.150222	0	0	1.20153	0.146245	0.717067	1.80019	0.592874	0.812687	0.438607	0.177358	0.8156	0.0319554	0.747714	-1.28554
NDUFAF4	2.50541	2.79713	2.25333	2.4157	2.66594	3.4544	2.48617	2.86827	4.65049	4.15012	2.84441	3.21645	2.5275	3.38147	0.0388661	0.747714	-0.289041
NDUFAF5	0.736885	0.883304	0.600889	0.150982	0.740538	0.901147	0.731226	0.573653	0.75008	0.790499	0.406344	1.02342	0.622519	0.739481	0.420688	0.747714	-0.171749
NDUFAF6	0	0.736087	0	0.452945	0.740538	0	0	0.143413	0.300032	0.197625	0.101586	0.146202	0.385914	0.12698	0.105921	0.747714	1.0097
NDUFB10	11.2006	13.6912	12.3182	11.7766	13.774	15.0191	12.2846	13.4809	12.0013	13.7349	14.4252	12.8658	12.5521	13.4017	0.224387	0.747714	-0.0654662
NDUFB5	10.6111	12.0718	11.5671	10.7197	9.7751	11.5647	11.5534	11.4731	12.4513	10.7705	11.3776	11.55	10.949	11.5344	0.17299	0.747714	-0.0520742
NDUFB6	16.801	16.7828	16.0738	17.8158	15.8475	19.2245	17.2569	15.9189	18.752	18.2803	16.4569	18.8601	16.6642	17.8214	0.105076	0.747714	-0.0671118
NDUFB8	4.86344	7.94974	6.30933	6.34122	6.96106	7.05898	6.43479	6.59701	6.00064	7.80618	7.31419	7.31012	6.48496	6.9317	0.394388	0.747714	-0.066595
NDUFS3	19.6011	25.763	25.5378	23.2512	23.5491	27.0344	22.083	23.8066	27.4529	26.2841	26.006	25.293	23.5404	25.4229	0.165259	0.747714	-0.076891
NDUFS4	5.15819	7.36087	6.76	6.64319	7.8497	7.50956	5.55731	6.59701	7.5008	7.80618	7.51736	8.04113	6.75439	7.21848	0.411413	0.747714	-0.0664269
NDUFV1	40.3813	41.2209	42.8133	40.0101	40.2853	45.3577	40.8024	41.8767	40.9543	43.5763	44.6978	44.1531	40.9422	43.0598	0.0471604	0.747714	-0.0504176
NEB	0	0.883304	1.50222	1.05687	0.888646	0	0	0	0.75008	0.988124	1.11744	1.16962	0.866209	0.575038	0.387795	0.747714	0.404054
NEBL	85.626	100.255	98.0951	102.365	97.751	95.2212	88.4783	89.6333	91.5097	98.7136	92.1384	97.0783	96.8185	93.2533	0.259003	0.747714	0.0375149
NEDD4L	0	0	0	0.150982	0	0	0	0	0	0	0	0	0.0301963	0	0.254981	0.747714	2
NEFL	1.17902	1.76661	1.20178	1.20785	1.77729	1.20153	2.04743	1.43413	1.80019	2.3715	1.93013	1.16962	1.42651	1.70779	0.261992	0.747714	-0.179486
NEFM	1.17902	0	0	0	0	1.20153	1.31621	1.43413	0	0	0	0	0.235803	0.564553	0.401916	0.747714	-0.821509
NEK1	0	0	0	0	0	0.300382	0.146245	0	0	0	0	0	0	0.0638039	0.259588	0.747714	-2
NEK2	0	0	0	0.301963	0.296215	0	0	0	0	0	0	0	0.119636	0	0.0769045	0.747714	2
NEMP1	0	0.147217	0	0	0	0	0	0	0	0	0	0	0.0294435	0	0.254981	0.747714	2
NENF	0	0	0	0	0	0	0	0	0.150016	0.0988124	0	0	0	0.0355469	0.238241	0.747714	-2
NEU4	0	0	0	0	0	0	0	0	0.150016	0	0	0	0	0.0214308	0.424114	0.747714	-2
NEXN-AS1	0	0	0	0	0	0.150191	0.146245	0	0	0.0988124	0	0	0	0.0564641	0.115964	0.747714	-2
NF2	0	0	0.300445	0	0	0	0	0	0	0	0	0	0.0600889	0	0.254981	0.747714	2
NFE2L1	0	0	0.150222	0	0	0	0	0	0	0	0	0	0.0300445	0	0.254981	0.747714	2
NFIA	0.442131	0.294435	0.150222	0.301963	0.59243	0	0.146245	0.286827	0.150016	0.296437	0.203172	0.438607	0.356236	0.217329	0.148383	0.747714	0.484364
NFIC	0	0	0	0	0	0	0.29249	0	0	0	0	0	0	0.0417843	0.424114	0.747714	-2
NHERF2	2.50541	2.64991	1.50222	2.26472	3.25837	1.80229	2.04743	2.43803	1.65017	2.3715	2.03172	2.33924	2.43613	2.0972	0.242543	0.747714	0.149528
NHSL1	0.147377	0	0	0	0.296215	0.150191	0.584981	0.43024	0.150016	0	0.101586	0	0.0887184	0.20243	0.333958	0.747714	-0.781127
NIBAN2	0	0.147217	0	0	0	0.300382	0	0	0	0.197625	0.101586	0	0.0294435	0.0856561	0.372169	0.747714	-0.976765
NID1	23.2856	19.4327	24.1858	23.4021	19.8464	24.0306	26.1779	20.5081	24.1526	19.9601	23.8727	26.1702	22.0305	23.5532	0.298513	0.747714	-0.0668066
NID2	21.8118	22.6715	17.1253	19.3256	21.7718	21.4773	24.2767	21.0818	23.8525	25.296	21.6378	19.7373	20.5412	22.4799	0.14982	0.747714	-0.090128
NINL	0.442131	0	0.150222	0.452945	0.444323	0	0.29249	0	0.150016	0.0988124	0.304758	0	0.297924	0.120868	0.103675	0.747714	0.845556
NIPAL3	0.589508	0.736087	0.300445	1.05687	0.296215	0.150191	0.438735	0.43024	0.300032	0.296437	0.711101	0.584809	0.595825	0.415935	0.246893	0.747714	0.355598
NIPBL	0	0.147217	0	0	0	0	0	0	0	0	0	0	0.0294435	0	0.254981	0.747714	2
NIPSNAP2	17.0957	17.5189	17.4258	16.7589	16.2918	18.6237	18.7194	17.2096	19.3521	19.1696	18.9966	17.6905	17.0182	18.5373	0.00384834	0.747714	-0.0854498
NIT1	3.38967	3.97487	3.15467	3.77454	2.96215	2.55325	2.33992	3.29851	3.60038	3.06318	3.55551	2.92405	3.45118	3.04783	0.163407	0.747714	0.124127
NIT2	5.15819	5.44704	6.30933	5.13337	4.14701	5.85746	2.19368	2.43803	4.80051	3.55725	3.45392	5.26328	5.23899	3.93773	0.0923181	0.747714	0.2836
NKX2-5	0	0.147217	0	0.603926	0.148108	1.35172	0.584981	0	1.05011	1.18575	0	0.292405	0.17985	0.637852	0.123454	0.747714	-1.12022
NLRP11	0.884261	0.736087	0.751111	0	0.888646	0	0	0	0.600064	0	0.812687	0.731012	0.652021	0.306252	0.152045	0.747714	0.721651
NLRP13	0	0.736087	0.450667	0	0	0.600765	0.29249	1.00389	0.150016	0.197625	0.101586	0.877214	0.237351	0.460513	0.310794	0.747714	-0.639558
NLRP3	0.147377	0	0	0	0	0	0	0	0	0	0	0	0.0294754	0	0.254981	0.747714	2
NLRP7	0.147377	0	0	0	0	0.150191	0.146245	0.43024	0	0	0.203172	0	0.0294754	0.132835	0.198373	0.747714	-1.27361
NLRP8	0.147377	0	0	0	0	0	0.146245	0.717067	0.300032	0	0.101586	0	0.0294754	0.180704	0.23863	0.747714	-1.43904
NME1-NME2	14.1482	12.8079	11.8676	11.6256	12.7373	12.4659	10.8221	14.1979	11.5512	12.0551	11.1744	12.4272	12.6373	12.0991	0.408967	0.747714	0.0435122
NME6	0.147377	0	0.751111	0.452945	0	0.150191	0	0	0	0	0	0.146202	0.270287	0.0423419	0.0986624	0.747714	1.45825
NME9	0.589508	1.03052	0.600889	0.301963	0.59243	0.750956	0.877471	0.573653	0.75008	0.691687	0.812687	0.584809	0.623062	0.720192	0.394404	0.747714	-0.144618
NMNAT3	0.147377	0.58887	0	0.301963	0.148108	0.300382	0	0.286827	0	0.296437	0	0	0.237263	0.126235	0.334011	0.747714	0.610887
NMRK2	0	0	0	0	0	0.300382	0	0	0	0.296437	0.304758	0	0	0.128797	0.107576	0.747714	-2
NMS	0	0	0	0	0	0	0	0	0	0.0988124	0.203172	0	0	0.0431406	0.259674	0.747714	-2
NMT1	0.442131	0.736087	1.50222	1.20785	0.888646	0.450573	0.584981	0.143413	0.300032	0.197625	0.711101	1.31582	0.955388	0.529078	0.103438	0.747714	0.574361
NNMT	0	0	0.150222	0	0	0	0	0	0	0	0	0	0.0300445	0	0.254981	0.747714	2
NNT	90.0473	92.747	95.3911	93.4576	90.79	94.1699	87.7471	80.0246	90.3096	90.6109	89.3956	91.2303	92.4866	89.0697	0.145362	0.747714	0.0376398
NOL3	2.94754	3.53322	4.056	2.26472	3.11026	2.85363	2.77866	2.29461	3.90041	3.45843	1.93013	2.48544	3.18235	2.81447	0.37339	0.747714	0.122689
NOL8	0	0	0	0	0	0	0	0	0	0	0	0.146202	0	0.020886	0.424114	0.747714	-2
NOMO2	0.147377	0	0	0	0	0.600765	0	0.43024	0	0	0	0	0.0294754	0.147286	0.344692	0.747714	-1.33299
NOMO3	0	0.441652	0.600889	0.301963	0.59243	0	0	0	0	0.296437	0.50793	0.731012	0.387387	0.21934	0.331693	0.747714	0.553947
NONO	4.56868	4.2693	5.55822	3.77454	3.8508	5.25669	7.31226	5.30629	5.10054	6.02755	5.68881	4.82468	4.40431	5.64526	0.0230001	0.747714	-0.246966
NOSTRIN	0	0	0	0	0	0	0	0	0	0.0988124	0	0	0	0.0141161	0.424114	0.747714	-2
NOTCH2	0	0.147217	0	0	0	0	0	0	0	0	0	0	0.0294435	0	0.254981	0.747714	2
NOTCH4	0	0	0	0	0.148108	0	0	0	0	0	0	0	0.0296215	0	0.254981	0.747714	2
NOTUM	0.294754	0.294435	0	0.301963	0.296215	0.300382	0.146245	0.143413	0.150016	0.197625	0.203172	0.146202	0.237473	0.183865	0.357995	0.747714	0.254467
NOXA1	0	0	0.150222	0	0	0	0	0	0	0	0	0	0.0300445	0	0.254981	0.747714	2
NPAS3	0.147377	0.147217	0.300445	0	0.148108	0.300382	0.146245	0.143413	0.450048	0.197625	0.203172	0.146202	0.148629	0.226727	0.254543	0.747714	-0.416125
NPC1	0	0	0	0	0.148108	0	0	0	0	0	0	0	0.0296215	0	0.254981	0.747714	2
NPM1	7.22147	6.62478	6.91022	6.64319	5.9243	8.4107	9.50593	7.74432	7.95084	6.62043	6.39991	6.5791	6.66479	7.60161	0.118842	0.747714	-0.131331
NPR1	0	0	0	0	0	0	0	0	0	0.0988124	0	0	0	0.0141161	0.424114	0.747714	-2
NPRL3	0	0	0	0.301963	0.148108	0	0	0	0	0	0	0.146202	0.0900141	0.020886	0.24396	0.747714	1.24667
NPTN	0.884261	0.147217	0.450667	0.301963	0	0.300382	0.584981	0.573653	0.900095	0.296437	0.609515	0.438607	0.356822	0.529096	0.300191	0.747714	-0.388917
NPVF	0.147377	0.147217	0	0.150982	0	0	0.146245	0	0	0.0988124	0	0	0.0891152	0.0350082	0.216459	0.747714	0.871825
NR1H3	0	0	0.150222	0	0	0	0	0	0	0	0	0	0.0300445	0	0.254981	0.747714	2
NR3C2	0	0	0	0.301963	0.148108	0	0	0	0	0	0	0	0.0900141	0	0.101365	0.747714	2
NR6A1	0	0	0	0	0	0	0	0	0.150016	0	0.101586	0	0	0.0359431	0.236709	0.747714	-2
NRAC	0	0	0	0	0	0	0	0	0	0.0988124	0	0	0	0.0141161	0.424114	0.747714	-2
NRAP	44.8026	31.5045	29.1431	71.4143	45.1728	39.6505	48.2609	103.258	25.3527	34.9796	77.1037	80.8499	44.4075	58.4935	0.352661	0.747714	-0.273779
NRG1	0	0	0	0	0.148108	0	0	0	0	0	0	0	0.0296215	0	0.254981	0.747714	2
NRIP2	0.442131	1.03052	0.300445	0	0.148108	0.150191	0.438735	0.143413	0.150016	0.395249	0.203172	0	0.384241	0.21154	0.313958	0.747714	0.579748
NRK	0	0	0	0.150982	0.148108	0.150191	0.584981	0.286827	0.450048	0.296437	0.304758	0.292405	0.0598178	0.337949	0.00264583	0.747714	-1.39846
NRP1	0.294754	0.441652	0.450667	0.150982	0.59243	0.600765	1.46245	0.43024	0.300032	0.691687	0.711101	0.584809	0.386097	0.683012	0.130744	0.747714	-0.555444
NSDHL	0	0	0.150222	0.150982	0	0.150191	0	0	0	0	0	0	0.0602408	0.0214559	0.354537	0.747714	0.949485
NSG2	0	0	0.150222	0	0	0.300382	0	0	0.300032	0.0988124	0.101586	0	0.0300445	0.114402	0.229594	0.747714	-1.16801
NSMCE2	0.147377	0	0	0	0	0	0	0	0	0	0	0	0.0294754	0	0.254981	0.747714	2
NT5C2	0	0	0	0	0	0	0	0	0	0	0.101586	0.146202	0	0.0353983	0.235362	0.747714	-2
NT5C3A	0.147377	0	0.150222	0.150982	0.444323	0.300382	0.146245	0	0	0	0	0.292405	0.178581	0.105576	0.42441	0.747714	0.513834
NT5DC2	0	0	0	0	0	0	0	0	0.150016	0	0	0	0	0.0214308	0.424114	0.747714	-2
NT5E	0	0	0	0	0	0	0	0	0	0.395249	0	0	0	0.0564642	0.424114	0.747714	-2
NTMT1	0	0	0	0.150982	0	0	0.146245	0	0	0.0988124	0	0.438607	0.0301963	0.0976664	0.404152	0.747714	-1.05535
NTN3	0.294754	0.441652	0	0	0.444323	0	0.146245	0	0	0.296437	0.101586	0.292405	0.236146	0.119525	0.281138	0.747714	0.655782
NUB1	0	0	0	0	0	0	0	0	0	0	0	0.146202	0	0.020886	0.424114	0.747714	-2
NUBP1	0.589508	0.147217	0.150222	0	0.148108	0.750956	0.146245	0.286827	0.600064	0.0988124	0.101586	0.584809	0.207011	0.367043	0.307545	0.747714	-0.55755
NUBP2	0.147377	0	0	0.150982	0	0.300382	0.29249	0.143413	0.300032	0.296437	0.203172	0.292405	0.0596717	0.26119	0.0006635	0.747714	-1.25611
NUBPL	4.12655	4.12209	6.30933	5.43533	3.55458	4.35554	5.11858	1.72096	5.85062	3.85368	3.86026	3.94746	4.70958	4.10102	0.417059	0.747714	0.138143
NUDCD3	0.147377	0	0	0	0	0	0	0	0	0	0	0	0.0294754	0	0.254981	0.747714	2
NUDT14	0	0	0	0.150982	0.148108	0	0	0	0	0.494062	0.304758	0.292405	0.0598178	0.155889	0.349299	0.747714	-0.890758
NUDT16L1	0.147377	0	0	0	0	0	0	0	0	0	0	0	0.0294754	0	0.254981	0.747714	2
NUDT2	0.589508	0.736087	0.150222	0.452945	0	0.150191	0	0.573653	0.150016	0.395249	0	0.292405	0.385752	0.223073	0.298057	0.747714	0.534402
NUDT21	0	0.147217	0.150222	0.301963	0.444323	0.450573	0.731226	0.286827	0.450048	0.592874	0.203172	0.438607	0.208745	0.450475	0.0389439	0.747714	-0.733382
NUDT3	0	0.441652	0.450667	0.150982	0	0	0	0	1.35014	0.691687	0.203172	0.877214	0.20866	0.446031	0.376994	0.747714	-0.725138
NUDT4	0.736885	0.883304	1.20178	0.603926	0.888646	2.40306	1.6087	0.43024	1.05011	1.18575	0.812687	1.02342	0.862908	1.21628	0.26463	0.747714	-0.339914
NUFIP2	0	0	0	0	0	0	0.146245	0	0	0	0	0	0	0.0208922	0.424114	0.747714	-2
NUGGC	0	0	0	0	0	0	0.146245	0	0	0.0988124	0	0	0	0.0350082	0.236829	0.747714	-2
NUP153	0	0	0	0	0.148108	0	0	0	0	0	0	0	0.0296215	0	0.254981	0.747714	2
NUP160	0	0	0	0	0	0	0.146245	0	0	0	0.101586	0	0	0.0354044	0.235376	0.747714	-2
NUP214	0.294754	0	0.150222	0.150982	0.148108	0.150191	0.29249	0.573653	0	0.494062	0.50793	0.146202	0.148813	0.309218	0.165226	0.747714	-0.700412
NUP93	0.294754	0.147217	0.300445	0.301963	0	0	0.438735	0.143413	0	0.0988124	0.101586	0.146202	0.208876	0.132678	0.382718	0.747714	0.44618
NUP98	0	0	0	0	0	0	0.146245	0	0.450048	0	0	0	0	0.0851847	0.294774	0.747714	-2
NUTF2	5.89508	6.03591	3.60533	4.98239	5.18377	4.95631	5.55731	5.44971	5.55059	7.11449	5.28247	5.70189	5.1405	5.65897	0.300498	0.747714	-0.0960179
NWD2	0	0	0.150222	0	0	0	0	0	0	0	0	0	0.0300445	0	0.254981	0.747714	2
OAS2	0	0	0	0	0	0	0	0.143413	0	0	0	0	0	0.0204876	0.424114	0.747714	-2
OAS3	0	0	0	0.150982	0	0.150191	0.146245	0	0	0.0988124	0	0.292405	0.0301963	0.0982362	0.248436	0.747714	-1.05954
OAZ3	0	0	0	0.150982	0	0	0	0	0	0	0	0	0.0301963	0	0.254981	0.747714	2
OBSCN	47.4554	77.2891	58.7369	80.4731	60.8722	68.1868	90.8182	99.6723	99.1605	53.3587	98.132	79.8265	64.9654	84.165	0.0731358	0.747714	-0.257488
OCIAD1	11.0533	9.42191	10.3653	9.51184	10.3675	9.16166	9.94467	9.75211	10.9512	9.68361	8.22846	8.33353	10.144	9.43646	0.187977	0.747714	0.072268
OCIAD2	0	0	0	0	0	0	0	0.286827	0	0	0	0	0	0.0409752	0.424114	0.747714	-2
ODAD2	0	0	0	0	0	0	0.146245	0	0	0	0.101586	0.146202	0	0.0562905	0.114434	0.747714	-2
ODAD3	0	0	0	0	0	0	0	0	0	0	0.101586	0	0	0.0145123	0.424114	0.747714	-2
ODF2	0.736885	0.736087	0.751111	0.603926	0.740538	0.901147	0.877471	0.86048	0.900095	0.889311	0.609515	0.731012	0.713709	0.824147	0.0749339	0.747714	-0.143626
OGDHL	0	0	12.7689	12.9844	12.8854	0	0	0	0	0	0	13.3044	7.72773	1.90063	0.123836	0.747714	1.2104
OGT	0.884261	0.58887	0	0.150982	0.59243	0	0	0.573653	0.150016	0.494062	0.203172	0.146202	0.443309	0.223872	0.221814	0.747714	0.657802
OLA1	8.54786	6.62478	7.96178	6.79417	8.59024	8.4107	5.70356	6.74043	8.10086	7.01568	6.60308	7.74872	7.70377	7.189	0.375278	0.747714	0.069129
OLFML1	0	0	0	0	0	0	0.877471	0	0	0.296437	0.101586	0	0	0.182213	0.245347	0.747714	-2
OLFML3	0	0	0	0	0	0	0	0	0	0.296437	0	0	0	0.0423482	0.424114	0.747714	-2
OPA1	39.3496	39.1598	39.3582	44.0866	40.4334	34.8443	38.6087	35.2797	40.9543	39.3273	37.9931	37.4278	40.4775	37.7765	0.0558326	0.747714	0.0690331
OPLAH	0.736885	1.32496	1.95289	1.50982	0.444323	3.30421	2.04743	0.717067	2.55027	1.38337	1.21903	2.19303	1.19377	1.91634	0.145012	0.747714	-0.464658
OR10G9	0	0	0	0	0	0.150191	0	0	0	0	0	0	0	0.0214559	0.424114	0.747714	-2
OR2T11	0.147377	0	0	0	0	0.150191	0.29249	0	0	0.0988124	0.203172	0	0.0294754	0.106381	0.212595	0.747714	-1.13216
OR5AP2	0	0	0.150222	0	0	0	0	0	0	0	0	0	0.0300445	0	0.254981	0.747714	2
OR5W2	0	0	0	0	0	0.150191	0	0.143413	0	0	0	0	0	0.0419435	0.225912	0.747714	-2
OR6C65	0	0	0	0.150982	0	0	0	0	0	0	0	0	0.0301963	0	0.254981	0.747714	2
OR6K6	0	0	0	0	0	0	0	0	0	0	0.101586	0	0	0.0145123	0.424114	0.747714	-2
OR8G1	0	0	0	0	0	0	0.29249	0	0	0	0	0	0	0.0417843	0.424114	0.747714	-2
ORM1	16.9483	14.4273	10.9662	9.66282	14.3664	11.8651	11.4071	14.1979	15.1516	7.60855	8.53322	10.088	13.2742	11.2645	0.254751	0.747714	0.163801
ORM2	8.98999	7.80252	5.85867	6.19024	8.59024	8.26051	4.67984	7.02725	9.15097	2.76675	4.36819	3.94746	7.48633	5.743	0.179796	0.747714	0.263556
OSBP	0.294754	0.147217	0.751111	0.150982	0.148108	0.450573	0.731226	0.286827	0.600064	0.197625	0.50793	0.292405	0.298434	0.438093	0.307158	0.747714	-0.379235
OSBPL10	0	0	0	0	0	0	0	0	0	0.0988124	0	0	0	0.0141161	0.424114	0.747714	-2
OSBPL2	0	0	0	0	0	0	0	0.143413	0	0	0	0.146202	0	0.0413737	0.225779	0.747714	-2
OSBPL7	0	0	0	0	0	0	0	0	0	0.197625	0	0	0	0.0282321	0.424114	0.747714	-2
[truncated: 3,913 more rows]

## Sheet: ALλ (M vs F)
	MALE (M)												FEMALE (F)							Average PSMs		MANOVA
Gene Name	ALλ_S47	ALλ_S67	ALλ_S43	ALλ_S74	ALλ_S39	ALλ_S16	ALλ_S46	ALλ_S25	ALλ_S48	ALλ_S76	ALλ_S37	ALλ_S77	ALλ_S21	ALλ_S18	ALλ_S19	ALλ_S73	ALλ_S14	ALλ_S23	ALλ_S66	M	F	p.value	p.adj	DAve index
HSP90AB1	53.3317	52.9146	48.0797	45.9593	57.7725	54.2598	52.0606	50.4935	51.0403	49.2112	52.0229	50.339	58.0203	63.7063	59.0797	58.8649	56.8044	60.404	61.1262	51.4571	59.7151	9.97046e-06	0.079325	-0.148563
HSP90AA1	54.0882	53.8914	46.1173	47.8387	56.2267	53.0507	52.3901	49.8377	49.7801	53.3122	48.6666	51.6508	58.7758	58.5961	57.7668	57.8441	54.7923	56.3663	58.2224	51.4042	57.4805	0.000101729	0.198808	-0.111611
MAP3K20	1.13472	4.39598	3.27073	2.22108	3.86438	4.68539	1.97699	4.59031	2.83557	4.10093	3.52413	3.44338	6.49707	5.4508	5.90797	4.5935	6.346	5.65278	6.0981	3.33697	5.79232	5.82307e-05	0.198808	-0.537907
NEK7	0.378239	0.325628	0	0.68341	0.772876	1.8137	0.988493	0.32788	0	0.745625	0.503447	0	3.47518	1.70338	1.31288	1.87143	2.32171	1.77659	1.45193	0.544941	1.98758	9.91731e-05	0.198808	-1.13929
PRMT1	0	0.651256	0	0.854263	0	0.90685	0.329498	0.32788	0	0.372812	0	0.327941	1.20876	1.02203	1.31288	1.7013	0.619122	0.80754	1.16154	0.314208	1.11902	0.000124942	0.198808	-1.12308
CLINT1	0	0	0	0.68341	0	0.151142	0	0.32788	0	0.372812	0.167816	0.491912	0.604379	1.02203	0.656441	1.7013	0.619122	0.646032	0.871158	0.182914	0.874351	0.000160861	0.213302	-1.30797
ARFIP1	0	0.162814	0	0	0	0	0	0	0	0	0	0	0.151095	0	0.328221	0.340259	0.773902	0.484524	0.290386	0.0135678	0.338341	0.000299909	0.232695	-1.84578
BANF1	1.51296	2.44221	0.654146	1.36682	1.35253	2.72055	0.658995	2.95092	1.26026	1.49125	1.00689	1.80368	2.7197	3.74743	3.93865	3.74285	2.94083	2.26111	2.46828	1.60177	3.11698	0.000413877	0.232695	-0.64221
CLASP1	0	0.651256	0.327073	0.341705	0.386438	0.90685	0	0.655759	0.630128	0.745625	0	0.819854	2.11533	2.38473	0.328221	0.680519	1.39302	1.9381	2.32309	0.455391	1.59471	0.000457425	0.232695	-1.11148
CSDE1	0	0.651256	0.327073	0.341705	0	0	1.31799	0.32788	0	0.372812	0	0.327941	1.20876	1.02203	1.6411	3.06233	0.928682	0.646032	1.30674	0.305555	1.40224	0.000772547	0.232695	-1.28433
DDX19A	0	2.2794	0	1.02512	0.966095	2.87169	0	0.655759	1.89038	1.67766	0.839079	1.80368	2.56861	2.7254	2.95399	3.74285	2.47649	2.0996	3.19425	1.1674	2.82303	0.00057581	0.232695	-0.829796
EEA1	0.756478	0.488442	0.327073	0.68341	0.579657	1.66256	1.31799	1.31152	0.630128	0.186406	0.503447	0.819854	3.17299	0.340675	2.29754	2.72207	2.47649	1.61508	1.59712	0.772247	2.03171	0.00090668	0.232695	-0.898347
EP400	0	0	0	0.170853	0	0	0	0	0	0	0	0	0.302189	0.340675	0.656441	0.680519	0.15478	0	0.145193	0.0142377	0.325685	0.000724127	0.232695	-1.83246
ILF2	2.64767	4.39598	3.5978	1.87938	2.31863	2.56941	3.29498	2.62304	3.4657	2.42328	1.17471	2.13162	4.38175	4.42878	5.25153	7.31558	3.25039	3.55318	4.93656	2.71018	4.73111	0.000884621	0.232695	-0.543165
LMOD2	1.51296	5.04723	4.57902	2.90449	6.18301	4.23196	5.27196	6.55759	5.35608	6.89703	3.35631	2.13162	9.36787	8.1762	10.1748	4.08311	12.2277	11.7901	6.0981	4.50244	8.84541	0.000803045	0.232695	-0.650737
MSI2	0	0	0.327073	0	0.193219	0.755708	0.329498	0	0.630128	0.186406	0.167816	0	0.453284	0.68135	1.6411	0.680519	0.619122	0.80754	1.01635	0.215821	0.842753	0.000559035	0.232695	-1.18449
MYO15A	0	0	0	0.170853	0	0.151142	0	0	0	0	0	0	0.604379	0.68135	0	0.17013	0.464341	0.323016	0.145193	0.0268328	0.341201	0.000647343	0.232695	-1.70837
NMNAT1	0	0	0	0	0	0	0	0	0	0	0	0	0.151095	0	0.328221	0	0.15478	0.161508	0.145193	0	0.1344	0.000542681	0.232695	-2
PCBP2	3.78239	6.67537	3.5978	6.66325	4.63726	5.89452	3.95397	4.26244	7.24647	5.965	4.69884	6.06692	6.79926	7.83553	7.22086	7.65583	6.65556	7.59088	7.69523	5.28702	7.35045	0.000761154	0.232695	-0.326558
PIR	0	0	0	0	0	0.151142	0	0	0	0	0	0.327941	0.302189	0.68135	0.656441	0	0.464341	0.323016	1.16154	0.0399236	0.512697	0.000531697	0.232695	-1.71102
PSMC5	4.16063	4.07035	5.56024	5.80899	5.60335	6.65023	6.91945	5.24607	5.04102	5.40578	5.53792	4.26324	8.31021	8.51688	8.53374	6.80519	8.20336	5.81429	6.0981	5.35561	7.46882	0.000396605	0.232695	-0.329561
RILPL1	0	0	0	0	0	0.151142	0	0	0	0	0	0	0.151095	0.68135	0.328221	0	0.464341	0.323016	0.145193	0.0125951	0.299031	0.000467281	0.232695	-1.83833
RRAGA	0	0	0	0	0	0	0	0	0	0	0	0	0.453284	0.340675	0	0	0.15478	0.161508	0.290386	0	0.20009	0.000686214	0.232695	-2
SART3	0	0	0	0	0.193219	0	0	0	0	0	0	0	0	0.340675	0.328221	0.510389	0.309561	0.323016	0	0.0161016	0.258837	0.000587157	0.232695	-1.76574
SFN	0	0	0	6.66325	6.18301	5.74338	0	0	4.72596	0	5.87355	0	6.95035	8.1762	7.22086	7.99609	6.19122	6.78334	6.96926	2.43243	7.1839	0.000863892	0.232695	-0.988209
SLC25A39	0	0.162814	0	0.170853	0	0.302283	0	0	0	0.372812	0	0.327941	0.604379	0.68135	1.6411	0.340259	1.5478	0.646032	0.290386	0.111392	0.821616	0.000490329	0.232695	-1.52244
SMC5	0	0	0	0	0	0	0	0	0	0	0	0	0.151095	0	0	0.17013	0.15478	0.323016	0.290386	0	0.15563	0.000407583	0.232695	-2
SNRPA	0.756478	0.651256	0.327073	0.341705	0.772876	0.302283	0	0.655759	0.630128	0.745625	0.167816	0.327941	0.906568	1.02203	1.6411	1.36104	0.619122	1.45357	0.725965	0.473245	1.1042	0.000516621	0.232695	-0.79997
SRP14	0	0.325628	1.30829	0.341705	0	1.20913	0.988493	0.32788	0.315064	0.186406	0	0.491912	0.906568	1.70338	1.6411	1.87143	2.01215	0.80754	0.871158	0.457876	1.4019	0.000728576	0.232695	-1.0152
TRIM54	0	2.44221	0.654146	1.36682	2.12541	2.87169	2.63598	3.2788	0.945191	1.67766	0.503447	0.983824	4.83503	2.7254	6.56441	2.04156	4.64341	3.55318	4.0654	1.62376	4.0612	0.000604397	0.232695	-0.857502
XPO1	1.51296	0.81407	1.63536	0.854263	0.966095	1.51142	0.329498	2.62304	1.57532	0.559218	0.839079	0.819854	3.77737	2.7254	2.95399	3.40259	2.78605	0.80754	2.0327	1.17001	2.64081	0.000878081	0.232695	-0.771903
AKT1	0	0.162814	0	0	0	0	0	0	0	0.186406	0	0.163971	0.906568	0.68135	0.328221	1.02078	0	0	1.01635	0.0427659	0.564753	0.000999543	0.247734	-1.71842
PEA15	0.756478	1.1397	0.654146	1.02512	0.579657	1.05799	0	0.983639	0	1.49125	0.503447	1.47574	1.66204	2.38473	1.31288	1.19091	2.01215	1.45357	1.74232	0.805596	1.6798	0.00102755	0.247734	-0.703471
ELOC	3.78239	4.88442	3.27073	4.27131	2.89828	3.6274	4.28347	2.62304	3.4657	4.10093	5.53792	3.60736	4.23065	6.47283	5.90797	6.2948	4.17907	5.9758	5.08175	3.86275	5.44898	0.00131696	0.256628	-0.340696
HYDIN	0.378239	0.162814	0	0	0	0.453425	0	0.32788	0	0.372812	0.167816	0.819854	0.604379	1.02203	0.984662	0.850648	0.773902	0.646032	0.145193	0.22357	0.71812	0.00133843	0.256628	-1.05035
KDM6B	0	0	0	0	0	0.453425	0	0	0	0	0	0	0.604379	1.02203	0.656441	0	0.619122	0.484524	0	0.0377854	0.483784	0.00128541	0.256628	-1.71022
PUDP	1.13472	0.976884	0	1.19597	0.579657	1.05799	0.658995	0	1.26026	1.11844	1.17471	1.63971	3.02189	0.68135	1.31288	1.87143	3.09561	3.06865	2.17789	0.899777	2.17567	0.00123858	0.256628	-0.82973
SCOC	0	0	0	0	0	0	0	0	0	0.186406	0	0	0.453284	0	0.328221	0	0.619122	0.161508	0.435579	0.0155338	0.285388	0.00135475	0.256628	-1.79352
SCRIB	0	0.325628	0	0	0	0	0	0	0	0	0	0	0.302189	1.02203	0.328221	0.510389	0.619122	0.161508	0	0.0271357	0.420493	0.001206	0.256628	-1.75752
SNX6	0.756478	1.1397	0.327073	1.02512	0.579657	0.755708	0.988493	0.655759	0	1.11844	0.335631	1.47574	2.41751	2.38473	0.984662	3.06233	0.773902	1.45357	2.0327	0.763149	1.87277	0.00113828	0.256628	-0.841925
UBA1	24.9638	28.3296	23.8763	28.0198	28.9828	21.4621	24.3828	21.6401	28.0407	25.3512	25.1724	21.9721	29.3124	31.3421	30.1963	35.7272	29.2535	26.0028	30.0549	25.1828	30.2699	0.00126783	0.256628	-0.183475
WASHC4	0	0.488442	0	0.341705	0	0.151142	0.329498	0.655759	0.315064	0.559218	0	0.163971	0.755473	1.02203	0.656441	1.19091	0.309561	0.80754	0.435579	0.2504	0.739647	0.00112334	0.256628	-0.988331
MESD	0	0	0	0	0	0	0	0	0	0	0	0	0.302189	0	0	0.17013	0.15478	0.323016	0.580772	0	0.218698	0.00148145	0.271942	-2
STAU1	0	0	0	0	0	0	0	0	0	0	0	0	0.151095	0	0	0	0.15478	0.161508	0.145193	0	0.0875109	0.00150395	0.271942	-2
CCT5	8.6995	10.9085	10.4663	10.422	9.66095	13.4516	11.8619	13.4431	9.76698	15.0989	8.72642	8.52648	15.7138	12.605	14.1135	17.1831	14.3946	14.8587	12.3414	10.9194	14.4586	0.00161634	0.273608	-0.278919
DNM1L	7.18655	14.6533	10.4663	11.4471	9.66095	16.6256	17.1339	12.1315	13.2327	15.8445	9.73331	14.1015	17.8292	15.3304	19.0368	15.8221	17.4902	16.9583	20.0366	12.6848	17.5005	0.00154863	0.273608	-0.319079
IPO7	1.13472	1.1397	0.981219	1.36682	1.73897	0.90685	1.64749	1.96728	0.315064	1.86406	0.671263	0.819854	4.23065	2.7254	0.984662	3.06233	1.39302	2.74564	2.90386	1.21277	2.57794	0.00159454	0.273608	-0.720268
CPNE6	0	0	0	0	0	0	0	0	0.945191	0	0	0	1.05766	1.02203	0.984662	0	0	0.969048	1.01635	0.0787659	0.721393	0.00182119	0.275811	-1.60625
EIF5	0.378239	1.1397	1.63536	0.341705	1.73897	3.02283	0.658995	0.983639	1.57532	1.30484	1.00689	0.655883	3.32408	2.04405	3.28221	0.850648	2.94083	3.39167	2.61347	1.20353	2.63528	0.00170416	0.275811	-0.745933
EIF5B	0	0	0	0	0	0.151142	0	0.32788	0	0.186406	0	0	0.302189	0.340675	0.656441	0.340259	0.619122	0	0.145193	0.0554523	0.343411	0.00187202	0.275811	-1.4439
FAM98B	0	0.162814	0	0	0	0.151142	0	0	0.315064	0	0	0	0.151095	0.340675	0.984662	0.850648	0.15478	0.161508	0.435579	0.0524183	0.43985	0.00185806	0.275811	-1.57407
HPR	38.5804	19.2121	23.2222	26.4821	24.3456	22.0667	10.2144	20.6564	17.0134	24.2328	25.8436	27.875	0	0	0	22.4571	9.90595	0	24.9732	23.3121	8.19089	0.00183617	0.275811	0.959984
HYCC1	0	0	0	0	0	0	0	0	0	0	0	0.163971	0.453284	0	0.656441	0.680519	0	0.161508	0.290386	0.0136642	0.320305	0.00178	0.275811	-1.83634
MAGT1	0	0.488442	0	0.170853	0.193219	0	0	0.32788	0	0.186406	0	0	0.302189	1.3627	1.31288	1.02078	0.309561	0.161508	0.435579	0.1139	0.700743	0.00173766	0.275811	-1.44074
BUB3	0	0.162814	0	0	0.193219	0.302283	0	0	0	0	0	0	0.151095	0.340675	0.328221	0.340259	0.309561	0	0.290386	0.0548597	0.251457	0.00201763	0.286647	-1.28362
KRT74	0	4.72161	0	0	0	0	0	0	0	0	0	0	4.23065	6.8135	6.23619	0	0	5.16826	4.35579	0.393467	3.8292	0.00199348	0.286647	-1.62728
OBSL1	0	2.44221	0.981219	0.341705	0.386438	1.66256	2.30648	2.29516	1.26026	1.49125	0.335631	1.47574	2.11533	4.42878	3.61043	1.87143	3.09561	1.9381	2.46828	1.24822	2.78971	0.00205643	0.287035	-0.763504
GOLPH3	0	0.488442	0	0	0	0	0	0	0	0.372812	0	0.327941	0.604379	0.340675	0.656441	1.02078	0.15478	0.161508	0.580772	0.0990996	0.502762	0.00215907	0.296164	-1.34138
ATP2A3	0	0	0	15.7184	0	0	0	17.0497	0	0	0	0	15.7138	12.605	17.0675	37.0883	0	16.6353	18.0039	2.73068	16.7305	0.00241016	0.315435	-1.43874
ATP6V1E2	0	0	0	0	0	0	0	0	0	0	0	0	0	0.340675	0.328221	0	0.309561	0.161508	0	0	0.162852	0.00257708	0.315435	-2
DNAJB4	1.51296	3.74472	4.57902	4.10046	3.47794	3.17397	3.62447	7.54123	3.15064	4.66015	3.52413	1.31177	8.15911	7.15418	9.5184	5.27402	4.79819	7.75238	3.92021	3.70012	6.65379	0.00255115	0.315435	-0.570541
OSTC	0	0	0	0	0	0	0	0	0	0	0	0	0.302189	0	0.328221	0.510389	0	0	0.290386	0	0.204455	0.00253729	0.315435	-2
PITPNB	1.13472	1.30251	0.981219	0.854263	0.386438	0.604566	0.329498	0.655759	0.945191	0.745625	0.839079	0	1.20876	1.3627	1.6411	3.57272	0.928682	1.77659	1.59712	0.731572	1.72681	0.00250406	0.315435	-0.809669
SYNE2	0.756478	1.30251	0	0.68341	0.386438	1.36027	0.658995	0.983639	0.315064	0.932031	0	1.63971	1.51095	1.3627	1.31288	1.53117	1.70258	1.61508	1.30674	0.751546	1.47744	0.00251264	0.315435	-0.651324
UBE2V2	0	2.60502	0	2.56279	0	0	0	0	0	0	0	0	2.11533	3.40675	3.28221	3.57272	0	2.0996	1.59712	0.430651	2.29625	0.00248022	0.315435	-1.36829
IGFBP6	0	0	0	0	0	0	0	0	0	0	0	0	0	0.340675	0	0.340259	0.309561	0.161508	0	0	0.164572	0.00261998	0.315827	-2
IARS1	0	0.651256	0.327073	0	0	1.66256	0.658995	0.983639	0	1.49125	0.167816	0.655883	1.51095	1.02203	1.96932	1.53117	0.928682	1.13056	2.46828	0.549872	1.50871	0.00267074	0.31714	-0.931552
MAP1LC3A	0	0.488442	0	1.02512	0.193219	0.151142	0	1.31152	0.315064	0	0.335631	0.327941	1.20876	0.68135	1.6411	0.510389	1.39302	0.646032	1.30674	0.345673	1.05534	0.00279008	0.319286	-1.01308
PURA	3.40415	5.04723	2.61658	3.92961	2.12541	2.11598	2.30648	2.95092	2.52051	4.66015	2.01379	2.7875	6.04379	3.06608	5.25153	5.44415	3.86951	4.36072	5.08175	3.03986	4.73107	0.00280921	0.319286	-0.435267
RBPMS2	0	0	0	0	0	0	0	0	0	0	0	0	0.151095	0	0.328221	0.340259	0	0	0.290386	0	0.158566	0.00277082	0.319286	-2
ARL3	1.51296	1.79095	0	1.53767	1.35253	0.453425	0.658995	0	1.26026	1.11844	0.839079	1.47574	2.56861	1.3627	2.29754	1.36104	2.01215	1.61508	3.48463	1	2.10025	0.0029334	0.3197	-0.709778
HEBP2	2.26944	6.02412	4.25195	4.78387	3.86438	7.2548	4.94246	3.93456	5.67115	6.71062	4.86666	6.7228	8.00802	5.79148	8.53374	5.61428	9.90595	6.46032	9.29235	5.10807	7.65802	0.00291981	0.3197	-0.399489
UBE3A	0	0.651256	0.981219	0.68341	0.386438	1.05799	1.64749	0.983639	0	0.372812	0.671263	0.819854	1.51095	1.02203	1.96932	1.02078	1.08346	1.45357	1.88751	0.687947	1.42109	0.00290433	0.3197	-0.695238
PRKDC	1.13472	2.2794	2.28951	0.68341	2.12541	1.8137	0.988493	2.29516	1.26026	2.05047	0.335631	1.31177	2.8708	2.38473	3.61043	5.10389	3.09561	0.969048	3.33944	1.54733	3.05342	0.00325269	0.349708	-0.654717
DYNC1LI2	1.13472	1.62814	2.61658	1.53767	2.12541	1.8137	1.97699	1.6394	1.89038	2.60969	1.67816	1.31177	3.17299	1.70338	3.61043	2.21169	2.63127	2.42262	3.04905	1.83022	2.68592	0.0034152	0.362284	-0.378953
CSE1L	0.378239	1.62814	0.654146	1.02512	0.386438	1.8137	0.329498	1.31152	0.315064	1.30484	0.671263	1.96765	3.32408	0.340675	3.61043	3.74285	2.01215	1.29206	2.75867	0.982134	2.44013	0.00352412	0.364912	-0.852065
IL18R1	1.13472	0	0.981219	0	0.772876	0	1.31799	1.6394	0.945191	1.30484	0.839079	0.983824	0	0	0	0	0	0	0.580772	0.826595	0.0829674	0.0035317	0.364912	1.63513
NAA50	0	0	0	0	0	0	0	0	0	0.186406	0	0	0.151095	0	0.328221	0.510389	0.15478	0	0.290386	0.0155338	0.204982	0.00361122	0.368345	-1.71823
ARHGEF2	0	0	0	0.512558	0	0.151142	0.329498	0	0	0	0	0	0	0.68135	0.984662	1.19091	1.08346	0.323016	0	0.0827664	0.609057	0.00372765	0.374086	-1.52146
NHLRC2	1.8912	4.72161	2.61658	3.75876	5.21691	4.98767	3.29498	3.60668	4.09583	5.59218	3.1885	6.06692	6.49707	5.11013	5.25153	4.76363	6.03644	8.23691	10.5991	4.08648	6.64211	0.00382573	0.374086	-0.476414
NUBP1	0	0	0	0	0	0.151142	0	0	0	0	0	0.163971	0.151095	0.340675	1.31288	0	0.773902	0.323016	0.290386	0.0262594	0.455994	0.00378946	0.374086	-1.78219
PRKCG	0	0	0	0	0	0	0	0	0	0	0	0	0	0.340675	0.328221	0	0.15478	0.484524	0	0	0.186886	0.00404366	0.374086	-2
PTPA	1.51296	2.2794	2.61658	1.87938	2.31863	1.8137	0.988493	1.96728	0.945191	1.86406	2.1816	1.96765	2.7197	4.0881	2.62577	3.23246	2.16693	2.58413	2.0327	1.86124	2.77854	0.00400843	0.374086	-0.395406
STX4	0.378239	0.651256	0.327073	0.854263	0	1.36027	0.329498	0.983639	0	0.932031	0	0.819854	0.755473	1.70338	1.31288	2.72207	2.78605	0.646032	1.01635	0.55301	1.56318	0.00396151	0.374086	-0.954704
TNPO1	1.13472	2.2794	2.61658	1.87938	2.31863	4.53425	2.96548	1.31152	2.52051	2.23687	2.01379	2.29559	3.77737	4.0881	3.61043	2.55194	3.40517	4.52222	3.19425	2.34223	3.59278	0.00394059	0.374086	-0.421417
TRIM55	0	1.46533	0.654146	0.512558	0.772876	1.96484	0.658995	1.31152	0.945191	2.23687	0	1.14779	2.26642	1.3627	2.29754	0.850648	3.40517	3.55318	2.0327	0.97251	2.25262	0.00401166	0.374086	-0.793836
UGGT1	3.78239	0.976884	1.30829	0.68341	2.12541	1.96484	3.95397	2.95092	1.89038	1.67766	1.34253	1.96765	3.62627	2.38473	5.57975	7.14545	2.78605	3.39167	3.77502	2.05203	4.09842	0.00410325	0.375235	-0.665445
ARL8A	0	1.46533	0	1.19597	0	1.20913	0	0	0.630128	2.60969	0	2.62353	3.32408	2.04405	2.95399	3.23246	1.23824	1.29206	2.17789	0.811148	2.32326	0.00424929	0.375517	-0.964846
CTBP1	1.13472	1.79095	0.654146	1.36682	0.386438	0.755708	0.329498	0.655759	0.945191	0.559218	0.671263	0.819854	1.66204	2.04405	1.6411	0.850648	1.85736	1.45357	1.01635	0.839131	1.50359	0.00427888	0.375517	-0.567255
GIGYF2	0	0.162814	0	0.341705	0.193219	0.755708	0	0.32788	0	0.186406	0	0.327941	0.453284	1.02203	0	1.02078	0.928682	0.484524	0.580772	0.191306	0.641438	0.00434233	0.375517	-1.08108
GTF2I	0	0	0	0	0	0.151142	0	0	0	0	0.167816	0	0.302189	0.340675	0.328221	0	0.15478	0.161508	0	0.0265798	0.183911	0.00423727	0.375517	-1.4949
LPCAT2	0	0	0	0	0	0	0	0	0	0	0	0	0.151095	0	0.328221	0.340259	0.15478	0	0	0	0.139194	0.00433806	0.375517	-2
RPS25	0	0	0	0.341705	0	0.453425	0	0	0	0	0	0	0.453284	0.340675	0.656441	0.510389	0.15478	0.323016	0	0.0662608	0.348369	0.0045698	0.388383	-1.36077
STX18	0	0	0	0	0	0	0	0	0	0	0	0	0	0.68135	0.328221	0.340259	0	0	0.290386	0	0.234317	0.00458874	0.388383	-2
PPP2R5A	0	0.651256	1.30829	0.170853	1.93219	1.05799	0	0	0.630128	0.186406	0.503447	0	1.66204	1.70338	1.6411	0.340259	2.01215	2.0996	1.01635	0.536713	1.49641	0.00466365	0.390568	-0.944062
HSPA8	55.6012	64.6372	59.2002	60.4818	60.2843	63.4795	60.2981	60.3299	56.0814	64.3101	57.8964	66.2442	65.424	63.0249	66.6288	61.9272	67.9486	73.9707	65.0464	60.737	66.2815	0.0047153	0.39078	-0.0873024
GM2A	0	0.488442	0	0	0	0.302283	0	0	0	0	0	0.491912	0	0.340675	0.328221	1.19091	0.619122	0.969048	0.435579	0.106886	0.554793	0.00479183	0.393029	-1.35385
ITGB1BP2	0	0.162814	0	0	0.193219	1.51142	0	0.32788	0.315064	0.745625	0.335631	0.655883	1.20876	0.340675	0.656441	0.850648	1.39302	1.61508	1.16154	0.353961	1.03231	0.00494822	0.395474	-0.978667
PPP2CB	0	6.02412	0	6.32154	3.67116	6.80137	0	5.24607	3.4657	0	4.69884	0	7.25254	5.79148	9.84662	5.95454	7.27468	5.16826	6.2433	3.01907	6.7902	0.00495075	0.395474	-0.768892
RAB18	0.756478	4.07035	2.28951	3.75876	2.51185	3.47626	4.61297	5.24607	3.4657	2.79609	3.52413	3.60736	5.7416	4.0881	6.89263	6.12467	4.79819	4.84524	3.48463	3.34296	5.1393	0.00497076	0.395474	-0.423551
CCT3	10.2125	11.2342	8.17682	17.7687	8.50164	14.8119	11.5324	16.394	12.2875	14.1669	9.06205	12.6257	14.8073	16.3524	19.0368	18.8844	15.9424	14.0512	15.6808	12.2312	16.3936	0.00514135	0.404996	-0.290827
EIF2S1	1.13472	2.76784	0.981219	3.07535	2.70507	4.08082	1.64749	3.2788	4.09583	3.72812	1.84597	3.44338	4.38175	4.0881	3.93865	6.2948	3.55995	4.36072	3.48463	2.73205	4.30123	0.00573868	0.420465	-0.446215
EIF4G1	1.13472	1.95377	1.30829	1.70853	2.70507	3.77854	3.62447	2.95092	2.52051	1.67766	2.1816	2.29559	5.13722	2.38473	2.95399	6.97532	2.47649	4.68373	4.2106	2.31997	4.11744	0.00576051	0.420465	-0.558444
FERMT2	14.3731	19.0492	15.3724	14.6933	14.2982	18.7416	14.8274	18.3613	16.6984	18.6406	13.4253	15.7412	20.8511	17.7151	20.6779	16.6727	22.5979	18.2504	18.2943	16.1852	19.2942	0.0054837	0.420465	-0.175259
RBM20	0	0.162814	0	0	0	0	0	0	0	0.186406	0	0	0	0.340675	0.328221	0	0.15478	0.161508	0.290386	0.0291017	0.182224	0.00575559	0.420465	-1.44916
SNX5	0	0.162814	0	0	0.193219	0.151142	0	0	0	0	0	0	0.151095	0.340675	0.328221	0.680519	0.15478	0.161508	0	0.0422645	0.259543	0.00561822	0.420465	-1.43985
SRSF2	0	0	0	0	0	0	0	0.655759	0	0	0	0	0.151095	1.02203	0.984662	0.510389	0	0.161508	0.580772	0.0546466	0.487207	0.00551535	0.420465	-1.5966
STRN	0	0.325628	0.981219	0.68341	0.386438	0.453425	0.658995	0.655759	0	0.186406	0.167816	0.491912	1.81314	0	1.96932	1.02078	0.773902	0.80754	1.59712	0.415917	1.14026	0.00544412	0.420465	-0.930924
SUCLG1	15.5078	16.9327	17.0078	15.2059	15.4575	18.2881	20.4289	14.7546	17.6436	16.963	18.7954	19.8405	14.2029	12.605	15.4264	11.7389	15.6328	15.1818	16.6972	17.2355	14.4979	0.00560162	0.420465	0.172539
MYL4	39.3369	26.2131	32.0531	19.8189	27.2439	27.3566	39.5397	24.9189	29.3009	28.7065	19.9701	21.3162	22.5131	15.3304	22.319	3.23246	25.384	18.7349	16.8424	27.9812	17.7652	0.00583737	0.422201	0.446638
UBL5	0	0	0	0.170853	0	0.151142	0	0	0	0	0	0.327941	0.453284	0	0	0.340259	0.309561	0.484524	0.871158	0.0541613	0.351255	0.00592926	0.424983	-1.46562
APEX1	0.756478	1.62814	1.30829	0.854263	1.15931	1.20913	1.64749	0.32788	1.26026	0.186406	0.839079	1.14779	1.81314	0.68135	2.95399	3.74285	1.39302	1.77659	2.17789	1.02704	2.07698	0.00598343	0.425038	-0.676499
AP4S1	0	0	0	0	0	0	0	0	0	0	0	0	0.453284	0	0.328221	0.17013	0.15478	0	0	0	0.158059	0.00605234	0.426128	-2
CCT6A	11.7254	12.8623	10.4663	14.6933	13.1389	15.4164	15.4864	17.0497	13.5477	14.5397	13.7609	12.1338	15.8649	17.0338	16.411	15.3117	15.7876	16.4738	15.1001	13.7351	15.9976	0.00632407	0.437515	-0.152188
LOC114841035	0	0	0	0.170853	0	0	0	0.32788	0	0	0	0	0.151095	0	0.328221	0.17013	0.15478	0.484524	0.290386	0.041561	0.225591	0.00629508	0.437515	-1.37772
ALPK3	0	0.162814	0.327073	0.170853	0	1.36027	0	1.31152	0	0	0.167816	0	1.81314	0.340675	1.96932	1.19091	1.39302	0.161508	1.01635	0.291696	1.12642	0.00694366	0.438754	-1.17723
ARHGDIA	4.53887	3.90754	3.5978	4.95472	4.25082	3.77854	4.28347	3.60668	3.78077	5.77859	3.1885	4.26324	5.13722	5.79148	4.92331	5.44415	4.95297	4.68373	4.50098	4.16079	5.06198	0.00709441	0.438754	-0.195426
AS3MT	0.378239	0.488442	0	0	0	1.05799	0.329498	0.655759	0	0.932031	0.167816	0.491912	0.755473	1.02203	0.984662	0.510389	0.773902	1.13056	0.725965	0.375141	0.843282	0.00711403	0.438754	-0.768438
CALCOCO1	0	0.325628	0	0.170853	0	0.151142	0	0	0	0.372812	0	0.327941	1.05766	0.340675	0	0.850648	0.309561	0.323016	0.435579	0.112365	0.473877	0.00665917	0.438754	-1.23332
CRIP2	8.32126	10.5829	11.4475	8.88433	10.627	8.46393	11.2029	9.50851	13.5477	9.1339	11.9149	10.6581	8.6124	7.15418	6.89263	7.99609	9.28682	9.69048	8.42119	10.3578	8.2934	0.00645037	0.438754	0.221365
CRKL	1.13472	0.976884	0	0.854263	0.579657	1.36027	0	2.29516	1.26026	2.23687	1.00689	1.47574	2.8708	1.70338	1.6411	3.74285	1.85736	1.29206	2.46828	1.09839	2.22512	0.00695115	0.438754	-0.678034
LAGE3	0	0	0	0	0	0.151142	0	0	0	0	0	0.163971	0.302189	0	0.328221	0.850648	0.15478	0.161508	0.145193	0.0262594	0.277506	0.00661339	0.438754	-1.65421
NIN	0.378239	0.976884	0	0.512558	0.386438	1.36027	0.988493	0	0.945191	1.11844	0.335631	1.31177	1.66204	1.70338	0.984662	1.87143	1.08346	1.29206	0.871158	0.692826	1.3526	0.00703121	0.438754	-0.645121
PPP1R7	1.8912	3.58191	3.27073	3.2462	3.86438	3.92968	2.96548	1.96728	5.98621	3.35531	3.52413	5.08309	7.70583	5.4508	4.26687	4.25324	5.57209	4.36072	5.22695	3.55547	5.26236	0.00696419	0.438754	-0.387146
RPS29	0	0.651256	0.654146	0.68341	0.193219	0.90685	0.988493	0.655759	0.630128	0.932031	0.167816	0.491912	1.05766	1.02203	0.984662	0.850648	0.928682	0.969048	0.871158	0.579585	0.954841	0.00698864	0.438754	-0.489116
SREK1	0	0	0	0.170853	0	0	0	0	0	0	0	0	0.302189	0.68135	0.656441	0.340259	0	0	0	0.0142377	0.282891	0.00667208	0.438754	-1.80833
UBE3C	0	0	0	0	0	0	0	0	0.315064	0	0	0	0.151095	0.340675	0.328221	0.680519	0.309561	0	0	0.0262553	0.258581	0.00683447	0.438754	-1.63129
USPL1	0.378239	0.976884	0.981219	0.68341	0.386438	0	2.30648	0.32788	0.945191	0.932031	0.671263	0.819854	0	0.340675	0	0.340259	0	0	0	0.784074	0.0972764	0.00703095	0.438754	1.55851
XRCC6	6.05183	6.67537	6.21438	4.44217	5.98979	5.89452	7.24895	6.22971	7.87659	4.10093	4.86666	3.77133	7.40364	6.8135	8.20552	12.7597	7.27468	5.9758	9.00196	5.78019	8.20497	0.00706444	0.438754	-0.346766
PRUNE1	0	0.651256	0	0.170853	0	0	0	0	0.315064	0	0	0.163971	0.453284	0	0.328221	0.850648	0.773902	0.161508	1.16154	0.108429	0.53273	0.00737371	0.450843	-1.32355
SSR4	0	0.162814	0	0.170853	0.579657	0.90685	1.64749	0	0.315064	0.559218	0	0.163971	0.906568	1.3627	1.31288	2.55194	1.5478	0.323016	0.580772	0.375493	1.22653	0.00742338	0.450843	-1.06245
ABCE1	1.51296	0.488442	0.981219	0.854263	1.15931	0.604566	0	0.32788	1.26026	1.11844	0.671263	1.14779	1.35985	1.3627	2.29754	2.8922	0.773902	0.969048	2.0327	0.843866	1.66971	0.0076428	0.460653	-0.657106
ANP32A	3.78239	5.37286	3.5978	2.56279	5.60335	4.08082	4.28347	5.24607	4.72596	5.03297	4.19539	3.27941	4.07956	5.4508	5.90797	6.2948	5.26253	6.1373	5.66253	4.31361	5.54221	0.00811679	0.46958	-0.249316
ANXA7	13.6166	13.0251	14.0641	15.5476	11.0135	11.6379	10.5439	13.7709	12.2875	12.6756	11.2437	15.5772	12.692	15.3304	17.0675	17.3532	14.8589	15.1818	14.3741	12.917	15.2654	0.00796129	0.46958	-0.166659
ARL1	0.378239	0.325628	0.327073	0.341705	0.386438	0.453425	1.31799	0.32788	1.26026	1.11844	0.167816	0.327941	2.41751	1.02203	1.31288	1.36104	0.928682	1.29206	0.435579	0.561069	1.25283	0.00853279	0.46958	-0.762731
BRWD1	0	0	0	2.22108	0	1.66256	0	0	0	0	0	0	1.96423	2.04405	1.96932	1.19091	1.39302	1.13056	0	0.323637	1.38458	0.00853459	0.46958	-1.24217
CD36	8.6995	17.4211	14.7183	16.4018	15.4575	18.7416	14.8274	18.0334	11.9724	12.4892	10.4046	13.9375	18.8868	16.3524	19.365	20.5857	20.431	17.6044	15.1001	14.4254	18.3322	0.00869076	0.46958	-0.238531
CRK	1.13472	0.81407	0.654146	0.854263	1.73897	1.36027	1.64749	0.655759	1.89038	1.11844	0.503447	0.327941	1.81314	3.06608	1.96932	0.850648	1.70258	1.61508	2.0327	1.05832	1.86422	0.00829292	0.46958	-0.551503
CTNND1	0.756478	0.976884	1.96244	1.19597	0.193219	0.90685	2.30648	0.32788	1.89038	0.186406	0.503447	0.983824	2.56861	3.06608	4.59509	2.8922	1.23824	0.646032	1.74232	1.01585	2.39265	0.00822252	0.46958	-0.80786
DDX3X	5.67359	4.88442	5.88731	2.73364	4.44404	6.49909	8.56694	4.91819	8.50672	3.35531	4.53102	4.26324	7.70583	5.4508	7.8773	8.33635	8.04858	8.39842	7.40484	5.35529	7.60316	0.00796753	0.46958	-0.346934
DNAJC7	0	1.79095	0.654146	1.70853	0.386438	1.66256	0	1.31152	0.630128	2.23687	0.503447	1.31177	1.96423	1.70338	1.31288	2.21169	2.32171	1.9381	1.88751	1.01636	1.90564	0.00896363	0.46958	-0.608677
EIF3H	1.13472	2.60502	1.63536	1.19597	0.966095	1.96484	0.988493	1.96728	0.945191	1.86406	1.00689	1.96765	2.56861	2.04405	1.31288	2.8922	2.32171	2.26111	2.46828	1.52013	2.26698	0.00902939	0.46958	-0.394415
EMD	0.378239	1.95377	1.63536	1.36682	2.12541	2.56941	1.31799	3.2788	3.78077	2.05047	0.503447	1.47574	3.17299	2.04405	4.92331	3.91298	3.40517	2.58413	2.75867	1.86968	3.25733	0.00874015	0.46958	-0.541307
EMILIN2	0	0.976884	0.327073	0.170853	1.15931	0.90685	0	1.6394	0.945191	0	0.839079	0	2.56861	5.79148	1.6411	2.21169	2.32171	0.484524	0.435579	0.580387	2.20781	0.00901322	0.46958	-1.16737
FAF2	0	0	0	0	0	0.302283	0	0.655759	0	0	0.167816	0	0	1.02203	0.328221	0.850648	1.23824	0.323016	0.145193	0.0938215	0.558192	0.00800649	0.46958	-1.42442
FLII	0	0	0	0	0.579657	2.11598	1.64749	0.32788	0.315064	0.372812	0.503447	0.163971	0.755473	0.340675	2.29754	4.25324	2.94083	1.13056	1.45193	0.502192	1.88146	0.00897406	0.46958	-1.15727
FRMD5	0	0.162814	0	0.170853	0	0.453425	0	0	0	0.186406	0.335631	0.163971	0.604379	0	0.984662	0	0.773902	0.323016	0.725965	0.122758	0.487418	0.009166	0.46958	-1.19526
FUBP1	1.8912	4.07035	0.981219	2.22108	3.67116	3.77854	3.62447	0.32788	5.98621	2.42328	3.1885	3.44338	4.83503	3.06608	5.25153	9.52726	4.17907	4.0377	8.42119	2.96727	5.61684	0.00870738	0.46958	-0.617318
MAST4	3.02591	1.62814	1.96244	0.854263	2.12541	1.20913	1.31799	0.655759	2.52051	0.932031	1.51034	1.14779	1.05766	1.02203	0.328221	1.02078	0.464341	0.646032	0.580772	1.57414	0.731405	0.00907137	0.46958	0.731053
PPP3CB	0	0	0	0.170853	0	0.604566	0	0	0.315064	0	0	0	0.604379	0.340675	0	0.850648	0.15478	0.323016	1.16154	0.0908736	0.49072	0.00918197	0.46958	-1.375
RBKS	0	0	0	0	0	0.302283	0	0	0	0.186406	0	0	0.151095	0.68135	0	0	0.15478	0.80754	0.725965	0.0407241	0.360104	0.00920744	0.46958	-1.5936
RO60	1.13472	1.62814	1.63536	1.53767	2.51185	0.604566	1.97699	0.983639	2.83557	1.67766	0.167816	1.14779	2.7197	2.38473	2.95399	3.57272	2.47649	0.969048	2.90386	1.48681	2.56865	0.00892214	0.46958	-0.533519
TAF15	0	0.162814	0	0	0	0.151142	0	0	0	0	0	0.491912	0	0	0.656441	1.53117	0.464341	0.323016	0.871158	0.0671556	0.549446	0.00853621	0.46958	-1.56435
TCOF1	0	0.488442	0	0	0	0.151142	0	0	0	0.372812	0	0.327941	0.604379	0.68135	0	0.680519	0.15478	0.323016	1.45193	0.111695	0.556568	0.00911868	0.46958	-1.33143
TUBA1A	46.5234	44.2854	44.1548	0	45.02	0	40.5282	0	42.5336	0	39.9401	0	0	0	0	0	0	0	0	25.2488	0	0.00892483	0.46958	2
USP28	0	0.162814	0	0	0	0	0	0	0	0	0	0	0.151095	0	0.656441	0	0.928682	0.323016	0.145193	0.0135678	0.314918	0.00851426	0.46958	-1.83478
CA1	41.6063	34.6794	21.5868	41.0046	25.5049	21.0087	14.8274	41.9686	28.6708	34.1123	29.3678	39.6809	16.4693	30.3201	10.1748	18.7143	16.2519	25.5183	19.4559	31.1682	19.5578	0.0093447	0.470547	0.45777
PRF1	0	0	0	0	0	0.302283	0	0	0	0	0	0	0.453284	0	0	0	0.309561	0.484524	0.435579	0.0251903	0.240421	0.00930373	0.470547	-1.62064
GOLGA3	0	0	0.327073	0.170853	0	0.302283	0	0.655759	0	0.186406	0	0.327941	0.755473	1.3627	0.984662	0	0.464341	0.161508	0.580772	0.164193	0.615637	0.00959957	0.47913	-1.1578
HPS1	1.13472	0.162814	0.654146	0.170853	0.193219	0	0.658995	1.6394	0.630128	1.86406	0.503447	0.819854	0	0	0	0	0	0.161508	0.145193	0.702636	0.0438144	0.0096356	0.47913	1.76521
CALML3	0	0	0	0.854263	0	0	0	0	0	0	0	0	0.906568	1.3627	0.328221	0.510389	0	0.323016	0.290386	0.0711885	0.531611	0.0104843	0.491065	-1.52761
CCT7	5.67359	9.60603	7.84975	11.7888	9.08129	12.3936	9.88493	13.7709	11.3423	11.7436	7.71952	9.34633	13.7496	13.627	10.1748	12.4195	12.0729	13.8897	13.5029	10.0167	12.7766	0.0102917	0.491065	-0.242168
GCN1	0	0.488442	0.654146	0.512558	0	0.151142	0	0.32788	0	0.745625	0	0.491912	0.453284	0.68135	0.328221	1.02078	0.928682	0.484524	0.725965	0.280975	0.660401	0.0103058	0.491065	-0.806108
GLRX3	0	0.162814	0.327073	0.170853	0	0	0	0	0	0	0	0.163971	0.302189	0.68135	0.328221	0.680519	0	0	0.290386	0.0687258	0.326095	0.0103421	0.491065	-1.30373
HNRNPUL2-BSCL2	1.8912	1.30251	1.96244	0.68341	0.386438	1.36027	0.658995	0	0.630128	0.745625	0	0.983824	1.66204	2.04405	2.62577	2.72207	1.5478	0.969048	1.01635	0.883737	1.79816	0.0102953	0.491065	-0.681924
MAPK1	3.40415	1.62814	1.30829	2.22108	2.31863	1.66256	2.63598	1.31152	4.41089	2.23687	1.51034	1.31177	3.32408	3.74743	3.28221	5.44415	2.94083	3.06865	2.46828	2.16335	3.46795	0.0104887	0.491065	-0.463337
SRP9	1.13472	1.46533	1.30829	0.341705	0.772876	1.36027	2.30648	0.655759	2.20545	0.559218	0.503447	0.819854	2.41751	2.04405	1.6411	3.57272	1.08346	1.29206	2.90386	1.11945	2.1364	0.0102605	0.491065	-0.62469
STX7	0.756478	1.30251	0.654146	1.53767	0.386438	1.20913	0.988493	1.6394	0.630128	0.932031	0.167816	0.655883	1.51095	1.02203	2.29754	2.55194	1.70258	0.646032	1.74232	0.905011	1.63906	0.0104928	0.491065	-0.577065
USP47	0	0	0	0	0.193219	0.151142	0	0	0	0	0	0	0.453284	0.340675	0	0.340259	0.309561	0	0	0.0286967	0.206254	0.0103901	0.491065	-1.51144
ZNFX1	0	0	0	0	0	0.453425	0	0.32788	0	0.186406	0	0.327941	0	0.340675	0.656441	0.510389	0.464341	0.484524	0.145193	0.107971	0.371652	0.0102704	0.491065	-1.09953
KLC1	0	0.162814	0.327073	0.341705	0.579657	1.8137	0	0.983639	1.26026	0.932031	0.503447	0.655883	1.96423	0.68135	2.29754	2.21169	1.5478	0.80754	0.725965	0.630017	1.4623	0.0106132	0.493795	-0.795563
HSPB2	4.53887	8.62914	10.1393	5.97984	8.88807	8.16165	6.58995	10.82	7.56153	6.33781	8.39079	4.75515	11.6343	11.2423	12.4724	6.12467	10.9894	10.175	9.43754	7.56601	10.2965	0.0111871	0.506303	-0.305724
IWS1	0	0	0	0	0	0	0	0	0	0	0	0	0.151095	0	0	0.17013	0	0.161508	0	0	0.0689618	0.0115049	0.506303	-2
LRRC47	1.51296	4.39598	1.63536	2.22108	5.79657	7.40594	4.61297	7.21335	6.61634	5.03297	4.86666	6.39486	8.76349	6.8135	9.84662	4.08311	8.51292	6.29881	8.42119	4.80875	7.53424	0.0115651	0.506303	-0.441625
MLKL	0	0	0	0	0	0	0	0	0	0	0	0	0	0	0.328221	0.340259	0.309561	0	0	0	0.13972	0.0114547	0.506303	-2
MMP10	0	0	0	0	0	0	0	0	0	0	0	0	0	0	0	0.17013	0.15478	0.161508	0	0	0.0694883	0.0114548	0.506303	-2
PDIA6	8.6995	9.76884	10.1393	9.73859	8.1152	8.91735	8.56694	10.82	8.19166	9.1339	7.04826	7.54265	11.7854	11.9236	9.19018	11.2286	10.0607	9.04445	9.72793	8.89018	10.423	0.0115795	0.506303	-0.158731
SNX17	0	0	0	0	0	0	0	0	0	0	0	0	0	0	0	0.17013	0.15478	0.161508	0	0	0.0694883	0.0114548	0.506303	-2
SYNCRIP	3.40415	4.39598	2.61658	2.39194	3.67116	3.92968	2.30648	4.91819	1.89038	2.9825	1.84597	3.11544	5.28831	3.74743	3.93865	6.46493	4.02429	3.23016	4.79137	3.12237	4.49788	0.0116165	0.506303	-0.361013
TP53RK	0	0	0	0	0	0	0	0	0	0	0	0	0.151095	0	0	0.17013	0	0	0.145193	0	0.066631	0.0116457	0.506303	-2
TRAPPC8	0.378239	0	0	0	0	0.151142	0	0	0	0	0	0.163971	0.604379	0	0.328221	0.510389	0.15478	0	0.435579	0.0577793	0.290478	0.0116283	0.506303	-1.33636
TUBB4A	0	0	0	0	0	0	0	0	0	0	0	0	0	10.5609	9.84662	0	0	0	10.0183	0	4.34655	0.0114189	0.506303	-2
UBA5	0	0	0	0	0	0	0	0	0.315064	0	0	0	0.302189	0	0	0.510389	0.15478	0.161508	0.290386	0.0262553	0.20275	0.0112114	0.506303	-1.5414
PPP1R37	0	0	0	0	0	0	0	0	0	0	0	0	0.453284	0	0	0	0	0.484524	0.580772	0	0.21694	0.0120589	0.521414	-2
PCDH1	0	0.162814	0	0	0	0.151142	0	0	0	0.372812	0	0.163971	0.302189	0	0.656441	0	0.619122	0.323016	0.290386	0.0708949	0.313022	0.012385	0.53262	-1.26135
ABI1	0	0	0	0	0.193219	0	0	0	0	0	0	0	0.151095	0.340675	0.656441	0.510389	0	0	0	0.0161016	0.236943	0.0126166	0.535185	-1.74547
METAP1	0	0.162814	0	0.170853	0	0	0	0	0.315064	0	0	0	0.302189	0	0.656441	1.02078	0.464341	0	0.145193	0.0540609	0.369849	0.0125839	0.535185	-1.48988
MFF	0	0.325628	0	0.170853	0.193219	0.604566	0	1.31152	0.315064	0.372812	0.335631	0.491912	0.453284	0.340675	1.6411	0.680519	1.08346	0.80754	1.01635	0.343434	0.860419	0.0127049	0.535185	-0.858885
RASIP1	0	0	0	0.170853	0.193219	0.453425	0	0	0	0	0.167816	0	0.151095	0	0.328221	0.680519	0.464341	0.484524	0.145193	0.0821093	0.321985	0.0127809	0.535185	-1.18723
SCFD2	0	0	0	0	0	0.151142	0	0	0	0	0	0	0.151095	0	0.328221	0.340259	0.15478	0	0	0.0125951	0.139194	0.0127728	0.535185	-1.66809
SNRPB2	0.756478	0.976884	0.981219	0.854263	0.966095	0.755708	0.988493	0.983639	1.26026	0.559218	0.335631	1.14779	1.05766	1.3627	1.6411	1.02078	0.928682	1.29206	1.16154	0.880473	1.20922	0.0129002	0.537353	-0.314636
DNAJB5	0	0.325628	0.327073	0.512558	0	0.151142	0	0.32788	0.315064	0.932031	0	0.163971	0.906568	1.02203	0.656441	0.340259	1.08346	0.161508	0.435579	0.254612	0.657978	0.0131426	0.544595	-0.884002
CCDC87	0	0.162814	0	0.170853	0	0	0.658995	0	0	0	0	0	0.151095	0.340675	0.984662	0.510389	0.464341	0.161508	0.145193	0.0827218	0.39398	0.0132698	0.546937	-1.30588
MAPK14	0.378239	1.46533	0.654146	1.36682	0.386438	2.87169	0.988493	1.96728	1.57532	1.49125	0.503447	1.96765	1.35985	1.3627	2.29754	3.57272	2.47649	2.0996	3.19425	1.30134	2.33759	0.0133366	0.546937	-0.569536
HBD	85.1038	77.8251	41.5383	70.5621	58.5454	39.7502	33.9383	97.7081	57.3416	65.615	66.7907	92.3155	38.9824	59.6182	23.9601	43.2129	33.5873	53.6207	41.0896	65.5862	42.0102	0.0136485	0.556859	0.43823
CHORDC1	0	0	0	0	0	0	0	0	0	0.372812	0	0	0.151095	0.340675	0.656441	0.510389	0	0	0.145193	0.0310677	0.257685	0.013947	0.560768	-1.56963
DYNC1H1	42.741	68.0563	70.3207	66.9742	62.2165	71.3388	71.1715	73.7729	69.9442	79.5954	56.8895	60.3412	84.613	73.5858	84.0245	70.2636	83.5814	69.61	75.9359	66.1135	77.3735	0.0140599	0.560768	-0.156947
IRF2BPL	0	0.488442	0	0	0	0	0	0	0	0	0	0.163971	0.453284	0	0.328221	0.680519	0.15478	0	0.580772	0.0543677	0.313939	0.0141439	0.560768	-1.40954
PYCARD	0	0	0	0	0	0	0	0	0	0	0	0	0	0.340675	0.328221	0.510389	0	0	0	0	0.168469	0.0141672	0.560768	-2
SRPRB	0	0.488442	0.327073	0.170853	0	0.604566	0	0.32788	0	0.186406	0	0.163971	0.453284	0.340675	0.656441	2.21169	0.464341	0.484524	0.580772	0.189099	0.741675	0.0140184	0.560768	-1.18735
UBR3	0	0.162814	0.327073	0.170853	0.579657	0.302283	0	0.655759	0	0.186406	0	0.163971	0.302189	0.68135	1.31288	0	0.928682	0.969048	0.290386	0.212401	0.640648	0.0138793	0.560768	-1.00404
NBAS	0	0.651256	0	0	0	0.151142	0.658995	0.32788	0	0.559218	0	0.491912	0.453284	0.68135	0.328221	1.36104	0.773902	0.161508	0.871158	0.2367	0.661494	0.0143013	0.563271	-0.945884
DCUN1D5	1.51296	1.95377	0.654146	1.02512	1.73897	1.36027	1.31799	1.31152	1.89038	1.11844	1.84597	3.11544	0.302189	1.3627	0.328221	1.19091	0.464341	0.646032	1.45193	1.57041	0.820903	0.0149298	0.563723	0.626861
DDX19B	2.26944	1.62814	0.981219	0.854263	1.15931	2.72055	0	0	2.20545	1.30484	0.671263	1.63971	2.11533	1.70338	1.96932	3.74285	1.85736	1.9381	3.19425	1.28618	2.36008	0.0147692	0.563723	-0.589042
EZR	34.4198	32.7256	31.0719	33.9996	31.1083	27.3566	38.2217	28.1976	32.1365	31.1298	34.7379	34.9258	28.708	25.8913	26.5859	34.1961	25.384	29.0714	30.3453	32.5026	28.5974	0.0150858	0.563723	0.127829
GSK3B	0	0	0	0	0	0.90685	0	0	0	0.372812	0	0	0.755473	0.340675	0.328221	0.340259	0.464341	0.646032	0.145193	0.106638	0.431456	0.0151135	0.563723	-1.20729
MATR3	4.91711	5.37286	4.57902	2.05023	4.25082	5.59224	4.94246	4.59031	6.61634	3.35531	2.51724	4.75515	4.83503	6.13215	8.53374	8.50648	4.79819	4.0377	9.14716	4.46159	6.57006	0.0145633	0.563723	-0.382259
NDUFAF1	0	0	0	0	0	0.302283	0	0	0	0	0	0	0.604379	0	0.984662	0	0.15478	0.323016	0.145193	0.0251903	0.316004	0.01503	0.563723	-1.70468
NUP205	0	0	0	0	0	0	0	0	0	0	0	0	0.151095	0.68135	0.328221	0.17013	0	0	0	0	0.190114	0.014959	0.563723	-2
PRKCSH	2.64767	7.16382	8.50389	7.00495	4.25082	5.28996	4.61297	5.90183	3.78077	6.52421	3.35631	6.7228	8.4613	7.49485	8.86196	8.33635	6.81034	6.1373	6.38849	5.48	7.49866	0.0150434	0.563723	-0.311073
PSMA5	7.56478	4.07035	3.5978	5.29643	5.02369	6.49909	6.91945	4.26244	5.35608	5.59218	5.20229	5.90295	3.47518	3.40675	4.26687	3.74285	4.48863	4.36072	5.22695	5.44063	4.13828	0.015163	0.563723	0.27192
SRSF7	0	0.488442	0.654146	0.341705	0.193219	1.05799	0.658995	0.655759	0.630128	0.745625	0	0.655883	0.755473	1.02203	1.6411	0.510389	0.773902	0.969048	0.871158	0.506824	0.934728	0.0144377	0.563723	-0.593671
STK24	0	0	0	0.170853	0.386438	0.755708	0	0	0.945191	0	0.671263	0	1.05766	0.340675	0.328221	2.8922	1.08346	0.80754	0.580772	0.244121	1.01293	0.0149861	0.563723	-1.2232
TAOK3	0	0.651256	0	0.170853	0	0.151142	0	0	0	0.372812	0	0.491912	0.453284	0.68135	0	0.680519	0	1.13056	1.30674	0.153165	0.607492	0.0148302	0.563723	-1.19457
MPG	0	0	0	0	0	0	0	0	0	0	0	0	0.302189	0	0	0	0	0.161508	0.290386	0	0.107726	0.0154798	0.567546	-2
PHIP	0.378239	0.162814	0	0	0	0.453425	0	0	0	0.372812	0	0.327941	1.05766	1.02203	0.328221	0	0.619122	0.646032	0	0.141269	0.524723	0.0154739	0.567546	-1.15153
RCSD1	0	0.325628	0	0.170853	0.772876	0.151142	0	0	0	0.372812	0	0.327941	0.453284	0.340675	0.328221	0.510389	0.464341	0.80754	0.290386	0.176771	0.456405	0.0154125	0.567546	-0.883275
ACTR1B	3.78239	4.23316	5.88731	3.75876	5.60335	7.2548	4.94246	5.57395	5.67115	5.40578	5.03447	6.06692	4.98612	6.47283	7.22086	5.78441	6.65556	7.10635	6.96926	5.26788	6.45648	0.0164614	0.567886	-0.202759
AHCTF1	0.378239	0.162814	0.327073	0	0	0	0.329498	0	0	0.372812	0.167816	0.163971	0	0	0	0	0	0	0	0.158519	0	0.0183653	0.567886	2
ALYREF	0	0.488442	0.654146	0.170853	0.193219	0.755708	0.329498	0.32788	0.630128	0.372812	0	0	0.453284	0.340675	1.31288	1.02078	0.773902	0.323016	0.725965	0.32689	0.707215	0.0181258	0.567886	-0.735562
AP1B1	3.78239	3.41909	1.96244	2.56279	2.70507	3.32511	2.30648	1.31152	2.20545	2.60969	0.671263	2.29559	6.19488	4.42878	3.28221	10.548	3.09561	2.26111	3.19425	2.42974	4.71498	0.0183564	0.567886	-0.639701
ATG7	0	0.488442	0	0	0.386438	0.755708	0	0.32788	0	0.186406	0	0.163971	0.604379	1.3627	0.656441	0	0.928682	0.161508	0.580772	0.192404	0.613498	0.017592	0.567886	-1.04503
ATP11A	0	0	0	0	0	0	0	0	0	0	0	0	0	0	0	0.340259	0.15478	0	0.290386	0	0.112204	0.0172521	0.567886	-2
CA2	18.912	14.002	10.7934	17.427	11.7864	7.85936	5.27196	15.0825	11.6574	12.6756	13.5931	16.0691	7.25254	11.583	6.23619	9.187	7.1199	10.821	9.29235	12.9275	8.78457	0.017944	0.567886	0.381623
CAB39	0	0.325628	0.327073	0.512558	0.386438	0.90685	0.329498	0.655759	0.945191	0.559218	0.335631	0.163971	2.26642	1.02203	0.328221	1.7013	0.928682	0.646032	0.435579	0.453985	1.04689	0.0178013	0.567886	-0.790083
CBR3	4.91711	4.23316	2.28951	3.2462	2.12541	3.6274	2.30648	0	3.15064	3.1689	3.02068	3.27941	0	0	0	3.06233	2.32171	0	3.19425	2.94708	1.22547	0.0157374	0.567886	0.825207
CEP97	0	0	0	0	0	0.151142	0	0	0	0	0	0	0	0.340675	0.984662	0	0.309561	0	0.290386	0.0125951	0.275041	0.0181192	0.567886	-1.82485
CES2	0	2.2794	2.61658	5.29643	4.44404	2.87169	0.988493	0.655759	1.89038	4.10093	1.00689	3.9353	9.06568	2.38473	5.90797	2.38182	5.41731	4.19921	4.79137	2.50716	4.8783	0.0188846	0.567886	-0.642111
COPS8	0	0.976884	0	1.02512	0.772876	2.11598	0	0.655759	0.945191	0.559218	0.503447	0.491912	1.05766	1.02203	1.96932	1.02078	0.928682	1.45357	2.0327	0.670532	1.35496	0.0181718	0.567886	-0.675816
CPNE3	4.91711	8.95477	9.48511	5.46728	9.27451	10.7311	10.2144	10.82	9.13685	8.76109	6.54481	11.4779	13.4474	10.2203	12.1442	12.2493	10.0607	10.6595	9.58274	8.81542	11.1949	0.0173759	0.567886	-0.237824
CPOX	0	0	0	0	0	0	0	0	0	0	0	0	0.302189	0	0.656441	0	0	0.646032	0	0	0.229238	0.0176171	0.567886	-2
CYFIP1	1.13472	0.651256	1.30829	0.68341	0	0.453425	0.329498	0	0.945191	0	0	0	1.05766	1.70338	0.656441	1.87143	1.39302	0.484524	0.580772	0.458816	1.10675	0.0165364	0.567886	-0.827729
DDX39B	3.78239	4.39598	3.27073	3.5879	1.93219	4.53425	4.94246	4.59031	3.4657	3.54172	0.335631	4.26324	4.83503	3.74743	6.89263	9.01687	4.48863	3.39167	6.38849	3.55354	5.53725	0.017126	0.567886	-0.436421
DEPDC4	0	0	0	0	0	0	0	0	0	0	0	0	0.151095	0	0	0.17013	0	0	0.290386	0	0.0873729	0.0173873	0.567886	-2
DHX9	0.756478	1.46533	2.94366	1.02512	2.31863	3.17397	6.91945	2.95092	0.630128	1.11844	0.671263	0.491912	3.17299	3.74743	7.54908	8.50648	2.32171	2.42262	4.79137	2.03877	4.64452	0.0174448	0.567886	-0.77978
ELMO2	0	0	0	0	0	0.151142	0	0	0	0	0	0	0.151095	0	0.328221	0.17013	0.15478	0	0	0.0125951	0.114889	0.0168453	0.567886	-1.60481
EPHA2	0	0.488442	0	0.170853	0	0.755708	0	1.31152	0	0.372812	0	0.819854	0.604379	0.68135	1.31288	0.680519	0.773902	1.29206	0.435579	0.326599	0.825811	0.0190431	0.567886	-0.866379
FAM120A	0	2.2794	2.28951	0.512558	0.579657	2.56941	3.29498	0.655759	0.630128	0.932031	0.335631	2.62353	1.81314	1.02203	2.62577	4.93376	2.78605	3.39167	3.62982	1.39188	2.88603	0.0163596	0.567886	-0.698542
HNRNPA0	0.756478	0.651256	0	0.341705	0.772876	1.05799	0	0.32788	0.945191	0.559218	0.839079	0.327941	1.20876	1.3627	1.31288	3.91298	0.619122	0.484524	1.45193	0.548301	1.47899	0.0160717	0.567886	-0.918157
HSPA14	0	0	0	0	0	0	0	0	0	0	0	0	0.151095	0	0	0.17013	0.309561	0	0	0	0.0901122	0.0189476	0.567886	-2
HYOU1	1.8912	3.74472	7.84975	5.80899	2.89828	6.49909	4.28347	8.52487	3.15064	7.26984	2.01379	4.09927	11.6343	9.87958	9.19018	16.6727	7.1199	4.19921	3.62982	4.83616	8.90367	0.0175019	0.567886	-0.592076
IFIT5	0	0	0.327073	0.170853	0	0.302283	0	0.32788	0	0	0	0	0.604379	0	0.328221	0	0.464341	0.646032	0.290386	0.0940073	0.333337	0.0190502	0.567886	-1.12008
IGF2BP2	0	0	0	0	0	0	0	0	0	0	0	0	0	0	0	0.850648	0.309561	0.323016	0.145193	0	0.232631	0.015801	0.567886	-2
INTS11	0	0	0	0	0	0	0	0	0	0	0	0	0	0.340675	0.328221	0	0	0	0.145193	0	0.116298	0.0186191	0.567886	-2
LAMB4	0	0	0	1.36682	0	0.151142	0	0	0	0	0	0	0.151095	1.02203	1.31288	0.850648	0.773902	0	0.435579	0.126497	0.649447	0.018834	0.567886	-1.34791
MAPT	0	0.162814	0	0.512558	0	1.36027	0.658995	0.32788	0.945191	1.30484	0	0.327941	2.41751	0	0	2.55194	0.464341	2.58413	3.48463	0.466708	1.64322	0.018268	0.567886	-1.11522
MYH4	105.529	132.042	123.961	112.25	114.192	137.539	122.244	131.808	0	131.044	128.882	151.017	0	0	0	94.0817	132.492	0	137.643	115.876	52.0309	0.0158441	0.567886	0.760478
PCBP1	7.94302	9.44321	7.1956	8.88433	8.88807	11.1845	8.89644	8.19699	12.2875	8.57468	9.22987	10.3302	11.181	11.583	7.54908	12.7597	12.0729	10.498	12.777	9.25453	11.2029	0.0180874	0.567886	-0.190485
PCYT1A	0	0.162814	0.654146	0.170853	0.579657	0.302283	1.31799	0.655759	0.315064	0.372812	0.167816	0.163971	0.906568	0.340675	1.6411	1.36104	0.928682	0.969048	0.290386	0.405264	0.919643	0.0171368	0.567886	-0.776476
PDAP1	0.756478	1.95377	1.30829	2.22108	1.35253	2.11598	0.988493	1.96728	1.57532	3.35531	0.671263	3.60736	3.62627	3.06608	0.984662	4.76363	2.63127	3.06865	3.48463	1.82276	3.08931	0.0174996	0.567886	-0.515688
PGAM4	0	0	0	0	0	8.91735	0	0	0	0	0	0	9.97225	0	0	0	8.82248	9.85199	8.56638	0.743113	5.31616	0.016628	0.567886	-1.50944
PITPNA	1.13472	1.1397	1.30829	0.170853	0.579657	1.51142	0.329498	1.96728	0.945191	0.559218	0.503447	0.819854	2.56861	2.38473	0.984662	1.53117	1.5478	0.969048	1.30674	0.914093	1.61325	0.0188618	0.567886	-0.553274
PLEC	150.539	190.981	209.327	155.476	178.148	200.263	159.477	227.548	185.258	161.428	177.549	182.335	221.354	207.812	254.371	213.683	204.465	185.088	185.266	181.527	210.291	0.0191294	0.567886	-0.146823
PLEKHS1	0	0	0	0	0	0	0	0	0	0	0	0	0.302189	0	0.328221	0	0	0.161508	0	0	0.113131	0.0163576	0.567886	-2
RAB11B	10.2125	9.60603	8.50389	11.7888	6.56945	9.0685	10.2144	9.50851	5.98621	8.20187	5.53792	6.88677	10.2744	8.85755	13.457	12.2493	10.2155	9.85199	10.7443	8.50707	10.8072	0.0157063	0.567886	-0.238176
RALGPS1	0	0	0	0	0	0	0	0	0	0	0	0	0.151095	0	0.328221	0.340259	0	0	0	0	0.117082	0.0180155	0.567886	-2
RBM3	1.13472	0.81407	0	1.53767	0.579657	0.302283	1.97699	1.6394	2.20545	0.745625	0.671263	0.327941	0.453284	0	0	0.510389	0	0.161508	0.725965	0.994588	0.264449	0.0190912	0.567886	1.15984
RRM2B	0	0	0	0	0	0	0	0	0	0	0	0	0	0	0.328221	0.340259	0	0	0.145193	0	0.116239	0.018608	0.567886	-2
SF3A1	0	0	0	0	0	0	0	0	0	0	0	0	0	0	0.656441	0.850648	0.15478	0	0.145193	0	0.258152	0.0181494	0.567886	-2
SRA1	0	0	0	0	0	0.151142	0	0	0	0	0	0	0	0	0	0.17013	0.15478	0.161508	0.145193	0.0125951	0.0902301	0.0164906	0.567886	-1.51004
SRP72	0	0.162814	0	0.170853	0	0	0	0	0	0	0	0.327941	0.302189	0.340675	0	0.510389	0	0.161508	0.290386	0.055134	0.229307	0.0186356	0.567886	-1.22467
SUGT1	0.378239	0.325628	0.327073	0.170853	0.193219	1.20913	0	0	0.630128	0	0.671263	0.327941	1.35985	0	0.328221	0.680519	1.85736	0.969048	1.45193	0.35279	0.949562	0.0185793	0.567886	-0.916453
SULT1A4	0	1.1397	0	1.02512	0	0.453425	0	0.32788	0	1.11844	0	0.491912	0.453284	0	0.984662	1.53117	1.23824	1.29206	1.59712	0.379706	1.01379	0.0190638	0.567886	-0.910065
TANGO2	0	0.976884	0.981219	0.341705	0.772876	1.51142	1.31799	0.655759	1.26026	0.559218	1.00689	0.819854	0	0	0.328221	0.17013	0.773902	0.323016	0.871158	0.850339	0.352347	0.0180524	0.567886	0.828134
TRAPPC10	0	0	0	0	0	0	0	0	0	0	0	0	0.302189	0	0	0.17013	0	0.161508	0	0	0.0905467	0.0174851	0.567886	-2
TRIM46	0	0	0	0	0	0.151142	0	0	0	0	0	0	0.755473	0	0	0.340259	0.15478	0.323016	0	0.0125951	0.22479	0.0168546	0.567886	-1.78777
TTLL4	0.378239	0	0.654146	0	0.966095	0	0.658995	1.31152	0.945191	0	0	0.655883	0	0	0	0	0	0	0	0.464172	0	0.0187077	0.567886	2
TXNDC12	0	0	0	0	0	0	0	0	0	0	0	0	0.302189	0	0.656441	0.510389	0	0	0	0	0.20986	0.0171461	0.567886	-2
ABCB8	0	0.81407	0.327073	0.512558	0	1.36027	1.31799	0	0	0.745625	0	1.47574	1.05766	0.340675	1.6411	1.19091	0.773902	1.77659	2.17789	0.546111	1.27982	0.0201162	0.568268	-0.803655
AGPAT1	0	0.488442	0	0.512558	0.386438	0.604566	0.658995	0.655759	0.630128	0.559218	0.335631	0.327941	0.453284	0.68135	1.31288	0.850648	0.773902	0.323016	0.871158	0.429973	0.75232	0.0210789	0.568268	-0.545291
AHSP	4.16063	3.09347	0	1.02512	0.772876	0.453425	0	2.95092	1.57532	0.745625	1.84597	1.80368	0.151095	0	0.328221	0	0.15478	0.969048	0	1.53559	0.229021	0.0202693	0.568268	1.48086
AP3D1	0	0	0	0	0	0	0	0	0	0.186406	0	0	0.302189	0	0.656441	1.02078	0	0.161508	0	0.0155338	0.305845	0.0203333	0.568268	-1.80666
ATP2B1	0	0	0	0	0	0	0	0	0	0	0	0	6.04379	0	0	0	0	2.90714	2.90386	0	1.69354	0.0210131	0.568268	-2
CCDC43	0	0	0	0	0	0	0	0	0	0	0	0.163971	0.151095	0	0	0.17013	0	0.323016	0.145193	0.0136642	0.112776	0.0203622	0.568268	-1.56773
CKAP5	0	0.651256	0.654146	0.170853	0.386438	0.604566	0.988493	0.655759	0.630128	0.559218	0.335631	0	1.05766	0	0.984662	1.87143	0.619122	1.77659	0.871158	0.469707	1.0258	0.0196095	0.568268	-0.743687
EIF3E	1.51296	1.46533	1.30829	1.70853	0.772876	1.36027	0.988493	1.31152	0.630128	2.23687	0.839079	1.63971	2.26642	1.3627	3.93865	4.08311	1.70258	0.80754	2.0327	1.3145	2.31339	0.0213565	0.568268	-0.550669
ERH	0.378239	0	0	0	0	0.151142	0	0	0	0	0	0	0.151095	0.340675	1.6411	0.680519	0.15478	0	0.290386	0.0441151	0.465508	0.0200973	0.568268	-1.65374
FKBP5	2.26944	0	0	1.19597	0	0.453425	1.31799	1.31152	0.630128	0.932031	0.335631	0.983824	0.755473	1.70338	2.62577	3.91298	0.619122	0.80754	3.48463	0.785829	1.98698	0.0198149	0.568268	-0.86638
HINT3	0	0.325628	0	0.170853	0	0.151142	0	0	0	0.186406	0.167816	0.327941	0.453284	0	0.656441	0.340259	0.15478	0.161508	0.435579	0.110815	0.31455	0.0207934	0.568268	-0.957928
IGBP1	0	0.162814	0	0.341705	0	0.755708	0.329498	0.655759	0.315064	0.372812	0	0.819854	0.604379	1.02203	1.31288	0.510389	0.15478	0.80754	0.580772	0.312768	0.713253	0.0201821	0.568268	-0.780657
KPNA3	0	1.30251	0.981219	0.854263	0.193219	1.05799	0.329498	0.983639	0.630128	1.30484	0.167816	1.47574	2.41751	1.70338	1.6411	1.02078	1.23824	0.969048	0.871158	0.773405	1.40875	0.0196078	0.568268	-0.582307
LARS1	0.378239	0.976884	2.28951	0.341705	0.193219	1.36027	0.658995	1.31152	0.630128	1.11844	0.503447	0.163971	2.11533	1.3627	3.28221	2.72207	0.928682	0.80754	1.01635	0.827194	1.74784	0.0212431	0.568268	-0.715056
LDHD	8.32126	7.97789	9.15804	9.90945	13.5253	13.7539	19.7699	12.4594	13.2327	12.4892	14.7678	15.9052	11.0299	3.74743	11.1595	4.08311	9.4416	10.821	9.58274	12.6058	8.55219	0.0211342	0.568268	0.383178
MACF1	2.64767	1.46533	0.981219	2.22108	1.73897	1.36027	1.31799	1.96728	0.945191	2.05047	1.51034	1.63971	2.8708	2.38473	2.62577	7.14545	2.16693	2.74564	1.59712	1.65379	3.07663	0.0202208	0.568268	-0.601569
MAOA	21.1814	23.7708	25.1846	33.4871	24.1524	24.4849	28.6663	28.5255	22.9997	25.9105	25.8436	26.8912	19.6423	14.9897	25.9294	18.374	25.384	23.7417	23.3761	25.9248	21.6339	0.0206546	0.568268	0.180449
MAP7D1	0	1.30251	0.654146	1.36682	0	1.05799	0.329498	0.983639	0.630128	1.49125	0.671263	0.327941	0.906568	0.68135	1.6411	1.19091	1.39302	1.45357	2.17789	0.734599	1.3492	0.0204274	0.568268	-0.589887
MYO5B	0	0	0	0	0	0.604566	0	0	0	0.372812	0	0.655883	0.755473	0	0	0.340259	1.85736	0.969048	0.725965	0.136105	0.664016	0.020831	0.568268	-1.31958
NBEAL2	0	0	0	0	0	0	0	0	0	0	0	0	0.453284	0	0	0.850648	0	0.161508	0.145193	0	0.23009	0.0201557	0.568268	-2
NCCRP1	0.378239	0.325628	0	0	0.579657	0.90685	0.658995	0.32788	0.630128	0	0.503447	0	0	0	0	0	0	0.323016	0	0.359235	0.0461451	0.0210756	0.568268	1.54467
NOA1	0	0	0	0	0	0.151142	0	0.32788	0	0	0	0	0.453284	0.340675	0	0	0.309561	0.646032	0	0.0399184	0.249936	0.020588	0.568268	-1.44912
PTPRM	0	0.325628	0	0	0	0.604566	0	0.32788	0.630128	0	0	0	1.20876	0.340675	0.328221	0.340259	0.464341	0.484524	0.290386	0.15735	0.493881	0.0206234	0.568268	-1.03352
SACM1L	0.378239	1.46533	1.63536	0.341705	0.386438	0.755708	0.988493	1.96728	0.630128	0.932031	0.335631	0.819854	1.66204	2.7254	2.95399	7.99609	1.5478	0.969048	1.16154	0.88635	2.71656	0.0213246	0.568268	-1.01596
SNCA	3.02591	2.11658	0	0.341705	2.51185	0	0.329498	2.62304	3.15064	1.67766	2.85287	2.62353	0	0	0	1.36104	0.464341	1.45357	0	1.77111	0.468422	0.0212745	0.568268	1.16336
SVIL	3.40415	11.5598	8.50389	6.4924	10.4338	6.80137	3.95397	13.1152	8.50672	8.38828	7.04826	4.42721	13.7496	10.2203	18.7086	6.12467	13.9302	12.5976	8.13081	7.71959	11.9231	0.0206794	0.568268	-0.427999
THYN1	0	0	0	0	0	0	0	0	0	0	0	0	0	0	0.328221	0.17013	0	0	0.435579	0	0.133418	0.019678	0.568268	-2
TLN2	24.9638	35.005	23.5492	27.6781	37.8709	45.4936	39.2102	25.9025	36.5474	29.6386	36.0804	50.6669	33.543	27.9354	54.4846	45.5948	50.9227	50.552	57.3512	34.3839	45.7691	0.0209416	0.568268	-0.284087
TRMT2B	0	0	0	0	0	0.453425	0	0.32788	0	0	0	0	0.453284	0.340675	0.328221	0	0.309561	0.484524	0	0.0651087	0.273752	0.0201017	0.568268	-1.23144
UBE2M	0.756478	1.1397	0.327073	1.36682	0.966095	0.151142	1.31799	0.983639	0.945191	1.49125	1.00689	0.819854	1.20876	1.70338	1.31288	0.850648	1.5478	1.45357	3.19425	0.939344	1.61018	0.0196059	0.568268	-0.526247
XRN1	0	0	0	0	0	0	0	0	0	0	0	0	0	0	0.328221	0.17013	0.15478	0	0	0	0.0933044	0.0202082	0.568268	-2
GSTZ1	0	0.325628	0.327073	0.854263	0.579657	2.11598	1.31799	0	0.630128	2.79609	2.01379	2.7875	0	0	0.328221	0.17013	0	0.323016	0.145193	1.14568	0.13808	0.0215363	0.569245	1.56976
RBM47	0	0	0	0	0	0	0	0	0	0	0	0	0.151095	0	0	0	0.15478	0.323016	0	0	0.0898416	0.0214913	0.569245	-2
KSR2	0	0	0	0	0	0	0	0	0	0	0	0	0.151095	0	0	0	0	0.323016	0.435579	0	0.129956	0.021686	0.569418	-2
WDFY1	0	0	0	0	0	0	0	0.32788	0	0	0	0	0	0.340675	0.656441	0.680519	0	0.161508	0	0.0273233	0.262735	0.0216473	0.569418	-1.6232
SEC22B	4.16063	4.72161	5.56024	5.63813	3.86438	3.92968	5.60146	3.93456	5.04102	4.28734	2.68505	4.42721	6.34598	6.47283	5.25153	8.33635	6.03644	3.55318	4.93656	4.48761	5.84755	0.0217966	0.570439	-0.263168
ANKRD11	0.756478	0.325628	1.30829	0.341705	0.966095	0	0.658995	0	0.945191	0.559218	0.671263	0.327941	0	0.68135	0	0.340259	0	0	0	0.571734	0.145944	0.0220592	0.573539	1.18658
ARHGAP10	0	0	0	0	0	0	0	0	0	0	0	0	0.151095	0	0.328221	0	0.15478	0	0	0	0.0905851	0.0220033	0.573539	-2
CROCC2	0.378239	0.488442	0.327073	0	0	0.151142	0.329498	0	0	0.186406	0	0.163971	0	0	0	0	0	0	0	0.168731	0	0.0225481	0.584341	2
HNRNPH2	2.64767	5.37286	5.88731	4.44217	5.21691	7.2548	8.23744	6.88547	6.61634	6.33781	3.85976	6.88677	7.25254	6.8135	11.4877	9.52726	6.96512	6.78334	6.0981	5.80378	7.8468	0.022624	0.584404	-0.299331
C19orf85	0	0	0	0	0	0.151142	0	0	0	0	0	0	0.453284	0	0	0	0.464341	0.323016	0	0.0125951	0.177234	0.0230408	0.585397	-1.7346
GOLIM4	0	0.81407	0	0	0	0.453425	0	0.655759	0	0.559218	0	0.327941	1.81314	0.68135	0.328221	1.02078	0.15478	0.484524	0.580772	0.234201	0.723366	0.0233077	0.585397	-1.02168
HBB	149.405	139.369	62.798	130.873	95.257	72.8502	52.0606	177.055	100.82	115.945	115.122	180.368	77.0583	95.389	45.9509	70.7739	57.5783	103.204	64.6109	115.993	73.5093	0.0228524	0.585397	0.448375
HNRNPH1	3.78239	8.62914	7.84975	6.32154	6.56945	9.21964	9.88493	9.83639	8.50672	8.38828	6.20918	8.69045	9.51896	9.5389	13.7853	11.7389	9.13204	7.91389	8.71158	7.82399	10.0485	0.0231854	0.585397	-0.248933
OBSCN	26.4767	77.011	102.701	49.5472	82.6977	74.3617	81.7154	79.3469	80.6563	57.4131	53.5332	40.1728	90.0524	94.0263	132.929	42.5324	131.563	95.7742	92.1975	67.1361	97.0108	0.0227934	0.585397	-0.364
PDHB	26.0985	27.8412	27.8012	27.849	28.7896	30.984	32.2908	30.8207	25.8352	29.825	32.3884	34.2699	26.2905	23.5066	26.9141	20.2454	28.7892	29.2329	28.1674	29.5661	26.1637	0.0231749	0.585397	0.122103
RPS19	2.64767	5.21005	5.56024	5.12558	2.89828	4.98767	4.94246	4.26244	4.09583	4.47375	1.67816	4.91912	5.5905	4.76945	6.56441	6.63506	5.26253	4.0377	6.0981	4.23344	5.56539	0.0232448	0.585397	-0.27186
RTRAF	1.51296	4.55879	3.27073	4.44217	2.89828	3.77854	6.26045	4.91819	4.09583	4.84656	2.01379	5.90295	6.64817	4.76945	6.56441	6.63506	4.17907	4.84524	5.51733	4.0416	5.5941	0.0231772	0.585397	-0.322239
SERPINB9	0.378239	0.488442	0	0.341705	0	0.604566	0.988493	0	0.315064	0.372812	0.167816	0.327941	0.604379	1.3627	0.656441	1.02078	0	0.484524	1.16154	0.33209	0.755767	0.0233246	0.585397	-0.77892
A2M	110.824	78.6392	59.8543	131.044	65.5012	35.6694	25.0418	53.4444	42.8487	65.0557	72.9998	92.1515	38.2269	64.3876	53.5	70.4337	20.1215	55.8818	51.1079	69.4228	50.5228	0.153438	0.600128	0.315144
AAK1	0	0	0.327073	0.512558	0	0.604566	0.329498	0	0	0.559218	0.167816	0.327941	0.604379	1.02203	0.328221	0	0.619122	0.646032	0.290386	0.235722	0.501452	0.056546	0.600128	-0.720941
AARSD1	0	0.162814	0	0	0.193219	0	0	0	0	0	0.335631	0.163971	0.302189	0	0	0.510389	0	0.323016	0.145193	0.0713029	0.18297	0.137257	0.600128	-0.878323
ABCA13	0	0	0	0.170853	0	0.151142	0	0	0	0	0	0	0.302189	0	0	0.510389	0	0	0	0.0268328	0.116083	0.176407	0.600128	-1.24899
ABCA4	0	0	0	0	0	0	0	0	0	0	0	0	0	0	0.328221	0	0	0	0	0	0.0468887	0.198612	0.600128	-2
ABCA5	0	0	0	0	0	0	0	0	0	0	0	0	0	1.70338	0	0	0	0	0	0	0.243339	0.198612	0.600128	-2
ABCB10	0	0.325628	0	0	0.386438	0.151142	0	0	0	0	0.167816	0.491912	0.302189	0	0.656441	1.19091	0.309561	0.161508	0	0.126911	0.374372	0.0912783	0.600128	-0.98731
ABCB6	0	0	0	0.170853	0	0	0	0	0	0	0.167816	0.655883	0.151095	0	0.328221	1.02078	0.309561	0.161508	0	0.0828793	0.281595	0.125739	0.600128	-1.09042
ABCC1	0	0.162814	0	0	0	0	0	0	0	0	0	0	0	0.340675	0	3.74285	0	0	0.145193	0.0135678	0.604103	0.15141	0.600128	-1.91214
ABCC4	0	0	0	0	0	0	0	0	0	0	0	0	0	0	0	11.3987	0	0	0	0	1.62838	0.198612	0.600128	-2
ABCC5	0	0	0	0	0	0	0	0	0	0	0	0	0	0	0	0	0.309561	0	0	0	0.044223	0.198612	0.600128	-2
ABCC6	0	0	0	0	0.579657	0	0	0	0	0	0	0	0.302189	0.68135	0.328221	0.510389	0	0	0	0.0483047	0.260307	0.049811	0.600128	-1.37391
ABCD3	0	0.651256	0.654146	0.341705	0.386438	1.05799	0.988493	0.655759	0.315064	1.30484	0	1.63971	1.66204	0.68135	0.328221	2.04156	0.773902	0.646032	1.59712	0.666283	1.10432	0.118702	0.600128	-0.494786
ABCF1	0	0	0	0	0	0	0	0	0	0	0	0	0.151095	0	0	0.340259	0	0	0	0	0.0701934	0.0765104	0.600128	-2
ABCF3	0	0	0	0	0	0	0	0	0	0	0	0	0	0	0.328221	0	0	0	0	0	0.0468887	0.198612	0.600128	-2
ABLIM3	0	0.976884	0.654146	1.19597	0	0.604566	0.658995	0.983639	0	0.372812	0	0.983824	1.35985	1.02203	2.29754	0.850648	0.773902	0.161508	1.74232	0.535903	1.17254	0.0266499	0.600128	-0.745285
ABRACL	0	0	0	0	0	0	0	0	0	0	0	0	0	0	0	0.850648	0	0.161508	0	0	0.144594	0.124972	0.600128	-2
ABRAXAS2	0	0	0	0.170853	0	0.151142	0	0	0	0	0	0	0	0	0	0.340259	0.309561	0	0.290386	0.0268328	0.134315	0.059566	0.600128	-1.33396
ACADM	28.7462	27.5156	31.0719	26.3113	29.3693	29.926	41.1872	29.5092	40.6432	27.7745	33.2275	34.2699	27.0459	20.7812	32.1656	26.2	30.8013	31.4941	30.0549	31.6293	28.3633	0.154102	0.600128	0.108881
ACBD3	0	0	0.981219	0	0.193219	0.453425	0	0	0	0.186406	0	0	0.453284	0	0.328221	0.850648	0.309561	0	0.580772	0.151189	0.360355	0.160528	0.600128	-0.817783
ACE2	0	0.325628	0.981219	0	0	0	0	0.655759	0	0.372812	0	0	0.906568	2.38473	0.656441	0.510389	0	0	0	0.194618	0.636875	0.121846	0.600128	-1.06377
ACKR4	0	0	0	0	0	0	0	0	0	0	0	0	0	0	0	0.17013	0	0	0	0	0.0243042	0.198612	0.600128	-2
ACOT13	6.05183	7.001	4.90609	6.4924	4.44404	6.95251	6.58995	5.57395	5.98621	7.64265	8.5586	6.7228	5.28831	4.0881	6.56441	3.57272	6.19122	6.1373	5.80772	6.41017	5.37854	0.0724715	0.600128	0.17502
ACOT9	6.80831	14.9789	16.0266	15.5476	15.4575	21.6132	21.0878	18.6891	20.4791	16.963	19.131	21.1522	19.7934	18.7371	24.2883	15.1415	24.7649	23.2572	20.1818	17.3279	20.8806	0.0723249	0.600128	-0.185966
ACOX1	0	0	0	0	0	0.151142	0.329498	0.655759	0	0	0	0	0.151095	0.340675	0.328221	3.23246	0	0	0.145193	0.0946999	0.599664	0.155014	0.600128	-1.45447
ACOX2	0.378239	0.325628	0.327073	0.68341	0	0	0.329498	0.32788	0	0.372812	0	0.491912	0.302189	0	0	0	0	0	0.580772	0.269704	0.126137	0.198325	0.600128	0.725376
ACP2	0	0.162814	0	0	0	0	0	0	0	0	0	0	0.151095	0	0	0.340259	0	0	0	0.0135678	0.0701934	0.188539	0.600128	-1.35207
ACTB	99.8552	99.805	91.5804	81.6675	97.7688	86.6041	91.6003	99.3475	78.7659	96.1856	92.9699	104.121	79.778	92.323	86.322	88.4674	90.0822	82.8536	96.4081	93.356	88.0335	0.133065	0.600128	0.0586858
ACTBL2	0	33.8653	0	31.0952	27.6303	35.3671	0	33.1158	24.89	32.0619	29.1999	36.7294	33.6941	29.2981	30.8527	22.287	40.0881	32.6246	31.3617	23.6629	31.458	0.196307	0.600128	-0.282837
ACTG1	0	0	0	0	0	0	0	0	0	0	0	0	90.0524	0	0	0	0	96.5818	0	0	26.662	0.053936	0.600128	-2
ACTR10	0.756478	0.81407	1.96244	0.341705	1.35253	1.20913	1.64749	1.31152	2.20545	0.745625	1.84597	0.491912	0.755473	0.68135	0.984662	0.850648	0.619122	0.969048	1.16154	1.22369	0.860264	0.144751	0.600128	0.348788
ACVR1	0	0	0	0	0	0	0	0	0	0	0	0	0	0	0	0.17013	0	0	0	0	0.0243042	0.198612	0.600128	-2
ACVR1B	0	0	0	0	0	0	0	0	0	0	0	0	0	0	0	0	0	0	0.145193	0	0.0207419	0.198612	0.600128	-2
ACYP2	1.51296	2.93065	2.61658	1.36682	1.15931	2.41827	1.97699	1.6394	0.945191	3.91453	1.34253	3.9353	3.02189	2.38473	2.62577	2.55194	4.33385	3.71468	3.92021	2.14654	3.22187	0.028211	0.600128	-0.400612
ADAL	0	0	0	0	0	0	0	0	0	0	0	0	0	0	0	0	0	0.323016	0.145193	0	0.066887	0.0758929	0.600128	-2
ADAM18	0	0	0	0	0	0	0	0	0	0	0	0	0	0.340675	0	0	0	0	0	0	0.0486679	0.198612	0.600128	-2
ADAM9	0	0	0	0	0	0	0	0	0	0	0	0	0	0	0	0.680519	0	0	0	0	0.097217	0.198612	0.600128	-2
ADAMTS12	0	0	0	0	0	0	0	0	0	0	0	0	0	0.68135	0	0	0	0	0	0	0.0973358	0.198612	0.600128	-2
ADAMTS16	0	0	0	0	0	0	0	0	0	0	0	0	0	0	0	0	0	0	0.145193	0	0.0207419	0.198612	0.600128	-2
ADAMTS2	0	0	0	0	0	0	0	0	0	0	0	0	0	0	0	0	0	0	0.145193	0	0.0207419	0.198612	0.600128	-2
ADAMTS3	0	0	0	0	0	0	0	0	0	0	0	0	0.151095	0	0	0	0	0	0	0	0.021585	0.198612	0.600128	-2
ADAMTS8	0.378239	0	0.327073	0	0.193219	0	0	0	0	0	0.167816	0	0	0	0	0	0	0	0	0.0888622	0	0.11947	0.600128	2
ADCK1	0	0	0	0	0	0	0	0	0	0	0	0	0	0	0	0	0	0	0.145193	0	0.0207419	0.198612	0.600128	-2
ADCK2	0	0.162814	0	0	0	0	0	0	0	0	0	0	0.151095	0.340675	0	0	0.15478	0	0	0.0135678	0.0923643	0.072656	0.600128	-1.48768
ADCY4	0	0.325628	0	0	0	0	0.329498	0	0	0	0	0	0.302189	0	0.656441	0	0	0.323016	0	0.0545938	0.183092	0.158609	0.600128	-1.08125
ADCY9	0	0	0	0	0	0	0	0	0	0	0	0	0	0	0	0	0	0	0.145193	0	0.0207419	0.198612	0.600128	-2
ADGRE5	0	0	0	0	0	0	0	0	0	0	0	0	0	0	0.328221	0	0	0	0	0	0.0468887	0.198612	0.600128	-2
ADGRG4	0	0	0	0	0	0	0	0	0	0	0	0	0	0	0	0	0	0.323016	0	0	0.0461451	0.198612	0.600128	-2
ADGRL1	0	0	0	0	0	0	0	0	0	0	0	0	0	0	0	0	0	0	0.145193	0	0.0207419	0.198612	0.600128	-2
ADGRL4	0	0.325628	0	0.170853	0	0.755708	0	0.655759	0	0	0	0	0.151095	0	0	0	0.928682	0.80754	0.871158	0.158996	0.394068	0.171963	0.600128	-0.850073
ADH7	0	0	0	0	0	0	0	0	0	0	0	0	0	0	0	0	0	0	0.290386	0	0.0414837	0.198612	0.600128	-2
ADI1	0	0	0	0.170853	0.193219	0	0.329498	0	0	0.186406	0	0.163971	0	0	0	0	0	0	0.145193	0.0869955	0.0207419	0.17414	0.600128	1.22991
ADIG	0	0	0	0	0	0	0	0	0	0	0	0	0	0.340675	0	0	0	0	0	0	0.0486679	0.198612	0.600128	-2
ADPRHL1	7.56478	15.9558	17.6619	11.2763	9.66095	17.2301	16.4749	18.3613	17.3285	10.4387	16.7816	18.0368	20.2467	18.0558	21.6626	8.33635	18.4189	20.5115	20.4722	14.731	18.2434	0.0894766	0.600128	-0.213042
AEBP1	1.13472	12.5367	2.28951	3.07535	2.70507	0	0.329498	21.6401	1.26026	34.1123	8.72642	0	7.70583	1.3627	0.328221	1.02078	0.15478	0	0	7.31749	1.51033	0.179661	0.600128	1.31565
AFG2A	0	0	0	0	0	0	0	0	0	0	0	0	0	0	0	0	0	0	0.145193	0	0.0207419	0.198612	0.600128	-2
AGAP2	0.378239	0	0.327073	0	0.386438	0	0.658995	0	0	0	0	0	0	0	0	0	0	0	0	0.145895	0	0.114569	0.600128	2
AGBL2	0	0.162814	0	0.170853	0	0	0	0	0	0	0	0	0	0	0.328221	0.510389	0	0	0.145193	0.0278055	0.140543	0.0909468	0.600128	-1.33933
AGBL3	0	0	0	0	0	0	0	0	0	0	0	0	0	0	0.328221	0	0	0	0	0	0.0468887	0.198612	0.600128	-2
AGBL4	0	0	0	0	0	0	0	0	0	0	0	0	0	0	0	0.510389	0	0	0	0	0.0729127	0.198612	0.600128	-2
AGFG1	0	0	0	0	0	0.302283	0	0	0	0.372812	0	0.327941	0.302189	0	0	0.340259	0.309561	0.161508	0.290386	0.0835864	0.200558	0.120949	0.600128	-0.823323
AGK	3.78239	5.69849	3.27073	4.10046	4.63726	7.55708	5.60146	7.86911	5.35608	6.1514	4.19539	7.21471	6.95035	5.4508	9.84662	3.91298	8.51292	6.62183	9.29235	5.45288	7.22684	0.0496261	0.600128	-0.27981
AGO1	0	0	0	0	0	0	0	0	0	0	0	0	0	0	0	0	0	0	0.580772	0	0.0829674	0.198612	0.600128	-2
AGPAT4	0	0	0	0	0	0.453425	0	0	0	0	0	0	0	0.68135	0.656441	0	0	0	0	0.0377854	0.191113	0.162292	0.600128	-1.3397
AGPS	0	0	0	0	0	0	0	0	0	0	0	0	0	0	0	1.87143	0	0	0	0	0.267347	0.198612	0.600128	-2
AGTR1	0	0	0	0	0	0	0	0	0	0	0	0	0	0	0	0	0	0.161508	0	0	0.0230726	0.198612	0.600128	-2
AHCYL1	1.13472	0.81407	0.654146	0.68341	0	0.453425	1.64749	0.32788	0	0.559218	0	0.655883	1.05766	0.340675	1.6411	1.36104	1.39302	0.969048	0.871158	0.57752	1.09053	0.0337143	0.600128	-0.615102
AHNAK	189.12	161.023	137.698	159.064	145.494	181.219	143.99	161.973	155.957	124.706	117.471	155.936	159.405	186.69	175.27	179.317	162.829	133.406	164.649	152.804	165.938	0.177268	0.600128	-0.0824098
AHRR	0	0	0	0	0	0	0	0	0	0	0	0	0	0	0	0	0	0.323016	0	0	0.0461451	0.198612	0.600128	-2
AHSG	34.0415	18.7236	13.7371	26.1404	15.6507	6.95251	6.91945	10.4921	16.0683	15.4717	15.439	16.3971	10.2744	18.3965	3.93865	13.6104	8.82248	10.0135	11.1799	16.3361	10.8908	0.103439	0.600128	0.399994
AIFM2	0	0	0	0	0	0	0	0	0	0	0	0	0	0	0	0.17013	0	0.323016	0	0	0.0704494	0.0684293	0.600128	-2
AIG1	0	0.325628	0	0.68341	0.193219	0.604566	0.658995	0	0.315064	0.186406	0.167816	1.31177	0.755473	0.340675	0.656441	0.850648	0.619122	0.323016	1.59712	0.370572	0.734643	0.0739353	0.600128	-0.658822
AIM2	0	0	0	0	0	0	0	0	0	0	0	0	0	0	0	0.17013	0	0	0	0	0.0243042	0.198612	0.600128	-2
AIP	0.378239	0.162814	0	0	0.193219	0.151142	0	0.32788	0.630128	0	0.335631	0.163971	0.453284	0.340675	0.328221	0.850648	0.309561	0.161508	0.435579	0.195252	0.411354	0.0383597	0.600128	-0.712495
AK1	24.9638	23.7708	21.5868	23.2359	24.9253	22.5201	20.4289	19.017	26.1503	24.2328	28.193	25.5794	21.0022	22.8252	17.3957	14.9714	19.6571	25.0337	24.9732	23.717	20.8369	0.0634707	0.600128	0.129285
AK4	10.9689	13.3507	10.4663	11.7888	10.627	12.3936	13.1799	9.18063	11.6574	12.4892	13.2574	14.2655	9.06568	9.19823	10.1748	9.86752	9.75116	12.9206	14.2289	11.9688	10.7439	0.143298	0.600128	0.107864
AK4P3	0	0	0	0	0	0	0	0	0	0	0	0	7.10145	0	0	0	0	10.9825	0	0	2.58343	0.0607336	0.600128	-2
AK8	0	0	0	0	0	0	0	0	0	0	0	0	0	0	0	0	0	0	0.145193	0	0.0207419	0.198612	0.600128	-2
AKAP8	0	0	0	0	0	0	0	0	0	0	0	0	0	0	0	0.17013	0	0	0	0	0.0243042	0.198612	0.600128	-2
AKNA	0	0	0	0	0	0	0	0	0	0	0	0	0.151095	0	0	0	0	0.484524	0	0	0.0908027	0.0962526	0.600128	-2
AKR1B1	18.1555	14.1648	11.4475	14.8642	12.9457	14.6607	15.4864	9.83639	17.9586	13.4212	15.9425	14.4294	15.5628	13.9677	11.4877	10.0377	11.299	12.9206	14.3741	14.4427	12.8071	0.145412	0.600128	0.12005
AKR1B15	0	0	0	0	0	0	0	0.32788	0.315064	0	0	0	0	1.02203	0.984662	0	0	0	0	0.0535786	0.28667	0.129807	0.600128	-1.37012
AKR7A2	3.40415	6.83819	2.94366	3.75876	5.02369	8.61507	4.61297	7.54123	5.04102	8.20187	3.69195	8.69045	5.89269	6.13215	8.20552	6.80519	7.27468	7.26786	9.29235	5.69692	7.26721	0.0955463	0.600128	-0.242251
ALAD	10.9689	6.02412	6.86853	10.5929	5.98979	6.95251	1.64749	10.1643	9.13685	10.4387	8.39079	7.37868	4.83503	6.47283	3.28221	5.78441	4.64341	5.65278	6.67888	7.87946	5.33565	0.0300991	0.600128	0.384986
ALAS1	0	0	0.654146	0	0.193219	0	0.658995	0.32788	0.630128	0	0.671263	0	0	0	0	0	0	0	0	0.261303	0	0.0398032	0.600128	2
ALB	851.795	461.415	302.869	467.452	430.685	137.085	198.028	256.73	315.379	361.814	458.137	290.064	264.718	421.415	106.015	277.481	192.082	254.375	276.593	377.621	256.097	0.125	0.600128	0.383527
ALDH1A1	31.7721	7.97789	2.94366	10.0803	7.1491	7.70822	12.8504	6.88547	14.1779	6.33781	9.90113	11.8059	3.47518	7.15418	11.4877	4.5935	3.71473	5.9758	10.0183	10.7992	6.63135	0.172588	0.600128	0.47822
ALDH1L2	0	0	0	0.170853	0	0.151142	0	0	0	0	0	0	0	0	0.328221	0.510389	0.309561	0	0	0.0268328	0.164024	0.0504284	0.600128	-1.43764
ALDH3A2	1.8912	3.25628	6.21438	2.90449	5.60335	4.08082	1.97699	6.88547	5.98621	3.35531	1.51034	4.26324	6.19488	5.11013	7.22086	3.91298	6.65556	4.36072	3.62982	3.99401	5.29785	0.123641	0.600128	-0.280642
ALG1	0	0	0	0	0	0	0	0	0	0	0	0	0	0	0	0.340259	0	0	0	0	0.0486085	0.198612	0.600128	-2
ALG2	0	0	0	0	0	0	0	0	0	0	0	0	0	0	0	0.17013	0	0	0	0	0.0243042	0.198612	0.600128	-2
ALKBH7	0	0.325628	0	0.170853	0	0	0	0	0	0	0	0.163971	0	0	0	0.17013	0.15478	0.161508	0.580772	0.0550376	0.152456	0.188134	0.600128	-0.939
ALOX12	0	0	0	0	0	0	0	0	0	0	0	0	0	0	0	11.9091	0	0	0	0	1.7013	0.198612	0.600128	-2
ALOX15B	0	0	0	0	0	0	0	0	0	0	0	0	0	0	0	0.17013	0	0	0	0	0.0243042	0.198612	0.600128	-2
ALOX5	0	0	0	0	0	0	0	0	0	0	0	0	0	0	0	0.680519	0	0	0	0	0.097217	0.198612	0.600128	-2
ALPI	0	0	0	0	0	0	0	0	0	0	0	0	0	0	0	0	0	0.161508	0	0	0.0230726	0.198612	0.600128	-2
ALPK1	0	0.162814	0	0.170853	0.193219	0	0	0	0	0.186406	0.167816	0	0.151095	0.68135	0.328221	0.17013	0	0.323016	0	0.0734256	0.236259	0.0456769	0.600128	-1.05161
ALPK2	0	0	0	0	0	0	0	0	0	0	0	0	0.604379	0	0	0	0	0	0	0	0.0863398	0.198612	0.600128	-2
ALPL	0	0	0	0	0	0	0	0	0	0	0	0	0	0	0	0.17013	0	0	0	0	0.0243042	0.198612	0.600128	-2
AMOT	0	0	0	0	0	0	0	0	0	0	0	0	0.151095	0	0	0	0	0	0	0	0.021585	0.198612	0.600128	-2
AMOTL1	0	0	0	0	0	0	0	0	0	0	0	0	0	0.340675	0	0	0	0	0	0	0.0486679	0.198612	0.600128	-2
AMPD1	0	0	0	0	0	0	0	0	0	0	0	0	0	0.340675	0	0	0	0	0	0	0.0486679	0.198612	0.600128	-2
AMPD3	0	0	0	0	0	0	0	0	0	0	0	0	0	0	0	0	0	0	0.435579	0	0.0622256	0.198612	0.600128	-2
ANG	3.02591	5.37286	1.30829	3.41705	7.53554	0.302283	0.988493	3.60668	1.26026	1.30484	4.69884	0.163971	2.41751	1.3627	1.31288	1.7013	1.08346	0.323016	0	2.74875	1.17155	0.098002	0.600128	0.80463
ANGPT4	0.756478	0	1.30829	0	0	0	1.64749	0	0.945191	0	0	0	0	0	0	0	0	0	0	0.388121	0	0.114229	0.600128	2
ANGPTL6	0	0	0	0	0	0	0	0	0	0	0	0	0.151095	0	0	0	0	0	0	0	0.021585	0.198612	0.600128	-2
ANK3	1.51296	3.74472	3.92487	2.22108	5.41013	7.10365	6.91945	5.90183	8.19166	4.84656	4.53102	4.59118	5.7416	1.3627	11.8159	9.69739	4.64341	6.29881	13.0674	4.90826	7.51817	0.079375	0.600128	-0.420058
ANKFY1	0	0	0	0	0	0	0	0	0.315064	0	0.167816	0.163971	0	1.02203	0	0.510389	0	0	0.290386	0.0539042	0.2604	0.0963206	0.600128	-1.31399
ANKMY2	0	0	0	0	0	0	0	0	0	0	0	0	0	0	0	0	0.15478	0	0	0	0.0221115	0.198612	0.600128	-2
ANKRD36BP1	0	0	0	0	0	0.453425	0	0	0	0	0	0	0.453284	0	0	0	0.619122	0.161508	0	0.0377854	0.176273	0.135161	0.600128	-1.29392
ANKRD50	0	0	0	0	0	0	0	0	0	0	0	0	0	0	0	0.17013	0	0	0	0	0.0243042	0.198612	0.600128	-2
ANLN	0	0	0	0	0	0	0	0	0	0	0	0	0	0	0	0	0	0.161508	0	0	0.0230726	0.198612	0.600128	-2
ANO10	0	0	0	0.170853	0	0	0	0.32788	0	0	0	0	0.453284	0	0.328221	0.510389	0	0	0	0.041561	0.184556	0.0824594	0.600128	-1.26479
ANO2	0	0	0	0.170853	0	0	0	0	0	0	0	0	0.151095	0	0	0	0	0.80754	0	0.0142377	0.136948	0.176999	0.600128	-1.6233
ANO6	0	0.162814	0.327073	0.341705	0	0	0.329498	0.32788	0	0	0	0	0	0	0.328221	4.93376	0.464341	0	0	0.124081	0.818046	0.19899	0.600128	-1.47319
ANO9	0	0	0	0	0	0	0	0	0	0	0	0	0	0	0	0	0.15478	0	0	0	0.0221115	0.198612	0.600128	-2
ANP32B	1.51296	2.2794	0.327073	0.854263	1.35253	1.20913	2.30648	1.6394	2.52051	2.23687	1.00689	1.63971	1.81314	2.38473	1.96932	3.91298	1.39302	1.45357	3.04905	1.57377	2.28226	0.0689981	0.600128	-0.367472
ANPEP	0	0	0	0	0	0	0	0	0	0	0	0	0	0	0	0.680519	0	0	0	0	0.097217	0.198612	0.600128	-2
ANTXR2	0	0	0	0.170853	0	0	0	0	0	0	0	0	0	0.68135	0	0.340259	0	0	0	0.0142377	0.145944	0.109713	0.600128	-1.64446
ANXA11	13.6166	18.2352	17.0078	18.2812	17.7761	20.253	21.4173	20.9843	18.9038	18.2678	15.6069	18.2007	22.0598	20.7812	18.7086	20.0753	21.5145	18.7349	20.4722	18.2126	20.3352	0.0319459	0.600128	-0.110131
ANXA2	55.6012	40.2151	37.6134	39.1252	40.1896	36.5763	38.5512	38.6898	34.342	32.9939	35.9126	30.9905	31.7299	36.7929	37.7454	38.109	32.8134	32.3016	32.9588	38.4	34.6359	0.146573	0.600128	0.103077
ANXA4	7.94302	5.53568	6.21438	7.68836	6.56945	4.83653	4.61297	5.57395	2.83557	6.33781	4.02758	4.09927	6.04379	10.2203	11.4877	13.4402	4.64341	3.06865	4.93656	5.52288	7.69152	0.104799	0.600128	-0.328223
AP1G1	0	0.976884	0.327073	0.854263	0.386438	0.151142	0	0.32788	0.630128	0.372812	0.167816	0.655883	0.906568	0.340675	0.656441	1.87143	0.619122	0.323016	0.580772	0.404193	0.75686	0.0848184	0.600128	-0.607495
AP1M1	0	0	0	0	0.193219	0.302283	0	0	0	0	0	0	0.151095	0	0	1.53117	0.15478	0	0	0.0412918	0.262435	0.194787	0.600128	-1.4562
AP1S2	0	0	0	0	0	0	0	0	0	0	0	0	0	0	0	0.340259	0	0	0	0	0.0486085	0.198612	0.600128	-2
AP2B1	8.32126	5.8613	4.57902	4.95472	3.0915	6.04566	5.27196	3.93456	6.61634	5.03297	3.35631	4.42721	9.51896	8.1762	5.25153	13.2701	5.57209	4.68373	5.80772	5.1244	7.46862	0.0371122	0.600128	-0.372305
AP2M1	3.40415	4.23316	2.61658	3.2462	3.28472	2.11598	2.96548	1.96728	1.89038	1.67766	1.84597	0.983824	3.47518	3.74743	3.28221	5.95454	1.70258	1.45357	3.62982	2.51928	3.32076	0.16358	0.600128	-0.274477
AP2S1	0.378239	0.488442	0.327073	0.854263	0.386438	0.151142	1.64749	0.655759	0	0.372812	0.335631	0.327941	1.35985	0.68135	2.29754	1.19091	0.619122	0.323016	0	0.493769	0.924542	0.129159	0.600128	-0.607445
AP3B1	0	0.162814	0.981219	0.68341	0.386438	0.302283	0.329498	0	0.630128	0.186406	0	0.163971	0.453284	0	1.31288	3.23246	0.15478	0.484524	0.290386	0.318847	0.846903	0.140015	0.600128	-0.90595
AP4E1	0	0.162814	0	0.341705	0.193219	0	0	0	0	0	0.167816	0.163971	0.604379	0.340675	0	0.17013	0	0.323016	0.145193	0.0857937	0.226199	0.0791802	0.600128	-0.900055
APCS	21.5596	13.8392	20.2785	22.8942	28.4032	8.46393	10.2144	20.0007	10.7122	10.2523	21.9839	11.9699	13.2963	16.3524	10.8313	17.3532	9.28682	11.9516	4.0654	16.7143	11.8767	0.102179	0.600128	0.3384
APEH	4.53887	4.55879	2.61658	3.07535	4.25082	3.32511	5.27196	4.26244	5.04102	3.72812	5.70574	6.55883	2.26642	3.06608	2.62577	3.91298	2.78605	3.23016	5.22695	4.41114	3.30206	0.04672	0.600128	0.28758
APELA	0	0	0	0	0	0	0	0	0	0	0	0	0	0	0	0.340259	0	0	0	0	0.0486085	0.198612	0.600128	-2
APOA2	24.5856	13.1879	10.1393	10.9346	14.6846	7.85936	8.23744	10.82	11.3423	10.8116	16.1103	14.9213	9.06568	9.5389	7.54908	9.86752	8.6677	10.0135	12.051	12.8029	9.5362	0.0824269	0.600128	0.292462
APOBEC3D	0	0	0	0	0	0	0	0	0	0	0	0	0	0.68135	0	0	0	0	0	0	0.0973358	0.198612	0.600128	-2
APOBR	0	0	0	0	0	0	0	0	0	0	0	0	0	0	0	0.680519	0	0	0.145193	0	0.117959	0.118477	0.600128	-2
APOC2	0	2.93065	0	0	2.31863	1.51142	0	0	4.09583	0.372812	4.36321	7.70662	0	0.340675	1.6411	0	0.15478	0	0	1.9416	0.305223	0.104778	0.600128	1.45661
APOLD1	3.40415	0	2.94366	0	2.12541	0	2.96548	0	0	0	3.52413	0	0	0	0	0	0	0	0	1.2469	0	0.0542206	0.600128	2
APPL1	2.64767	1.95377	1.30829	1.19597	2.12541	1.8137	0.988493	0.983639	2.83557	1.11844	1.51034	1.96765	4.23065	2.38473	2.62577	2.04156	1.5478	0.969048	2.0327	1.70408	2.26175	0.156311	0.600128	-0.281238
ARAF	0	0	0	0	0	0	0	0	0	0	0	0	0	0	0	0.17013	0	0	0	0	0.0243042	0.198612	0.600128	-2
AREL1	0	0	0	0	0	0	0	0	0	0	0	0.163971	0.302189	0	0	0	0	0.80754	0	0.0136642	0.158533	0.121045	0.600128	-1.68259
ARF6	0.756478	0.162814	0	0.341705	0.772876	0.302283	0	0.655759	0.945191	0.559218	0.335631	0.163971	0.604379	0.68135	0.656441	1.7013	0.773902	1.29206	0	0.416327	0.815633	0.056689	0.600128	-0.648245
ARFGAP2	0	0	0	0	0	0	0	0	0	0	0	0	0	0.340675	0.328221	0	0	0	0	0	0.0955566	0.0538042	0.600128	-2
ARGLU1	0	0	0	0	0	0	0	0	0	0	0	0	0	0.340675	0	0	0	0	0	0	0.0486679	0.198612	0.600128	-2
ARHGAP17	0	1.46533	0.327073	0.68341	0.579657	0.90685	0.329498	0.32788	0.315064	0.932031	0	0.983824	1.20876	0.340675	1.6411	1.87143	0.309561	0.484524	0.725965	0.570884	0.940287	0.152111	0.600128	-0.488896
ARHGAP18	0	0	0	0	0	0	0	0	0	0	0	0	0	0	0	1.02078	0	0	0	0	0.145825	0.198612	0.600128	-2
ARHGAP21	0	0	0	0	0	0	0	0	0	0	0	0	0.302189	0	0	0	0	0	0	0	0.0431699	0.198612	0.600128	-2
ARHGAP28	0	0	0	0	0.193219	0	0	0	0	0	0.167816	0.327941	0	0	0	0	0	0	0	0.0574147	0	0.190859	0.600128	2
ARHGAP30	0	0	0	0	0	0	0	0	0	0	0	0	0	0	0	0	0	0.161508	0	0	0.0230726	0.198612	0.600128	-2
ARHGAP6	0	0	0	0	0	0	0	0	0	0	0	0	0	0	0	0.17013	0	0	0	0	0.0243042	0.198612	0.600128	-2
ARHGEF15	0	0	0	0	0	0	0	0	0	0	0	0	0	0	0	0.510389	0	0	0	0	0.0729127	0.198612	0.600128	-2
ARHGEF17	1.13472	0.81407	0	0.341705	0.579657	0.453425	0.658995	0.32788	0	0.559218	0	0.163971	0	0	0.656441	0.17013	0.15478	0	0	0.41947	0.140193	0.0827558	0.600128	0.998018
ARHGEF18	0	0	0	0	0	0	0	0	0	0	0	0	0.151095	0	0	0	0.15478	0.161508	0.871158	0	0.19122	0.0432121	0.600128	-2
ARHGEF37	0	0	0	0	0	0	0	0	0	0	0	0	0	0	0	0	0.15478	0	0	0	0.0221115	0.198612	0.600128	-2
ARHGEF4	0	0	0	0	0	0	0	0	0	0	0	0	0	0	0	0	0.309561	0	0	0	0.044223	0.198612	0.600128	-2
ARHGEF7	0	0.162814	0	0	0	0	0	0	0	0.372812	0	0	0	0.68135	0.328221	0.17013	0	0	0	0.0446355	0.168529	0.163431	0.600128	-1.16242
ARL14	0	0	0	0	0	0	0	0	0	0	0	0	0	0	0	0	0	0.323016	0	0	0.0461451	0.198612	0.600128	-2
ARL8B	1.51296	2.44221	2.28951	2.05023	1.73897	1.8137	2.63598	3.60668	1.26026	2.79609	1.51034	3.11544	3.92846	2.7254	2.95399	5.10389	2.32171	1.45357	2.46828	2.23103	2.99361	0.0966298	0.600128	-0.291918
ARMCX1	0	0.325628	0	0.170853	0	0	0	0.983639	0.315064	0.559218	0.335631	0.327941	0.302189	1.02203	0.984662	0.17013	0.15478	0.323016	0.290386	0.251498	0.463884	0.189707	0.600128	-0.59377
ARPC3	3.02591	1.95377	1.96244	1.87938	1.93219	2.26712	2.96548	1.31152	3.15064	2.42328	1.51034	1.63971	3.92846	2.38473	3.93865	3.74285	2.63127	1.61508	2.0327	2.16848	2.89625	0.058456	0.600128	-0.287386
ARPP21	0	0	0	0	0	0	0	0	0	0	0	0	0	0	0	0.680519	0	0	0	0	0.097217	0.198612	0.600128	-2
ARRB1	0	0	0	0	0	0	0	0	0	0	0	0	0	0	0	1.02078	0	0	0	0	0.145825	0.198612	0.600128	-2
ARRDC5	0	0	0	0	0	0	0	0	0	0	0	0	0	0	0	0	0	0.161508	0	0	0.0230726	0.198612	0.600128	-2
ARSA	0.378239	0.651256	0	0.170853	0	0	0	0.655759	0	0.186406	0	0	0.302189	0.340675	0.984662	0.510389	0.15478	0.161508	0.435579	0.170209	0.412826	0.0715444	0.600128	-0.832254
ARVCF	0	0.488442	0.327073	0.170853	0	0	0	0	0.315064	0.186406	0	0.327941	0.604379	0.340675	2.62577	0.17013	1.08346	0.161508	0.145193	0.151315	0.733016	0.0410955	0.600128	-1.31557
ARX	0	0	0	0	0	0	0	0	0	0	0	0	0	0.340675	0	0	0	0	0	0	0.0486679	0.198612	0.600128	-2
ASB6	0	0	0	0	0	0	0	0	0	0	0	0	0	0	0	0	0	0	0.145193	0	0.0207419	0.198612	0.600128	-2
ASCC3	0	0	0	0	0	0	0	0	0	0	0	0	0	0.340675	0	0	0	0	0	0	0.0486679	0.198612	0.600128	-2
ASIC2	3.40415	0	2.61658	0	1.54575	0	0.658995	0.32788	0	1.86406	1.51034	1.14779	0	0	0	0	0	0	1.01635	1.08963	0.145193	0.0501143	0.600128	1.52967
ASIC4	0	0	0	0	0	0	0	0	0	0	0	0	0	0	0	0	0	0.161508	0	0	0.0230726	0.198612	0.600128	-2
ASPH	1.8912	0.81407	1.63536	1.02512	0.772876	1.96484	0.658995	0.983639	1.26026	0.932031	0	1.47574	1.51095	1.3627	2.29754	2.8922	1.08346	1.13056	1.45193	1.11784	1.67562	0.0679581	0.600128	-0.399345
ASPN	21.1814	2.2794	9.81219	5.80899	7.1491	2.72055	5.60146	8.19699	2.20545	7.26984	9.39768	0	2.26642	4.76945	1.6411	2.8922	0.773902	0.323016	3.92021	6.80192	2.36947	0.0549037	0.600128	0.966581
ASPSCR1	0	0	0	0	0	0	0	0	0	0	0	0	0	0	0.328221	0	0	0	0	0	0.0468887	0.198612	0.600128	-2
ASS1	2.64767	0.488442	0.327073	1.70853	0.386438	0.90685	0.988493	0.655759	0	1.30484	0.335631	0.327941	1.51095	1.02203	1.96932	2.04156	0.928682	1.13056	1.74232	0.839806	1.47792	0.0575022	0.600128	-0.550635
ATF3	0	0	0	0	0	0	0	0	0	0	0	0	0.302189	0	0	0	0	0.161508	0	0	0.0662425	0.0678008	0.600128	-2
ATG4B	0	0	0	0	0	0	0	0	0.315064	0	0	0	0.302189	0.340675	0	0	0	0.161508	0	0.0262553	0.11491	0.129	0.600128	-1.25604
ATL1	0	0	0	0	0	0	0	0	0	0	0	0	0	0	0	2.8922	0	0	0	0	0.413172	0.198612	0.600128	-2
ATL3	2.26944	0.976884	0.327073	0.170853	0.579657	1.05799	0.329498	0	0	0.745625	0.167816	0.327941	0.755473	1.02203	0.328221	9.01687	0.928682	0.969048	0.145193	0.579398	1.88079	0.178268	0.600128	-1.05796
ATMIN	1.51296	0	0.654146	0	0	0	0.658995	0	0.315064	0	0	0	0	0	0	0	0	0	0	0.261763	0	0.163532	0.600128	2
ATP11B	0.378239	0	0.654146	0	0.193219	0	0.329498	0	0	0	0.671263	0	0	0	0	0	0	0	0	0.18553	0	0.0815002	0.600128	2
ATP13A1	0	0	0	0	0	0	0	0	0	0	0	0	0	0	0.328221	0.17013	0	0	0	0	0.0711929	0.0691282	0.600128	-2
ATP13A3	0	0	0	0.170853	0	0	0	0	0	0.186406	0	0	0.151095	0	0.328221	0.17013	0	0.161508	0	0.0297716	0.11585	0.0665788	0.600128	-1.18222
ATP1A1	21.9379	26.8643	29.7636	25.9696	19.7083	29.7749	30.6433	29.1813	20.7942	20.8775	21.9839	24.4316	34.2985	27.254	28.8834	29.2623	24.3005	23.2572	29.9098	25.1609	28.1665	0.126283	0.600128	-0.112725
ATP2B4	4.53887	8.62914	14.0641	7.85922	9.66095	8.16165	9.88493	13.4431	11.3423	7.64265	3.85976	4.91912	12.843	13.9677	13.7853	10.548	12.5372	9.52897	7.11446	8.66715	11.475	0.0679535	0.600128	-0.2788
ATP2C1	0	0	0	0	0	0	0	0	0	0	0	0	0	0	0	0.510389	0	0	0	0	0.0729127	0.198612	0.600128	-2
ATP5F1C	21.5596	22.4683	20.6056	19.1355	20.288	25.2406	26.3598	20.6564	21.4243	19.759	23.9977	23.7758	19.9445	19.7592	21.3343	15.6519	20.5858	24.7107	20.9078	22.1059	20.4135	0.160729	0.600128	0.0796075
ATP5MJ	3.02591	2.11658	1.96244	2.39194	1.73897	1.36027	1.64749	0.983639	1.89038	1.67766	1.51034	1.96765	1.66204	1.70338	0.656441	1.87143	1.5478	1.77659	1.16154	1.85611	1.48275	0.127144	0.600128	0.223646
ATP5MK	0.756478	0.651256	0.654146	0.341705	0.966095	0.604566	1.64749	1.31152	1.89038	0.372812	1.67816	0.983824	0.604379	0.340675	0.984662	0	0.773902	0.484524	0.871158	0.988202	0.5799	0.0848573	0.600128	0.52076
ATP6V0D1	0.756478	0	0	0	0	0	0	0	0.630128	0	0	0.163971	0.302189	0	0.984662	1.87143	0	0	0	0.129215	0.451183	0.177364	0.600128	-1.10947
ATP6V1A	3.02591	0.488442	0.654146	1.36682	2.12541	1.66256	3.62447	1.96728	1.57532	1.30484	1.34253	1.14779	1.20876	2.04405	4.26687	4.42337	1.70258	0.969048	2.17789	1.69046	2.39894	0.19472	0.600128	-0.346495
ATP6V1D	0	0	0	0	0	0	0	0	0	0	0	0	0	0.340675	0	0	0	0	0	0	0.0486679	0.198612	0.600128	-2
ATP8B3	0	0	0	0	0	0	0	0	0	0	0	0	0	0	0	0	0	0	0.290386	0	0.0414837	0.198612	0.600128	-2
ATP8B4	0	0	0	0	0	0	0	0	0	0	0	0	0.151095	0	0	0	0	0	0	0	0.021585	0.198612	0.600128	-2
ATXN1	0.378239	0.162814	0.654146	0.341705	0	0	0.329498	0.32788	0.315064	0	0.167816	0	0	0	0	0.340259	0	0	0.145193	0.223097	0.0693503	0.093747	0.600128	1.05145
ATXN2	0	0	0	0	0.193219	0	0	0	0	0	0	0	0.453284	0.340675	0	0	0	0	0	0.0161016	0.113423	0.120043	0.600128	-1.50275
B3GLCT	0	0	0	0.170853	0.193219	0	0.658995	0	0	0.559218	0.167816	0.163971	0.453284	0	0.984662	0	0.309561	0.646032	0.145193	0.159506	0.362676	0.148167	0.600128	-0.778158
B3GNT2	0	0	0	0	0	0	0	0	0	0	0	0	0.604379	0	0	0	0	0	0	0	0.0863398	0.198612	0.600128	-2
BAD	0	0	0	0	0	0.151142	0	0	0	0	0	0	0	0	0	0	0.15478	0	0.580772	0.0125951	0.105079	0.164702	0.600128	-1.57186
BAG2	0.756478	2.11658	1.63536	0.854263	0.966095	1.8137	1.97699	3.2788	0.315064	3.1689	0.671263	1.63971	2.56861	2.7254	1.6411	2.8922	1.85736	1.61508	2.32309	1.59943	2.23184	0.125738	0.600128	-0.330127
BAG5	0	0	0	0	0	0.302283	0	0	0	0	0.167816	0	0.151095	0	0.328221	0	0.15478	0	0.145193	0.0391749	0.111327	0.169382	0.600128	-0.958819
BAHD1	0	0	0	0	0	0	0	0	0	0	0	0	0.453284	0	0	0	0	0	0	0	0.0647549	0.198612	0.600128	-2
BAIAP2	0	0	0	0	0	0	0	0	0.315064	0.186406	0.503447	0.163971	0	0	0	0	0	0	0	0.0974073	0	0.14185	0.600128	2
BAIAP2L1	0	0.162814	0	0.170853	0.772876	0.151142	0	0	0.315064	0	0.335631	0.327941	0	1.02203	1.31288	0.17013	0.619122	0	0.145193	0.18636	0.46705	0.123388	0.600128	-0.859155
BAZ2B	0	0	0	0	0	0	0	0	0	0	0	0	0	0	0	0	0.15478	0	0	0	0.0221115	0.198612	0.600128	-2
BBC3	0	0	0	0	0	0	0	0	0	0	0	0	0	0.340675	0	0	0	0	0	0	0.0486679	0.198612	0.600128	-2
BBS2	0	0	0	0	0	0	0	0	0	0	0	0	0	0	0	0.680519	0	0	0	0	0.097217	0.198612	0.600128	-2
BBX	0	0	0	0	0	0	0	0	0	0	0	0	0	0	0	0	0	0	0.145193	0	0.0207419	0.198612	0.600128	-2
BCAN	0	0	0	0	0	0.151142	0	0	0	0	0	0	0	0	0	0	0.464341	0.323016	0	0.0125951	0.11248	0.10287	0.600128	-1.5972
BCAP29	1.13472	2.76784	2.94366	1.70853	2.70507	3.17397	3.95397	2.29516	3.4657	2.23687	2.51724	1.63971	2.8708	2.7254	3.61043	3.06233	2.94083	2.90714	3.33944	2.5452	3.0652	0.122538	0.600128	-0.185368
BCAS2	0	0	0	0	0	0	0	0	0	0	0	0	0	0	0	0	0	0	0.145193	0	0.0207419	0.198612	0.600128	-2
BCAT1	0	0	0	0	0	0	0	0	0	0	0	0	0	0	0	0.17013	0	0	0	0	0.0243042	0.198612	0.600128	-2
BCL2L12	0	0	0	0	0	0	0	0	0	0	0	0	0	0	0	0	0	0.161508	0	0	0.0230726	0.198612	0.600128	-2
BCL9L	0	0	0	0	0	0	0	0	0	0	0	0	0	0	0	0	0	0.161508	0	0	0.0230726	0.198612	0.600128	-2
BCLAF1	0	0.81407	0.327073	0.854263	0	0.453425	0	0.983639	0	0.745625	0	0.491912	1.05766	0.340675	1.31288	1.19091	0.773902	0.323016	0.871158	0.389167	0.838601	0.0264224	0.600128	-0.732115
BEST2	0	0	0	0	0	0	0	0	0	0	0	0	0	0	0	0.680519	0	0	0	0	0.097217	0.198612	0.600128	-2
BHLHE40	0	0	0	0	0	0	0	0	0	0	0	0	0.302189	0	0	0	0	0	0	0	0.0431699	0.198612	0.600128	-2
BICC1	0	0	0	0	0	0	0	0	0	0	0	0	0	0.340675	0	0	0	0	0	0	0.0486679	0.198612	0.600128	-2
BICD2	0	0	0	0.170853	0	0.151142	0	0	0	0	0	0	0.151095	0.340675	0.328221	0.17013	0	0	0	0.0268328	0.141446	0.0311648	0.600128	-1.36218
BIN2	0	0	0	0	0	0	0	0	0	0	0	0	0	0	0	2.21169	0	0	0	0	0.315955	0.198612	0.600128	-2
BIRC5	0	0	0	0	0	0	0	0	0	0	0	0	0	0	0	0	0	0	0.145193	0	0.0207419	0.198612	0.600128	-2
BLOC1S6	0	0	0	0	0	0	0	0	0	0	0	0	0	0	0.656441	0	0.15478	0	0	0	0.115889	0.112733	0.600128	-2
BMAL1	0	0	0	0	0	0	0	0	0	0	0	0	0	0	0	0	0	0.161508	0.580772	0	0.10604	0.103027	0.600128	-2
BPGM	4.91711	4.23316	1.30829	4.78387	3.28472	0.755708	0.329498	7.21335	2.83557	3.35531	4.19539	5.575	0.604379	4.42878	0.328221	1.02078	0.15478	2.74564	0.580772	3.56558	1.40905	0.028199	0.600128	0.867013
BPIFA3	0	0	0	0	0	0	0	0	0	0	0	0	0	0	0	0	0.15478	0	0	0	0.0221115	0.198612	0.600128	-2
BRAP	0	0	0	0	0	0	0	0	0	0	0	0	0	0	0	0.510389	0	0	0	0	0.0729127	0.198612	0.600128	-2
BRD3	0	0	0	0	0	0	0	0	0	0	0	0	0	0	0	0.17013	0	0	0	0	0.0243042	0.198612	0.600128	-2
BRIP1	0	0	0	0	0	0	0	0	0	0	0	0	0	0.340675	0.984662	0	0	0	0	0	0.189334	0.0901883	0.600128	-2
BRME1	0	0	0	0	0	0	0	0	0	0	0	0	0	0.68135	0	0	0	0	0	0	0.0973358	0.198612	0.600128	-2
BRWD3	0.378239	0.162814	0	0	0	0	0	0	0.315064	0	0	0	0	0	0	0	0	0	0	0.0713431	0	0.192549	0.600128	2
BTBD19	0	0	0	0	0	0	0	0	0	0	0	0	0	0	0	0	0.15478	0	0	0	0.0221115	0.198612	0.600128	-2
BTBD7	0	0	0	0	0	0	0	0	0	0	0	0	0	0	0	0.17013	0	0	0	0	0.0243042	0.198612	0.600128	-2
BTBD8	0	0	0	0	0	0	0	0	0	0	0	0	0	0	0	0	0	0.161508	0	0	0.0230726	0.198612	0.600128	-2
BTD	0	0	0	0	0.193219	0	0	0	0.315064	0	0.167816	0	0	0	0	0	0	0	0	0.0563415	0	0.187775	0.600128	2
BTN2A1	0	0	0	0	0	0	0	0	0	0	0	0	0	0	0	0.340259	0	0	0	0	0.0486085	0.198612	0.600128	-2
BZW1	1.13472	0	0	0.170853	0.193219	0.151142	0.658995	0	0.945191	0	0.167816	0.163971	1.35985	0.68135	0	2.04156	0.309561	0	0.725965	0.298825	0.731183	0.113635	0.600128	-0.839523
BZW2	0.378239	3.58191	1.63536	1.87938	2.51185	3.6274	3.62447	0.655759	5.04102	3.35531	3.02068	5.41103	4.53284	2.38473	3.61043	1.87143	4.95297	3.87619	7.69523	2.89353	4.13197	0.142904	0.600128	-0.352555
C10orf90	1.13472	0	0.654146	0	0	0	0	0	0	0	0.671263	0	0	0	0	0	0	0	0	0.205011	0	0.185848	0.600128	2
C12orf40	0	0	0	0	0	0	0	0	0	0	0	0	0	0	0	0	0	0.161508	0	0	0.0230726	0.198612	0.600128	-2
C12orf60	0	0	0	0	0	0	0	0	0	0	0	0	0	0	0	0	0.15478	0	0	0	0.0221115	0.198612	0.600128	-2
C19orf47	0	0	0	0	0	0	0	0	0	0	0	0	0.604379	0.340675	0	0	0	0	0	0	0.135008	0.0656129	0.600128	-2
C1orf159	0	0	0	0	0.579657	0	0.329498	0	0	0	0.503447	0	0	0	0	0	0	0	0	0.117717	0	0.179644	0.600128	2
C1orf198	0	0	0	0	0	0	0	0.32788	0	0	0	0.163971	0.453284	0	0.328221	0.17013	0.309561	0	0	0.0409875	0.180171	0.0493394	0.600128	-1.25868
C2CD2L	0	0	0	0	0	0	0	0	0	0	0	0	0	0	0	2.04156	0	0	0	0	0.291651	0.198612	0.600128	-2
C2CD4B	0	0	0	0	0	0	0	0	0	0	0	0	0	0	0	0	0	0	0.290386	0	0.0414837	0.198612	0.600128	-2
C2CD6	0	0	0	0	0	0	0	0	0	0	0	0	0.151095	0	0	0	0	0.484524	0	0	0.0908027	0.0962526	0.600128	-2
C2orf72	0	0	0	0	0	0	0	0	0	0	0	0	0	0	0	0	0	0	0.145193	0	0.0207419	0.198612	0.600128	-2
C3	219.757	121.785	126.904	144.37	144.335	72.548	64.252	93.1178	114.683	117.063	136.602	127.241	71.0145	133.545	48.9049	134.062	54.6375	90.1215	106.426	123.555	91.2445	0.0936628	0.600128	0.300842
C4A	64.6789	23.2824	43.5007	40.1503	62.0233	12.2425	20.0994	33.4437	40.3282	40.0773	41.2827	50.175	5.5905	41.5624	9.5184	65.3298	9.90595	14.2127	22.9405	39.2737	24.1515	0.0965627	0.600128	0.476853
C4B	64.3007	21.3286	41.8653	39.8086	60.6708	13.1493	20.0994	31.8043	40.9583	38.9589	40.108	47.7155	6.95035	42.5844	9.19018	64.9895	10.5251	14.8587	22.9405	38.3973	24.577	0.120887	0.600128	0.43892
C7	32.1503	3.41909	10.7934	30.7535	19.5151	0	2.30648	7.54123	6.30128	2.60969	13.0896	4.42721	4.23065	8.51688	1.96932	10.8883	3.09561	1.45357	5.66253	11.0756	5.11669	0.183689	0.600128	0.736016
C9	35.9327	15.1417	26.4929	32.6328	27.4371	9.37078	6.91945	23.2795	14.1779	12.862	20.1379	6.88677	13.7496	24.1879	6.89263	22.1169	9.75116	9.36746	7.25965	19.2726	13.3322	0.183848	0.600128	0.36439
C9orf131	0	0	0	0	0	0	0	0	0	0	0	0	0	0.340675	0	0	0	0	0	0	0.0486679	0.198612	0.600128	-2
C9orf153	0	0	0	0	0.193219	0	0	0	0	0.186406	0.167816	0	0	0	0	0	0	0	0	0.0456201	0	0.167591	0.600128	2
C9orf163	0	0	0	0	0	0	0	0	0	0	0	0	0	0	0	0	0	0.161508	0	0	0.0230726	0.198612	0.600128	-2
C9orf43	0	0	0	0	0	0	0	0	0	0	0	0	0	0	0	0	0	0	0.290386	0	0.0414837	0.198612	0.600128	-2
CA3	1.13472	1.46533	0	0.341705	0.386438	1.36027	0.329498	1.6394	0.945191	1.49125	0.671263	0.491912	2.11533	7.49485	0	1.36104	0.619122	0.969048	7.11446	0.854748	2.81055	0.0467708	0.600128	-1.0672
CAB39L	0	0	0	0	0	0	0	0	0	0	0	0	0	0	0	0	0.464341	0	0	0	0.0663345	0.198612	0.600128	-2
CABLES1	0	0	0	0	0	0	0	0	0	0	0	0	0	0	0	0.17013	0	0	0	0	0.0243042	0.198612	0.600128	-2
CACNA1C	0	0.162814	0	0.341705	0.193219	0	0	0.32788	0	0	0	0	0	0	0	0	0	0	0	0.0854681	0	0.116276	0.600128	2
CACNA1D	0	0	0	0	0	0	0	0	0	0	0	0	0.151095	0.68135	0	0	0	0	0	0	0.118921	0.116275	0.600128	-2
CACNA2D1	2.26944	6.83819	5.56024	5.12558	3.28472	3.92968	5.60146	4.59031	2.52051	2.60969	1.17471	2.29559	9.21677	5.79148	9.84662	2.21169	9.59638	3.23016	3.19425	3.81668	6.15534	0.0593106	0.600128	-0.469045
CACNA2D4	0	0	0	0	0	0	0	0	0	0	0	0	0	0	0	0.17013	0	0	0	0	0.0243042	0.198612	0.600128	-2
CACNB2	0	0	0	0	0	0	0	0	0	0	0	0	0	0	0	0	0	0	0.145193	0	0.0207419	0.198612	0.600128	-2
CAD	0	0	0	0	0	0	0.329498	0	0	0	0	0	0.151095	0	0	0.680519	0	0	0.145193	0.0274581	0.139544	0.174538	0.600128	-1.34233
CALR	20.0467	18.398	19.9514	18.6229	17.0033	21.0087	18.1224	20.0007	19.849	21.8095	12.9218	18.6927	25.535	20.0998	24.9448	29.6026	17.9545	17.4429	17.8587	18.8689	21.9198	0.075065	0.600128	-0.149592
CALU	7.18655	7.16382	2.94366	9.39689	4.63726	8.0105	11.2029	12.7873	9.13685	8.20187	5.53792	6.23089	12.692	11.583	10.5031	13.2701	7.1199	8.0754	5.95291	7.70303	9.88518	0.117763	0.600128	-0.248138
CAMK2B	3.40415	8.62914	7.52268	7.00495	9.66095	8.91735	9.22593	7.86911	8.82179	8.57468	8.05516	6.55883	8.6124	11.2423	13.7853	3.74285	12.692	9.85199	9.72793	7.85373	9.95067	0.0794586	0.600128	-0.235554
CAMKMT	0	0	0	0	0	0	0	0	0	0	0	0	0	0	0	0	0	0	0.145193	0	0.0207419	0.198612	0.600128	-2
CAMSAP1	0	0	0	0	0	0	0	0	0	0	0	0	0.151095	0	0	0	0	0	0	0	0.021585	0.198612	0.600128	-2
CAND2	1.13472	2.76784	0.981219	3.2462	1.73897	1.66256	0.658995	1.6394	1.26026	4.10093	1.17471	2.95147	4.68393	2.04405	2.95399	1.19091	2.01215	3.23016	4.50098	1.94311	2.94517	0.0867284	0.600128	-0.409986
CANX	16.2643	14.8161	13.7371	17.2561	16.0372	19.195	18.4519	26.8861	20.1641	21.2503	15.7747	16.561	20.5489	22.8252	23.6319	22.6272	20.1215	18.8964	15.3905	18.0328	20.5774	0.125216	0.600128	-0.131807
CAPN1	8.6995	7.97789	8.17682	5.80899	7.1491	8.91735	7.57845	10.1643	6.61634	7.45625	7.21608	9.18236	8.91458	9.5389	8.86196	14.8013	8.35814	8.23691	8.85677	7.91195	9.65265	0.0435346	0.600128	-0.198206
CAPN13	0	0	0	0	0	0	0	0	0	0	0	0	0	0.340675	0.656441	0	0	0	0	0	0.142445	0.0690744	0.600128	-2
CAPRIN1	0	0.325628	0	0.170853	0.386438	0.755708	0.658995	0	1.57532	0.186406	0	0.655883	0.302189	0.340675	0.984662	1.19091	1.08346	1.13056	0.580772	0.392936	0.801889	0.0664132	0.600128	-0.684541
CAPZA1	3.40415	1.46533	1.30829	2.56279	0.966095	2.11598	3.29498	2.95092	2.83557	1.86406	0.839079	2.7875	2.7197	0.68135	4.59509	7.31558	2.47649	2.0996	2.90386	2.19956	3.25595	0.146259	0.600128	-0.387274
CARS2	0	0.162814	0	0.512558	0	0.90685	0.658995	0	0.945191	0.186406	0.335631	1.14779	0.453284	0.340675	0.984662	0.680519	1.08346	0.969048	0.725965	0.404687	0.748231	0.0722176	0.600128	-0.595956
CASK	0	0	0	0.170853	0	0	0	0	0	0	0	0	0	0.340675	0	0	0	0	0.290386	0.0142377	0.0901516	0.12913	0.600128	-1.45444
CASP1	0	0	0	0	0	0	0	0	0	0	0	0	0	0.340675	0	0.340259	0	0	0	0	0.0972764	0.0537522	0.600128	-2
CASP3	0	0	0.654146	0	0	0	0	0	0	0	0	0	0.453284	0	0	1.02078	0	0.161508	0	0.0545121	0.233653	0.188278	0.600128	-1.24332
CASP7	0	0	0.327073	0	0.193219	0	0.658995	0	0	0	0.167816	0	0	0	0	0	0	0	0	0.112259	0	0.167485	0.600128	2
CASS4	0	0	0	0	0	0	0	0	0	0	0	0	0	0	0	5.95454	0	0	0	0	0.850648	0.198612	0.600128	-2
CASZ1	0	0	0	0	0	0	0	0	0	0	0	0	0	0	0	0	0	0	0.290386	0	0.0414837	0.198612	0.600128	-2
CAT	24.2073	13.8392	6.86853	14.3516	16.2304	9.0685	8.23744	26.2304	18.9038	16.2173	13.9287	25.9074	6.95035	13.627	7.8773	10.7182	8.97726	16.4738	10.3087	16.1659	10.7047	0.0593143	0.600128	0.406484
CAV1	9.07774	9.76884	11.7746	8.88433	8.50164	9.37078	9.22593	11.1479	11.0272	9.50671	8.39079	10.6581	10.7277	12.605	12.4724	8.84674	10.8346	10.0135	9.43754	9.77788	10.7054	0.132364	0.600128	-0.0905591
CAVIN1	19.2902	16.9327	19.9514	12.9848	17.1965	16.021	15.1569	17.3776	19.2189	13.6076	13.5931	14.5934	18.7357	20.7812	21.9908	15.3117	17.645	17.6044	13.9385	16.327	18.001	0.186646	0.600128	-0.0975311
CAVIN4	1.51296	9.44321	6.21438	5.46728	10.2406	8.91735	8.23744	10.4921	11.0272	9.32031	6.04137	7.05074	10.8788	10.9016	10.5031	6.97532	10.2155	8.72143	8.71158	7.83042	9.55819	0.141087	0.600128	-0.198724
CBLB	0	0	0	0	0	0	0	0	0	0	0	0	0.151095	0	0	0	0	0	0	0	0.021585	0.198612	0.600128	-2
CBX3	0	0.651256	0	0.512558	0	0.302283	0	1.31152	0	0.559218	0.167816	0.491912	0.755473	1.02203	1.31288	2.21169	0.15478	0.484524	0	0.333047	0.848767	0.0664336	0.600128	-0.872761
CBX4	0	0	0	0	0	0	0	0	0	0	0	0	0	0	0.328221	0	0	0	0	0	0.0468887	0.198612	0.600128	-2
CBY1	0	0	0	0	0	0	0	0	0	0	0	0	0	0	0	0	0	0.484524	0	0	0.0692177	0.198612	0.600128	-2
CCAR1	0	0	0	0	0	0	0	0	0	0	0	0	0.151095	0	0.328221	0	0	0	0	0	0.0684736	0.0746987	0.600128	-2
CCDC102A	1.8912	1.30251	1.30829	0	1.35253	0.453425	0	0	2.83557	1.11844	2.1816	2.13162	0.755473	0.340675	0	0	0.619122	1.45357	0.725965	1.2146	0.556401	0.110058	0.600128	0.743307
CCDC110	0	0	0	0	0	0	0	0	0	0	0	0	0	0	0	0	0.15478	0	0	0	0.0221115	0.198612	0.600128	-2
CCDC120	0	0	0	0	0	0	0	0	0	0	0	0	0	0	0	0.17013	0	0	0	0	0.0243042	0.198612	0.600128	-2
CCDC137	0	0	0	0	0.386438	0	0	0.655759	0	0	0.335631	0	0.604379	1.70338	0	0	0	0.484524	0.725965	0.114819	0.502606	0.0604325	0.600128	-1.25614
CCDC141	3.78239	13.0251	6.54146	4.95472	12.7525	12.9982	14.4979	7.54123	0	0	8.72642	0	12.3898	7.83553	13.457	3.91298	17.9545	13.5667	14.3741	7.06832	11.9272	0.0647845	0.600128	-0.511584
CCDC169	0	0	0	0	0	0	0	0	0	0	0	0	0	0	0	0	0.15478	0	0	0	0.0221115	0.198612	0.600128	-2
CCDC181	0	0	0	0	0	0	0	0	0	0	0	0	0.151095	0	0	0	0	0	0	0	0.021585	0.198612	0.600128	-2
CCDC24	0	0	0	0	0	0	0	0	0	0	0	0	0	0	0	0	0	0.161508	0	0	0.0230726	0.198612	0.600128	-2
CCDC50	0	0.162814	0.327073	0.170853	0	1.05799	0	0.32788	0	0	0	0.163971	0.453284	0	0.328221	0.17013	0.773902	0.484524	0.435579	0.184215	0.377948	0.170159	0.600128	-0.689242
CCDC57	0	0	0	0	0	0	0	0	0	0	0	0	0	0	0	0	0	0	0.145193	0	0.0207419	0.198612	0.600128	-2
CCDC62	0	0	0	0	0	0	0	0	0	0	0	0	0	0	0	0	0	0.323016	0	0	0.0461451	0.198612	0.600128	-2
CCDC68	0	0	0	0	0	0	0	0	0	0	0	0	0	0.340675	0	0.17013	0	0	0	0	0.0729721	0.0708062	0.600128	-2
CCDC69	0	0	0	0	0	0	0	0	0	0	0	0	0	0	0.328221	0	0	0	0	0	0.0468887	0.198612	0.600128	-2
CCDC80	5.67359	8.46633	10.1393	30.4117	17.7761	1.36027	0	24.2631	0	30.1978	15.6069	0.163971	7.55473	6.13215	1.31288	0.17013	0.309561	0.161508	0	12.0049	2.23442	0.0445986	0.600128	1.37232
CCDC82	0	0	0	0	0	0	0	0	0	0	0	0	0	0	0	0	0.309561	0	0	0	0.044223	0.198612	0.600128	-2
CCDC88B	0	0.162814	0	0	0	0	0.329498	0	0	0	0	0	0.302189	0	0	0.340259	1.08346	0.323016	0	0.041026	0.292704	0.0434875	0.600128	-1.50827
CCDC9	0	0	0	0	0	0	0	0	0	0	0	0.327941	0	0.340675	0	0.510389	0	0	0	0.0273285	0.121581	0.197787	0.600128	-1.2659
CCDC9B	0	0.651256	0.327073	0.170853	0	1.05799	0.988493	0.32788	0	0.559218	0.167816	0.655883	0.906568	0.68135	0.984662	0.510389	0.619122	0.646032	0.871158	0.408872	0.745612	0.0394984	0.600128	-0.58336
CCL5	0	0	0	0	0	0	0	0	0	0	0	0	0	0	0	0.340259	0	0	0	0	0.0486085	0.198612	0.600128	-2
CCN1	7.18655	6.67537	5.88731	4.44217	18.3558	0.151142	2.63598	17.0497	4.41089	0	7.55171	0	7.55473	0	0	0	0.15478	0.161508	0	6.19556	1.12443	0.0535864	0.600128	1.38556
CCND3	0	0	0	0	0	0	0	0	0	0	0	0	0.302189	0	0	0	0	0	0	0	0.0431699	0.198612	0.600128	-2
CCNY	0	0	0	0	0	0	0	0	0	0	0	0	0	0	0	0.340259	0	0	0	0	0.0486085	0.198612	0.600128	-2
CCR1	0	0	0	0	0	0	0	0	0	0	0	0	0	0	0	0	0.15478	0	0	0	0.0221115	0.198612	0.600128	-2
CCT2	16.2643	17.9095	10.4663	18.9646	14.2982	17.3813	21.7468	15.7382	17.6436	20.6911	14.6	11.314	21.0022	16.6931	19.6932	23.648	16.4067	16.3123	19.7462	16.4182	19.0717	0.098717	0.600128	-0.149537
CCT4	5.29535	13.1879	8.50389	13.6682	9.66095	14.5096	12.5209	11.4758	11.9724	14.1669	7.71952	9.18236	14.354	10.9016	13.7853	17.013	12.2277	14.0512	14.5193	10.9886	13.836	0.0338787	0.600128	-0.229397
CD14	2.64767	1.1397	0.327073	4.27131	1.73897	0.755708	0	0.32788	0.315064	1.11844	0.503447	0.327941	2.7197	3.06608	0.656441	11.0584	1.08346	0	0.435579	1.12277	2.7171	0.197389	0.600128	-0.83041
CD151	1.8912	1.62814	2.28951	1.87938	2.89828	2.87169	3.29498	4.59031	3.4657	1.67766	1.67816	0.491912	4.38175	4.76945	3.28221	3.74285	4.02429	1.9381	2.0327	2.38808	3.45305	0.0565973	0.600128	-0.364646
CD226	0	0	0	0	0	0	0	0	0	0	0	0	0	0	0	2.55194	0	0	0	0	0.364564	0.198612	0.600128	-2
CD274	0	0	0	0	0	0	0	0	0	0	0	0	0	0	0	0.850648	0	0	0	0	0.121521	0.198612	0.600128	-2
CD302	0	0	0	0	0	0	0	0	0	0	0	0	0	0	0	0	0	0	0.145193	0	0.0207419	0.198612	0.600128	-2
CD40	0	0	0	0	0	0	0	0	0	0	0	0	0	0	0	1.36104	0	0	0	0	0.194434	0.198612	0.600128	-2
CD46	0	0.325628	0	0.170853	0.193219	0	0	0.32788	0	0	0	0	0.302189	0.340675	0	1.36104	0	0	0	0.0847983	0.286272	0.195473	0.600128	-1.08591
CD47	1.51296	0.81407	0.981219	1.70853	0.386438	1.05799	1.31799	1.31152	1.26026	1.11844	0.335631	0.983824	1.35985	1.70338	1.6411	2.72207	0.928682	1.45357	1.16154	1.06574	1.56717	0.0403302	0.600128	-0.380897
CD55	0.378239	0.325628	0.327073	0.341705	0.579657	0.453425	0.329498	0.983639	0	0.186406	0.167816	0.163971	0.302189	2.04405	0.656441	1.87143	0.464341	0.161508	0	0.353088	0.785708	0.105342	0.600128	-0.759785
CD69	0	0	0	0	0	0	0	0	0	0	0	0	0	0	0	0.340259	0	0	0	0	0.0486085	0.198612	0.600128	-2
CD82	0	0	0	0	0	0	0	0	0	0	0	0	0	0	0	1.19091	0	0	0	0	0.17013	0.198612	0.600128	-2
CD84	0	0	0	0	0	0	0	0	0	0	0	0	0	0	0	4.5935	0	0	0	0	0.656214	0.198612	0.600128	-2
CD8A	0	0	0	0	0	0	0	0	0	0	0	0	0	0	0	0	0	0.484524	0	0	0.0692177	0.198612	0.600128	-2
CD96	0	0	0	0	0	0	0	0	0	0	0	0	0	0	0	0.17013	0	0	0	0	0.0243042	0.198612	0.600128	-2
CDA	0	0	0	0	0	0	0	0	0	0	0	0	0	0	0	0.17013	0	0	0	0	0.0243042	0.198612	0.600128	-2
CDC26	0	0	0	0	0	0.151142	0	0	0	0.186406	0	0.327941	0	0	0	0	0	0	0	0.0554574	0	0.197051	0.600128	2
CDC37	3.02591	3.58191	3.27073	1.70853	4.25082	4.98767	5.27196	1.6394	5.35608	3.91453	2.85287	3.11544	5.5905	5.11013	4.92331	6.63506	3.09561	2.0996	4.93656	3.58132	4.62725	0.122276	0.600128	-0.254839
CDC6	0	0	0	0	0	0	0	0	0	0	0	0	0.302189	0	0	0	0	0.161508	0	0	0.0662425	0.0678008	0.600128	-2
CDCA2	0	0	0	0	0	0	0	0	0	0	0	0	0	0	0	0	0.15478	0	0	0	0.0221115	0.198612	0.600128	-2
CDH5	0.378239	0.325628	0.654146	0.341705	0.579657	0.90685	0.988493	0	0.315064	0.559218	0.671263	0.327941	0.755473	1.02203	0.656441	0.17013	1.23824	0.323016	1.01635	0.504017	0.74024	0.141185	0.600128	-0.379701
CDH8	0	0	0	0	0	0	0	0	0.315064	0.186406	0.167816	0	0.151095	0.340675	0.328221	0	0	0.161508	0	0.0557738	0.140214	0.16919	0.600128	-0.861689
CDK11A	0	0	0	0.170853	0	0.151142	0	0	0	0.186406	0.335631	0	0.151095	0	0.656441	0.17013	0.15478	0	0.145193	0.070336	0.18252	0.158418	0.600128	-0.887335
CDK12	0	0	0	0	0.772876	0	0.329498	0	0	0	1.00689	0.655883	0	0	0	0	0	0	0	0.230429	0	0.122727	0.600128	2
CDK4	0	0	0	0	0	0	0	0	0	0	0	0	0	0	0	0	0	0	0.435579	0	0.0622256	0.198612	0.600128	-2
CDKL1	0	0	0	0	0	0	0	0	0	0	0	0	0.151095	0	0	0	0	0	0	0	0.021585	0.198612	0.600128	-2
CDV3	0	0.162814	0	0	0.579657	0.302283	0	0.32788	0	0	0	0.655883	0.302189	0	0	0.850648	0.773902	0	0.871158	0.169043	0.3997	0.143856	0.600128	-0.81111
CEFIP	0	0	0	0	0	0	0	0	0	0	0	0	0	0	0	0	0	0	0.290386	0	0.0414837	0.198612	0.600128	-2
CELF1	0	0	0.327073	0	0	0.151142	0	0	0	0	0	0	0.151095	0	0.328221	0.17013	0.15478	0	0.290386	0.0398512	0.156373	0.0404433	0.600128	-1.18764
CELF2	0	0	0	0.170853	0.193219	0.151142	0	0	0	0	0	0	0	0	0.328221	0.17013	0.15478	0	0.145193	0.0429344	0.114046	0.139225	0.600128	-0.905995
CEMIP2	0	0	0.327073	0	0	0	0.329498	0	0	0	0.167816	0	0	0	0	0	0	0	0	0.0686989	0	0.186379	0.600128	2
CENPC	0	0	0	0	0	0	0	0	0	0	0	0	0	0	0	0	0	0	0.290386	0	0.0414837	0.198612	0.600128	-2
CENPJ	0	0.488442	0.981219	0	0	0	0	0	0	0	0	0.655883	0	0	0	0	0	0	0	0.177129	0	0.188294	0.600128	2
CENPV	0	0	0	0	0	0	0	0	0	0	0	0	0	0	0	0	0	0	0.290386	0	0.0414837	0.198612	0.600128	-2
CEP112	0	0	0	0	0.193219	0.453425	0	0	0	0	0	0	0	0	0.656441	0	0.464341	0.161508	0	0.053887	0.183184	0.18102	0.600128	-1.09079
CEP131	0	0.488442	0	0.341705	0	0.302283	0	0	0	0	0	0	0	0	0	0.850648	0.619122	0.484524	0.145193	0.0943692	0.299927	0.103502	0.600128	-1.04266
CEP164	0	0	0	0	0	0	0	0	0	0	0	0	0	0	0	0.17013	0	0	0	0	0.0243042	0.198612	0.600128	-2
CEP192	0	0	0	0.341705	0	0	0	0	0	0.372812	0	0.163971	0	0	0	0	0	0	0	0.0732073	0	0.192129	0.600128	2
CEP350	0	0	0	0	0	0	0.329498	0	0	0	0	0	0	0.68135	0.328221	0	0	0	0	0.0274581	0.144224	0.180704	0.600128	-1.36026
CEP68	0	0	0	0	0	0	0	0	0	0	0	0	0	0	0	0	0	0.161508	0	0	0.0230726	0.198612	0.600128	-2
CEP83	0	0	0	0	0	0	0	0	0	0	0	0	0	0	0	0.17013	0	0	0	0	0.0243042	0.198612	0.600128	-2
CEP95	0	0	0	0	0.193219	0.151142	0.329498	0	0	0	0	0	0.302189	0	0.328221	0	0.15478	0.161508	0	0.0561548	0.135243	0.189759	0.600128	-0.826424
CERS2	0	0	0	0	0	0	0	0	0	0	0	0	0	0	0	2.55194	0	0	0	0	0.364564	0.198612	0.600128	-2
CERS6	0	0	0	0	0	0	0	0	0	0	0	0	0	0	0	0.17013	0	0	0	0	0.0243042	0.198612	0.600128	-2
CFAP210	0	0	0	0	0	0	0	0	0	0	0	0	0	0	0	0.17013	0	0	0	0	0.0243042	0.198612	0.600128	-2
CFAP298-TCP10L	0	0	0	0	0	0.453425	0	0	0	0.372812	0	0	0.755473	0.68135	0.328221	0	0	0.161508	0.290386	0.0688531	0.316705	0.0313437	0.600128	-1.28568
CFAP74	0	0	0	0	0	0	0	0	0	0	0	0	0.151095	0	0	0	0	0	0	0	0.021585	0.198612	0.600128	-2
CFAP92	0	0	0	0	0	0	0	0	0	0	0	0	0	0	0	0	0	0	0.145193	0	0.0207419	0.198612	0.600128	-2
CFB	0	0	0	0	0	0	0	0	0.315064	0.186406	0.335631	0	0	0	0	0	0	0	0	0.0697584	0	0.181334	0.600128	2
CFD	4.91711	4.39598	1.63536	10.9346	13.5253	0.302283	0	2.95092	0.630128	0.372812	1.84597	0.491912	0	1.70338	0	1.53117	0.309561	0.323016	0	3.5002	0.552446	0.101561	0.600128	1.45473
CFL1	22.6944	19.2121	19.9514	19.648	18.7422	19.195	18.1224	21.3122	20.7942	19.5726	18.9632	19.1846	21.6065	21.8032	19.365	27.9013	19.3475	19.2195	18.8751	19.7827	21.1597	0.196943	0.600128	-0.0672673
CFL2	17.7772	15.9558	16.6807	16.0601	17.3897	15.4164	16.8044	16.394	16.0683	16.7766	17.6207	15.5772	18.1314	18.7371	18.3804	14.8013	21.5145	19.381	16.1164	16.5434	18.1517	0.0310082	0.600128	-0.0927099
CGN	0	0	0	0	0	0	0	0	0	0	0	0	0	0	0	0	0	0	0.145193	0	0.0207419	0.198612	0.600128	-2
CHAD	0	0	0	0	0	0	0	0	0	0	0	0	0	0.340675	0	0	0	0	0	0	0.0486679	0.198612	0.600128	-2
CHCHD10	1.51296	1.79095	2.94366	1.36682	1.54575	1.8137	2.63598	2.29516	1.89038	1.86406	1.84597	1.80368	1.35985	1.70338	1.31288	0.680519	1.85736	1.9381	1.74232	1.94242	1.51349	0.0632884	0.600128	0.248233
CHD1L	0	0	0	0	0.966095	0	0.658995	0	0.630128	0	0.503447	0	0	0	0	0	0	0	0	0.229889	0	0.108482	0.600128	2
CHID1	0	0	0	0	0	0	0	0	0	0	0	0	0	0	0	0	0	0	0.145193	0	0.0207419	0.198612	0.600128	-2
CHMP1A	0	0	0	0	0	0	0	0	0	0	0	0.655883	0.151095	0	0.328221	0.680519	0.15478	0	0.290386	0.0546569	0.229286	0.093973	0.600128	-1.23003
CHMP2B	0	0	0	0	0	0.453425	0	0	0	0	0	0	0.302189	0	0.984662	0	0.15478	0.323016	0	0.0377854	0.252093	0.0713042	0.600128	-1.4786
CHMP3	0.378239	0.488442	0	0.341705	0.579657	0	0	0	0.315064	0	0	0	0.302189	1.02203	0	0.17013	0.619122	0.323016	0.435579	0.175259	0.410294	0.0835881	0.600128	-0.802781
CHMP4A	0	0	0	0	0.193219	0	0	0	0	0	0	0	0.151095	0	0	0.680519	0	0	0.290386	0.0161016	0.160286	0.0720408	0.600128	-1.63486
CHMP4B	0	1.95377	0.654146	1.53767	1.54575	2.41827	0.988493	1.31152	0.945191	3.35531	0.671263	1.80368	2.41751	0.68135	3.28221	0.850648	2.63127	2.58413	2.90386	1.43209	2.193	0.106336	0.600128	-0.419802
CHMP4C	0	0	0	0	0	0	0	0	0	0	0	0	0	0	0	0	0.15478	0	0	0	0.0221115	0.198612	0.600128	-2
CHMP5	0.756478	0	0.654146	0.170853	0.193219	0.151142	0.658995	0.32788	0.630128	0.186406	0.335631	0.163971	0.151095	0.68135	0	0.17013	0	0.161508	0.145193	0.352404	0.187039	0.175963	0.600128	0.613094
CHMP6	0	0	0.654146	0	0	0.151142	0	0	0	0	0	0.163971	0.151095	0.340675	0.328221	0.340259	0.15478	0.161508	0	0.0807715	0.210934	0.129065	0.600128	-0.892424
CHODL	0	0.651256	0.981219	0	0	0	0.988493	0.983639	0.630128	0.745625	0.335631	0.819854	0	0	0.984662	0	0	0	0.580772	0.51132	0.223633	0.160525	0.600128	0.782871
CHP1	0	0.325628	0.654146	0.170853	0.386438	0.453425	0.329498	0.655759	0.315064	0.372812	0	0	0.906568	0	0.656441	1.36104	0.619122	0.161508	0.580772	0.305302	0.612207	0.064059	0.600128	-0.668996
CHPF	0	0	0	0	0	0	0	0	0	0	0	0	0	0	0	0.680519	0.15478	0	0	0	0.119328	0.114819	0.600128	-2
CHRM1	0	0	0	0.170853	0	0	0	0	0	0	0	0	0	0.340675	0	0	0.15478	0	0	0.0142377	0.0707794	0.194505	0.600128	-1.33012
CHST14	0.378239	0.162814	0.327073	1.36682	1.15931	0	0	0.983639	0	0.372812	0.671263	0	0	0.340675	0	0.17013	0	0.161508	0	0.451831	0.0960447	0.0778999	0.600128	1.29879
CIAO2A	0	0	0	0	0	0	0	0	0	0	0	0	0	0	0	0.17013	0	0	0	0	0.0243042	0.198612	0.600128	-2
CIAPIN1	0	0.325628	0.327073	0	0.386438	0.302283	0.329498	0	0	0	0.167816	0	0	0	0	0	0	0	0.290386	0.153228	0.0414837	0.134957	0.600128	1.14779
CIP2A	0	0	0	0	0	0	0	0	0	0	0	0	0	0.340675	0	0	0	0	0	0	0.0486679	0.198612	0.600128	-2
CIRBP	1.51296	3.25628	0.327073	2.73364	2.12541	3.92968	2.30648	3.2788	4.41089	3.35531	1.51034	2.95147	2.8708	2.7254	4.59509	3.23246	3.71473	3.39167	3.33944	2.64153	3.40994	0.122188	0.600128	-0.253959
CISD2	0.378239	0.651256	0.327073	0.512558	0.579657	0.302283	0	0.983639	0.315064	0.186406	0.167816	0.163971	1.05766	0	0.984662	2.55194	0.464341	0.161508	0.725965	0.380663	0.849441	0.0897179	0.600128	-0.762175
CISH	0	0	0	0	0	0	0	0	0	0	0	0	0	0	0.328221	0	0	0	0	0	0.0468887	0.198612	0.600128	-2
CLC	0	0	0	0	0	0	0	0	0	0	0	0	0	0	0	0.17013	0	0	0	0	0.0243042	0.198612	0.600128	-2
CLCN3	0	0	0	0	0	0	0	0	0	0	0	0	0	0	0	0.17013	0	0	0	0	0.0243042	0.198612	0.600128	-2
CLCN7	0	0	0.327073	0	0	0	0	0	0	0.372812	0.167816	0.163971	0	0	0	0	0	0	0	0.0859726	0	0.124166	0.600128	2
CLDN1	0	0	0	0	0	0	0	0	0	0	0	0	0	0	0	0	0	0.161508	0	0	0.0230726	0.198612	0.600128	-2
CLEC18C	0	0	0	0	0	0	0	0.32788	0	0	0	0	0	0.68135	0.656441	0	0	0	0	0.0273233	0.191113	0.116706	0.600128	-1.49966
CLEC1B	0	0	0	0	0	0	0	0	0	0	0	0	0	0	0	3.06233	0	0	0	0	0.437476	0.198612	0.600128	-2
CLEC2L	0	0	0	0	0	0	0	0	0	0	0	0	0	0	0	0.510389	0	0	0	0	0.0729127	0.198612	0.600128	-2
CLEC5A	0	0	0	0	0	0	0	0	0	0	0	0	0	0	0	0	0.15478	0	0	0	0.0221115	0.198612	0.600128	-2
CLIC5	0.378239	3.74472	2.94366	2.22108	3.0915	1.96484	3.62447	3.93456	3.78077	2.79609	2.34942	1.63971	5.7416	2.04405	2.62577	3.57272	4.33385	3.55318	2.46828	2.70575	3.47706	0.171531	0.600128	-0.249501
CLTCL1	0	0	0	0	8.69485	0	0	0	9.76698	0	10.0689	0	11.9365	8.85755	9.84662	0	0	11.7901	0	2.37756	6.06153	0.130603	0.600128	-0.873072
CMAS	0	0.325628	1.30829	0.341705	0.386438	0.453425	0.658995	0.32788	0.315064	0.186406	0.167816	0	0.604379	0	1.6411	0.510389	0.773902	0.80754	1.74232	0.372637	0.868518	0.0380255	0.600128	-0.799063
CMBL	2.26944	1.95377	1.30829	1.70853	5.60335	2.11598	2.30648	4.91819	5.67115	2.05047	5.20229	2.45956	5.89269	3.06608	5.57975	2.21169	3.40517	4.52222	4.79137	3.13062	4.20985	0.166734	0.600128	-0.294048
CMIP	0	0	0	0	0	0	0	0	0	0	0	0	0	0	0	1.19091	0	0	0	0	0.17013	0.198612	0.600128	-2
CMTM5	0	0	0	0	0	0	0	0	0	0	0	0	0	0	0	4.93376	0	0	0	0	0.704823	0.198612	0.600128	-2
CMTM6	0	0	0	0	0	0	0	0	0	0	0	0	0	0	0	1.02078	0	0	0	0	0.145825	0.198612	0.600128	-2
CMYA5	0	2.11658	0.981219	0.341705	2.51185	3.02283	1.31799	2.29516	2.20545	2.05047	1.17471	2.13162	1.96423	1.70338	3.28221	0.17013	2.01215	3.55318	3.77502	1.67913	2.35147	0.198209	0.600128	-0.333617
CNGA1	0	0	0	0	0	0	0	0	0	0	0	0	0	0	0	0	0	0.323016	0	0	0.0461451	0.198612	0.600128	-2
CNGB1	0	0	0	0	0	0	0	0	0	0	0	0	0	0.340675	0	0	0	0	0	0	0.0486679	0.198612	0.600128	-2
CNOT1	0	0	0	0	0	0	0	0	0	0	0	0	0	0	0	0	0	0	0.145193	0	0.0207419	0.198612	0.600128	-2
CNOT10	0	0	0.327073	0	0	0	0.658995	0	0	0.372812	0.167816	0	0	0	0	0	0	0	0	0.127225	0	0.14241	0.600128	2
CNST	0	0	0	0	0	0	0	0	0	0	0	0	0	0	0	0.17013	0	0	0	0	0.0243042	0.198612	0.600128	-2
CNTN6	0	0	0	0	0	0	0	0	0	0	0	0	0	0	0	0	0	0	0.145193	0	0.0207419	0.198612	0.600128	-2
CNTNAP4	0	0	0	0	0	0	0	0	0	0	0	0	0	0	0	0.680519	0	0	0	0	0.097217	0.198612	0.600128	-2
COBL	0.756478	2.93065	2.28951	0.512558	2.51185	1.96484	1.31799	2.29516	2.83557	1.67766	1.17471	1.63971	2.8708	3.06608	3.61043	0.680519	3.09561	2.42262	2.17789	1.82556	2.56056	0.085878	0.600128	-0.335151
COG1	0	0	0	0	0	0	0	0	0	0	0	0	0	0	0	0.17013	0	0	0	0	0.0243042	0.198612	0.600128	-2
COG2	0	0	0	0	0	0	0	0	0	0	0	0	0	0	0	0.17013	0	0	0	0	0.0243042	0.198612	0.600128	-2
COL11A2	0	0	0	0	0	0	0	0	0	0	0	0	0.151095	0	0	0.17013	0	0	0	0	0.0458892	0.05428	0.600128	-2
COL13A1	0	0	0	0	0	0	0	0	0	0	0	0	0	0	0.328221	0	0	0	0	0	0.0468887	0.198612	0.600128	-2
COL27A1	0	0	0	0	0	0	0	0	0	0	0	0	0	0	0	0	0	0	0.145193	0	0.0207419	0.198612	0.600128	-2
COL28A1	0	0	0	0	0.579657	0.302283	0	0	0.315064	0	0	0	0	0	0	0	0	0	0	0.0997503	0	0.193115	0.600128	2
COL2A1	0	0	0	0	0	0	0	0	0	0	0	0	1.96423	0	0	0	0	0	0	0	0.280604	0.198612	0.600128	-2
COLEC11	0	0	0	0	0	0	0	0	0	0	0	0	0	0	0	0.17013	0	0	0	0	0.0243042	0.198612	0.600128	-2
COMMD8	0	0.162814	0	0.170853	0	0	0	0	0.315064	0.186406	0.167816	0.163971	0	0	0	0	0	0	0	0.0972436	0	0.0325984	0.600128	2
COMMD9	0	0	0	0	0	0.302283	0	0.32788	0	0	0	0	0.151095	0.340675	0	0	0.464341	0.323016	0	0.0525136	0.182732	0.0887124	0.600128	-1.10709
COMT	4.16063	4.07035	8.50389	1.53767	4.25082	5.13881	3.95397	4.26244	7.56153	2.79609	2.01379	1.80368	7.25254	8.1762	7.54908	4.76363	8.20336	3.87619	2.32309	4.17114	6.02059	0.0972835	0.600128	-0.362931
COPE	1.13472	0.81407	0.327073	0.512558	0.579657	1.05799	0.329498	0	0.315064	1.49125	0.167816	0.491912	1.51095	1.02203	1.31288	2.55194	0.15478	0.484524	1.45193	0.6018	1.21272	0.0414741	0.600128	-0.673367
COPS2	1.8912	1.30251	0.327073	0.854263	0.772876	1.96484	1.97699	1.31152	1.26026	1.11844	1.17471	1.63971	1.35985	1.3627	1.96932	2.21169	1.70258	1.77659	2.75867	1.29953	1.87734	0.0273883	0.600128	-0.363761
COPZ2	0	0	0	0	0	0	0	0	0	0	0	0	0.151095	0	0	0	0	0.323016	0	0	0.0677301	0.0739116	0.600128	-2
COQ8A	6.05183	10.9085	5.88731	6.66325	10.0474	16.6256	13.1799	11.1479	11.3423	9.69312	14.2643	15.7412	8.15911	3.40675	7.8773	8.50648	8.04858	13.0821	12.1962	10.9627	8.7538	0.196138	0.600128	0.224068
CORO1C	4.91711	2.60502	2.94366	2.22108	3.28472	3.02283	2.63598	3.60668	1.57532	3.35531	2.01379	1.96765	3.32408	4.76945	4.26687	12.7597	2.47649	1.9381	2.17789	2.84576	4.53037	0.151779	0.600128	-0.456773
CORO6	0	1.95377	0	0.170853	0.772876	1.96484	1.64749	1.31152	0.945191	0.372812	0.335631	0.491912	2.41751	1.02203	3.61043	0.680519	1.5478	0.80754	1.45193	0.830574	1.64825	0.0599738	0.600128	-0.659729
COX14	0	0	0	0	0.193219	0.302283	0	0	0.315064	0	0	0.819854	0	0	0	0	0	0	0	0.135868	0	0.170878	0.600128	2
COX20	0	0	0.654146	0.170853	0	0.755708	0.988493	0.32788	0.315064	0.559218	0.671263	0	0.755473	0.68135	0.656441	0	0.464341	1.13056	0.580772	0.370219	0.609848	0.162482	0.600128	-0.489006
COX5A	12.8601	15.4673	14.7183	13.8391	14.4914	16.7767	17.1339	16.394	17.0134	16.5901	15.9425	15.4132	12.3898	15.6711	16.0828	9.86752	15.0137	15.5048	15.2453	15.5533	14.2536	0.134073	0.600128	0.087214
COX6A1	2.64767	1.46533	1.63536	0.512558	2.89828	1.36027	3.95397	0.32788	2.20545	1.49125	2.1816	0.983824	0.604379	0	0	1.02078	0.619122	2.42262	2.0327	1.80529	0.957086	0.0938896	0.600128	0.614111
COX6A2	4.16063	3.25628	2.61658	0.854263	2.12541	2.72055	4.28347	1.31152	3.78077	1.49125	3.69195	1.63971	0.302189	1.3627	1.31288	0.680519	1.5478	2.42262	3.48463	2.66103	1.58762	0.0649509	0.600128	0.505294
COX6B1	18.912	18.7236	17.3349	17.7687	17.9694	22.5201	22.0763	16.394	19.849	22.7415	21.3126	22.7919	15.1095	14.9897	18.3804	12.2493	17.645	19.8655	22.0693	19.8662	17.1869	0.0538181	0.600128	0.144615
COX8A	6.43007	7.81507	6.54146	6.32154	7.34232	8.31279	8.56694	7.21335	9.76698	8.38828	10.0689	10.6581	4.38175	6.47283	5.90797	5.10389	8.04858	8.72143	8.85677	8.11882	6.78475	0.0938567	0.600128	0.179027
CP	75.2696	31.5859	35.6509	52.6226	46.3726	12.6959	19.1109	23.2795	35.2871	28.1473	45.8137	25.9074	22.6642	52.8047	2.62577	37.5987	14.8589	18.2504	17.8587	35.9786	23.8088	0.147109	0.600128	0.407104
CPLX4	0	0	0	0	0	0	0	0	0	0	0	0	0	0	0	0	0	0	0.290386	0	0.0414837	0.198612	0.600128	-2
CPN1	0	0	0	0	0	0	0	0	0	0	0	0	0	0	0	0.850648	0	0	0	0	0.121521	0.198612	0.600128	-2
CPNE1	2.64767	0.488442	0	1.53767	1.93219	1.51142	0.988493	0.655759	0	0.932031	0.167816	1.47574	1.51095	1.70338	2.95399	4.42337	0.928682	0.80754	2.46828	1.0281	2.11374	0.0367276	0.600128	-0.691084
CPNE8	0	1.1397	0	1.02512	0	0	0	0	0	0	0	0	0	1.02203	0.984662	0.850648	0	0	1.16154	0.180401	0.574126	0.0954704	0.600128	-1.04363
CPSF4	0	0	0	0	0	0	0	0	0	0	0	0	0	0	0	0	0	0	0.145193	0	0.0207419	0.198612	0.600128	-2
CPSF6	0	0	0	0	0	0	0	0	0	0	0	0	0.453284	0	0	0.510389	0	0	0.145193	0	0.158409	0.0248489	0.600128	-2
CRACDL	0	0	0	0	0	0	0	0	0	0	0	0	0	0	0	0.340259	0	0	0	0	0.0486085	0.198612	0.600128	-2
CRB1	0	0	0	0	0	0	0	0	0	0	0	0	0	0	0	0.17013	0	0	0	0	0.0243042	0.198612	0.600128	-2
CRB2	1.13472	0.325628	0.327073	0.341705	0	0.453425	0	0.32788	0	0	0	0	0	0	0	0	0	0.161508	0	0.242536	0.0230726	0.106621	0.600128	1.65253
CREB1	0	0.162814	0	0	0	0	0	0.32788	0	0.372812	0	0.163971	0.302189	0	0	0.340259	0.15478	0.323016	0.871158	0.085623	0.284486	0.0612073	0.600128	-1.07462
CROT	0	0	0	0	0	0	0	0	0	0	0	0	0	0	0	0	0	0.161508	0	0	0.0230726	0.198612	0.600128	-2
CRTAP	0	0	0	0	0	0	0	0	0	0	0	0	0	0.68135	0	0.510389	0	0	0	0	0.170248	0.0568568	0.600128	-2
CRX	0	0	0	0	0	0	0	0	0	0	0	0	0	0	0	0	0	0.161508	0	0	0.0230726	0.198612	0.600128	-2
CRYAB	31.0156	31.4231	36.3051	34.5122	35.3591	28.7169	32.2908	32.1322	29.3009	31.689	37.5907	30.4986	27.8014	32.0235	30.8527	26.5402	29.2535	29.7175	35.8627	32.5695	30.2931	0.115246	0.600128	0.0724262
CRYBB2	0	0	0	0	0	0	0	0	0	0	0	0	0	0.340675	0	0	0	0	0	0	0.0486679	0.198612	0.600128	-2
CRYZL1	0	0	0	0	0	0	0	0	0	0	0	0	0	0	0	0.17013	0	0	0	0	0.0243042	0.198612	0.600128	-2
CS	35.9327	33.0512	33.0344	30.2409	34.7794	37.7854	46.1297	33.4437	44.1089	37.4676	42.1218	39.353	33.543	35.0895	35.4478	26.7104	36.5282	37.6314	35.1367	37.2874	34.2981	0.176756	0.600128	0.0835155
CSK	0	0.162814	0	0	0	0.151142	0.329498	0	0	0	0	0	0.453284	0	0	1.02078	0.15478	0	0	0.0536211	0.232692	0.141894	0.600128	-1.25087
CSMD3	0	0.325628	0.327073	0	0	0	0.329498	0	0	0	0	0	0	0.68135	0.656441	0.17013	0	0.161508	0.145193	0.0818499	0.259232	0.0920849	0.600128	-1.04011
CSNK2B	0	0.162814	0	0.170853	0.966095	0.302283	0.329498	0	0.630128	0.186406	0.167816	0.327941	0.302189	0.340675	0.984662	1.02078	0.309561	0.323016	0.435579	0.270319	0.530923	0.0840111	0.600128	-0.650499
CSPG4	0	0	0	0.341705	0	0	0.329498	0.32788	0	0	0	0	0.453284	0.340675	0.328221	0.17013	0.15478	0	0	0.0832569	0.206727	0.122057	0.600128	-0.851566
CST3	1.13472	0.162814	1.30829	1.02512	1.15931	0	0.658995	0.32788	0.630128	0.186406	0.839079	0.491912	0.151095	0	0.328221	0.680519	0	0.323016	0	0.660388	0.211836	0.0247004	0.600128	1.02853
CST6	0	0	0	0	0	0	0	0	0	0	0	0	0	0	0	0	0	0	0.145193	0	0.0207419	0.198612	0.600128	-2
CTAGE1	0	0	0	0	0	0.151142	0	0	0	0	0	0	0	0	0	0.17013	0.15478	0	0.145193	0.0125951	0.0671576	0.0774533	0.600128	-1.36829
CTDP1	0	0	0	0	0	0	0	0	0	0	0	0	0.151095	0	0	0	0	0	0	0	0.021585	0.198612	0.600128	-2
CTF1	0	0	0	0	0	0	0	0	0	0	0	0	0	0	0	0	0.15478	0	0	0	0.0221115	0.198612	0.600128	-2
CTH	0	0	0	0	0	0	0	0	0	0	0	0	0	0	0	0	0.15478	0	0	0	0.0221115	0.198612	0.600128	-2
CTIF	0.756478	0	0	0	0.386438	0	0.329498	0	0	0.186406	0.167816	0	0	0	0	0	0	0	0	0.15222	0	0.110703	0.600128	2
CTNNA3	9.07774	20.5146	17.6619	13.1556	19.3219	22.8224	18.1224	20.3285	25.2051	16.4037	19.131	18.3647	25.3839	19.7592	22.319	19.2247	19.6571	22.2881	26.8607	18.3425	22.2132	0.0478254	0.600128	-0.190886
CTNNBL1	0	0	0	0	0	0	0	0	0	0	0	0	0	0	0	0	0	0	0.145193	0	0.0207419	0.198612	0.600128	-2
CTSA	0	0	0	0	0	0	0	0	0	0	0	0	0	0	0	1.02078	0	0	0	0	0.145825	0.198612	0.600128	-2
CTSW	0	0	0	0	0	0	0	0	0	0	0	0	0	0	0	0	0	0	0.145193	0	0.0207419	0.198612	0.600128	-2
CTSZ	0.378239	3.90754	2.94366	2.39194	0.579657	3.17397	5.27196	1.6394	0.630128	2.79609	1.84597	2.62353	3.62627	1.70338	5.25153	5.44415	2.32171	4.19921	2.17789	2.34851	3.53202	0.108656	0.600128	-0.402519
CTTNBP2	0	0	0	0	0	0	0	0	0	0	0	0	0	0.340675	0	0	0	0	0	0	0.0486679	0.198612	0.600128	-2
CUEDC1	0	0	0	0	0	0	0	0	0	0	0	0	0	0	0	0	0.15478	0	0.145193	0	0.0428533	0.0539056	0.600128	-2
CUL2	0	0	0	0	0.386438	0	0.658995	0.32788	0.630128	0.932031	0.503447	1.14779	0.755473	1.02203	0.656441	1.36104	0.15478	0.646032	0.580772	0.382226	0.739509	0.0728479	0.600128	-0.637018
CUL4A	0.378239	0.651256	1.30829	0.68341	0.386438	0.604566	0.658995	0.983639	0	1.11844	0.335631	1.14779	0.453284	0.68135	1.6411	0.850648	0.619122	0.969048	1.59712	0.688058	0.973097	0.17135	0.600128	-0.343181
CUL4B	0	0	0	0	0	0.151142	0	0	0	0	0	0	0.604379	0	0	0	0	0.161508	0	0.0125951	0.109412	0.161322	0.600128	-1.58707
CUL5	1.13472	1.95377	1.96244	1.02512	3.47794	2.41827	3.29498	1.31152	2.20545	2.05047	1.67816	2.29559	3.32408	1.3627	3.61043	1.53117	2.47649	2.90714	3.33944	2.06737	2.65021	0.150327	0.600128	-0.247093
CUTA	3.02591	0.976884	0.981219	0.68341	1.93219	0.90685	0.988493	0.655759	2.52051	0.559218	2.34942	0.983824	0.755473	0.340675	0.984662	0.340259	1.23824	0.80754	1.01635	1.38031	0.783315	0.0935741	0.600128	0.551846
CUZD1	0	0	0	0	0	0	0	0	0	0	0	0	0	0	0	0	0.309561	0	0	0	0.044223	0.198612	0.600128	-2
CWC15	0	0	0	0	0	0	0	0	0	0	0	0	0	0	0	0.17013	0	0	0	0	0.0243042	0.198612	0.600128	-2
CXCR4	0	0	0	0	0	0	0	0	0	0	0	0	0	0	0	0.340259	0	0	0	0	0.0486085	0.198612	0.600128	-2
CXorf38	0	0	0	0	0	0	0	0	0	0	0	0	0	0	0	0.17013	0	0	0	0	0.0243042	0.198612	0.600128	-2
CXorf65	0	0	0	0	0	0	0	0	0	0	0	0	0	0	0.328221	0	0	0	0	0	0.0468887	0.198612	0.600128	-2
CYB5R3	16.6425	24.4221	20.2785	22.2108	18.7422	22.2178	21.4173	20.3285	18.2737	21.8095	17.4528	20.0044	25.8372	20.7812	22.6472	23.4779	22.1336	20.1885	20.7626	20.3167	22.2612	0.0751988	0.600128	-0.0913371
CYCS	16.6425	17.0955	14.3912	15.035	13.5253	15.5676	16.1454	14.4267	14.4929	14.7261	16.4459	14.9213	14.5051	14.9897	12.8006	9.86752	14.085	16.4738	14.5193	15.2846	13.8916	0.0703498	0.600128	0.095492
CYGB	1.8912	0.488442	0	0.170853	1.15931	0.90685	2.30648	1.6394	2.83557	0.745625	2.34942	1.14779	0.604379	1.02203	0.656441	0.680519	0	0	0.871158	1.30341	0.547789	0.0541348	0.600128	0.81636
CYP1B1	0	0	0	0	0	0	0	0	0	0	0	0	0	0	0	1.7013	0	0	0	0	0.243042	0.198612	0.600128	-2
CYP20A1	0	0	0	0	0	0	0	0	0	0	0	0	0	0	0	0.850648	0	0	0	0	0.121521	0.198612	0.600128	-2
CYP2J2	0	0.325628	0	0	0	0.151142	0	0.32788	0	0	0	0	0.151095	0.68135	0.656441	0	0.464341	0	0	0.0670541	0.279033	0.0516643	0.600128	-1.225
CYP3A43	0	0	0	0	0	0	0	0	0	0	0	0	0	0	0.328221	0	0	0	0	0	0.0468887	0.198612	0.600128	-2
CYP7B1	0	0	0	0	0	0	0	0	0	0	0	0	0	0	0.328221	0	0	0	0	0	0.0468887	0.198612	0.600128	-2
CYRIB	0.378239	0.325628	0.327073	0.512558	0	0.755708	0.329498	0	0	0.932031	0.335631	0.491912	0.755473	0.68135	0	1.36104	0.773902	0.484524	0.580772	0.36569	0.662437	0.0796001	0.600128	-0.577258
CYSLTR2	0	0	0	0	0	0	0	0	0	0	0	0	0	0	0	0	0	0.161508	0	0	0.0230726	0.198612	0.600128	-2
CYTH2	0	0	0	0	0	0	0	0	0	0	0	0	0	0	0	0.340259	0	0	0	0	0.0486085	0.198612	0.600128	-2
DAAM1	0	0	0	0	0	0	0	0	0	0	0	0	0	0	0	8.33635	0	0	0	0	1.19091	0.198612	0.600128	-2
DAPK3	0	0	0	0	0.193219	0	0	0	0.315064	0	0	0	0.302189	0	0	0.17013	0.309561	0	0.145193	0.0423569	0.132439	0.121421	0.600128	-1.03071
DAPP1	0	0	0	0	0	0	0	0	0	0	0	0	0	0	0	0.850648	0	0	0	0	0.121521	0.198612	0.600128	-2
DBI	3.78239	7.97789	0	6.66325	7.72876	7.85936	3.29498	5.24607	5.98621	8.57468	8.5586	10.3302	8.31021	8.1762	7.22086	9.52726	8.51292	7.75238	9.29235	6.33353	8.39888	0.0824679	0.600128	-0.280382
DBN1	0	0.488442	0	0.170853	0.386438	0.453425	0	0	0	0.372812	0	0.491912	0.302189	0.340675	0.328221	4.42337	0.309561	0	0.145193	0.19699	0.835601	0.179634	0.600128	-1.23691
DCAF11	0	0	0	0	0	0	0	0	0	0	0	0	0	0	0	0.340259	0	0	0	0	0.0486085	0.198612	0.600128	-2
DCBLD2	0	0	0	0	0	0	0	0	0	0	0	0	0	0.68135	0.656441	0	0	0	0	0	0.191113	0.0538042	0.600128	-2
DCC	0	0	0	0	0	0	0	0	0	0	0	0	0	0	0	0.17013	0	0	0	0	0.0243042	0.198612	0.600128	-2
DCD	0.378239	0.976884	2.94366	1.02512	1.93219	1.66256	2.63598	0.983639	0.315064	1.11844	1.34253	1.14779	1.20876	1.70338	3.61043	0.850648	4.33385	1.9381	2.0327	1.37184	2.23969	0.0839	0.600128	-0.480601
DCTN1	3.78239	7.97789	4.90609	4.44217	5.02369	7.10365	5.93096	4.91819	7.24647	7.26984	4.69884	7.54265	7.55473	3.74743	7.54908	11.3987	4.48863	6.46032	8.71158	5.90357	7.13006	0.197572	0.600128	-0.188205
DCTN2	7.18655	9.60603	8.83097	7.17581	10.627	12.0913	11.5324	13.1152	12.2875	10.2523	11.5793	10.0022	12.5409	11.9236	16.0828	12.9299	8.35814	12.2746	10.3087	10.3572	12.0598	0.105434	0.600128	-0.151901
DCTN5	0	0	0	0	0	0	0	0	0	0	0	0	0	0	0.328221	0	0	0	0	0	0.0468887	0.198612	0.600128	-2
DDAH1	3.40415	1.46533	2.28951	1.36682	2.51185	0.604566	1.31799	1.6394	1.26026	1.11844	1.00689	1.31177	2.41751	2.7254	3.28221	1.02078	4.33385	1.9381	1.01635	1.60808	2.3906	0.0993183	0.600128	-0.391389
DDI2	1.51296	1.30251	0	2.39194	1.15931	0.151142	0	1.96728	0.630128	1.11844	0.167816	2.95147	0.151095	0.340675	0	0.680519	0.15478	0.323016	0.145193	1.11275	0.256468	0.0370395	0.600128	1.25076
DDRGK1	0	0	0.327073	0.341705	1.15931	1.20913	2.30648	0.655759	0.945191	0.372812	0.671263	0.163971	2.26642	0.68135	1.6411	1.7013	1.70258	0.646032	1.30674	0.679392	1.42079	0.0249533	0.600128	-0.706032
DDT	3.78239	3.74472	2.61658	2.73364	4.25082	3.6274	5.93096	1.6394	2.83557	3.91453	4.86666	4.09927	1.96423	1.70338	2.95399	2.72207	3.09561	4.0377	4.35579	3.67016	2.97611	0.193003	0.600128	0.208855
DDX1	3.02591	8.95477	8.17682	3.75876	5.79657	5.74338	8.89644	6.22971	7.87659	6.71062	7.71952	6.88677	6.95035	6.8135	9.19018	6.80519	7.58424	7.10635	9.72793	6.64799	7.73968	0.187326	0.600128	-0.151753
DDX17	5.29535	3.58191	3.92487	2.22108	0.966095	3.02283	4.28347	2.95092	4.09583	3.1689	1.00689	2.45956	1.81314	2.7254	6.23619	5.95454	4.48863	3.55318	5.51733	3.08148	4.32692	0.0876259	0.600128	-0.336224
DDX20	0	0	0	0	0	0	0	0	0	0	0	0	0	0.340675	0	0	0	0	0	0	0.0486679	0.198612	0.600128	-2
DDX5	3.40415	2.11658	3.5978	1.70853	0.772876	1.96484	2.96548	1.96728	2.20545	2.42328	0.839079	1.80368	1.66204	2.38473	2.95399	5.61428	2.16693	1.9381	3.19425	2.14742	2.8449	0.184459	0.600128	-0.279422
DDX60	0.756478	0.162814	0	0	0.386438	0	0.988493	0	0.945191	0	0.671263	0	0	0	0	0	0	0	0	0.32589	0	0.0500888	0.600128	2
DDX60L	0	0	0	0	0	0	0	0	0	0	0	0	0	0	0.328221	0	0.309561	0	0	0	0.0911116	0.0538807	0.600128	-2
DEFB114	0	0	0	0	0	0	0	0	0	0	0	0	0	0	0	0	0	0.161508	0	0	0.0230726	0.198612	0.600128	-2
DEFB118	0	0	0	0	0	0	0	0	0	0	0	0	0	0	0	0	0	0.484524	0	0	0.0692177	0.198612	0.600128	-2
DENND10	0	0	0	0	0	0	0	0	0	0	0	0	0	0	0.328221	0	0	0	0	0	0.0468887	0.198612	0.600128	-2
DENND4A	0	0	0	0.512558	0	0.453425	0	0	0	0.186406	0	0.163971	0.151095	0	0.328221	0.680519	0.928682	0	0.145193	0.109697	0.319101	0.108717	0.600128	-0.976706
DEPDC5	0	0	0	0	0	0	0	0	0	0	0	0	0	0	0	0.17013	0	0	0	0	0.0243042	0.198612	0.600128	-2
DFFA	0	0.325628	0	0	0	0	0.658995	0	0	0	0	0	0.604379	0.340675	0.328221	0	0	0	0.435579	0.0820519	0.244122	0.139429	0.600128	-0.993764
DGCR6L	0	0	0.327073	0	0	0	0	0.32788	0	0	0.167816	0	0.302189	0.340675	0.328221	0	0	0.161508	0	0.068564	0.161799	0.18614	0.600128	-0.809462
DGKQ	0	0	0	0	0	0	0	0	0	0.186406	0	0	0	0	0	0.340259	0.309561	0	0.145193	0.0155338	0.113573	0.057625	0.600128	-1.51873
DHRS11	0	0	0	0	0	0	0	0	0	0	0	0	0	0	0	0	0	0.161508	0	0	0.0230726	0.198612	0.600128	-2
DHRS4L2	0	0	0	0	0	0	0	0	0	0	0	0	0	0	0	0	0	0	1.30674	0	0.186677	0.198612	0.600128	-2
DHRS9	0	0	0	0	0	0	0	0	0	0	0	0	0	0	0	0	0	0	0.145193	0	0.0207419	0.198612	0.600128	-2
DHX16	0.378239	0	0	0	0.386438	0	0	0	0	0	0.335631	0	0	0	0	0	0	0	0	0.0916924	0	0.167652	0.600128	2
DHX35	0	0	0	0	0	0	0	0	0	0	0	0	0.302189	0	0	0	0	0	0	0	0.0431699	0.198612	0.600128	-2
DIP2A	0	0	0	0	0	0	0	0	0	0	0	0	0.302189	0	0	0	0	0.484524	0	0	0.112388	0.0619047	0.600128	-2
DIP2B	0	0	0.327073	0	0	0	0	0	0	0	0	0	0.453284	0	0.656441	0	0.15478	0	0	0.0272561	0.180644	0.0853687	0.600128	-1.47559
DIP2C	0	0.162814	0	0	0	0.302283	0	0	0	0	0	0.327941	0	0	0.328221	0	0.464341	0	0.435579	0.0660866	0.175449	0.18485	0.600128	-0.905558
DIS3	0	0	0	0	0	0	0	0	0	0	0	0	0	0	0	0.17013	0	0	0	0	0.0243042	0.198612	0.600128	-2
DIS3L2	0	0	0	0	0	0	0	0	0	0	0	0	0.453284	0	0	0.17013	0	0	0	0	0.0890591	0.0855514	0.600128	-2
DKC1	0	0	0	0	0	0	0	0	0	0	0	0	0	0	0	0.17013	0	0	0	0	0.0243042	0.198612	0.600128	-2
DLD	26.4767	28.6553	31.0719	28.8741	30.5286	30.2283	37.5627	25.2467	31.1913	29.4522	34.4022	35.0897	29.4635	25.5506	28.227	18.8844	29.7178	32.6246	29.7646	30.7317	27.7475	0.124046	0.600128	0.102059
DLGAP5	0	0	0	0	0.193219	0.151142	0	0	0	0	0.167816	0	0.151095	0	0	0	0.309561	0.323016	0.145193	0.0426814	0.132695	0.089123	0.600128	-1.02652
DMBT1	0	0	0	0	0	0	0	0	0	0	0	0	0	0	0.328221	0	0	0	0	0	0.0468887	0.198612	0.600128	-2
DMD	55.2229	137.578	131.156	113.617	121.535	155.071	140.695	123.283	130.121	124.892	104.885	117.239	149.433	121.962	165.423	102.928	161.746	145.842	156.518	121.275	143.407	0.0696177	0.600128	-0.16724
DMPK	0	0	0	0	0	0	0	0	0	0	0	0	0	0	0.328221	0	0	0	0	0	0.0468887	0.198612	0.600128	-2
DMRT2	0	0	0	0	0	0	0	0	0	0	0	0	0	0	0	0	0	0.484524	0	0	0.0692177	0.198612	0.600128	-2
DMTF1	0	0	2.28951	0	0.386438	0	1.64749	0	0.945191	0	0.167816	0	0	0	0	0	0	0	0	0.453037	0	0.143681	0.600128	2
DNAH5	0	0	0	0	0	0	0	0	0	0	0	0	0	0	0.328221	0	0	0	0	0	0.0468887	0.198612	0.600128	-2
DNAH7	0	0	0	0	0.579657	0	0.329498	0	0	0	0.503447	0	0	0	0	0	0	0	0	0.117717	0	0.179644	0.600128	2
DNAH9	0.378239	0	0	0	0.579657	0	0.988493	0	1.26026	0	1.17471	0	0	0	0	0	0	0	0	0.365113	0	0.0768785	0.600128	2
DNAI3	0	0	0	0	0	0	0	0	0	0	0	0	0	0	0	0.17013	0	0	0	0	0.0243042	0.198612	0.600128	-2
DNAJA1	1.13472	0.325628	0.654146	0.341705	0.579657	0.151142	0	0.655759	0.630128	0.372812	0.167816	0.491912	0	1.02203	1.31288	1.87143	1.39302	0.323016	0.145193	0.458785	0.866795	0.0981109	0.600128	-0.615595
DNAJB1	0	0.976884	0	0.341705	0	0.755708	0	0	0	0	0	0	1.05766	0	0	1.02078	0.309561	0.484524	0.435579	0.172858	0.472586	0.111857	0.600128	-0.92875
DNAJB12	0	0.488442	0	0.170853	0	0	0	0	0	0	0	0	0.302189	0	0.328221	0.680519	0.15478	0	0	0.0549412	0.209387	0.104835	0.600128	-1.16859
DNAJC13	0	0	0	0	0	0	0	0	0	0.186406	0	0	0	0	0	0.510389	0	0.161508	0.145193	0.0155338	0.116727	0.0937184	0.600128	-1.53021
DNAJC2	0	0	0	0	0	0	0	0	0	0	0	0	0	0	0	0	0.15478	0	0	0	0.0221115	0.198612	0.600128	-2
DNAJC5	0.378239	0.488442	0.327073	0.854263	0.386438	0	0.658995	0.655759	1.26026	0	0.167816	0	0.604379	0	0	0.510389	0.15478	0	0	0.43144	0.181364	0.146875	0.600128	0.81617
DNLZ	0	0	0	0	0	0	0	0	0	0	0.167816	0	0	0.340675	0	0.17013	0	0.161508	0	0.0139846	0.0960447	0.0671491	0.600128	-1.4916
DNM1	0	0	0	0	0	0	0	0	0	0	0	0	0	1.3627	2.62577	0	0	0	0	0	0.569781	0.0690744	0.600128	-2
DNMBP	0	0	0	0	0	0	0	0	0	0	0	0	0	0	0	0.510389	0	0	0	0	0.0729127	0.198612	0.600128	-2
DNPH1	0.378239	0	0	0.341705	0.386438	0	0	0	0.315064	0.372812	0	0.163971	0.604379	0	0.328221	0.340259	0.309561	0.161508	0.580772	0.163186	0.3321	0.0826968	0.600128	-0.682088
DNTTIP2	0	0	0	0	0	0	0	0	0	0	0	0	0.151095	0	0	0	0	0	0	0	0.021585	0.198612	0.600128	-2
DOC2A	0	0	0	0	0	0	0	0	0	0	0	0	0	0	0	0	0	0	0.145193	0	0.0207419	0.198612	0.600128	-2
DOCK1	0	0.162814	0	0	0	0	0	0	0	0	0	0	0	0	0	0	0.15478	0	0.435579	0.0135678	0.084337	0.175342	0.600128	-1.44567
DOCK8	0	0	0	0	0	0	0	0	0	0	0	0	0	0	0.656441	0	0	0	0	0	0.0937773	0.198612	0.600128	-2
DOT1L	0	0	0	0.170853	0	0	0	0	0.315064	0	0	0.163971	0	0	0	0	0	0	0	0.0541572	0	0.193297	0.600128	2
DPH1	0	0	0	0	0	0	0	0	0	0	0	0	0	0	0.328221	0	0	0	0	0	0.0468887	0.198612	0.600128	-2
DPT	5.29535	1.46533	0.981219	1.19597	0.386438	0.90685	1.64749	2.62304	1.89038	2.23687	1.17471	0	0.302189	1.3627	1.31288	1.02078	0.15478	0.484524	0.435579	1.6503	0.724776	0.104651	0.600128	0.779365
DPY19L1	0	0.325628	0	0	0	0.302283	0.658995	0.32788	0	0.372812	0	0.327941	0.151095	0	0.984662	1.02078	0.464341	0.484524	0.290386	0.192962	0.485112	0.0513896	0.600128	-0.861707
DPY19L4	0	0	0	0	0	0	0	0	0	0	0	0	0	0.340675	0	0	0	0	0	0	0.0486679	0.198612	0.600128	-2
DPYD	0	0	0	0	0	0	0	0	0	0	0	0	0	0	0	0.340259	0	0	0	0	0.0486085	0.198612	0.600128	-2
DPYSL4	0	0	0	0	0	0.151142	0	0	0	0	0.335631	0	0	0.340675	0	0	1.39302	0.484524	0.290386	0.0405644	0.358373	0.043317	0.600128	-1.59327
DRC7	0	0	0	0	0.193219	0	0	0	0	0	0	0	0.755473	0	0	0	0	0.484524	0	0.0161016	0.177142	0.0941489	0.600128	-1.66671
DRG2	0	0	0.327073	0	0.193219	0.151142	0	0	0	0	0.335631	0	0.302189	0	0.656441	0.17013	0	0	0.290386	0.0839221	0.202735	0.180171	0.600128	-0.828956
DSC2	0.756478	2.76784	2.61658	0.512558	1.73897	2.87169	3.62447	0.655759	1.89038	1.86406	2.85287	1.96765	2.8708	3.40675	2.62577	2.21169	2.16693	1.45357	3.48463	2.00994	2.60288	0.186148	0.600128	-0.257081
DST	0.378239	1.1397	1.96244	0.341705	0.579657	1.05799	0.658995	1.96728	0.945191	2.60969	0.503447	1.80368	2.56861	2.04405	2.62577	1.02078	2.01215	1.45357	0.871158	1.16233	1.79944	0.0852431	0.600128	-0.430219
DTNA	2.64767	9.11758	10.1393	8.54263	6.76266	11.4868	10.5439	11.8037	8.19166	7.26984	7.38389	8.03456	15.2606	7.49485	14.4417	8.84674	12.2277	11.3056	9.00196	8.49368	11.2256	0.0448307	0.600128	-0.27708
DUOX1	0	0	0	0	0	0	0	0	0	0	0	0	0.604379	0	0	0	0	0	0	0	0.0863398	0.198612	0.600128	-2
DUOXA2	0	0	0	0	0.193219	0	0	0	0	0.186406	0.335631	0.163971	0	0	0	0	0	0	0	0.0732689	0	0.116141	0.600128	2
DUSP23	0	0	0	0	0	0	0	0	0	0	0	0	0	1.02203	0	0	0	0	0	0	0.146004	0.198612	0.600128	-2
DVL1P1	0	0	0	0	0	0	0	0	0	0	0	0	0	0	0	0.17013	0	0	0	0	0.0243042	0.198612	0.600128	-2
DVL2	0	0	0	0	0	0	0	0	0	0	0	0	0	0	0	0	0	0	0.145193	0	0.0207419	0.198612	0.600128	-2
DVL3	0	0	0	0	0	0	0	0	0	0	0	0	0.151095	0	0	0	0	0	0	0	0.021585	0.198612	0.600128	-2
DXO	0	0	0	0	0	0	0	0	0	0	0	0	0.151095	0	0	0	0	0	0	0	0.021585	0.198612	0.600128	-2
DYNC1LI1	0.756478	2.93065	2.61658	1.36682	2.70507	2.56941	3.29498	2.62304	1.89038	4.10093	2.68505	1.96765	3.02189	2.7254	3.61043	2.21169	4.02429	2.90714	3.04905	2.45892	3.07856	0.116276	0.600128	-0.223797
DYNC2LI1	0.378239	0	0	0.341705	0	0.453425	0.329498	0	0	0.186406	0	0.819854	0.453284	0	0	0.680519	0.464341	0.484524	0.725965	0.209094	0.401233	0.158489	0.600128	-0.629628
DYNLRB1	0.756478	2.93065	2.94366	2.90449	2.89828	2.11598	3.62447	3.93456	2.52051	2.79609	3.35631	2.7875	3.92846	4.42878	3.61043	2.72207	3.86951	3.06865	2.75867	2.79742	3.4838	0.0716053	0.600128	-0.21855
DYNLT3	0	0	0.327073	0.170853	0.579657	0	0.988493	0.32788	1.26026	0.186406	0.335631	0	0.151095	0.340675	0	0.17013	0	0	0.145193	0.348021	0.115299	0.165138	0.600128	1.00458
DYRK3	0	0	0	0	0	0	0	0	0	0	0	0	0	0	0.328221	0	0	0	0	0	0.0468887	0.198612	0.600128	-2
DYRK4	0	1.30251	0.654146	0.512558	0	0.90685	1.31799	0	0.945191	0.932031	0.503447	1.63971	1.66204	0.340675	1.31288	0.510389	1.08346	1.61508	1.45193	0.726203	1.13949	0.127007	0.600128	-0.443043
DYSF	4.53887	10.7457	19.2973	6.8341	11.7864	12.0913	14.8274	10.1643	15.4381	5.965	10.5724	9.01839	23.5708	7.15418	18.7086	4.76363	19.038	14.8587	14.5193	10.9399	14.659	0.152604	0.600128	-0.290566
E2F8	0	0	0	0.170853	0.579657	0.151142	0.329498	0	0.315064	0.372812	0.671263	0.327941	0.302189	0	0	0	0.15478	0.323016	0	0.243186	0.111427	0.194749	0.600128	0.743117
E4F1	0	0	0	0	0	0	0	0	0	0	0	0	0.604379	0	0	0	0	0	0	0	0.0863398	0.198612	0.600128	-2
EBP	1.13472	0.976884	0.981219	1.02512	1.35253	1.05799	0.988493	0.983639	0.630128	1.11844	0.839079	0.819854	1.20876	1.02203	0.656441	0.510389	0.619122	1.13056	0.725965	0.992341	0.839037	0.158964	0.600128	0.167419
ECE1	0	0	0	0	0	0	0	0	0	0	0	0	0.302189	0	0	2.38182	0	0.161508	0	0	0.406502	0.119979	0.600128	-2
ECH1	25.342	21.9799	16.6807	26.8238	23.5727	25.5429	32.2908	23.2795	30.5612	25.9105	31.3815	31.8103	22.2109	17.3744	22.9754	18.0337	24.6101	24.0647	25.6992	26.2647	22.1384	0.0554406	0.600128	0.170498
ECHDC1	1.51296	1.30251	1.30829	1.02512	2.12541	3.17397	3.29498	0.983639	1.89038	1.49125	2.85287	3.27941	1.35985	0	1.96932	0.17013	0.773902	1.77659	1.30674	2.02007	1.05093	0.0287948	0.600128	0.631151
ECPAS	0	0.81407	1.30829	0.170853	0.193219	0.604566	0.988493	0.983639	0.630128	0.932031	0.503447	0.983824	1.20876	0.340675	0.984662	0.850648	0.773902	1.9381	1.59712	0.676047	1.09912	0.0655981	0.600128	-0.47666
ECRG4	0	0	0	0	0	0	0	0	0	0	0	0	0	0.340675	0	0	0	0	0	0	0.0486679	0.198612	0.600128	-2
EDA	0	0	0	0	0	0	0	0	0	0	0	0	0	0.340675	0	0	0	0	0	0	0.0486679	0.198612	0.600128	-2
EDC4	0	0	0	0	0	0	0	0	0	0	0	0	0	0.68135	0	0.340259	0	0	0.145193	0	0.166686	0.0367808	0.600128	-2
EDNRB	0	0.162814	0	0	0.193219	0	0	0	0.315064	0	0.503447	0	0	0	0	0	0	0	0	0.0978787	0	0.140733	0.600128	2
EEF1G	9.07774	12.0482	10.1393	10.7637	7.53554	11.1845	13.1799	10.4921	8.19166	11.1844	7.55171	13.7735	12.843	11.583	13.7853	13.4402	10.5251	9.52897	12.4866	10.4269	12.0274	0.0931719	0.600128	-0.142564
EFCAB12	0	0	0	0	0	0	0	0	0	0	0	0	0	0	0	0	0.15478	0	0	0	0.0221115	0.198612	0.600128	-2
EFHC1	0	0	0	0	0	0	0	0	0	0	0	0	0	0	0	0	0	0	0.290386	0	0.0414837	0.198612	0.600128	-2
EFHD2	0	0	0	0.854263	0.193219	0.453425	1.64749	0	0.315064	1.30484	0.167816	0.491912	0.755473	0.68135	2.29754	1.53117	0.928682	0.484524	0.871158	0.452336	1.07856	0.0358606	0.600128	-0.818113
EFL1	0	0	0	0	0	0	0	0	0	0	0	0	0	0	0	0	0	0.161508	0	0	0.0230726	0.198612	0.600128	-2
EFNB1	0	0	0	0	0	0	0	0	0	0	0	0	0	0	0	0.17013	0	0	0	0	0.0243042	0.198612	0.600128	-2
EFR3A	0	0	0	0	0	0	0	0	0	0	0	0	0.151095	0	0	1.02078	0	0	0	0	0.16741	0.137837	0.600128	-2
EFTUD2	0	2.76784	0	2.05023	1.15931	1.05799	0	0.655759	1.89038	2.79609	1.84597	2.13162	1.35985	3.40675	2.95399	2.55194	1.85736	1.45357	3.04905	1.36293	2.37607	0.0413755	0.600128	-0.541931
EGF	0	0	0	0	0	0	0	0	0	0	0	0	0	0	0	0	0.464341	0	0	0	0.0663345	0.198612	0.600128	-2
EGLN2	0	0	0	0	0	0	0	0	0	0	0	0	0	0.340675	0	0	0	0	0	0	0.0486679	0.198612	0.600128	-2
EHD1	10.2125	10.0945	12.7558	9.56774	9.46773	11.1845	10.8734	9.83639	12.9176	8.38828	7.04826	7.54265	12.2387	13.9677	7.54908	11.9091	10.8346	10.9825	11.3251	9.99078	11.2581	0.170444	0.600128	-0.119284
EHMT1	0.756478	0	0.654146	0	0	0	0.329498	0	0	0	0	0	0	0	0	0	0	0	0	0.14501	0	0.192072	0.600128	2
EIF1AY	0.756478	0	0.654146	0	0	0	0.658995	0.983639	0	1.11844	0	0.655883	0.302189	0	0	0	0	0.161508	0.290386	0.402298	0.107726	0.107699	0.600128	1.15513
EIF2AK2	0	0	0	0	0	0	0	0	0	0	0	0	0	0.340675	0	0.340259	0	0	0	0	0.0972764	0.0537522	0.600128	-2
EIF2AK4	0	0	0	0	0	0	0	0	0	0	0	0	0.151095	0	0	0	0	0	0	0	0.021585	0.198612	0.600128	-2
EIF2B2	0	0.81407	0	0.341705	0.193219	1.05799	0	0.32788	0.630128	0.932031	0	0.819854	0.906568	0.340675	0.328221	0.850648	0.773902	1.29206	1.45193	0.426406	0.849144	0.0459885	0.600128	-0.662832
EIF2B4	0	0.162814	0.654146	0	0.193219	0	0	0.32788	0	0.186406	0	0.491912	0.604379	0.68135	0.328221	0.510389	0	0.161508	0.725965	0.168031	0.430259	0.035621	0.600128	-0.876589
EIF2D	0	0	0.327073	0	0.386438	0	0	0	0.315064	0	0.167816	0	0	0	0	0	0	0	0	0.0996992	0	0.111094	0.600128	2
EIF2S2	0	0	0.981219	0	0.193219	1.05799	0.329498	0.32788	0.315064	0.186406	0.503447	0	0.604379	0.68135	1.6411	0.340259	1.5478	0.161508	0.435579	0.32456	0.77314	0.0538532	0.600128	-0.817309
EIF2S3	0.378239	2.76784	2.28951	1.70853	0.772876	1.8137	1.97699	2.62304	1.89038	1.86406	0.839079	2.45956	2.56861	2.7254	1.96932	3.06233	2.47649	1.45357	3.77502	1.78198	2.57582	0.0408651	0.600128	-0.364329
EIF3A	3.40415	5.21005	6.86853	2.39194	5.02369	4.23196	4.94246	4.26244	6.30128	5.40578	3.85976	3.60736	4.98612	5.11013	5.57975	9.52726	6.50078	3.23016	6.96926	4.62578	5.98621	0.0821022	0.600128	-0.256394
EIF3CL	0.378239	1.1397	2.28951	0.68341	0.966095	1.96484	3.29498	0.655759	1.89038	1.86406	1.17471	0.819854	2.26642	1.3627	1.96932	3.91298	1.70258	2.0996	2.17789	1.42679	2.21307	0.0641354	0.600128	-0.432037
EIF3D	0	0	0.981219	0.341705	0.193219	0	0.329498	0	0.315064	0.745625	0.167816	0	0.604379	0.68135	0.656441	0.680519	0	0.161508	0.580772	0.256179	0.48071	0.141145	0.600128	-0.609403
EIF3J	0	0	0	0.170853	0.386438	0.302283	0	0.983639	0.630128	1.11844	0.671263	1.31177	0.604379	0.340675	1.96932	1.7013	0.464341	0.323016	0.435579	0.464567	0.834087	0.184374	0.600128	-0.569082
EIF4A1	9.07774	7.81507	12.7558	5.80899	7.53554	5.28996	8.56694	9.83639	7.56153	8.20187	8.89423	7.21471	11.6343	9.5389	8.53374	21.6065	7.1199	6.94484	8.56638	8.21323	10.5635	0.165984	0.600128	-0.250338
EIF4A2	9.07774	11.7226	15.3724	8.71348	8.88807	9.97534	11.8619	12.1315	14.1779	12.6756	12.0827	13.6096	16.016	9.87958	11.8159	14.2909	12.3824	13.8897	13.9385	11.6907	13.1733	0.156097	0.600128	-0.119253
EIF4A3	4.53887	1.46533	3.92487	1.02512	1.35253	1.66256	2.30648	1.96728	3.15064	1.67766	2.34942	1.47574	3.47518	2.7254	5.25153	5.44415	2.94083	2.0996	3.04905	2.24137	3.56939	0.028187	0.600128	-0.457089
EIF4G2	0	0.325628	0.327073	0.512558	0.579657	1.51142	0.329498	0.655759	0.315064	1.30484	0	0.491912	1.20876	0.340675	1.6411	2.21169	0.619122	0.80754	1.01635	0.529451	1.12075	0.0310212	0.600128	-0.716638
EIF4G3	0	0	0	0	0	0	0	0	0	0.559218	0	0.655883	1.20876	0	0	1.36104	0	0.484524	0.435579	0.101258	0.498557	0.0481961	0.600128	-1.32474
ELAVL1	0.756478	1.30251	0.654146	0.68341	0	3.02283	3.29498	0.983639	1.26026	1.11844	0.503447	2.13162	1.35985	1.3627	2.62577	2.55194	2.47649	1.77659	2.46828	1.30931	2.0888	0.0796903	0.600128	-0.458778
ELMO3	0	0	0	0	0	0	0	0	0	0	0	0	0	0	0	0.17013	0	0	0	0	0.0243042	0.198612	0.600128	-2
ELN	0.378239	0.162814	1.30829	5.29643	13.5253	0.151142	0.988493	8.19699	0.630128	2.79609	0.671263	0	0.151095	2.7254	0	0.340259	0	0.161508	0.145193	2.8421	0.503351	0.168417	0.600128	1.39817
ELP4	0	0.162814	0	0	0	0.151142	0	0.32788	0.315064	0	0	0	0	0	0	0	0	0	0	0.0797416	0	0.121434	0.600128	2
EMC10	0	0	0	0	0	0.151142	0	0	0	0	0	0	0	0	0	0	0.15478	0.161508	0.145193	0.0125951	0.0659259	0.0799456	0.600128	-1.35838
EMC6	0	0	0	0	0	0	0	0	0	0	0	0	0.151095	0	0	0	0	0	0	0	0.021585	0.198612	0.600128	-2
EMC8	0.378239	0	0.654146	0	0.386438	0.151142	0	0	0.315064	0.186406	0.335631	0.491912	0.604379	0	0	0.850648	0.773902	0.323016	1.45193	0.241582	0.571982	0.0669341	0.600128	-0.81223
EMSY	0.756478	0	0	0	0.579657	0	0.988493	0	0	0	0.503447	0	0	0	0	0	0.15478	0	0	0.235673	0.0221115	0.148069	0.600128	1.6569
ENO1	52.5753	51.2864	48.0797	47.6678	52.3623	55.0155	50.4131	47.5425	49.7801	50.5161	51.1838	48.5353	50.1634	53.1453	53.8282	52.9103	53.0897	54.9127	51.2531	50.4132	52.7575	0.0276764	0.600128	-0.0454464
ENO4	0	0	0	0	0	0	0	0	0	0	0	0	0	0	0	0	0	0.161508	0	0	0.0230726	0.198612	0.600128	-2
ENPP3	0	0	0	0	0	0	0	0	0	0	0	0	0	0	0	0.17013	0	0	0	0	0.0243042	0.198612	0.600128	-2
ENTPD5	0	0	0	0	0	0	0	0	0	0	0	0	0	0	0	0	0	0	0.145193	0	0.0207419	0.198612	0.600128	-2
ENTREP1	0	0	0	0	0	0	0	0	0	0.186406	0	0	0	0.68135	0.328221	0	0	0	0	0.0155338	0.144224	0.117676	0.600128	-1.61107
EPB41L5	0	0	0	0	0	0	0	0	0	0	0	0	0	0	0	0.17013	0	0	0	0	0.0243042	0.198612	0.600128	-2
EPHA5	0	0	0	0	0	0	0	0	0	0	0.167816	0	0.151095	0.340675	0	0	0	0	0	0.0139846	0.0702528	0.19405	0.600128	-1.33594
EPHB1	0	0.162814	0	0	0	0	0	0	0	0.186406	0	0.327941	0	0	0	0	0	0	0	0.0564301	0	0.193535	0.600128	2
EPHB3	0	0	0	0	0	0	0	0	0	0	0	0	0	0	0.328221	0	0	0	0	0	0.0468887	0.198612	0.600128	-2
EPHX2	0	0.976884	0.327073	1.19597	0.966095	2.11598	2.63598	0.655759	0.630128	4.28734	1.51034	6.7228	0	0.68135	0.328221	0	0.464341	0.646032	1.01635	1.83536	0.448042	0.0807208	0.600128	1.21513
EPM2A	0	0.162814	0	0.170853	0	0	0	0	0	0	0.335631	0	0	0	0.328221	0	0.309561	0.161508	0.290386	0.0557748	0.155668	0.117224	0.600128	-0.944871
EPM2AIP1	0	0.325628	0	0	0	0.151142	0.329498	0.32788	0.315064	0.186406	0.167816	0	0.151095	0.68135	0.656441	0	0.15478	0	1.30674	0.150286	0.421486	0.0840985	0.600128	-0.94863
EPN1	0.378239	1.1397	0.654146	1.02512	0	0	0	0	0	0	0	0	1.35985	0.68135	0.328221	0.850648	0.464341	0.323016	0.580772	0.266433	0.655457	0.0625631	0.600128	-0.84397
EPN2	0	0	0	0	0	0	0	0	0	0	0	0	0	0	0	0.17013	0	0	0.145193	0	0.0450461	0.0546929	0.600128	-2
EPN3	0	0	0	0	0	0	0	0	0	0	0	0	0.604379	0	0	0	0	0	0	0	0.0863398	0.198612	0.600128	-2
EPS8L2	0	0	0	0	0	0	0	0	0	0	0	0	0	0	0	0	0.15478	0	0	0	0.0221115	0.198612	0.600128	-2
EPS8L3	0	0	0	0	0	0	0	0	0	0	0	0	0	0	0	0	0.15478	0	0	0	0.0221115	0.198612	0.600128	-2
ERAP1	2.64767	0.325628	1.63536	1.19597	1.35253	1.66256	1.64749	1.31152	1.89038	0.745625	0.839079	1.31177	4.68393	0.340675	2.62577	3.06233	2.78605	1.45357	1.45193	1.38047	2.34347	0.050947	0.600128	-0.517196
ERBB2	0	0	0	0.341705	0	0	0	0.983639	0	0.372812	0	0.819854	0	0	0	0	0	0	0	0.209834	0	0.138166	0.600128	2
ERBIN	0	0	0	0.170853	0	0	0	0	0	0	0	0	0.151095	0	0	4.25324	0	0	0	0.0142377	0.629191	0.191618	0.600128	-1.91149
ERC1	0	0	0.327073	0.341705	0.966095	1.05799	0.988493	0.655759	1.26026	0.932031	0.839079	0.983824	0.755473	0	0.328221	0	0.464341	0.484524	0.871158	0.696025	0.414817	0.154922	0.600128	0.506298
ERI3	0	0	0	0	0	0	0	0	0	0.186406	0	0	0	0	0.328221	0	0.309561	0	0	0.0155338	0.0911116	0.138112	0.600128	-1.41737
ERMARD	0	0	0	0	0	0	0	0	0	0	0	0	0	0	0	0	0	0	0.145193	0	0.0207419	0.198612	0.600128	-2
ERMN	0	0	0	0	0	0	0	0	0	0	0	0	0.302189	0	0	0.17013	0	0	0	0	0.0674741	0.0656613	0.600128	-2
ERN1	0	0	0	0	0	0	0	0	0	0	0	0	0	0	0	0.17013	0	0	0	0	0.0243042	0.198612	0.600128	-2
ERP44	3.02591	4.39598	3.27073	3.2462	2.12541	3.02283	3.62447	3.2788	3.78077	3.72812	2.1816	2.29559	6.04379	3.74743	3.61043	4.93376	3.55995	4.19921	2.75867	3.1647	4.12189	0.0297195	0.600128	-0.262726
ERVK-18	0	0	0	0	0	0	0	0	0	0	0	0	0	0.340675	0.328221	0	0	0	0	0	0.0955566	0.0538042	0.600128	-2
ERVK-19	0	0	0	0	0	0	0	0	0	0	0	0	0	0	0	0	0	0.161508	0	0	0.0230726	0.198612	0.600128	-2
ESAM	0	0	0.327073	0.170853	0.193219	0.151142	0	0	0.315064	0	0.167816	0	0.151095	0.68135	0.656441	1.7013	0.15478	0	0	0.11043	0.477852	0.0561634	0.600128	-1.24913
ESYT2	1.13472	2.76784	1.96244	2.22108	1.54575	2.26712	1.97699	2.62304	1.57532	1.49125	1.17471	1.80368	1.81314	3.40675	1.96932	14.8013	1.85736	1.29206	2.0327	1.87866	3.8818	0.166954	0.600128	-0.69548
ESYT3	0	0	0	0	0	0	0	0	0	0	0	0	0	0	0	0.17013	0	0	0	0	0.0243042	0.198612	0.600128	-2
ETFRF1	0	0	0	0	0	0.453425	0	0	0	0.745625	0	0.491912	0.604379	0	0.984662	0	0.619122	0.484524	0.580772	0.140913	0.467637	0.0348059	0.600128	-1.07378
ETV2	0	0	0	0	0	0	0	0	0	0	0	0	0	0	0	0	0.15478	0	0	0	0.0221115	0.198612	0.600128	-2
EVPLL	0	0.162814	0	0	0	0	0	0	0	0	0	0	0.302189	0	0	0	0	0.80754	0	0.0135678	0.158533	0.120714	0.600128	-1.68465
EXOC2	0	0	0	0	0	0	0	0	0	0	0	0.163971	0	0	0	0.340259	0	0	0.290386	0.0136642	0.0900922	0.12431	0.600128	-1.47322
EXOC3	0.378239	0	0	0	0	0	0	0.32788	0	0	0	0	0	0	0.656441	0.680519	0	0.323016	0	0.0588432	0.237139	0.104792	0.600128	-1.20477
EXOC3L2	0	0	0	0	0	0	0	0	0	0	0	0	0	0	0	3.57272	0	0	0	0	0.510389	0.198612	0.600128	-2
EXOC3L4	0	0	0	0	0	0	0	0	0	0	0	0	0	0	0	0.680519	0	0	0	0	0.097217	0.198612	0.600128	-2
EXOC6B	0	0.162814	0	0	0.193219	0.604566	0	0	0	0	0	0	0.755473	0	0.328221	0	0	0.161508	0.580772	0.0800499	0.260853	0.120223	0.600128	-1.06073
EXOC7	0	0	0	0	0	0.302283	0	0.655759	0	0	0.335631	0	0.302189	1.02203	0.984662	0.340259	0.15478	0	0	0.107806	0.40056	0.0621941	0.600128	-1.15174
EXOC8	0	0	0	0.341705	0	0	0.988493	0	0	0.186406	0	0	0.755473	0.340675	0.656441	0.17013	0	0.161508	0.435579	0.126384	0.359972	0.104294	0.600128	-0.960567
F11R	0	0.162814	0	0	0	0.151142	0.658995	0	0	0.372812	0	0.491912	0	0	0.656441	12.0792	0	0	0.580772	0.15314	1.90235	0.187488	0.600128	-1.70199
F13B	0	0	0	0	0	0	0	0	0	0	0	0	0	0	0	2.55194	0	0	0	0	0.364564	0.198612	0.600128	-2
F5	0	0	0	0	0	0	0	0	0	0	0	0	0	0	0	21.2662	0	0	0	0	3.03803	0.198612	0.600128	-2
FAAH	0	0	0	0	0	0.151142	0	0	0	0	0	0	0	0.68135	0	0	0.15478	0.161508	0	0.0125951	0.14252	0.0901824	0.600128	-1.67521
FABP3	26.855	33.0512	32.3802	31.6077	37.6777	31.5886	32.2908	27.8698	33.3968	36.722	36.7516	36.5655	34.2985	44.9691	34.7914	29.9428	39.0047	37.7929	39.3473	33.0631	37.1638	0.0439718	0.600128	-0.116785
FAM114A2	1.51296	1.30251	0	0.68341	0.772876	2.41827	1.31799	1.6394	2.20545	1.49125	1.67816	1.47574	2.8708	1.70338	1.31288	1.19091	1.5478	2.42262	1.74232	1.37483	1.82724	0.154745	0.600128	-0.282573
FAM124A	0	0	0	0	0	0	0	0	0	0	0	0	0	0	0	0.340259	0	0	0	0	0.0486085	0.198612	0.600128	-2
FAM177A1	0	0	0	0.512558	0.193219	0	0.329498	0.655759	0	0.932031	0	0.327941	0.755473	0.68135	0.656441	1.19091	0.15478	0.484524	0	0.245917	0.560497	0.0727801	0.600128	-0.780194
FAM186B	0	0	0	0	0	0	0	0	0	0	0	0	0	0	0	0	0	0.161508	0	0	0.0230726	0.198612	0.600128	-2
FAM217A	0	0	0	0	0	0	0	0	0	0	0	0	0	0	0	0	0	0	0.290386	0	0.0414837	0.198612	0.600128	-2
FAM234A	0	0	0	0	0	0	0	0	0	0	0	0	0	0	0	2.55194	0	0	0	0	0.364564	0.198612	0.600128	-2
FAM43A	0	0	0	0	0	0	0	0	0	0	0	0	0	0	0	0	0	0.646032	0.145193	0	0.113032	0.115506	0.600128	-2
FAM76A	0	0	0	0	0	0	0	0	0	0	0	0	0	0	0	0.17013	0	0	0.145193	0	0.0450461	0.0546929	0.600128	-2
FAM81A	0	0	0	0	0	0	0	0	0	0	0	0	0	0	0	0	0	0.161508	0	0	0.0230726	0.198612	0.600128	-2
FAM83B	0	0	0	0	0	0	0	0	0	0	0	0	0	0.340675	0	0	0	0	0	0	0.0486679	0.198612	0.600128	-2
FAM83C	0	0	0	0	0	0	0	0	0	0	0	0	0	0	0	0	0	0.161508	0	0	0.0230726	0.198612	0.600128	-2
FAM98C	0	0	0	0	0	0	0	0	0	0	0	0	0	0	0	0	0	0.161508	0	0	0.0230726	0.198612	0.600128	-2
FANCM	0	0	0	0	0	0	0	0	0	0	0	0	0	0	0	0.17013	0	0	0	0	0.0243042	0.198612	0.600128	-2
FARSB	1.13472	3.58191	3.27073	2.56279	2.31863	5.4411	2.96548	4.59031	3.15064	2.23687	3.35631	4.42721	5.13722	3.06608	6.23619	2.8922	5.72687	5.32976	3.62982	3.25306	4.57402	0.0383267	0.600128	-0.337537
FAT4	0	0	0	0	0	0	0	0	0	0	0	0	0	0	0	0.17013	0	0	0	0	0.0243042	0.198612	0.600128	-2
FBLL1	0	0	0	0	0	0	0	0	0	0	0	0	0	0	0.328221	0	0	0	0	0	0.0468887	0.198612	0.600128	-2
FBLN1	17.7772	11.8854	15.6995	18.2812	27.0507	2.56941	5.60146	14.4267	6.61634	13.7941	16.2781	13.2816	3.92846	13.627	3.93865	24.8389	7.1199	3.06865	3.77502	13.6051	8.6138	0.158034	0.600128	0.449287
FBN2	7.94302	4.72161	4.25195	4.44217	11.2067	2.26712	2.96548	2.95092	5.35608	4.47375	2.01379	1.14779	3.32408	6.13215	2.62577	4.08311	1.85736	1.29206	0.435579	4.47836	2.82145	0.182162	0.600128	0.453962
FBP1	0	0	0	0	0	0	0	0	0	0	0	0	0	0	0	0.680519	0	0	0	0	0.097217	0.198612	0.600128	-2
FBXL13	0	0	0	0	0	0	0	0	0	0	0	0	0	0	0	0.340259	0	0	0	0	0.0486085	0.198612	0.600128	-2
FBXL15	0	0	0	0	0	0	0	0	0	0	0	0	0.302189	0	0	0	0	0	0	0	0.0431699	0.198612	0.600128	-2
FBXL2	0	0	0	0	0	0	0.329498	0	0	0.372812	0	0.491912	0	0	0	0	0	0	0	0.0995185	0	0.174533	0.600128	2
FBXW4	0	0	0	0	0	0	0	0	0	0	0	0	0	0	0	0	0.15478	0	0	0	0.0221115	0.198612	0.600128	-2
FCAR	0	0	0	0	0	0	0	0	0	0	0	0	0	0	0	0	0	0.161508	0	0	0.0230726	0.198612	0.600128	-2
FCGR1BP	0	0	0	0	0	0	0	0	0	0	0	0	0	0	0	0.17013	0	0	0	0	0.0243042	0.198612	0.600128	-2
FCGR2A	0	0	0	0	0	0	0	0	0	0	0	0	0	0	0	1.53117	0	0	0	0	0.218738	0.198612	0.600128	-2
FCGRT	0	0	0	0	0	0	0	0	0	0	0	0	0	0.340675	0	0	0	0	0.145193	0	0.0694097	0.0786354	0.600128	-2
FCN1	0	0	0	0	0	0	0	0	0	0	0	0	0	0	0	0.510389	0	0	0	0	0.0729127	0.198612	0.600128	-2
FDFT1	0	0	0	0	0	0	0	0	0	0	0	0	0	0	0	0.340259	0	0	0	0	0.0486085	0.198612	0.600128	-2
FDX2	0	0	0	0	0	0	0	0	0	0	0	0	0.151095	0	0	0	0	0	0	0	0.021585	0.198612	0.600128	-2
FEM1B	0	0.162814	0	0	0.772876	0.302283	0	0.32788	0	0	1.00689	0	0	0	0	0	0	0	0	0.214396	0	0.119446	0.600128	2
FER	0	0	0	0	0	0	0	0	0	0	0	0	0	0	0	0.340259	0	0	0	0	0.0486085	0.198612	0.600128	-2
FER1L5	0	0	0	0	0.193219	0.151142	0.329498	0	0.315064	0.372812	0	0.163971	0	0	0	0	0	0	0.145193	0.127142	0.0207419	0.0870314	0.600128	1.43897
FGF1	0.378239	1.79095	0.654146	1.70853	0.772876	0.604566	0.988493	1.31152	0.945191	2.42328	0.503447	1.31177	1.66204	1.3627	1.96932	1.19091	1.5478	1.29206	1.30674	1.11608	1.47594	0.163545	0.600128	-0.277664
FGL1	0	0	0	0	0	0	0	0	0	0	0	0	0	0	0	13.1	0	0	0	0	1.87143	0.198612	0.600128	-2
FGL2	0	0	0	0	0	0	0	0	0	0	0	0	0	0.340675	0	0	0	0	0	0	0.0486679	0.198612	0.600128	-2
FH	29.5027	30.4462	32.3802	28.7032	34.7794	39.9014	46.7887	25.5746	36.5474	33.9259	37.2551	37.5493	27.197	27.9354	31.8374	23.3078	31.4204	34.4012	36.7338	34.4462	30.4047	0.130664	0.600128	0.124638
FHAD1	0	0	0	0	0	0	0	0	0	0	0	0	0	0	0	0	0.15478	0	0	0	0.0221115	0.198612	0.600128	-2
FHDC1	0	0	0	0	0	0	0	0	0	0	0	0	0	0	0	0.17013	0	0	0	0	0.0243042	0.198612	0.600128	-2
FHIP2A	0	0	0	0	0	0	0	0	0	0	0	0	0	3.06608	0.328221	0	0	0	0.725965	0	0.588609	0.081813	0.600128	-2
FHOD1	0.756478	0.162814	0.327073	1.02512	0	0.151142	0	0.983639	0.630128	0.745625	0	0.491912	0.906568	1.02203	0.656441	7.48571	0.15478	0	0.290386	0.439494	1.50227	0.184021	0.600128	-1.09465
FJX1	0	0	0	0	0	0	0	0	0	0	0	0	0	0.340675	0	0	0	0	0	0	0.0486679	0.198612	0.600128	-2
FKBP11	0	0	0	0	0	0	0	0	0	0	0	0	0	0	0	0.17013	0	0.161508	0	0	0.0473768	0.0538537	0.600128	-2
FKBP15	0	0	0	0	0	0	0	0	0	0	0	0	0	0	0	0	0.15478	0	0	0	0.0221115	0.198612	0.600128	-2
FKBP9	1.13472	0	0.327073	0	0.386438	0.453425	0.658995	0	0.315064	0.372812	0	0	0.151095	1.02203	0.328221	1.36104	0.309561	0.484524	0.290386	0.304044	0.563836	0.174828	0.600128	-0.598682
FKTN	0	0.325628	0	0.170853	0	0	0	0	0	0.186406	0.167816	0	0	0	0	0	0	0	0	0.0708919	0	0.116173	0.600128	2
FLACC1	0	0	0	0	0	0	0	0	0	0	0	0	0	0	0.328221	0	0	0	0	0	0.0468887	0.198612	0.600128	-2
FLAD1	0	0.162814	0	0	0	0.151142	0.329498	0	0	0.186406	0.167816	0.327941	0	0	0	0	0	0	0.145193	0.110468	0.0207419	0.100048	0.600128	1.36767
FLG	0.378239	0.488442	0.981219	0.341705	0.966095	0.604566	0	0	0	0.559218	0	0.163971	0.906568	0	0	0.340259	1.5478	0.969048	0.871158	0.373621	0.66212	0.191903	0.600128	-0.557086
FLOT2	2.26944	21.4914	6.21438	17.427	4.0576	6.19681	6.91945	11.8037	5.35608	3.35531	3.02068	4.26324	14.0518	11.9236	14.1135	27.9013	11.4537	6.94484	5.37214	7.69792	13.1087	0.100685	0.600128	-0.520102
FMN1	0	0	0	0	0	0	0	0	0	0	0	0	0	0	0	0	0	0.161508	0	0	0.0230726	0.198612	0.600128	-2
FMO1	0	0.325628	0	0	0.966095	0	0	0.655759	0	0.186406	0	0.655883	0.453284	1.02203	0.984662	0	0.309561	0.484524	0.435579	0.232481	0.527091	0.0945611	0.600128	-0.775726
FNTA	0.378239	1.95377	0.654146	1.70853	0.193219	1.51142	0.329498	1.96728	1.57532	2.05047	1.51034	1.96765	2.41751	2.04405	1.6411	2.21169	1.5478	1.61508	2.32309	1.31666	1.97148	0.0390371	0.600128	-0.398293
FOXF1	0	0	0	0	0	0	0	0	0	0	0	0	0	0.340675	0	0	0	0	0	0	0.0486679	0.198612	0.600128	-2
FOXK2	0	0	0	0	0	0	0	0	0	0	0	0	0	0	0	0	0	0	0.145193	0	0.0207419	0.198612	0.600128	-2
FOXRED1	0	0	0	0	0	0.453425	0	0.32788	0	0	0	0	0	0	0.656441	0	0.15478	0.323016	0.435579	0.0651087	0.22426	0.107454	0.600128	-1.09999
FRMD8	0	0	0.981219	0	0	0	0.329498	0	0.315064	0.186406	0	0.491912	0	0	0	0	0	0	0.145193	0.192008	0.0207419	0.16037	0.600128	1.61002
FRMD8P1	0	0	0	0	0	0	0	0	0	0	0	0	0	0	0	0.510389	0	0	0	0	0.0729127	0.198612	0.600128	-2
FRMPD2	0	0	0	0	0	0	0	0	0	0	0	0	0	0.340675	0	0	0	0	0	0	0.0486679	0.198612	0.600128	-2
FRYL	0	0	0	0	0	0	0	0	0	0	0	0	0	0.340675	0	0	0	0	0	0	0.0486679	0.198612	0.600128	-2
FRZB	11.7254	4.39598	2.61658	7.00495	7.34232	0	1.31799	5.57395	1.57532	0.372812	3.1885	0	2.41751	0.68135	0	0	0.928682	0	0	3.75949	0.575364	0.0362822	0.600128	1.46908
FSHR	0	0	0	0	0	0.302283	0	0	0.315064	0	0	0.163971	0.151095	0.340675	0.984662	0	0.309561	0.161508	0	0.0651098	0.278214	0.0619996	0.600128	-1.24142
FST	0	0	0	0	0	0	0	0	0	0	0	0	0	0	0	0.17013	0	0	0	0	0.0243042	0.198612	0.600128	-2
FUBP3	0.378239	0	0	0	0	0.151142	0	0	0	0.372812	0	0.163971	0	0.68135	0.656441	0.680519	0	0	0.145193	0.088847	0.309072	0.0664522	0.600128	-1.10688
FUCA2	0	0	0	0	0	0	0	0	0	0	0	0	0	0	0	0.510389	0	0	0	0	0.0729127	0.198612	0.600128	-2
FUZ	0	0	0	0	0	0	0	0	0	0	0	0	0	0	0	0	0	0.161508	0	0	0.0230726	0.198612	0.600128	-2
FXR1	1.13472	2.76784	0.981219	2.05023	2.31863	3.02283	1.97699	1.6394	1.57532	2.42328	1.84597	1.80368	3.77737	3.40675	1.96932	1.53117	2.32171	3.55318	1.01635	1.96167	2.51083	0.170703	0.600128	-0.245571
FYB1	0	0	0	0	0	0	0	0	0	0	0	0	0	0	0	0.510389	0	0	0	0	0.0729127	0.198612	0.600128	-2
FZD1	0	0	0	0	0	0	0	0	0	0	0	0	0	0	0	0	0.15478	0	0	0	0.0221115	0.198612	0.600128	-2
G3BP2	0	0.325628	0.654146	0	0	0.302283	0	0	0	0.186406	0.335631	0.163971	0.453284	0	0.984662	0.680519	0.309561	0.969048	0	0.164005	0.485296	0.0362651	0.600128	-0.98965
GAB1	0	0	0	0	0	0	0	0	0	0	0	0	0	0	0	0	0.15478	0	0	0	0.0221115	0.198612	0.600128	-2
GABARAPL2	0	0	0	0	0.386438	0	0	0.32788	0	0	0.167816	0.163971	0	0	0	0	0	0	0	0.0871753	0	0.126085	0.600128	2
GABRA4	0	0	0	0	0	0	0	0	0	0	0	0	0	0	0.328221	0	0	0	0	0	0.0468887	0.198612	0.600128	-2
GABRB3	0	0	0	0	0	0	0	0	0	0	0	0	0	0	0	0.17013	0	0	0	0	0.0243042	0.198612	0.600128	-2
GADL1	0	0	0	0	0	0	0	0	0	0	0	0	0	0	0	0	0	0.646032	0	0	0.0922903	0.198612	0.600128	-2
GALK1	0	0.81407	0.327073	0.170853	0.966095	0.302283	0.329498	0.32788	0	0.745625	0.167816	0.491912	0.302189	1.02203	0.984662	1.36104	0.464341	0.161508	0.435579	0.386925	0.675906	0.113974	0.600128	-0.543794
GALNT11	0	0	0	0.170853	0	0	0	0	0	0	0	0	0	0	0.328221	0.17013	0	0	0	0.0142377	0.0711929	0.185353	0.600128	-1.33337
GALNT14	0	0	0	0	0	0	0	0	0	0	0	0	0.151095	0	0	0	0	0	0	0	0.021585	0.198612	0.600128	-2
GALNT2	0	0	0	0	0	0	0	0	0	0	0	0	0	0	0	0.340259	0	0	0	0	0.0486085	0.198612	0.600128	-2
GALNT4	0	0	0	0	0	0	0	0	0	0	0	0	0	0	0	0.17013	0	0	0	0	0.0243042	0.198612	0.600128	-2
GALNTL6	0	0.162814	0	0	0	0	0	0	0	0	0	0	0.302189	0	0	0	0.15478	0.161508	0	0.0135678	0.088354	0.0683926	0.600128	-1.46752
GAMT	0	0.162814	0	0	0.193219	0.151142	0	0	0	0	0	0.163971	0.151095	0.68135	0	0.340259	0	0.161508	0	0.0559288	0.190602	0.100078	0.600128	-1.09255
GANC	0	0	0	0	0	0.151142	0	0	0	0.372812	0	0	0.151095	0	0	0	0.309561	0.323016	0.290386	0.0436628	0.153437	0.0906571	0.600128	-1.11389
GAPDH	93.0469	82.7095	86.3472	73.2957	83.6638	76.1754	87.6464	60.6577	91.9986	91.8982	92.6343	84.2809	81.7422	80.0587	60.0644	68.3921	69.1868	80.9155	97.2793	83.6962	76.8056	0.188707	0.600128	0.0858638
GAPDHS	0	0	0	0	0	0	0	0	0	0	0	0	0	0	0	0	0	0	0.145193	0	0.0207419	0.198612	0.600128	-2
GART	0.756478	1.1397	0.981219	2.22108	1.73897	1.36027	1.64749	2.29516	2.52051	1.49125	2.68505	2.29559	2.8708	3.40675	2.29754	4.42337	1.39302	0.80754	4.0654	1.76106	2.75206	0.041977	0.600128	-0.439162
GASK1B	0	0	0	0	0	0	0	0.32788	0	0	0	0	0.151095	0.68135	0	0	0	0.161508	0	0.0273233	0.141993	0.165479	0.600128	-1.3545
GBA2	0	0	0	0	0	0	0	0	0	0	0	0	0	0	0	0.510389	0	0	0	0	0.0729127	0.198612	0.600128	-2
GBE1	4.91711	6.02412	8.83097	5.80899	7.72876	8.0105	11.2029	6.22971	9.13685	10.6251	7.88734	8.36251	10.7277	11.9236	8.86196	7.99609	8.20336	8.55992	7.25965	7.89708	9.07605	0.193314	0.600128	-0.138922
GBF1	0	0	0	0.170853	0.193219	0.302283	0	0.32788	0	0.186406	0.335631	0.655883	0.302189	1.02203	0	0.680519	0.15478	0.161508	0.725965	0.181013	0.435284	0.0699754	0.600128	-0.825157
GBGT1	0	0	0	0	0	0	0	0	0	0	0	0	0	0	0	0.340259	0	0	0	0	0.0486085	0.198612	0.600128	-2
GBP1	0	0	0	0	0	0.302283	0	0	0	0	0	0.163971	0	0	0	1.87143	0	0	0.290386	0.0388545	0.30883	0.195655	0.600128	-1.55299
GC	77.9173	40.3779	32.7073	43.0548	42.7014	10.2776	18.4519	22.6237	26.1503	34.2987	46.6528	32.7941	23.2686	40.5403	6.23619	33.5155	17.3354	21.4806	25.1184	35.6673	23.9279	0.125316	0.600128	0.393973
GCC2	0	0	0	0	0	0	0	0	0	0	0	0	0	0	0	0.17013	0	0	0.145193	0	0.0450461	0.0546929	0.600128	-2
GCDH	2.64767	3.74472	5.88731	4.61302	7.72876	8.46393	10.2144	5.90183	5.98621	7.26984	9.90113	9.67427	4.38175	1.70338	5.57975	2.8922	6.03644	6.62183	7.55003	6.83609	4.96648	0.111563	0.600128	0.316814
GCSH	0.378239	2.60502	1.30829	2.39194	0.966095	2.41827	1.31799	0.983639	0.945191	3.72812	1.51034	2.29559	2.8708	1.02203	3.28221	2.04156	2.94083	2.74564	2.75867	1.73739	2.5231	0.0804767	0.600128	-0.368834
GDE1	0	0	0	0	0	0.604566	0	0	0	0.186406	0	0	0.604379	0.340675	0.328221	0	0.619122	0.161508	0	0.0659144	0.293415	0.0353127	0.600128	-1.26625
GDNF	0	0	0	0	0	0	0	0	0	0	0	0	0.151095	0	0	0	0	0	0	0	0.021585	0.198612	0.600128	-2
GEMIN4	0	0	0	0	0	0	0	0	0	0	0	0	0.302189	0	0	0	0	0	0	0	0.0431699	0.198612	0.600128	-2
GET3	1.8912	3.09347	2.28951	2.73364	1.73897	1.96484	2.96548	1.96728	3.15064	2.79609	1.17471	1.80368	3.77737	3.06608	1.96932	3.40259	2.01215	3.06865	2.46828	2.29746	2.82349	0.110281	0.600128	-0.205444
GET4	0	0	0	0	0	0	0	0	0	0	0	0	0	0	0	0.17013	0	0	0.145193	0	0.0450461	0.0546929	0.600128	-2
GFOD1	0	0	0	0	0	0	0	0	0	0	0	0	0	0	0	0.17013	0	0	0	0	0.0243042	0.198612	0.600128	-2
GFOD2	0	0	0	0	0	0	0	0	0	0	0	0	0.151095	0	0	0	0	0	0	0	0.021585	0.198612	0.600128	-2
GGA1	0	0	0	0	0	0	0	0	0	0	0	0	0	0.340675	0	0	0	0	0.145193	0	0.0694097	0.0786354	0.600128	-2
GGCT	0	0.651256	0	0	0.579657	1.05799	0	0.655759	0.945191	0.559218	0.503447	1.47574	0.302189	0.340675	0.984662	0.850648	1.39302	0.323016	2.17789	0.535688	0.910301	0.179887	0.600128	-0.518141
GIPC1	0	0	0	0	0	0	0	0	0	0.186406	0	0	0.453284	0.340675	0	0	0	0	0	0.0155338	0.113423	0.11652	0.600128	-1.51817
GJA1	2.26944	6.02412	6.86853	5.12558	4.44404	11.0333	6.91945	6.55759	5.04102	5.03297	3.52413	4.91912	7.55473	5.79148	10.1748	4.5935	7.1199	7.10635	6.82407	5.64661	7.02355	0.170869	0.600128	-0.217352
GJA3	0	0	0	0	0	0	0	0	0	0	0	0	0	0	0	0.340259	0	0	0	0	0.0486085	0.198612	0.600128	-2
GJA5	0	0	0	0	0	0	0	0	0	0	0	0	0	0	0	0	0	0	0.435579	0	0.0622256	0.198612	0.600128	-2
GJA8	0	0	0	0	0	0	0	0	0	0	0	0	0	0	0.328221	0	0	0	0	0	0.0468887	0.198612	0.600128	-2
GLIPR2	0	0	0	0	0.193219	0.151142	0	0	0	0	0	0.163971	0	0	0.328221	0.340259	0.15478	0	0	0.0423609	0.117609	0.178593	0.600128	-0.940775
GLS	1.13472	0.488442	0.981219	0.68341	0.193219	1.05799	0.658995	0.32788	0.945191	0.559218	0	1.31177	1.35985	0.68135	0.984662	1.87143	0.619122	0.646032	1.01635	0.695171	1.02554	0.118752	0.600128	-0.383994
GLT1D1	0	0	0	0	0	0	0	0	0	0	0	0	0	0	0	0	0.15478	0	0	0	0.0221115	0.198612	0.600128	-2
GLT6D1	0	0	0	0	0	0.151142	0	0	0	0	0.167816	0.163971	0	0	0	0	0	0	0	0.040244	0	0.167192	0.600128	2
GLT8D1	0	0	0	0	0	0	0	0	0	0	0	0	0	0	0	0	0.15478	0.484524	0	0	0.0913292	0.0948355	0.600128	-2
GLUL	0	0	0	0	0	0	0	0	0	0	0	0	0.151095	0	0	0.340259	0	0	0.145193	0	0.0909353	0.0243578	0.600128	-2
GMFB	2.26944	1.79095	2.28951	1.53767	2.12541	1.20913	1.31799	0.983639	3.15064	0.932031	2.1816	0.655883	0.906568	0	0.984662	2.8922	0.928682	0.323016	0.580772	1.70366	0.945129	0.0639162	0.600128	0.572737
GNA15	0	0	0	0	0	0	0	0	0	0	0	0	0.151095	0	0	0	0	0.161508	0	0	0.0446575	0.0539189	0.600128	-2
GNAI3	0	0	0	3.75876	0	0	0	0	0	0	0	0	0	0	0	10.0377	0	0	4.0654	0.31323	2.01472	0.162022	0.600128	-1.46179
GNAQ	0	0	0	1.70853	2.70507	2.72055	0	1.6394	3.15064	0	2.01379	0	1.51095	2.04405	3.28221	12.4195	2.78605	1.45357	2.75867	1.1615	3.75071	0.0458885	0.600128	-1.05419
GNAS	5.29535	6.18693	5.23317	3.41705	3.28472	6.49909	5.60146	5.90183	6.9314	4.28734	3.52413	4.91912	4.83503	5.79148	5.90797	5.61428	6.81034	5.9758	7.55003	5.09013	6.06928	0.0836092	0.600128	-0.175483
GNAZ	0	0.325628	0	0	0	0	0	0	0	0	0	0	0	0	0	3.23246	0	0	1.30674	0.0271357	0.648457	0.0954623	0.600128	-1.83934
GNG5	0	0.488442	0	0.512558	0	0.453425	0	0.32788	0	0.186406	0	0	0.151095	1.02203	0.328221	1.87143	0	0.161508	0.290386	0.164059	0.54638	0.0823962	0.600128	-1.07629
GNL1	0	0	0	0	0	0	0	0	0	0	0	0	0	0.340675	0	0	0	0	0	0	0.0486679	0.198612	0.600128	-2
GNL3	0	0	0	0	0	0	0	0	0	0	0	0	0	0	0	0	0.15478	0	0	0	0.0221115	0.198612	0.600128	-2
GOLGA6L2	0	0	0	0	0	0	0	0	0	0	0	0	0	0	0	0.340259	0	0	0	0	0.0486085	0.198612	0.600128	-2
GOLGA7	0	0	0	0	0	0	0	0	0	0	0	0	0.151095	0	0	0.17013	0	0	0	0	0.0458892	0.05428	0.600128	-2
GOLGA8G	0	0	0	0	0	0.151142	0	0	0	0	0	0	0	0	0.656441	0	0.309561	0	0	0.0125951	0.138	0.109493	0.600128	-1.66546
GON4L	0	0	0	0	0	0	0	0	0	0	0	0	0	0	0	0	0.309561	0.161508	0	0	0.0672955	0.0688413	0.600128	-2
GP5	0	0	0	0	0	0	0	0	0	0	0	0	0	0	0	31.1337	0	0	0	0	4.44768	0.198612	0.600128	-2
GP6	0	0	0	0	0	0	0	0	0	0	0	0	0	0	0	3.57272	0	0	0	0	0.510389	0.198612	0.600128	-2
GPD1	4.16063	0	0.327073	0	0	2.56941	0.658995	0.32788	0	0.186406	0	2.95147	0.151095	0.340675	0	0	0	0.323016	0.145193	0.931822	0.13714	0.169178	0.600128	1.48683
GPD2	0	0.651256	0	0.170853	0.193219	1.51142	1.97699	0.32788	2.20545	1.30484	0.839079	0.983824	0.151095	0.340675	2.29754	4.76363	0.619122	1.13056	2.17789	0.847067	1.64007	0.161915	0.600128	-0.637686
GPKOW	0	0	0	0	0	0	0	0	0	0	0	0	0	0	0	0	0	0	0.145193	0	0.0207419	0.198612	0.600128	-2
GPN1	0	0	0	0	0	0	0	0	0	0	0	0	0.151095	0	0	0	0	0	0	0	0.021585	0.198612	0.600128	-2
GPNMB	2.26944	2.76784	3.5978	3.41705	3.67116	2.41827	3.62447	3.60668	3.78077	2.60969	3.52413	3.27941	2.8708	2.7254	2.62577	1.87143	2.63127	3.23016	2.61347	3.21389	2.65261	0.0301473	0.600128	0.19135
GPR108	0	0	0	0	0	0	0	0	0	0	0	0.163971	0.302189	0	0	0	0	0.484524	0	0.0136642	0.112388	0.11301	0.600128	-1.56639
GPR143	0	0.162814	0	0.170853	0	0	0	0	0	0.186406	0.167816	0	0.151095	0	0	0.17013	0.464341	0.161508	0	0.057324	0.135296	0.189423	0.600128	-0.809595
GPR150	0	0	0	0	0	0	0	0	0	0	0	0	0	0	0	0	0	0	0.145193	0	0.0207419	0.198612	0.600128	-2
GPR155	0	0	0	0	0	0	0	0	0	0	0	0	0	0	0	0	0.15478	0	0	0	0.0221115	0.198612	0.600128	-2
GPR179	0	0	0	0	0	0	0	0	0	0	0	0	0	1.02203	0	0	0	0	0	0	0.146004	0.198612	0.600128	-2
GPR180	0	0	0	0	0	0	0	0	0	0	0	0	0	0	0.328221	0	0	0	0	0	0.0468887	0.198612	0.600128	-2
GPX7	0	0	0	0	0	0	0	0	0	0	0	0	0	0	0	0.17013	0	0	0	0	0.0243042	0.198612	0.600128	-2
GRAMD1B	0	0	0	0	0	0	0	0	0	0	0	0	0	0	0.328221	0	0	0	0	0	0.0468887	0.198612	0.600128	-2
GRAP2	0	0	0	0	0	0	0	0	0	0	0	0	0	0	0	0.17013	0	0	0	0	0.0243042	0.198612	0.600128	-2
GRB2	1.13472	0.81407	0.654146	0.170853	0.772876	0.604566	0.658995	0.32788	0.315064	0.372812	0.167816	0.655883	0.755473	0	1.6411	2.38182	1.23824	0.969048	0.725965	0.55414	1.10166	0.036353	0.600128	-0.661339
GRHPR	12.8601	9.2804	11.1205	10.2512	9.85417	11.789	8.23744	6.88547	12.9176	10.0659	10.2368	11.8059	9.36787	9.5389	9.19018	6.12467	8.20336	9.52897	12.3414	10.442	9.18505	0.163924	0.600128	0.128087
GRIA2	0	0	0	0	0	0	0	0	0	0	0	0	0	0	0	0	0	0	0.145193	0	0.0207419	0.198612	0.600128	-2
GRIN3A	0.756478	0	0.654146	0	0.193219	0	0	0	0	0.186406	0.503447	0	0	0	0	0	0	0	0	0.191141	0	0.0965309	0.600128	2
GRIP2	0.756478	0	0	0.170853	0.193219	0	0	0	0	0.186406	0.167816	0.163971	0	0	0	0.17013	0	0	0	0.136562	0.0243042	0.198743	0.600128	1.39567
GRK1	0	0.325628	0	0	0	0.755708	0.329498	0	0.315064	0	0	0	0.151095	0	0.984662	0	0.619122	0.323016	0.725965	0.143825	0.400551	0.0888462	0.600128	-0.943195
GRK7	0	0	0	0	0	0	0	0	0	0	0	0	0	0	0	0	0	0.161508	0	0	0.0230726	0.198612	0.600128	-2
GSDMD	0	0	0	0	0	0	0	0	0	0	0	0	0	0	0	0.17013	0	0	0	0	0.0243042	0.198612	0.600128	-2
GSPT1	1.13472	0.976884	0.654146	0.512558	0	0	0.988493	0.32788	0.945191	1.67766	0.335631	1.31177	1.20876	1.3627	0.656441	2.55194	1.23824	0.80754	1.59712	0.738743	1.34611	0.0356284	0.600128	-0.582645
GSTP1	10.2125	11.7226	10.4663	12.1305	9.27451	11.6379	10.8734	9.83639	10.3971	12.4892	9.06205	11.9699	11.0299	13.9677	12.8006	12.0792	12.2277	11.1441	11.1799	10.8394	12.0613	0.0347796	0.600128	-0.106715
GSTT2B	0	0.325628	0	0.170853	0.579657	0	0	0	0.315064	0	0	0	0	0	0	0	0	0	0	0.115933	0	0.134566	0.600128	2
GTF2A2	0	0	0	0	0	0	0	0	0	0	0	0	0	0	0	0	0.15478	0	0	0	0.0221115	0.198612	0.600128	-2
GTF3C3	0	0	0	0	0	0.302283	0	0	0	0	0	0.491912	0	0.340675	0.656441	0	0.619122	0	0	0.0661829	0.230891	0.137197	0.600128	-1.10887
GTPBP1	0	0	0.327073	0	0	0	0	0	0	0	0	0	0	0	0	0.510389	0.773902	0	0.145193	0.0272561	0.204212	0.0815726	0.600128	-1.52899
GTPBP2	0	0	0	0	0	0	0	0	0	0	0	0	0	0	0	1.02078	0	0	0	0	0.145825	0.198612	0.600128	-2
GTPBP4	0	0	0	0	0	0	0	0	0	0	0	0	0	0	0	0	0.15478	0	0	0	0.0221115	0.198612	0.600128	-2
GUK1	0.378239	0.325628	0.654146	0.512558	0.193219	0	0	0.655759	0.315064	0.372812	0	0.491912	0.302189	0	0	0.340259	0.15478	0	0.290386	0.324945	0.155374	0.111439	0.600128	0.706078
GULP1	0	0.651256	0.981219	1.02512	0	0.90685	0	0.655759	0	0.745625	0	0.491912	0.755473	1.02203	0.656441	0.340259	0.773902	0.80754	0.725965	0.454811	0.725944	0.136097	0.600128	-0.459253
GYPA	1.13472	0.488442	0	1.53767	0.772876	0.151142	0	0.983639	0.630128	1.11844	0.839079	0.983824	0	0	0	1.02078	0	0.646032	0	0.719996	0.238116	0.0427848	0.600128	1.0059
GZMA	0	0	0	0	0	0	0	0	0	0	0	0	0	0	0	0.17013	0	0	0	0	0.0243042	0.198612	0.600128	-2
H2AC1	0	4.23316	0	0	0	0	0	0	0	3.1689	0	4.75515	0	0	0	0	0	0	0	1.0131	0	0.173688	0.600128	2
HACD4	0	0	0	0	0	0	0	0	0	0	0	0	0	0	0	0.340259	0	0	0	0	0.0486085	0.198612	0.600128	-2
HACE1	0	0	0	0	0.386438	0.151142	0	0	0	0	0.335631	0	0	0	0	0	0	0	0	0.0727676	0	0.197544	0.600128	2
HADH	30.2591	28.1668	27.4741	28.0198	25.8913	33.1	35.5857	29.1813	28.6708	29.6386	32.3884	33.9419	24.7795	22.4846	27.2423	24.3285	27.7057	29.556	31.3617	30.1932	26.7798	0.0285696	0.600128	0.119826
HAP1	0	0	0	0	0	0	0	0	0	0	0	0	0	0	0	0.340259	0	0	0	0	0.0486085	0.198612	0.600128	-2
HAPSTR2	0	0	0	0	0	0	0	0	0	0	0	0	0	0	0	0	0	0.323016	0	0	0.0461451	0.198612	0.600128	-2
HAUS2	0	0	0	0	0	0	0	0	0	0	0	0	0.302189	0	0	0	0	0.161508	0	0	0.0662425	0.0678008	0.600128	-2
HBA1	118.389	130.088	49.7151	112.934	90.2333	58.4918	41.5167	162.628	91.6836	126.756	101.025	188.074	74.943	80.0587	30.1963	50.6986	41.9455	97.5508	66.4984	105.961	63.1273	0.0298161	0.600128	0.506645
HBS1L	0.378239	0	0	0	0	0	0	0.655759	0	0	0	0	0.453284	0	0	0.850648	0	0.161508	0.290386	0.0861665	0.250832	0.187983	0.600128	-0.977248
HBZ	5.29535	0	1.63536	0	3.0915	0	1.97699	6.88547	0	4.47375	3.35631	7.05074	0	2.7254	0.984662	0	0	0	0.580772	2.81379	0.612976	0.0523826	0.600128	1.28448
HDAC2	0	0.162814	0	0.341705	0	0.302283	0	0	0	0.186406	0	0.327941	0	0	0.656441	0.510389	0	0.484524	0.725965	0.110096	0.339617	0.0486053	0.600128	-1.02075
HDAC6	0	0	0	0	0	0	0	0	0	0	0	0	0	0	0	0.17013	0	0	0	0	0.0243042	0.198612	0.600128	-2
HDGF	2.64767	3.25628	1.63536	1.02512	3.0915	3.17397	2.30648	1.96728	1.89038	4.10093	1.00689	3.77133	2.41751	3.40675	3.61043	3.91298	3.71473	3.23016	4.0654	2.48943	3.47971	0.0304179	0.600128	-0.331798
HDGFL2	0	0	0	0	0	0	0	0	0	0	0	0	0	0	0	0.17013	0	0	0.145193	0	0.0450461	0.0546929	0.600128	-2
HDGFL3	0	0.162814	0	0.170853	0	0	0	0	0	0	0	0	0.151095	0	0	0	0.15478	0.161508	0.145193	0.0278055	0.0875109	0.0968749	0.600128	-1.0355
HDLBP	0.378239	0.976884	0.654146	1.36682	0.386438	0.151142	0.329498	0.32788	0	0.372812	0.335631	0.655883	1.20876	1.02203	0.656441	10.2078	0.309561	0.484524	0.725965	0.494614	2.08786	0.138612	0.600128	-1.23389
HDX	0	0	0	0	0	0	0	0	0	0	0	0	0	0	0	0	0	0	0.145193	0	0.0207419	0.198612	0.600128	-2
HEATR9	0.378239	0	0	0.341705	0.386438	0	0	0	0	0	0	0	0	0	0	0	0	0	0	0.0921985	0	0.16741	0.600128	2
HEBP1	3.78239	4.23316	1.96244	4.44217	3.67116	4.08082	2.63598	4.91819	2.52051	3.72812	4.36321	4.75515	2.41751	3.40675	2.29754	4.08311	1.70258	3.55318	3.77502	3.75778	3.03367	0.115017	0.600128	0.21324
HECTD3	0	0	0	0	0	0	0	0	0	0	0	0	0	0	0	0.17013	0	0	0	0	0.0243042	0.198612	0.600128	-2
HECTD4	0.756478	0	0	0	0	0	0	0.32788	0	0.372812	0.335631	0	0.755473	1.02203	0.656441	0	0	0.323016	0	0.1494	0.393851	0.125363	0.600128	-0.899955
HEPACAM2	0	0	0.654146	0.170853	0.386438	0.151142	0	0	0	0	0	0	0	0	0	0	0	0	0	0.113548	0	0.171131	0.600128	2
HERC2	0	0	0	0	0	0	0	0	0	0	0	0	0.151095	0	0	0.17013	0	0	0	0	0.0458892	0.05428	0.600128	-2
HES1	0	0	0	0	0	0	0	0	0	0	0	0	0.151095	0	0	0	0.15478	0	0	0	0.0436964	0.053774	0.600128	-2
HEXD	0.378239	0	0	0	0	0	0.658995	0	0	0	0.335631	0	0	0	0	0	0	0	0	0.114405	0	0.19202	0.600128	2
HEY2	0	0	0	0	0	0	0	0	0	0	0	0	0	0	0	0	0	0	0.290386	0	0.0414837	0.198612	0.600128	-2
HFM1	0	0	0	0	0	0	0	0	0	0	0	0	0	0	0	0	0	0.161508	0	0	0.0230726	0.198612	0.600128	-2
HIGD2A	0	0	0	0	0	0	0	0	0	0	0	0	0	0	0	0	0	0	0.145193	0	0.0207419	0.198612	0.600128	-2
HIKESHI	0	0	0	0	0	0	0	0	0	0	0	0	0	0	0	0.17013	0	0	0.290386	0	0.0657879	0.0641251	0.600128	-2
HIP1R	0	0	0	0	0	0	0	0	0	0	0	0	0	0	0	0	0	0.323016	0	0	0.0461451	0.198612	0.600128	-2
HIPK3	0.378239	0.488442	0.981219	0.341705	0.193219	0.302283	0.988493	0	0	0	0.335631	0	0	0	0	0.340259	0	0	0	0.334103	0.0486085	0.0547344	0.600128	1.49196
HIRIP3	0	0	0	0	0	0	0	0	0	0	0	0	0	0.340675	0	0.17013	0	0	0	0	0.0729721	0.0708062	0.600128	-2
HLA-B	10.2125	7.32663	7.52268	5.97984	4.63726	6.19681	6.91945	4.59031	2.20545	5.21937	3.35631	3.77133	6.04379	8.1762	5.25153	15.8221	4.79819	5.81429	6.96926	5.66149	7.55362	0.182713	0.600128	-0.286358
HLA-DPB1	0	0	0	0	0	0	0	0	0	0	0	0	0	0	0.984662	0	0	0	0	0	0.140666	0.198612	0.600128	-2
HLA-DRB3	0	0	0	0	0	0.90685	0	0	0	0	0	0	0.906568	0	0	0	0.464341	0.80754	0	0.0755708	0.311207	0.142591	0.600128	-1.21846
HLA-DRB5	0	0.651256	0	0	0	0	0	0.983639	0.630128	0.932031	0	0.491912	0	0	0	0	0	0	0	0.307414	0	0.0610578	0.600128	2
HLTF	0	0.325628	0	0.170853	0	0	0.329498	0	0.315064	0	0.167816	0.819854	0	0	0	0.17013	0	0	0.145193	0.177393	0.0450461	0.188569	0.600128	1.18996
HMBS	1.13472	0	0.327073	0	0	0	0	0	0.945191	0	0.167816	0.163971	0	0	0	0	0	0	0	0.228231	0	0.14951	0.600128	2
HMGA1	0	0	0	0	0	0	0	0	0	0	0	0	0	0	0.328221	0	0	0	0	0	0.0468887	0.198612	0.600128	-2
HMGCS2	0	0	0	0	0	0	0	0	0	0	0	0	0	0	0	4.76363	0	0	7.40484	0	1.73835	0.0608945	0.600128	-2
HMGN2	0	0	0	0	0	0	0	0	0	0	0	0	0	0	0	0.17013	0	0	0	0	0.0243042	0.198612	0.600128	-2
HMGN3	0	0	0.327073	0	0.193219	0	0.329498	0	0.945191	0	0.167816	0	0	0	0	0	0	0	0	0.163566	0	0.143183	0.600128	2
HNRNPC	5.67359	6.02412	2.61658	4.78387	3.0915	5.13881	2.63598	5.57395	5.35608	5.965	3.69195	4.75515	5.43941	6.47283	5.90797	7.99609	5.10775	4.0377	5.66253	4.60888	5.80347	0.0617847	0.600128	-0.229456
HNRNPF	1.51296	4.39598	1.63536	3.2462	3.28472	4.08082	4.28347	3.2788	5.35608	2.9825	2.85287	4.42721	4.53284	4.76945	5.57975	6.46493	3.86951	3.23016	4.50098	3.44475	4.7068	0.0291893	0.600128	-0.309648
HNRNPH3	1.8912	4.55879	1.96244	4.27131	1.93219	2.41827	2.96548	2.62304	3.15064	3.35531	1.00689	4.26324	4.38175	4.0881	5.90797	6.46493	2.32171	1.61508	4.0654	2.86657	4.12071	0.0705378	0.600128	-0.358978
HNRNPL	7.94302	5.04723	4.90609	3.2462	6.37623	5.89452	8.23744	4.59031	5.35608	4.10093	5.20229	5.575	5.28831	5.11013	10.5031	7.99609	6.81034	6.29881	6.0981	5.53961	6.87212	0.0992833	0.600128	-0.214717
HNRNPR	2.64767	4.23316	3.92487	2.73364	3.67116	4.08082	4.28347	2.29516	3.78077	3.1689	1.84597	3.44338	4.23065	3.06608	4.59509	7.31558	3.71473	2.58413	5.37214	3.34242	4.4112	0.0655139	0.600128	-0.275686
HOOK2	0	0	0	0	0	0	0	0	0	0	0	0	0.151095	0	0	0	0	0	0	0	0.021585	0.198612	0.600128	-2
HOXB6	0	0	0	0.170853	0.193219	0	0	0	0	0	0.167816	0	0	0	0	0	0	0	0	0.0443239	0	0.167757	0.600128	2
HPSE	0	0	0	0	0	0	0	0	0	0	0	0	0	0	0	0.510389	0.15478	0	0	0	0.0950242	0.0978986	0.600128	-2
HS6ST1	0	0	0	0	0	0	0	0	0	0	0	0	0	0	0.328221	0	0	0	0	0	0.0468887	0.198612	0.600128	-2
HSD17B10	18.1555	17.9095	16.6807	16.231	17.3897	22.369	24.3828	20.6564	19.534	20.5047	20.6413	21.6441	16.7715	12.2643	18.3804	14.9714	17.645	20.35	18.8751	19.6749	17.0368	0.0444197	0.600128	0.143719
HSD17B11	0	0	0	0	0	0	0	0	0	0	0	0	0	0	0	0.340259	0	0	0	0	0.0486085	0.198612	0.600128	-2
HSD17B12	1.13472	3.25628	1.96244	1.53767	3.67116	3.6274	4.94246	4.59031	4.72596	3.54172	2.51724	2.45956	4.98612	3.40675	6.56441	3.57272	4.48863	3.55318	2.46828	3.16391	4.14859	0.125692	0.600128	-0.269313
HSD17B4	4.53887	6.83819	10.7934	6.15069	5.79657	12.2425	12.8504	7.21335	9.45191	8.57468	6.71263	12.4618	8.91458	4.42878	15.0982	20.0753	9.13204	12.2746	17.4232	8.63541	12.4781	0.0579552	0.600128	-0.364002
HSF5	0	0	0	0	0	0	0	0	0	0	0	0	0	0	0	0	0	0	0.290386	0	0.0414837	0.198612	0.600128	-2
HSP90B1	41.6063	27.8412	33.0344	28.1907	28.21	27.6589	32.9498	32.1322	30.2461	28.7065	21.1448	26.2353	36.716	37.4743	31.181	46.1051	30.9561	28.1024	28.0222	29.8297	34.0796	0.12504	0.600128	-0.132998
HSPA5	45.7669	53.5658	59.5273	52.4517	44.2471	57.7361	56.6736	47.5425	47.5746	58.7179	44.3034	47.2236	56.8116	55.1894	62.0337	63.6285	51.5419	52.6516	55.1733	51.2775	56.7186	0.0495103	0.600128	-0.100763
HSPB3	0.378239	3.09347	3.27073	3.07535	3.86438	3.17397	1.31799	5.24607	4.09583	1.67766	2.68505	2.7875	4.68393	3.06608	5.57975	2.38182	4.48863	5.00675	4.2106	2.88885	4.20251	0.0393192	0.600128	-0.370494
HSPB6	27.2332	29.4693	25.5117	29.0449	24.3456	24.7872	29.3253	26.8861	23.3147	28.1473	24.1655	24.4316	26.2905	28.9574	23.6319	20.4156	25.2292	23.7417	21.7789	26.3885	24.2922	0.0921231	0.600128	0.082729
HSPB7	11.7254	18.7236	16.3536	18.1104	18.549	17.3813	12.5209	22.6237	16.0683	23.1144	18.2919	16.889	24.1751	19.7592	21.3343	17.8636	21.3597	20.35	19.4559	17.5293	20.614	0.0412835	0.600128	-0.161742
HSPBP1	0	0	0	0	0	0	0	0	0	0	0	0	0	0	0	0	0	0.161508	0.725965	0	0.126782	0.11609	0.600128	-2
HTATSF1	0	0.488442	0	0.341705	0	0	0	0.32788	0	0.372812	0	0.491912	0.755473	0.340675	0.656441	1.19091	0.15478	0	0	0.168563	0.442611	0.0853453	0.600128	-0.896794
HTRA1	16.2643	5.8613	10.4663	8.37177	13.5253	5.4411	1.97699	7.21335	0.315064	2.05047	12.0827	0.983824	6.04379	5.11013	1.96932	3.57272	6.50078	0.161508	0	7.04605	3.33689	0.102032	0.600128	0.714471
HTT	0	0	0	0	0	0	0	0	0	0	0	0	0	0	0	0.17013	0	0	0	0	0.0243042	0.198612	0.600128	-2
HUNK	0.756478	0	0.981219	0	0	0	0	0	0.630128	0.372812	0	0.491912	0	0	0	0	0	0	0	0.269379	0	0.0685624	0.600128	2
HUWE1	3.78239	1.79095	1.30829	1.70853	2.12541	3.17397	2.96548	1.96728	2.52051	3.72812	1.34253	2.95147	3.47518	3.74743	3.28221	3.57272	2.16693	3.06865	6.67888	2.44708	3.71314	0.0257366	0.600128	-0.411045
ICAM2	0	0	0	0	0	0	0.329498	0	0.315064	0	0	0	0.151095	0.340675	0	5.78441	0	0	0	0.0537134	0.896597	0.186255	0.600128	-1.77391
ICAM5	0	0	0	0	0	0	0	0	0	0	0	0	0	2.7254	0	0	0	0	0	0	0.389343	0.198612	0.600128	-2
IDI1	0	0	0	0	0	0	0	0	0	0.186406	0	0	0	0	0	0	0	0.323016	0.290386	0.0155338	0.0876288	0.144281	0.600128	-1.3977
IER3IP1	0	0	0	0	0	0	0	0	0	0	0	0	0	0	0	0.340259	0	0	0	0	0.0486085	0.198612	0.600128	-2
IER5	0	0	0	0	0	0	0	0	0	0	0	0	0.151095	0	0	0	0	0.161508	0	0	0.0446575	0.0539189	0.600128	-2
IFI16	0.378239	0.162814	0.654146	0	0.193219	0.151142	0.329498	0.32788	0	0.372812	0	0.491912	0.906568	0.340675	0.984662	2.8922	0.15478	0	0.871158	0.255138	0.878578	0.0432806	0.600128	-1.09982
IFI30	0	0	0	0.170853	0	0	0	0	0	0	0	0	0	0.340675	0	2.21169	0	0	0	0.0142377	0.364623	0.152088	0.600128	-1.84968
IFIT2	0	0	0	0	0	1.05799	0.329498	0	0	0.186406	0	0.327941	0.302189	0	0.656441	0.340259	0.309561	0.80754	0.290386	0.158486	0.386625	0.123889	0.600128	-0.837036
IFNGR1	0	0	0	0	0	0	0	0	0	0	0	0	0	0	0	0	0	0.323016	0	0	0.0461451	0.198612	0.600128	-2
IFT27	1.13472	0.162814	0.981219	0.170853	0.386438	0	0.329498	0	0.315064	0	0.335631	0	0	0	0	0.510389	0	0	0.145193	0.318019	0.0936546	0.163362	0.600128	1.09001
IFT74	1.8912	0	2.94366	0	1.15931	0.755708	1.31799	0.32788	0.945191	0.186406	1.17471	0.327941	0	0	0.328221	0	0	0.323016	0.580772	0.919166	0.176001	0.0422943	0.600128	1.35717
IFT88	0	0	0	0	0	0	0	0	0	0	0	0	0	0	0	0	0	0.161508	0	0	0.0230726	0.198612	0.600128	-2
IGF2	0	0.162814	0.327073	0.170853	0	0	0	0	0	0	0.335631	0	0	0	0	0	0	0	0	0.0830309	0	0.119328	0.600128	2
IGHG2	60.14	35.4935	35.3239	55.6979	54.4878	52.5973	29.9843	22.2958	32.4516	41.0093	47.9953	11.6419	37.4715	34.7489	8.86196	24.8389	21.3597	31.3326	16.1164	39.9265	24.9614	0.0310618	0.600128	0.461261
IGHG3	67.3266	37.7729	38.9217	65.4365	68.2063	38.39	32.9498	28.5255	33.7118	48.0928	61.924	19.8405	49.2569	44.2878	15.7546	33.0052	18.5736	41.5076	18.5847	45.0915	31.5672	0.0889591	0.600128	0.352845
IGHG4	46.1452	19.0492	15.6995	31.9494	41.7353	17.5324	12.8504	13.4431	74.04	24.6056	33.2275	9.01839	16.9226	25.5506	6.23619	11.2286	9.75116	17.7659	12.051	28.2747	14.2152	0.0733802	0.600128	0.661783
IGHV1-18	2.26944	0	0	0.512558	1.93219	0	0	0	0	0	0.671263	0	0	0	0	0.17013	0	0	0	0.448787	0.0243042	0.188208	0.600128	1.79451
IGHV1-69	2.26944	0.162814	1.30829	0	3.86438	0	0.329498	0	0	0.186406	1.51034	0.327941	0.151095	0	0	0	0	0	0	0.829926	0.021585	0.0988446	0.600128	1.8986
IGHV2-70	0	0	0	0.341705	0.966095	0	0	0	0	0.372812	0	0.327941	0	0	0	0	0	0	0	0.167379	0	0.156995	0.600128	2
IGHV3-15	0	0.488442	0	1.87938	0.966095	1.8137	0	0.655759	0.945191	0	1.00689	0	0	1.02203	0	0.340259	0	0.323016	0	0.646288	0.240757	0.175263	0.600128	0.914341
IGHV3-35	0.378239	0	0.654146	0.341705	0.579657	0	0	0	0	0.372812	0.503447	0	0.151095	0	0	0	0	0	0	0.235834	0.021585	0.0491178	0.600128	1.66459
IGHV3-43D	3.78239	0.651256	0.981219	3.41705	4.63726	0	0	0	0	0	1.84597	0	0	1.70338	0	0	0	0	0	1.27626	0.243339	0.149697	0.600128	1.35947
IGHV3-49	0.378239	0	0	1.36682	1.15931	0	0	0	0	0.745625	0.839079	0	0	0	0	0.17013	0.15478	0	0	0.37409	0.0464157	0.117853	0.600128	1.55848
IGHV3-7	5.67359	4.07035	3.5978	4.78387	5.02369	0	1.64749	1.96728	0.315064	2.05047	4.36321	0.163971	0	3.40675	0	1.53117	2.01215	0	0.435579	2.80473	1.05509	0.0581919	0.600128	0.906591
IGHV3-72	4.16063	2.2794	1.96244	4.61302	4.0576	1.8137	1.64749	2.29516	1.89038	3.1689	3.1885	0	0.302189	3.40675	0	2.21169	1.85736	2.26111	0.725965	2.58977	1.53787	0.101794	0.600128	0.509687
IGHV3-73	0	0	0	0	0	0	0	0	0	0	0	0	0	1.02203	0	0	0	0.323016	0	0	0.192149	0.0954629	0.600128	-2
IGHV3OR16-10	0	0	0	2.22108	2.70507	0	0	0	0	0	1.67816	0	0	0	0	0	0	0	0	0.550359	0	0.176242	0.600128	2
IGHV3OR16-9	0	0	0	0	0	0	0	0	0	0	0	0	0	0	0	0	1.85736	0	0	0	0.265338	0.198612	0.600128	-2
IGHV4-34	5.67359	0.162814	1.96244	3.75876	3.28472	0.151142	0	0.32788	0	0.559218	2.51724	0.163971	0	1.02203	0.328221	0.680519	0.464341	0.323016	0.871158	1.54681	0.52704	0.179252	0.600128	0.983458
IGHV5-51	2.26944	0.162814	0	1.70853	2.12541	0	0	0	0	1.11844	1.17471	0.655883	0	0	0	0	0	0	0.435579	0.767934	0.0622256	0.0543041	0.600128	1.70018
IGKC	68.4613	26.2131	29.7636	62.3612	54.2945	13.905	20.0994	24.2631	21.7394	39.7045	43.9677	18.5287	12.2387	39.5183	9.84662	26.3701	18.8832	24.3877	15.6808	35.2751	20.9894	0.0759177	0.600128	0.507808
IGKV1-6	2.26944	0	0	1.70853	2.31863	0	0	0	0	0.186406	0.503447	0	0	0.340675	0	0	0	0	0	0.582203	0.0486679	0.157131	0.600128	1.69142
IGKV1-8	1.51296	0	0	1.53767	1.35253	0	0	0	0	0	1.34253	0	0	0	0	0	0	0	0	0.478807	0	0.0956047	0.600128	2
IGKV1D-13	0	0	0	0	0	0	0	0	0	0	0	0	0	0	0	0	0	0.161508	0	0	0.0230726	0.198612	0.600128	-2
IGKV1D-33	2.26944	0	0.327073	0.170853	1.15931	0	0.329498	0	0	0	0.839079	0	0	0	0	0	0	0	0	0.424604	0	0.127568	0.600128	2
IGKV2-40	1.51296	0.651256	1.96244	1.87938	1.73897	0	1.31799	0.655759	1.89038	1.67766	1.84597	0.655883	0	2.38473	0	1.7013	0.309561	0.80754	0.435579	1.31572	0.805529	0.173997	0.600128	0.481029
IGKV3-20	3.78239	1.62814	1.96244	5.29643	4.63726	0.604566	0.988493	1.6394	1.57532	2.42328	4.19539	1.47574	0.453284	2.04405	0	2.04156	1.39302	2.0996	0.435579	2.5174	1.20959	0.0587935	0.600128	0.701809
IGKV3D-11	2.64767	0.488442	0.654146	0.512558	1.15931	0	0.658995	0	0.945191	0.372812	1.17471	0	0	0	0	0.17013	0	0	0	0.71782	0.0243042	0.0248827	0.600128	1.869
IGKV3D-20	3.02591	1.30251	2.28951	4.44217	3.47794	0.604566	0.988493	0.983639	1.57532	2.23687	2.85287	1.14779	0.453284	2.7254	0	1.02078	1.39302	2.0996	0.435579	2.0773	1.1611	0.102417	0.600128	0.565838
IGKV6D-41	0	0	0	0	0	0	0	0	0	0	0	0	0	3.40675	0	0	0	0	0	0	0.486679	0.198612	0.600128	-2
IGLV1-47	3.02591	0.81407	1.63536	2.90449	1.73897	0.453425	0.988493	1.96728	0.630128	1.30484	2.1816	0.163971	0	1.02203	0.328221	0.680519	1.39302	1.13056	0.435579	1.48405	0.712846	0.0591737	0.600128	0.702083
IGLV3-10	3.40415	1.79095	6.21438	7.34666	6.56945	0	1.64749	2.62304	0.630128	2.42328	1.17471	0.163971	0.151095	2.38473	0	3.40259	0	2.42262	0.145193	2.83235	1.21518	0.145362	0.600128	0.799093
IGLV3-19	2.26944	0	0.327073	1.87938	1.93219	0	0	0.32788	0	0.186406	1.34253	0	0	0.340675	0	0	0	0.323016	0	0.688741	0.094813	0.103065	0.600128	1.51598
IGSF8	0	0	0	0.170853	0	0	0	0	0	0	0	0	0	0	0	0.510389	0	0.161508	0.145193	0.0142377	0.116727	0.0868409	0.600128	-1.56514
IHO1	0	0.162814	0	0.170853	0	0	0	0	0	0	0	0	0.151095	0.340675	0	0.17013	0	0	0	0.0278055	0.0945571	0.155603	0.600128	-1.09104
IKBIP	0	0	0	0	0	0	0.329498	0	0	0	0	0	0	0	0.328221	1.87143	0	0	0	0.0274581	0.314235	0.170545	0.600128	-1.67856
IKBKE	0	0	0	0	0	0	0	0	0	0	0	0	0	0.340675	0	0	0	0	0	0	0.0486679	0.198612	0.600128	-2
IL11	0	0	0	0	0	0	0	0	0	0	0	0	0	0	0	0.17013	0	0	0	0	0.0243042	0.198612	0.600128	-2
IL12RB2	0	0	0	0	0	0	0	0	0	0	0	0	0	0	0	0.17013	0	0	0	0	0.0243042	0.198612	0.600128	-2
IL13RA2	0	0	0	0	0	0	0	0	0	0	0	0	0	0	0	0	0	0.161508	0	0	0.0230726	0.198612	0.600128	-2
IL17RE	0	0	0	0	0	0	0	0	0	0	0	0	0	0	0	0	0.15478	0	0	0	0.0221115	0.198612	0.600128	-2
IL22RA1	0	0	0	0	0	0	0	0	0	0	0	0	0	0	0	0	0	0	0.145193	0	0.0207419	0.198612	0.600128	-2
IL24	0	0.325628	0	0	0	0	0	0.32788	0	0.372812	0	0.327941	0	0	0	0	0	0	0	0.112855	0	0.0955012	0.600128	2
IL27RA	0.378239	0	0.981219	0	0.772876	0	0.658995	0	0.945191	0	0.335631	0	0	0	0	0	0	0	0	0.339346	0	0.0405822	0.600128	2
IL4I1	0	0	0	0	0	0	0	0	0	0	0	0	0.302189	0.340675	0	0	0	0	0	0	0.0918378	0.0542909	0.600128	-2
IL6ST	0	0	0	0	0	0	0	0	0	0	0	0	0	0	0	0.17013	0	0	0	0	0.0243042	0.198612	0.600128	-2
[truncated: 6,669 more rows]

## Sheet: C (age30-50 vs age60-75 )
	age 30-50					age 60-75							Average PSMs		MANOVA
[truncated: 5,912 more rows]

[truncated: 6 more sheets: ALλ (age50-60 vs age60-70), ALλ (age50-60 vs age70-80), ALλ (age60-70 vs age70-80), ATTR (age<70 vs age70-75), ATTR (age<70 vs age>75), ATTR (age70-75 vs age>75)]
