# Supplementary material for: A journey through the molecular networks of endomyocardial biopsies to explore ATTR and ALλ cardiac amyloidosis
Source: iScience. 2026 Jul 3;29(7):116573. doi: 10.1016/j.isci.2026.116573 (PMC13355674; doi:10.1016/j.isci.2026.116573)
Supplement: Table S4. Differentially abundant proteins extracted from cohort1 (control, n = 12; ALλ n = 12; and ATTR n = 12) and cohort2 (ALλ, n = 19; ATTR, n = 20) [file mmc5.xlsx]

## Sheet: Legend
Protein differentially abundant (DAPs, adj.P.Val≤0.05) from Cohort 1 (Control, n=12; ALλ, n=12; ATTR, n=12) and Cohort 2 (ALλ, n=19; ATTR, n=20). Linear models were fitted to log2-transformed data, including age and gender as covariates. The characterized protein profiles were semi-quantitatively compared using a label-free approach based on PSMs and the limma R package.

## Sheet: Table S4 - DAPs Cohort1
				Identification Frequency (IF)			Alλ vs C						ATTR vs C						ATTR vs Alλ
Gene Name	C	Alλ	ATTR	C	Alλ	ATTR	logFC	AveExpr	t	P.Value	adj.P.Val	B	logFC	AveExpr	t	P.Value	adj.P.Val	B	logFC	AveExpr	t	P.Value	adj.P.Val	B
H3C13	7.746	0	0	12	0	0	-3.12323	1.04108	-97.2585	3.49026e-44	3.23023e-40	76.1517	-3.12323	1.04108	-97.2585	3.49026e-44	3.23023e-40	77.441
EPPK1	0	7.545	6.443	0	12	12	3.07574	1.97837	31.0664	4.5102e-27	2.08709e-23	50.3973	2.85937	1.97837	28.881	5.27755e-26	1.22109e-22	48.4321
EPM2A	1.574	0.059	0	12	3	0	-1.28481	0.478352	-29.426	2.81325e-26	8.67886e-23	48.7854	-1.35993	0.478352	-31.1465	4.13392e-27	1.27531e-23	50.7171
APOE	1.806	74.098	75.509	12	12	12	4.75087	4.59663	26.6159	8.15233e-25	1.88625e-21	45.7623	4.76296	4.59663	26.6836	7.48896e-25	1.38621e-21	46.0103
SLC4A10	0.622	0	0	12	0	0	-0.690953	0.230318	-19.5394	2.07656e-20	3.84372e-17	36.2844	-0.690953	0.230318	-19.5394	2.07656e-20	3.2031e-17	36.3538
UBL5	2.221	0.099	0.163	12	4	5	-1.56	0.665937	-18.7428	7.87536e-20	1.21477e-16	35.0069	-1.48878	0.665937	-17.8872	3.47673e-19	4.59673e-16	33.6262
KIF5C	0	4.311	3.618	0	12	12	2.36306	1.50687	18.275	1.7613e-19	2.32869e-16	34.2327	2.15755	1.50687	16.6857	3.09081e-18	2.20042e-15	31.4963
UGT2A1	0.707	0.017	0.016	12	1	1	-0.742581	0.269342	-17.4061	8.21994e-19	9.50945e-16	32.7452	-0.74441	0.269342	-17.449	7.60741e-19	7.82296e-16	32.8643
APOA4	1.374	118.922	123.955	11	12	12	5.77942	4.80985	17.272	1.04837e-18	1.07807e-15	32.5097	5.8989	4.80985	17.6291	5.50384e-19	6.36726e-16	33.1794
FRMD4A	0.84	0.027	0.017	12	1	1	-0.837393	0.308747	-16.4146	5.14852e-18	4.76495e-15	30.9647	-0.848896	0.308747	-16.64	3.36683e-18	2.22572e-15	31.4127
SKP2	0.702	0	0	12	0	0	-0.754984	0.251661	-16.101	9.3637e-18	7.87827e-15	30.3823	-0.754984	0.251661	-16.101	9.3637e-18	5.09771e-15	30.4114
CSRNP3	0.605	0	0	12	0	0	-0.672647	0.224216	-15.8518	1.51609e-17	1.16929e-14	29.9124	-0.672647	0.224216	-15.8518	1.51609e-17	7.79524e-15	29.9388
AK4P3	10.451	0.628	0	12	1	0	-3.25322	1.25628	-15.6974	2.04958e-17	1.45914e-14	29.6182	-3.51102	1.25628	-16.9414	1.92196e-18	1.77877e-15	31.9604
PTPN13	1.791	0.135	0	12	2	0	-1.32755	0.537759	-15.1771	5.75626e-17	3.8053e-14	28.6087	-1.47042	0.537759	-16.8104	2.4499e-18	2.06126e-15	31.7234
POTEJ	21.849	0	1.883	12	0	1	-4.51252	1.63085	-14.9435	9.23192e-17	5.6961e-14	28.1461	-4.13249	1.63085	-13.685	1.29486e-15	5.1983e-13	25.5562
SPP2	0	7.098	2.793	0	12	12	2.89734	1.56933	14.3474	3.15867e-16	1.82709e-13	26.9393	1.81065	1.56933	8.96624	1.35923e-10	1.03964e-08	14.0467	-1.08668	1.56933	-5.38119	5.05529e-06	0.00126451	4.06605
FAM217A	0.49	0	0	12	0	0	-0.565699	0.188566	-13.9778	6.9008e-16	3.75688e-13	26.1711	-0.565699	0.188566	-13.9778	6.9008e-16	3.36142e-13	26.1785
SRPX	0	19.143	27.552	0	12	12	4.02532	2.9125	13.8595	8.88862e-16	4.32969e-13	25.922	4.71218	2.9125	16.2244	7.39231e-18	4.27599e-15	30.643
CEP162	0.523	0	0	12	0	0	-0.596381	0.198794	-13.8714	8.66338e-16	4.32969e-13	25.9473	-0.596381	0.198794	-13.8714	8.66338e-16	3.89772e-13	25.9536
LCMT1	0.872	0.013	0.017	12	1	1	-0.866722	0.308143	-13.6705	1.33627e-15	6.18361e-13	25.5205	-0.862654	0.308143	-13.6063	1.53596e-15	5.68612e-13	25.3872
COL1A2	2.977	15.371	11.836	12	12	12	2.03879	3.18918	13.1835	3.89005e-15	1.7144e-12	24.467	1.70343	3.18918	11.015	6.3668e-13	1.05223e-10	19.3998
WBP2	0.545	0.014	0.032	12	1	2	-0.60058	0.226933	-13.1236	4.44528e-15	1.87005e-12	24.3354	-0.577844	0.226933	-12.6267	1.3644e-14	3.82651e-12	23.2225
LCOR	0.679	0.034	0	12	1	0	-0.696794	0.259809	-13.0859	4.83484e-15	1.9455e-12	24.2524	-0.738111	0.259809	-13.8618	8.84409e-16	3.89772e-13	25.9332
SULT2B1	0.477	0	0	12	0	0	-0.552862	0.184287	-12.7919	9.368e-15	3.61253e-12	23.5991	-0.552862	0.184287	-12.7919	9.368e-15	2.7094e-12	23.5956
TTR	1.177	14.757	396.766	12	12	12	2.88432	4.47224	12.487	1.88016e-14	6.96036e-12	22.9103	7.55474	4.47224	32.7065	7.898e-28	3.6548e-24	52.1787	4.67042	4.47224	20.2195	6.89336e-21	6.37981e-17	33.5473
ZNF233	0.432	0	0	12	0	0	-0.50836	0.169453	-12.393	2.33576e-14	7.76333e-12	22.6957	-0.50836	0.169453	-12.393	2.33576e-14	6.1693e-12	22.6887
PWWP4	2.433	0.359	0.397	12	9	10	-1.3612	0.877594	-12.3906	2.34871e-14	7.76333e-12	22.6902	-1.30294	0.877594	-11.8603	8.15236e-14	1.79643e-11	21.4462
APLP1	0.812	0.014	0.132	12	1	4	-0.835566	0.342888	-12.4029	2.28293e-14	7.76333e-12	22.7183	-0.699952	0.342888	-10.3899	3.08669e-12	3.91052e-10	17.8258
DYNLT1	0.724	0.061	0.018	12	3	1	-0.699466	0.292348	-12.1058	4.5626e-14	1.40756e-11	22.0328	-0.753132	0.292348	-13.0346	5.42233e-15	1.79227e-12	24.1379
CPLANE1	0.964	0.059	0.095	12	3	2	-0.893635	0.384136	-12.1086	4.53309e-14	1.40756e-11	22.0392	-0.862978	0.384136	-11.6932	1.21519e-13	2.49925e-11	21.0491
SYNGAP1	1.172	0	0.016	12	0	1	-1.07452	0.365206	-12.0877	4.76131e-14	1.42148e-11	21.9906	-1.05342	0.365206	-11.8503	8.34744e-14	1.79664e-11	21.4227
CLU	8.01	51.869	74.61	12	12	12	2.53828	4.95571	11.9875	6.02967e-14	1.74389e-11	21.7566	2.9034	4.95571	13.7118	1.22195e-15	5.14052e-13	25.6135
FBN2	0	5.033	3.636	0	12	12	2.48169	1.51049	11.8898	7.59917e-14	2.13122e-11	21.5274	2.04978	1.51049	9.82055	1.35862e-11	1.42887e-09	16.3468
LTB4R2	0.541	0	0	12	0	0	-0.609174	0.203058	-11.738	1.0913e-13	2.97059e-11	21.1686	-0.609174	0.203058	-11.738	1.0913e-13	2.29546e-11	21.1561
MRPL58	0.962	0.029	0.016	12	1	1	-0.90991	0.33419	-11.7099	1.1673e-13	3.08668e-11	21.1018	-0.925042	0.33419	-11.9047	7.33587e-14	1.67042e-11	21.5512
NEFL	1.591	0	0.167	12	0	1	-1.35697	0.496461	-11.5387	1.76295e-13	4.53224e-11	20.6929	-1.22455	0.496461	-10.4128	2.91077e-12	3.74155e-10	17.8843
VCAN	0.836	15.091	23.445	12	12	12	3.08381	3.02134	11.2099	3.93231e-13	9.83609e-11	19.8967	3.57964	3.02134	13.0122	5.70091e-15	1.81938e-12	24.0882
GNB2	4.843	10.586	7.851	12	12	12	0.961684	3.06054	11.1391	4.68176e-13	1.14026e-10	19.7234	0.591398	3.06054	6.85009	5.96949e-08	2.15811e-06	7.97273	-0.370287	3.06054	-4.28899	0.000134262	0.0128103	0.992764
COL14A1	0.585	49.896	58.952	9	12	12	4.84659	3.775	11.1195	4.91327e-13	1.16596e-10	19.6755	5.02888	3.775	11.5378	1.76701e-13	3.41486e-11	20.6765
NAP1L5	0.371	0	0	12	0	0	-0.446056	0.148685	-11.0721	5.5251e-13	1.225e-10	19.5589	-0.446056	0.148685	-11.0721	5.5251e-13	9.49377e-11	19.5411
CEFIP	0.383	0	0	12	0	0	-0.458188	0.152729	-11.0696	5.55915e-13	1.225e-10	19.5528	-0.458188	0.152729	-11.0696	5.55915e-13	9.49377e-11	19.535
MAP3K19	0.857	0.017	0.084	12	1	1	-0.863332	0.330624	-11.0822	5.38845e-13	1.225e-10	19.5838	-0.802064	0.330624	-10.2958	3.93202e-12	4.78827e-10	17.5843
MYADM	0.469	2.769	1.238	12	12	12	1.36278	1.17991	11.0195	6.29611e-13	1.35513e-10	19.4292	0.579702	1.17991	4.6875	4.10786e-05	0.000522229	1.5038	-0.783073	1.17991	-6.33197	2.82773e-07	0.000145392	6.77223
SOGA1	0.367	0	0	12	0	0	-0.442077	0.147359	-10.9611	7.28024e-13	1.53133e-10	19.2849	-0.442077	0.147359	-10.9611	7.28024e-13	1.17249e-10	19.2662
GRSF1	2.236	0.332	0.079	12	7	3	-1.3135	0.70797	-10.8115	1.05834e-12	2.14026e-10	18.9131	-1.57167	0.70797	-12.9366	6.75599e-15	2.08422e-12	23.9198
GPI	54.7	39.294	40.015	12	12	12	-0.472212	5.49321	-10.8095	1.06377e-12	2.14026e-10	18.908	-0.444946	5.49321	-10.1854	5.23102e-12	5.90403e-10	17.2995
ARMT1	1.437	0.156	0.119	12	4	5	-1.08034	0.53161	-10.7375	1.2751e-12	2.42508e-10	18.7279	-1.11499	0.53161	-11.0819	5.39226e-13	9.49377e-11	19.5654
CLMN	0.444	0	0	11	0	0	-0.517829	0.17261	-10.7348	1.28394e-12	2.42508e-10	18.721	-0.517829	0.17261	-10.7348	1.28394e-12	1.76515e-10	18.7006
PLG	2.68	40.53	30.481	12	12	12	3.48687	3.88335	10.7445	1.25266e-12	2.42508e-10	18.7456	3.07886	3.88335	9.48727	3.29911e-11	3.14776e-09	15.4609
MAP2K1	3.047	0.657	0.598	12	11	11	-1.31355	1.11116	-10.7234	1.32122e-12	2.44557e-10	18.6926	-1.37026	1.11116	-11.1864	4.16606e-13	7.56017e-11	19.8224
LRRC31	0.362	0	0	11	0	0	-0.437087	0.145696	-10.7091	1.36988e-12	2.48593e-10	18.6566	-0.437087	0.145696	-10.7091	1.36988e-12	1.81117e-10	18.636
DLD	53.161	30.136	28.194	12	12	12	-0.810759	5.18464	-10.6971	1.41195e-12	2.51299e-10	18.6266	-0.902006	5.18464	-11.901	7.40002e-14	1.67042e-11	21.5425
VTN	12.356	45.573	55.904	12	12	12	1.79764	4.98123	10.6714	1.50655e-12	2.60187e-10	18.5621	2.03971	4.98123	12.1085	4.53422e-14	1.07601e-11	22.0296
PIN1	0.655	3.694	3.098	12	12	12	1.51223	1.62537	10.6684	1.51811e-12	2.60187e-10	18.5545	1.29307	1.62537	9.12228	8.86226e-11	7.25842e-09	14.4739
TNS2	0.237	1.846	1.139	8	12	12	1.22155	0.943796	10.6088	1.76561e-12	2.97104e-10	18.4043	0.768912	0.943796	6.67775	9.99412e-08	3.29166e-06	7.45948	-0.452643	0.943796	-3.93105	0.000380931	0.0279643	0.0217363
HRG	0.699	13.21	15.401	10	12	12	3.00291	2.72597	10.579	1.90457e-12	3.14764e-10	18.329	3.10838	2.72597	10.9505	7.47452e-13	1.17249e-10	19.24
GPC1	2.148	17.853	14.08	12	12	12	2.43314	3.16404	10.5425	2.0897e-12	3.39302e-10	18.2367	2.27343	3.16404	9.8505	1.25539e-11	1.33548e-09	16.4257
ITPKB	0.45	0.029	0	12	1	0	-0.492478	0.18804	-10.5007	2.32463e-12	3.70939e-10	18.1308	-0.5283	0.18804	-11.2645	3.43845e-13	6.36457e-11	20.0136
NUCKS1	3.216	0.525	0.489	12	9	9	-1.49866	1.04696	-10.4899	2.38977e-12	3.7487e-10	18.1033	-1.53291	1.04696	-10.7296	1.30058e-12	1.76515e-10	18.6878
SERPINF1	1.478	21.97	18.326	12	12	12	3.16547	3.1989	10.4598	2.58057e-12	3.98053e-10	18.0269	2.78745	3.1989	9.21069	6.96464e-11	6.19786e-09	14.7146
C19orf85	0.675	0.053	0.029	12	2	1	-0.669068	0.278278	-10.4173	2.87739e-12	4.36561e-10	17.9186	-0.698607	0.278278	-10.8772	8.97758e-13	1.38479e-10	19.0573
SPON1	0.025	11.94	11.976	2	12	12	3.4215	2.2953	10.4055	2.96544e-12	4.42664e-10	17.8886	3.36322	2.2953	10.2283	4.68074e-12	5.43234e-10	17.4104
CKM	153.625	77.833	79.126	12	12	12	-0.983088	6.61524	-10.3722	3.23e-12	4.74503e-10	17.8036	-0.966001	6.61524	-10.1919	5.14275e-12	5.87607e-10	17.3164
GNB4	0	4.88	3.03	0	12	9	2.54431	1.43013	10.3228	3.66728e-12	5.30323e-10	17.6773	1.74608	1.43013	7.08422	2.97542e-08	1.17181e-06	8.66665
TRIML2	0.371	0.015	0	12	1	0	-0.427369	0.155812	-10.264	4.26748e-12	6.07623e-10	17.5265	-0.447402	0.155812	-10.7452	1.2507e-12	1.76515e-10	18.7268
IQGAP3	0.346	0	0	11	0	0	-0.419507	0.139836	-10.227	4.6957e-12	6.58465e-10	17.4313	-0.419507	0.139836	-10.227	4.6957e-12	5.43234e-10	17.4072
SAA2	2.58	0.04	0	12	1	0	-1.65693	0.583787	-10.1644	5.52388e-12	7.63038e-10	17.2697	-1.70414	0.583787	-10.454	2.61909e-12	3.41404e-10	17.9897
WNT10A	0.879	0.029	0.053	12	1	2	-0.844482	0.327233	-10.0597	7.25337e-12	9.87205e-10	16.9986	-0.814728	0.327233	-9.70524	1.8437e-11	1.85472e-09	16.0419
ATP5F1B	150.788	101.643	104.542	12	12	12	-0.569137	6.87688	-10.0101	8.25552e-12	1.10732e-09	16.8698	-0.529074	6.87688	-9.30548	5.38519e-11	4.93465e-09	14.9715
ZNF700	0.422	0	0	12	0	0	-0.49392	0.16464	-10.0033	8.40398e-12	1.11113e-09	16.852	-0.49392	0.16464	-10.0033	8.40398e-12	9.15045e-10	16.8263
MFGE8	1.042	11.977	12.108	12	12	12	2.59452	2.68689	9.94072	9.90197e-12	1.29074e-09	16.6887	2.53141	2.68689	9.69892	1.87491e-11	1.86584e-09	16.0252
NDUFB2	2.552	0.545	0.43	12	11	8	-1.2272	0.959963	-9.93202	1.01306e-11	1.3022e-09	16.666	-1.36702	0.959963	-11.0637	5.6419e-13	9.49377e-11	19.5203
SDC4	0	1.483	1.36	0	12	11	1.27384	0.819971	9.88503	1.14625e-11	1.45322e-09	16.543	1.18607	0.819971	9.20391	7.09432e-11	6.25314e-09	14.6962
TPI1	56.822	42.039	43.451	12	12	12	-0.42502	5.58169	-9.87364	1.18114e-11	1.47722e-09	16.5132	-0.382482	5.58169	-8.88543	1.69831e-10	1.23763e-08	13.8242
COL15A1	8.72	21.899	23.273	12	12	12	1.23096	4.10252	9.84898	1.26045e-11	1.5554e-09	16.4485	1.28715	4.10252	10.2985	3.90411e-12	4.78827e-10	17.5914
EMILIN1	1.386	12.112	6.74	12	12	12	2.35621	2.52496	9.81504	1.37852e-11	1.67871e-09	16.3593	1.62335	2.52496	6.76222	7.76102e-08	2.69085e-06	7.7113
FBLN1	0.903	14.117	51.73	12	12	12	2.76633	3.37753	9.74297	1.66808e-11	1.97924e-09	16.1695	4.75181	3.37753	16.7358	2.8147e-18	2.17084e-15	31.5878	1.98549	3.37753	6.99287	3.90204e-08	3.96985e-05	8.62467
SALL2	0.631	0.029	0.112	12	1	4	-0.661904	0.290488	-9.74722	1.64944e-11	1.97924e-09	16.1807	-0.559397	0.290488	-8.2377	1.04261e-09	6.56418e-08	12.0114
SLC4A11	0.311	0	0	11	0	0	-0.381829	0.127276	-9.63236	2.23811e-11	2.62199e-09	15.8767	-0.381829	0.127276	-9.63236	2.23811e-11	2.20359e-09	15.8484
SDR39U1	3.586	0.522	0.734	12	10	10	-1.623	1.14151	-9.55676	2.73868e-11	3.16831e-09	15.6757	-1.45408	1.14151	-8.56209	4.17461e-10	2.79971e-08	12.9257
CFHR1	0.578	7.889	26.577	12	12	12	2.34767	2.74065	9.51322	3.07725e-11	3.51604e-09	15.5595	4.06552	2.74065	16.4743	4.59882e-18	2.83747e-15	31.1077	1.71784	2.74065	6.96103	4.28941e-08	3.96985e-05	8.53633
B2M	1.251	3.041	2.485	12	12	12	0.836258	1.64605	9.49587	3.22382e-11	3.6386e-09	15.5132	0.61695	1.64605	7.00558	3.75739e-08	1.45501e-06	8.43405
COL18A1	6.793	19.863	18.82	12	12	12	1.41385	3.84115	9.49038	3.27167e-11	3.64811e-09	15.4985	1.32728	3.84115	8.90923	1.59034e-10	1.19663e-08	13.8898
SRP19	0.395	0	0	12	0	0	-0.465759	0.155253	-9.46157	3.53477e-11	3.89456e-09	15.4215	-0.465759	0.155253	-9.46157	3.53477e-11	3.33819e-09	15.392
UQCRC1	71.834	49.322	52.637	12	12	12	-0.540126	5.85518	-9.41	4.06085e-11	4.42154e-09	15.2832	-0.446119	5.85518	-7.77224	3.96222e-09	1.97559e-07	10.6782
TP53	0.407	0.013	0	12	1	0	-0.461904	0.165888	-9.39472	4.23155e-11	4.55384e-09	15.2422	-0.479783	0.165888	-9.75838	1.60138e-11	1.66526e-09	16.1826
ETHE1	2.345	0.459	0.143	12	8	6	-1.26199	0.787182	-9.38958	4.29059e-11	4.5643e-09	15.2284	-1.54173	0.787182	-11.4709	2.07756e-13	3.92405e-11	20.5153
GNG12	1.18	3.838	2.608	12	12	12	1.15675	1.71897	9.35067	4.76572e-11	5.01213e-09	15.1238	0.733724	1.71897	5.93111	9.51495e-07	2.18513e-05	5.21961
THOP1	0.638	0.09	0.031	12	3	2	-0.592866	0.285562	-9.29073	5.60466e-11	5.82822e-09	14.9622	-0.662685	0.285562	-10.3849	3.12673e-12	3.91052e-10	17.8129
LRRC71	0.396	0	0.016	12	0	1	-0.468198	0.163099	-9.2825	5.73103e-11	5.83459e-09	14.94	-0.447099	0.163099	-8.8642	1.80089e-10	1.29203e-08	13.7656
GNB1	3.707	8.746	7.127	12	12	12	1.04553	2.82269	9.28213	5.73688e-11	5.83459e-09	14.939	0.796049	2.82269	7.06727	3.12873e-08	1.22697e-06	8.61656
HDDC2	1.07	0.154	0.083	12	5	4	-0.843439	0.440097	-9.27525	5.84487e-11	5.87981e-09	14.9204	-0.923451	0.440097	-10.1551	5.65775e-12	6.30873e-10	17.2212
CDK5RAP3	0.515	0.044	0.061	12	3	3	-0.532833	0.242396	-9.26278	6.04578e-11	6.01653e-09	14.8867	-0.512095	0.242396	-8.90227	1.62116e-10	1.2003e-08	13.8706
SPTBN4	0.162	2.349	2.076	4	12	12	1.47925	1.14577	9.25575	6.16235e-11	6.0673e-09	14.8677	1.3967	1.14577	8.73927	2.54604e-10	1.79875e-08	13.4197
BNC2	0.18	2.115	3.573	3	12	12	1.44389	1.30435	9.24731	6.30504e-11	6.14244e-09	14.8449	1.93324	1.30435	12.3813	2.39973e-14	6.1693e-12	22.6618
TATDN1	2.146	0.273	0.257	12	4	7	-1.35037	0.731031	-9.21534	6.8773e-11	6.63015e-09	14.7583	-1.32911	0.731031	-9.07028	1.02164e-10	8.1949e-09	14.3319
FSCB	0.598	0	0	11	0	0	-0.648913	0.216304	-9.1757	7.66053e-11	7.30909e-09	14.6509	-0.648913	0.216304	-9.1757	7.66053e-11	6.58197e-09	14.6195
KMT5A	0.48	0	0	12	0	0	-0.544114	0.181371	-9.16454	7.89714e-11	7.38263e-09	14.6205	-0.544114	0.181371	-9.16454	7.89714e-11	6.64436e-09	14.5891
KNTC1	0.388	0.03	0.032	12	2	2	-0.426118	0.182596	-9.16499	7.88744e-11	7.38263e-09	14.6218	-0.424411	0.182596	-9.12828	8.71824e-11	7.21502e-09	14.4903
IGLL5	7.052	45.741	20.687	12	12	12	2.3862	4.19141	9.07252	1.01538e-10	9.39736e-09	14.3701	1.29398	4.19141	4.91981	2.04344e-05	0.000291403	2.18931	-1.09222	4.19141	-4.1527	0.000200256	0.0171608	0.619909
LSM14A	0.868	0.119	0.027	12	3	1	-0.757968	0.352156	-9.06281	1.04274e-10	9.55503e-09	14.3436	-0.856738	0.352156	-10.2438	4.49679e-12	5.40491e-10	17.4504
NOTUM	0.206	0	0	11	0	0	-0.266227	0.0887424	-9.0589	1.05396e-10	9.56311e-09	14.3329	-0.266227	0.0887424	-9.0589	1.05396e-10	8.33707e-09	14.3008
CKMT2	127.29	78.931	79.231	12	12	12	-0.694823	6.5385	-9.05008	1.07973e-10	9.70188e-09	14.3088	-0.690984	6.5385	-9.00008	1.23849e-10	9.63214e-09	14.1396
ZNRF3	0.371	0	0	12	0	0	-0.441692	0.147231	-9.03329	1.13059e-10	1.00611e-08	14.263	-0.441692	0.147231	-9.03329	1.13059e-10	8.86744e-09	14.2307
RPL29	1.633	0.326	0.166	12	8	5	-1.00194	0.649692	-9.01446	1.19053e-10	1.04821e-08	14.2115	-1.19206	0.649692	-10.725	1.316e-12	1.76515e-10	18.6761
ZNF75A	1.859	0.423	0.406	12	10	10	-1.04239	0.810677	-9.01141	1.20054e-10	1.04821e-08	14.2031	-1.05032	0.810677	-9.07997	9.94882e-11	8.07687e-09	14.3584
COL1A1	3.966	16.987	13.279	12	12	12	1.84061	3.35736	8.9438	1.44583e-10	1.25057e-08	14.0178	1.56048	3.35736	7.58258	6.87405e-09	3.24588e-07	10.1283
RAB31	0.556	0	0	12	0	0	-0.610188	0.203396	-8.93507	1.481e-10	1.25749e-08	13.9939	-0.610188	0.203396	-8.93507	1.481e-10	1.1235e-08	13.961
COL12A1	0.222	41.26	36.287	5	12	12	4.54933	3.25358	8.93796	1.46923e-10	1.25749e-08	14.0018	4.46229	3.25358	8.76696	2.35759e-10	1.67842e-08	13.4965
NFU1	3.224	0.504	0.506	12	6	9	-1.57628	1.02178	-8.92578	1.51941e-10	1.27837e-08	13.9684	-1.52596	1.02178	-8.64086	3.3491e-10	2.30197e-08	13.1458
PTGFRN	0.981	10.681	2.41	12	12	12	2.31205	1.98287	8.91887	1.54859e-10	1.27966e-08	13.9494	0.740819	1.98287	2.85776	0.00713748	0.0367364	-3.45294	-1.57123	1.98287	-6.06112	6.41506e-07	0.000293159	6.00414
ABHD14B	0.091	1.485	0.959	5	12	12	1.13129	0.770895	8.92142	1.53776e-10	1.27966e-08	13.9564	0.826957	0.770895	6.52144	1.59783e-07	4.73971e-06	6.99243
PROB1	2.369	0.215	0.315	12	4	6	-1.44761	0.753833	-8.89006	1.67673e-10	1.37329e-08	13.8702	-1.35052	0.753833	-8.29384	8.89062e-10	5.71407e-08	12.1706
PDCD6	1.149	0.258	0.105	12	8	5	-0.784197	0.510477	-8.83405	1.95747e-10	1.58916e-08	13.7159	-0.956153	0.510477	-10.7712	1.17144e-12	1.69401e-10	18.7921
TUBA1C	0	38.787	26.233	0	12	8	5.30478	2.95155	8.80725	2.10829e-10	1.69672e-08	13.6419	3.54988	2.95155	5.89369	1.06591e-06	2.42384e-05	5.10697
PTER	1.998	0.334	0.247	12	7	6	-1.21399	0.731254	-8.74772	2.48699e-10	1.98423e-08	13.4772	-1.27278	0.731254	-9.17135	7.75186e-11	6.58197e-09	14.6076
HTRA1	0	7.589	10.762	0	12	12	2.90438	2.02921	8.73957	2.54392e-10	2.01231e-08	13.4547	3.18326	2.02921	9.57873	2.58248e-11	2.51588e-09	15.7055
FNBP1L	0.378	0	0.031	12	0	1	-0.453125	0.163883	-8.71406	2.73096e-10	2.14195e-08	13.384	-0.414601	0.163883	-7.97321	2.21957e-09	1.23006e-07	11.2568
SLC25A4	71.553	40.509	47.324	12	12	12	-0.821697	5.7001	-8.70316	2.81512e-10	2.1894e-08	13.3537	-0.611785	5.7001	-6.47984	1.81084e-07	5.23729e-06	6.86792
PSMA3	7.062	3.16	2.715	12	12	12	-0.981315	2.29517	-8.69977	2.8418e-10	2.19174e-08	13.3443	-1.15402	2.29517	-10.2309	4.64927e-12	5.43234e-10	17.4171
SERPINE2	0.012	19.563	49.83	1	12	12	3.87498	3.02437	8.68093	2.99498e-10	2.29079e-08	13.292	5.14978	3.02437	11.5368	1.77108e-13	3.41486e-11	20.6742
EHD3	7.599	16.635	13.877	12	12	12	1.00264	3.68705	8.66343	3.14468e-10	2.38558e-08	13.2434	0.763043	3.68705	6.59316	1.28805e-07	3.94733e-06	7.2069
POSTN	3.364	51.792	51.509	12	12	12	3.66125	4.22801	8.65347	3.23335e-10	2.4329e-08	13.2157	3.60075	4.22801	8.51049	4.82472e-10	3.18948e-08	12.7812
PNPLA2	0.544	0	0.059	12	0	2	-0.607255	0.226063	-8.53073	4.55827e-10	3.40216e-08	12.8733	-0.536322	0.226063	-7.53426	7.91484e-09	3.60847e-07	9.98757
CNOT3	0.501	0	0	12	0	0	-0.559967	0.186656	-8.52372	4.64882e-10	3.44199e-08	12.8537	-0.559967	0.186656	-8.52372	4.64882e-10	3.09531e-08	12.8182
MACROH2A1	6.764	1.403	0.792	12	12	10	-1.74708	1.59257	-8.50738	4.86705e-10	3.57497e-08	12.808	-2.23065	1.59257	-10.8621	9.32298e-13	1.4145e-10	19.0197
GAPDH	123.451	82.582	77.478	12	12	12	-0.579846	6.53734	-8.48248	5.2197e-10	3.80381e-08	12.7383	-0.665877	6.53734	-9.74101	1.67678e-11	1.72429e-09	16.1367
CD81	1.051	4.048	1.543	12	12	12	1.25977	1.53062	8.45579	5.62682e-10	4.01304e-08	12.6634							-0.995591	1.53062	-6.68259	9.8501e-08	7.38401e-05	7.75954
TMEM223	0.375	0	0.032	12	0	2	-0.446161	0.162686	-8.45515	5.6369e-10	4.01304e-08	12.6616	-0.404264	0.162686	-7.66116	5.46855e-09	2.67785e-07	10.3566
ATP5IF1	0.519	2.339	1.632	12	12	12	1.1431	1.21102	8.45975	5.56444e-10	4.01304e-08	12.6745	0.74829	1.21102	5.5379	3.14089e-06	5.92035e-05	4.03653
OXA1L	0.983	0.117	0.176	12	6	5	-0.81633	0.441363	-8.45198	5.68739e-10	4.01808e-08	12.6527	-0.759394	0.441363	-7.86249	3.05261e-09	1.60943e-07	10.9386
ESF1	0.587	0	0	11	0	0	-0.634603	0.211534	-8.41642	6.28671e-10	4.40784e-08	12.5529	-0.634603	0.211534	-8.41642	6.28671e-10	4.09743e-08	12.5167
ATP5F1D	13.251	7.031	9.933	12	12	12	-0.839361	3.40973	-8.36544	7.25977e-10	5.05182e-08	12.4094	-0.403614	3.40973	-4.02259	0.000292431	0.00270645	-0.409733	0.435747	3.40973	4.34285	0.000114546	0.0113992	1.14105
FGFR2	0.541	0.015	0	11	1	0	-0.577543	0.20587	-8.30438	8.62887e-10	5.93363e-08	12.2372	-0.597576	0.20587	-8.59243	3.8346e-10	2.59045e-08	13.0106
ITIH1	4.008	20.73	19.512	12	12	12	2.12731	3.57957	8.30331	8.65521e-10	5.93363e-08	12.2342	1.97936	3.57957	7.72582	4.53247e-09	2.24321e-07	10.544
PGP	7.032	1.948	2.086	12	12	11	-1.51132	2.00414	-8.27649	9.33885e-10	6.35523e-08	12.1584	-1.4633	2.00414	-8.01354	1.97695e-09	1.10889e-07	11.3724
ACYP1	0.335	0.013	0	12	1	0	-0.387157	0.140975	-8.25843	9.82987e-10	6.59242e-08	12.1073	-0.405042	0.140975	-8.63993	3.35782e-10	2.30197e-08	13.1432
RNF43	0.46	0	0	11	0	0	-0.523233	0.174411	-8.25967	9.79537e-10	6.59242e-08	12.1108	-0.523233	0.174411	-8.25967	9.79537e-10	6.25215e-08	12.0738
PKD1	0.421	0.029	0	12	1	0	-0.458083	0.176728	-8.23317	1.05612e-09	7.03194e-08	12.0358	-0.494134	0.176728	-8.88111	1.71866e-10	1.24267e-08	13.8123
TECPR2	0.293	0	0	11	0	0	-0.360456	0.120152	-8.22607	1.07764e-09	7.12394e-08	12.0157	-0.360456	0.120152	-8.22607	1.07764e-09	6.73887e-08	11.9784
FABP3	49.472	35.138	37.527	12	12	12	-0.490642	5.35988	-8.21697	1.10589e-09	7.25886e-08	11.9899	-0.392169	5.35988	-6.5678	1.38997e-07	4.23163e-06	7.13112
CFH	4.5	36.823	65.826	12	12	12	2.60934	4.39479	8.2107	1.12579e-09	7.33746e-08	11.9721	3.40867	4.39479	10.7259	1.31291e-12	1.76515e-10	18.6784
FAU	0.464	0	0	12	0	0	-0.525666	0.175222	-8.17732	1.23798e-09	8.01227e-08	11.8774	-0.525666	0.175222	-8.17732	1.23798e-09	7.48859e-08	11.8399
LRP1	0.726	17.899	2.297	11	12	12	2.85395	1.96595	8.17467	1.24738e-09	8.01703e-08	11.8699							-2.00993	1.96595	-5.75711	1.61366e-06	0.000574402	5.13838
UBE2M	3.535	1.069	0.617	12	12	9	-1.16079	1.26892	-8.12606	1.43284e-09	9.14546e-08	11.7317	-1.54241	1.26892	-10.7976	1.09605e-12	1.61015e-10	18.8584
LTBP1	0.183	9.058	5.313	9	12	12	2.71763	1.85191	8.09498	1.56581e-09	9.92575e-08	11.6433	2.1417	1.85191	6.37944	2.45038e-07	6.83081e-06	6.56708
TMEM11	2.127	0.508	0.306	12	9	8	-1.11603	0.833418	-8.05999	1.73062e-09	1.08958e-07	11.5435	-1.29658	0.833418	-9.36391	4.5983e-11	4.29871e-09	15.1293
ARPC1B	0	2.539	0.937	0	12	10	1.64539	0.833689	8.04828	1.78965e-09	1.11913e-07	11.5101	0.85568	0.833689	4.18549	0.000181943	0.00181453	0.0507759	-0.789706	0.833689	-3.86279	0.000463427	0.030915	-0.160185
KANK3	2.295	0.51	0.707	12	11	10	-1.16571	0.986365	-8.02638	1.90552e-09	1.1836e-07	11.4476	-0.994944	0.986365	-6.85061	5.96017e-08	2.15811e-06	7.97429
SLC25A6	57.157	34.036	39.608	12	12	12	-0.745624	5.42899	-8.00605	2.01988e-09	1.24627e-07	11.3895	-0.541009	5.42899	-5.80902	1.37834e-06	3.03005e-05	4.85212
FBLN2	2.125	15.773	23.256	12	12	12	2.3584	3.27826	7.98479	2.14697e-09	1.30725e-07	11.3287	2.82497	3.27826	9.56446	2.68281e-11	2.5864e-09	15.6674
SEPTIN2	5.271	12.378	9.168	12	12	12	1.06666	3.21023	7.98488	2.14638e-09	1.30725e-07	11.329	0.664692	3.21023	4.97582	1.72575e-05	0.00025232	2.35549
HSPBP1	0.462	0	0	11	0	0	-0.522727	0.174242	-7.91897	2.59416e-09	1.56921e-07	11.1401	-0.522727	0.174242	-7.91897	2.59416e-09	1.40403e-07	11.1011
PRMT2	0	1.205	0.455	0	12	10	1.06911	0.524576	7.89694	2.76401e-09	1.6611e-07	11.0769	0.504619	0.524576	3.72735	0.000681568	0.00545667	-1.22663	-0.564491	0.524576	-4.16959	0.000190609	0.0166423	0.665917
NIT1	3.216	0.89	0.857	12	11	10	-1.19947	1.25064	-7.8561	3.10944e-09	1.85664e-07	10.9596	-1.24917	1.25064	-8.18164	1.22286e-09	7.44575e-08	11.8522
SMURF1	0.222	0	0	10	0	0	-0.282929	0.0943097	-7.85065	3.1587e-09	1.87396e-07	10.9439	-0.282929	0.0943097	-7.85065	3.1587e-09	1.65163e-07	10.9045
PEX14	0.653	0.044	0.043	12	2	2	-0.639181	0.268648	-7.8462	3.19954e-09	1.8861e-07	10.9311	-0.640434	0.268648	-7.86158	3.06062e-09	1.60943e-07	10.936
APOH	5.327	17.074	32.5	12	12	12	1.43127	3.90297	7.81835	3.46747e-09	2.02659e-07	10.851	2.36417	3.90297	12.9143	7.10397e-15	2.12088e-12	23.87	0.932898	3.90297	5.09597	1.20025e-05	0.00231422	3.25422
PCOLCE2	0	12.885	28.317	0	12	12	3.23079	2.56852	7.81694	3.48167e-09	2.02659e-07	10.8469	4.47477	2.56852	10.8268	1.01868e-12	1.52062e-10	18.9314
MYH7	1522.75	1012.01	1148.15	12	12	12	-0.601767	10.2301	-7.80575	3.59611e-09	2.08013e-07	10.8147	-0.425724	10.2301	-5.52223	3.29397e-06	6.17119e-05	3.98946
PRUNE1	1.398	0.217	0.237	12	5	7	-0.985354	0.584244	-7.79761	3.68172e-09	2.11642e-07	10.7912	-0.949032	0.584244	-7.51018	8.49151e-09	3.83361e-07	9.91738
TMEM43	1.525	5.565	3.608	12	12	12	1.37983	2.0251	7.77637	3.91506e-09	2.23666e-07	10.73	0.861812	2.0251	4.85696	2.46945e-05	0.000342609	2.0032
CLTA	0.284	1.541	0.613	11	12	12	0.950379	0.767848	7.76546	4.04065e-09	2.29425e-07	10.6985							-0.635412	0.767848	-5.1919	8.97668e-06	0.00188816	3.5269
LYZ	0.935	4.813	5.861	12	12	12	1.59811	2.0008	7.7413	4.33362e-09	2.41612e-07	10.6288	1.78386	2.0008	8.64111	3.3468e-10	2.30197e-08	13.1465
OTOF	0.651	0.058	0.031	11	1	1	-0.642353	0.269098	-7.74142	4.33208e-09	2.41612e-07	10.6292	-0.667564	0.269098	-8.04525	1.80524e-09	1.025e-07	11.4632
MPC2	4.931	2.756	3.175	12	12	12	-0.676002	2.16521	-7.74497	4.28772e-09	2.41612e-07	10.6394	-0.525804	2.16521	-6.02415	7.17559e-07	1.74763e-05	5.49961
TBC1D5	0.461	0.017	0	11	1	0	-0.502354	0.182401	-7.72975	4.48119e-09	2.48344e-07	10.5954	-0.524778	0.182401	-8.07479	1.65886e-09	9.70207e-08	11.5476
C3orf62	0.73	0.07	0.153	12	2	4	-0.698338	0.34746	-7.72145	4.59027e-09	2.52874e-07	10.5715	-0.605274	0.34746	-6.69245	9.56331e-08	3.21849e-06	7.50335
HSPG2	131.109	214.181	204.67	12	12	12	0.682379	7.47735	7.69837	4.90822e-09	2.68791e-07	10.5047	0.630759	7.47735	7.11601	2.70801e-08	1.08968e-06	8.76054
HDGFL3	0.514	0.043	0.042	12	3	1	-0.526105	0.229746	-7.68593	5.08872e-09	2.77036e-07	10.4688	-0.534193	0.229746	-7.80409	3.6134e-09	1.83748e-07	10.7702
DNAJC30	1.027	0.082	0.136	12	2	3	-0.893928	0.410321	-7.68193	5.1483e-09	2.7864e-07	10.4572	-0.829153	0.410321	-7.12529	2.63465e-08	1.06479e-06	8.78792
RAB5C	3.517	6.787	5.612	12	12	12	0.775794	2.60041	7.66956	5.3366e-09	2.87153e-07	10.4214	0.551298	2.60041	5.45018	4.0999e-06	7.46656e-05	3.77304
MIX23	2.611	0.452	0.598	12	6	9	-1.41469	0.9477	-7.66241	5.44864e-09	2.91487e-07	10.4007	-1.24051	0.9477	-6.719	8.83257e-08	3.03795e-06	7.5825
TRMT11	0.112	0.871	0.63	6	12	11	0.738927	0.568944	7.65116	5.62989e-09	2.99452e-07	10.3681	0.536392	0.568944	5.55403	2.99066e-06	5.69517e-05	4.08502
PTBP2	1.047	0.094	0.317	12	3	8	-0.888087	0.492588	-7.62919	6.00129e-09	3.17383e-07	10.3044	-0.632677	0.492588	-5.43507	4.29242e-06	7.71386e-05	3.72768
MYH6	992.771	641.087	719.773	12	12	12	-0.644033	9.57851	-7.61539	6.24734e-09	3.28518e-07	10.2644	-0.484714	9.57851	-5.73151	1.74415e-06	3.62571e-05	4.61886
APCS	5.719	17.996	40.356	12	12	12	1.45458	4.04829	7.61048	6.33738e-09	3.3137e-07	10.2501	2.5388	4.04829	13.2833	3.1186e-15	1.1101e-12	24.686	1.08423	4.04829	5.67278	2.08484e-06	0.000622427	4.89784
AHCY	10.287	6.027	6.358	12	12	12	-0.69597	3.04566	-7.52765	8.06911e-09	4.19548e-07	10.0095	-0.630224	3.04566	-6.81654	6.59831e-08	2.32375e-06	7.87296
LGMN	0.012	1.852	0.683	1	11	11	1.36499	0.699926	7.51562	8.35768e-09	4.30447e-07	9.97449	0.686452	0.699926	3.7796	0.000587631	0.00482566	-1.0839	-0.678538	0.699926	-3.73602	0.00066503	0.0375296	-0.494755
CBFA2T3	0.425	0	0.018	10	0	1	-0.489049	0.170822	-7.51504	8.37173e-09	4.30447e-07	9.97282	-0.465634	0.170822	-7.15523	2.41132e-08	9.87469e-07	8.87624
SRA1	0.481	0.028	0.033	11	2	2	-0.508172	0.209287	-7.51219	8.4418e-09	4.31651e-07	9.96451	-0.502001	0.209287	-7.42096	1.10259e-08	4.79082e-07	9.65677
MPPED2	0.332	0	0	11	0	0	-0.397823	0.132608	-7.49149	8.96845e-09	4.5606e-07	9.90424	-0.397823	0.132608	-7.49149	8.96845e-09	4.00981e-07	9.86285
ATP2B1	3.262	0.534	0.209	12	1	1	-1.80655	0.813074	-7.47411	9.43623e-09	4.77226e-07	9.85359	-1.89643	0.813074	-7.84597	3.20162e-09	1.66466e-07	10.891
TPPP	1.74	0.225	0.246	12	6	4	-1.157	0.636762	-7.45011	1.01232e-08	5.09188e-07	9.7836	-1.17341	0.636762	-7.55578	7.43286e-09	3.45684e-07	10.0503
SARNP	0.853	0.106	0.032	12	2	1	-0.74425	0.339479	-7.43643	1.05369e-08	5.27132e-07	9.7437	-0.82278	0.339479	-8.2211	1.09298e-09	6.78897e-08	11.9643
C19orf53	0.338	0	0	11	0	0	-0.402859	0.134286	-7.42816	1.07954e-08	5.3716e-07	9.71957	-0.402859	0.134286	-7.42816	1.07954e-08	4.71282e-07	9.67784
ITIH3	0	8.665	5.889	0	12	12	2.96371	1.73811	7.41869	1.10994e-08	5.4933e-07	9.69191	2.25063	1.73811	5.63373	2.3475e-06	4.62068e-05	4.32465
MORC2	0.924	0.188	0	12	3	0	-0.749074	0.373878	-7.41145	1.13376e-08	5.58136e-07	9.67076	-0.935354	0.373878	-9.25453	6.18265e-11	5.59859e-09	14.8336
RAB11B	6.138	10.64	9.207	12	12	12	0.697952	3.22524	7.39985	1.17299e-08	5.74391e-07	9.63689	0.505292	3.22524	5.35722	5.43687e-06	9.355e-05	3.49416
SLC4A1	1.647	20.859	21.925	9	12	12	3.19798	3.08479	7.37627	1.25707e-08	6.12326e-07	9.56794	3.00553	3.08479	6.93238	4.67127e-08	1.72242e-06	8.21708
EIF3K	2.778	0.807	0.924	12	11	12	-1.11275	1.19231	-7.36315	1.30644e-08	6.33044e-07	9.52958	-1.03289	1.19231	-6.83469	6.25027e-08	2.2421e-06	7.92694
ANKRD29	0.754	0	0.079	10	0	1	-0.774625	0.284927	-7.35534	1.33675e-08	6.44358e-07	9.50674	-0.694469	0.284927	-6.59423	1.28393e-07	3.94733e-06	7.21009
MOCS1	1.145	0.175	0.428	12	5	8	-0.882119	0.586423	-7.32161	1.47614e-08	7.07857e-07	9.40797	-0.635041	0.586423	-5.27086	7.06573e-06	0.000116983	3.23544
VGF	0.453	0.013	0.032	12	1	1	-0.500571	0.191659	-7.28738	1.63257e-08	7.78838e-07	9.30768	-0.479803	0.191659	-6.98504	3.99387e-08	1.52112e-06	8.37321
ING4	0.411	0	0.043	11	0	2	-0.477159	0.177204	-7.28093	1.66391e-08	7.89716e-07	9.28875	-0.422707	0.177204	-6.45005	1.98075e-07	5.65796e-06	6.7787
ACTA1	281.576	180.293	188.673	12	12	12	-0.653489	7.72243	-7.27793	1.67866e-08	7.92653e-07	9.27996	-0.6032	7.72243	-6.71786	8.86274e-08	3.03795e-06	7.57911
ACTN4	50.341	67.329	57.912	12	12	12	0.405581	5.87961	7.26421	1.74793e-08	8.21173e-07	9.2397	0.197242	5.87961	3.53272	0.00117694	0.00837887	-1.75059	-0.208339	5.87961	-3.73149	0.000673628	0.0376239	-0.506639
SDCBP	0.477	3.741	0.884	10	12	12	1.60581	1.14453	7.2583	1.77864e-08	8.31378e-07	9.22236							-1.24228	1.14453	-5.61512	2.48399e-06	0.000696646	4.73335
RPL26	2.241	0.262	0.396	12	2	3	-1.46054	0.730876	-7.25129	1.81579e-08	8.44477e-07	9.20178	-1.39367	0.730876	-6.91928	4.85702e-08	1.7838e-06	8.17822
MPI	6.621	1.636	1.607	12	11	12	-1.6262	1.80628	-7.22704	1.95038e-08	9.02537e-07	9.13059	-1.60073	1.80628	-7.11387	2.72521e-08	1.09186e-06	8.75423
EIF4H	4.537	2.469	3.035	12	12	12	-0.69381	2.07329	-7.22469	1.96398e-08	9.04309e-07	9.12367	-0.455029	2.07329	-4.73825	3.52818e-05	0.000459117	1.65296
MTCH1	2.553	0.522	0.903	12	7	10	-1.29067	1.0585	-7.21681	2.01021e-08	9.21013e-07	9.10051	-0.952918	1.0585	-5.32827	5.93616e-06	0.000100991	3.4074
PCBD1	3.063	0.833	0.672	12	10	10	-1.23749	1.15361	-7.19119	2.16818e-08	9.88499e-07	9.0252	-1.34634	1.15361	-7.82372	3.41414e-09	1.74574e-07	10.8269
ACTN3	0	24.055	34.128	0	9	12	3.77838	2.96476	7.18518	2.20697e-08	1.00125e-06	9.00754	5.11591	2.96476	9.72872	1.73235e-11	1.76185e-09	16.1042
PRDX3	23.733	15.626	16.01	12	12	12	-0.581974	4.24442	-7.16919	2.31382e-08	1.04461e-06	8.96048	-0.563614	4.24442	-6.94302	4.5256e-08	1.68889e-06	8.24865
ATG3	0.587	0.102	0.042	12	5	2	-0.52066	0.278276	-7.16721	2.32737e-08	1.04562e-06	8.95467	-0.59637	0.278276	-8.20941	1.12993e-09	6.97164e-08	11.9311
NAP1L1	1.303	3.694	3.426	12	12	12	0.978492	1.82302	7.14358	2.49581e-08	1.11588e-06	8.88511	0.917978	1.82302	6.70179	9.2995e-08	3.14113e-06	7.53121
IQGAP1	5.046	14.734	7.028	12	12	12	1.29283	3.12101	7.13381	2.56907e-08	1.13396e-06	8.85632							-0.926372	3.12101	-5.11169	1.14446e-05	0.00225361	3.29889
BIRC6	0.617	0.075	0.044	12	2	2	-0.590645	0.272654	-7.13424	2.56576e-08	1.13396e-06	8.8576	-0.619895	0.272654	-7.48754	9.07257e-09	4.0215e-07	9.85133
CLEC3B	0.169	11.19	8.165	5	12	11	3.05157	2.05539	7.13329	2.573e-08	1.13396e-06	8.8548	2.51706	2.05539	5.88383	1.09827e-06	2.47914e-05	5.07732
PIK3R1	0.453	0.013	0.058	11	1	2	-0.503686	0.203177	-7.12604	2.62879e-08	1.15306e-06	8.83344	-0.451481	0.203177	-6.38745	2.3919e-07	6.70818e-06	6.59111
LDHB	49.355	38.059	38.952	12	12	12	-0.372888	5.41537	-7.12209	2.6597e-08	1.16111e-06	8.82181	-0.33939	5.41537	-6.48229	1.79753e-07	5.2157e-06	6.87526
CISD1	12.685	7.422	6.904	12	12	12	-0.710252	3.25835	-7.11465	2.71898e-08	1.18142e-06	8.79987	-0.804413	3.25835	-8.05787	1.7412e-09	9.9474e-08	11.4992
MDH1	50.158	36.559	38.163	12	12	12	-0.455212	5.39198	-7.10636	2.78653e-08	1.20511e-06	8.77544	-0.393957	5.39198	-6.15011	4.89958e-07	1.27018e-05	5.87844
ANG	0	2.861	9.668	0	12	12	1.7528	1.66367	7.09094	2.91676e-08	1.25556e-06	8.72998	3.23822	1.66367	13.1002	4.68322e-15	1.60531e-12	24.2831	1.48541	1.66367	6.00923	7.50766e-07	0.000315834	5.85658
LDAF1	2.228	0.468	0.275	12	7	7	-1.1861	0.807418	-7.08475	2.97075e-08	1.27288e-06	8.71173	-1.32179	0.807418	-7.8953	2.77715e-09	1.49433e-07	11.0331
NDUFA1	1.326	0.177	0.073	12	3	2	-0.983046	0.475575	-7.07891	3.02268e-08	1.28916e-06	8.69448	-1.07923	0.475575	-7.77152	3.9704e-09	1.97559e-07	10.6762
SPATA18	1.587	0.296	0.679	12	6	9	-1.0562	0.785432	-7.06744	3.12719e-08	1.32762e-06	8.66065	-0.693471	0.785432	-4.64027	4.73159e-05	0.00058544	1.36529
HINT1	10.947	7.146	6.906	12	12	12	-0.571876	3.18279	-7.0516	3.27758e-08	1.37882e-06	8.61391	-0.598321	3.18279	-7.37769	1.25183e-08	5.41389e-07	9.53011
SCO1	2.529	0.87	1.232	12	11	12	-0.950857	1.25864	-7.05196	3.27417e-08	1.37882e-06	8.61494	-0.702827	1.25864	-5.21246	8.4344e-06	0.000136708	3.06075
SAMSN1	0.251	0	0	11	0	0	-0.312029	0.10401	-7.04026	3.38974e-08	1.41955e-06	8.58042	-0.312029	0.10401	-7.04026	3.38974e-08	1.32372e-06	8.53669
ARPC2	2.619	7.795	3.517	12	12	12	1.22566	2.32376	7.02494	3.54744e-08	1.4789e-06	8.53517							-0.967585	2.32376	-5.54577	3.06664e-06	0.000834758	4.53546
HCFC1	0.472	0.058	0	12	2	0	-0.467537	0.203833	-6.99603	3.86559e-08	1.6043e-06	8.44971	-0.539518	0.203833	-8.07312	1.66681e-09	9.70207e-08	11.5429
TNC	1.133	42.245	8.699	6	12	10	4.38623	2.4479	6.99218	3.9101e-08	1.61553e-06	8.43832							-2.90383	2.4479	-4.62905	4.89304e-05	0.00622557	1.93654
RANBP1	0.526	1.808	1.156	12	12	12	0.885304	1.03686	6.98017	4.05217e-08	1.66679e-06	8.40281	0.499685	1.03686	3.93976	0.000371496	0.00329014	-0.641354
SERPINB6	6.903	19.497	13.844	12	12	12	1.52392	3.65596	6.97866	4.07033e-08	1.66686e-06	8.39836	0.991129	3.65596	4.53879	6.40561e-05	0.000748535	1.0688
MAP2K2	2.258	0.816	0.692	12	12	10	-0.856755	1.07883	-6.97175	4.15491e-08	1.69399e-06	8.3779	-0.978658	1.07883	-7.96372	2.28088e-09	1.25652e-07	11.2296
RPAP3	0.099	1.314	1.124	5	12	11	1.03108	0.769271	6.95643	4.34862e-08	1.7652e-06	8.33256	0.896793	0.769271	6.05044	6.626e-07	1.64407e-05	5.5787
PEX3	0.403	0.017	0	11	1	0	-0.444743	0.163197	-6.951	4.41942e-08	1.7861e-06	8.31649	-0.467168	0.163197	-7.30148	1.56622e-08	6.67989e-07	9.3066
SMAP1	0.267	0	0	10	0	0	-0.329293	0.109764	-6.94497	4.49935e-08	1.8105e-06	8.29866	-0.329293	0.109764	-6.94497	4.49935e-08	1.68889e-06	8.25444
SNU13	0.468	0.06	0.077	12	4	3	-0.462359	0.239119	-6.93823	4.59058e-08	1.83921e-06	8.27869	-0.445621	0.239119	-6.68707	9.71887e-08	3.23298e-06	7.48729
ZNF451	0.267	0	0	10	0	0	-0.328629	0.109543	-6.93354	4.65504e-08	1.857e-06	8.26482	-0.328629	0.109543	-6.93354	4.65504e-08	1.72242e-06	8.22055
TNNT2	90.158	67.141	70.735	12	12	12	-0.428921	6.24778	-6.92553	4.76749e-08	1.89369e-06	8.24107	-0.352626	6.24778	-5.69364	1.95684e-06	3.98033e-05	4.50489
CCDC47	0.697	0.189	0.044	12	6	2	-0.530815	0.346183	-6.91891	4.86231e-08	1.91492e-06	8.22148	-0.700274	0.346183	-9.12773	8.73131e-11	7.21502e-09	14.4888
S100A11	3.187	6.022	5.844	12	12	12	0.736295	2.52815	6.91984	4.84898e-08	1.91492e-06	8.22421	0.664091	2.52815	6.24124	3.71915e-07	1.00352e-05	6.1523
PRKAB2	1.515	0.404	0.253	12	9	8	-0.880345	0.681021	-6.91481	4.92209e-08	1.93025e-06	8.20932	-1.00882	0.681021	-7.92396	2.55715e-09	1.39214e-07	11.1155
LTBP2	0.598	15.863	14.698	11	12	12	3.07119	2.57448	6.9098	4.9961e-08	1.95101e-06	8.19448	2.81472	2.57448	6.33278	2.82082e-07	7.79305e-06	6.4271
RAB1A	8.595	14.071	12.622	12	12	12	0.627415	3.63173	6.87086	5.61094e-08	2.1819e-06	8.07903	0.488069	3.63173	5.34487	5.64464e-06	9.67428e-05	3.45712
LSM1	0.37	0.029	0.016	12	1	1	-0.404823	0.165829	-6.84324	6.09271e-08	2.35933e-06	7.9971	-0.419851	0.165829	-7.09728	2.86252e-08	1.13692e-06	8.70522
PRKN	0.335	0	0	10	0	0	-0.397406	0.132469	-6.81447	6.63923e-08	2.56025e-06	7.91166	-0.397406	0.132469	-6.81447	6.63923e-08	2.3275e-06	7.8668
SSR1	0.017	1.253	0.122	2	11	5	1.02293	0.40728	6.80471	6.83554e-08	2.62502e-06	7.88268							-0.892895	0.40728	-5.93971	9.26976e-07	0.000373007	5.65873
PDIA6	7.459	10.514	9.876	12	12	12	0.446804	3.34119	6.79734	6.98778e-08	2.67239e-06	7.86078	0.368682	3.34119	5.60885	2.5318e-06	4.95387e-05	4.24984
MB	89.367	63.639	69.84	12	12	12	-0.493823	6.2094	-6.78735	7.19945e-08	2.74201e-06	7.8311	-0.354976	6.2094	-4.87897	2.3111e-05	0.00032556	2.06832
ANKRD2	21.883	2.987	4.599	12	11	11	-2.59699	2.71158	-6.77983	7.36302e-08	2.79282e-06	7.80876	-2.38122	2.71158	-6.21653	4.00769e-07	1.06278e-05	6.07806
RABGAP1L	1.119	0.027	0.168	11	2	4	-0.967522	0.405305	-6.767	7.65098e-08	2.8902e-06	7.77062	-0.826422	0.405305	-5.78012	1.50476e-06	3.21629e-05	4.76514
MTIF3	1.522	0.156	0.52	12	4	8	-1.09137	0.663251	-6.74792	8.10016e-08	3.04744e-06	7.71389	-0.730599	0.663251	-4.51729	6.82906e-05	0.000787085	1.0062
PCOLCE	0.025	8.053	15.479	2	11	11	2.84537	2.15645	6.73473	8.42627e-08	3.15729e-06	7.67465	3.52432	2.15645	8.34174	7.76287e-10	5.02415e-08	12.3061
AKAP11	1.679	0.377	0.524	12	7	9	-1.01805	0.783765	-6.71732	8.87691e-08	3.31273e-06	7.62285	-0.842293	0.783765	-5.55766	2.9578e-06	5.66948e-05	4.09595
GOT2	70.458	51.043	54.7	12	12	12	-0.470165	5.87739	-6.71262	9.00287e-08	3.34625e-06	7.60884	-0.369259	5.87739	-5.27197	7.04189e-06	0.000116845	3.23878
ANXA4	2.847	7.974	4.666	12	12	12	1.20193	2.46784	6.71112	9.04323e-08	3.3478e-06	7.60439	0.504987	2.46784	2.81966	0.00786198	0.0395664	-3.54275	-0.69694	2.46784	-3.89146	0.000426848	0.0297029	-0.0839105
ARHGAP45	0.013	0.766	0.769	1	11	11	0.771297	0.529096	6.7063	9.17479e-08	3.38298e-06	7.59004	0.765512	0.529096	6.65601	1.0667e-07	3.4266e-06	7.39461
RNMT	0.436	0.013	0.016	11	1	1	-0.477001	0.177789	-6.69396	9.52021e-08	3.49641e-06	7.55329	-0.47429	0.177789	-6.65592	1.06698e-07	3.4266e-06	7.39435
GPR160	0.218	0	0	10	0	0	-0.27537	0.09179	-6.67935	9.94608e-08	3.63838e-06	7.50979	-0.27537	0.09179	-6.67935	9.94608e-08	3.28754e-06	7.46428
PARP4	0.21	0	0	11	0	0	-0.266276	0.0887586	-6.67113	1.01942e-07	3.71447e-06	7.4853	-0.266276	0.0887586	-6.67113	1.01942e-07	3.33596e-06	7.43974
GPATCH8	1.211	0.239	0.224	12	3	5	-0.895608	0.542216	-6.66651	1.03364e-07	3.75149e-06	7.47153	-0.887999	0.542216	-6.60987	1.22504e-07	3.83031e-06	7.25683
PIGBOS1	0.61	0.046	0.141	12	2	2	-0.62096	0.294858	-6.65839	1.05911e-07	3.82894e-06	7.44733	-0.532771	0.294858	-5.71276	1.84638e-06	3.79739e-05	4.56244
DCN	9.376	23.904	24.981	12	12	12	1.22367	4.17184	6.65445	1.07169e-07	3.85935e-06	7.43559	1.28763	4.17184	7.00224	3.79491e-08	1.46341e-06	8.42415
IDH2	94.45	66.259	66.595	12	12	12	-0.515944	6.23086	-6.65142	1.08146e-07	3.87941e-06	7.42658	-0.513962	6.23086	-6.62588	1.16758e-07	3.70066e-06	7.30465
EIF3L	0.95	2.846	1.519	12	12	12	0.948943	1.37225	6.64697	1.09601e-07	3.90137e-06	7.41329							-0.632553	1.37225	-4.43079	8.83024e-05	0.00939355	1.38418
FKBP4	1.76	0.383	0.451	12	9	9	-1.01654	0.774952	-6.64758	1.09399e-07	3.90137e-06	7.41512	-0.935065	0.774952	-6.11476	5.45301e-07	1.39413e-05	5.77215
SEPTIN7	6.509	11.116	8.46	12	12	12	0.662531	3.22873	6.6413	1.11479e-07	3.95304e-06	7.3964	0.328168	3.22873	3.2896	0.00229345	0.0145383	-2.38603
FBN1	20.35	73.894	53.083	12	12	12	1.75794	5.32973	6.63547	1.13447e-07	4.00745e-06	7.37901	1.23353	5.32973	4.65605	4.51349e-05	0.000564491	1.41152
AK1	30.872	22.697	24.945	12	12	12	-0.439506	4.74443	-6.63286	1.14337e-07	4.02352e-06	7.37125	-0.305289	4.74443	-4.60731	5.22146e-05	0.000636269	1.26881
AMBP	3.973	17.267	24.509	12	12	12	1.8382	3.57202	6.62375	1.17505e-07	4.11934e-06	7.34409	2.12006	3.57202	7.63939	5.82584e-09	2.8378e-07	10.2934
ABLIM2	0.533	0.1	0.031	12	4	2	-0.474902	0.255677	-6.62062	1.18613e-07	4.14252e-06	7.33475	-0.558875	0.255677	-7.79129	3.74965e-09	1.88603e-07	10.7333
RPS25	0.926	0.244	0.043	12	6	2	-0.642299	0.421914	-6.60806	1.23171e-07	4.28552e-06	7.29728	-0.871892	0.421914	-8.97014	1.34472e-10	1.03711e-08	14.0574
SPAG17	0.223	0	0	10	0	0	-0.280442	0.0934806	-6.59933	1.2644e-07	4.38277e-06	7.27125	-0.280442	0.0934806	-6.59933	1.2644e-07	3.92685e-06	7.22535
TGFBI	8.677	31.016	28.802	12	12	12	1.73234	4.26968	6.59423	1.28391e-07	4.43381e-06	7.25603	1.48786	4.26968	5.66359	2.14386e-06	4.28541e-05	4.41449
HSPA6	22.094	3.69	3.694	12	2	2	-3.76953	2.01195	-6.59151	1.29444e-07	4.44041e-06	7.24791	-3.76924	2.01195	-6.59101	1.2964e-07	3.9598e-06	7.20047
MSRB2	2.345	0.571	0.714	12	9	11	-1.19651	0.983491	-6.59126	1.29542e-07	4.44041e-06	7.24716	-1.02645	0.983491	-5.65444	2.20429e-06	4.39671e-05	4.38697
OTUB1	5.722	1.835	1.007	12	12	11	-1.32497	1.67286	-6.5822	1.33114e-07	4.54601e-06	7.22014	-1.86232	1.67286	-9.25168	6.23074e-11	5.59859e-09	14.8258
RBM12B	0.477	0.058	0.047	12	1	2	-0.488437	0.22483	-6.56287	1.41074e-07	4.78255e-06	7.16243	-0.492899	0.22483	-6.62282	1.17835e-07	3.72206e-06	7.29551
AGRN	2.341	12.115	7.845	12	12	12	1.80488	2.71962	6.56306	1.40992e-07	4.78255e-06	7.163	1.33557	2.71962	4.8565	2.47286e-05	0.000342609	2.00185
MYBL2	0.428	0.03	0.031	12	1	1	-0.458274	0.190335	-6.54693	1.47995e-07	4.99887e-06	7.11484	-0.456853	0.190335	-6.52662	1.57309e-07	4.68133e-06	7.00796
DCLRE1A	1.005	0.14	0.208	12	3	4	-0.829037	0.45354	-6.54148	1.50438e-07	5.06294e-06	7.09857	-0.758741	0.45354	-5.98682	8.03561e-07	1.91674e-05	5.38726
IGKV3D-20	0	1.885	0.401	0	11	7	1.35137	0.584469	6.53261	1.54504e-07	5.18093e-06	7.07207							-0.949339	0.584469	-4.58915	5.5123e-05	0.00654056	1.82497
IGLC7	2.886	31.396	10.778	4	12	8	3.89222	2.91021	6.50856	1.66092e-07	5.54006e-06	7.00022							-2.30229	2.91021	-3.84988	0.000480872	0.030915	-0.194452
SELENOW	1.02	0.046	0.152	11	2	4	-0.882993	0.392216	-6.50792	1.66411e-07	5.54006e-06	6.99831	-0.764306	0.392216	-5.63316	2.35153e-06	4.62068e-05	4.32295
SZRD1	1.001	0.237	0.058	12	4	3	-0.727883	0.437269	-6.50517	1.67796e-07	5.56614e-06	6.99008	-0.906822	0.437269	-8.10436	1.5244e-09	9.04381e-08	11.632
BCKDK	3.078	0.781	0.912	12	8	9	-1.32317	1.18244	-6.50111	1.69854e-07	5.61428e-06	6.97797	-1.18167	1.18244	-5.80588	1.39152e-06	3.05177e-05	4.84269
CAVIN3	0.874	3.166	1.871	11	12	12	1.22452	1.42209	6.49158	1.74799e-07	5.75716e-06	6.94947	0.655486	1.42209	3.47495	0.00138132	0.00957615	-1.90359
TLN1	48.726	98.581	71.149	12	12	12	0.938297	6.10205	6.48848	1.76434e-07	5.7904e-06	6.94022	0.482588	6.10205	3.33718	0.00201567	0.0130546	-2.26348
CCDC124	0.552	0.063	0.029	12	2	1	-0.532173	0.240823	-6.47645	1.82937e-07	5.98262e-06	6.90426	-0.573977	0.240823	-6.98521	3.99193e-08	1.52112e-06	8.3737
CD9	1.091	3.742	3.224	12	12	12	1.15891	1.72589	6.45991	1.9228e-07	6.26602e-06	6.85479	0.998354	1.72589	5.56496	2.89292e-06	5.58955e-05	4.11789
KIF1A	0.266	0	0.027	11	0	1	-0.330275	0.12131	-6.45538	1.94916e-07	6.32965e-06	6.84126	-0.296621	0.12131	-5.79761	1.42692e-06	3.0972e-05	4.81779
PPP2R5D	0.67	0.094	0.027	12	2	1	-0.605366	0.28421	-6.44635	2.00292e-07	6.4142e-06	6.81424	-0.678518	0.28421	-7.22533	1.96028e-08	8.20924e-07	9.08276
HHIP	0.387	0	0	10	0	0	-0.444239	0.14808	-6.4485	1.98999e-07	6.4142e-06	6.82067	-0.444239	0.14808	-6.4485	1.98999e-07	5.66689e-06	6.77407
VWA1	0.22	3.853	2.148	9	11	12	1.73612	1.27467	6.44676	2.00042e-07	6.4142e-06	6.81548	1.27592	1.27467	4.73788	3.53205e-05	0.000459117	1.65189
GGT5	0.572	4.655	2.02	12	12	12	1.65568	1.44205	6.44812	1.99228e-07	6.4142e-06	6.81953	0.821272	1.44205	3.19849	0.00293065	0.0177508	-2.61813
H1-5	0.35	1.574	0.777	12	12	11	0.90115	0.835722	6.44271	2.02503e-07	6.46264e-06	6.80334							-0.564171	0.835722	-4.0335	0.000283329	0.0219	0.296845
ERI3	0.506	0.029	0.154	12	1	4	-0.543352	0.264751	-6.44126	2.03387e-07	6.46854e-06	6.79901	-0.40024	0.264751	-4.74472	3.46035e-05	0.000451063	1.67201
PGAM2	48.804	29.39	28.829	12	12	12	-0.746725	5.12823	-6.43671	2.0619e-07	6.53524e-06	6.78542	-0.772815	5.12823	-6.66161	1.04894e-07	3.40629e-06	7.41132
RAPGEFL1	0.379	0.04	0.027	12	2	1	-0.399233	0.178515	-6.42968	2.10604e-07	6.65236e-06	6.76438	-0.416909	0.178515	-6.71436	8.95592e-08	3.05476e-06	7.56869
CS	49.036	36.718	37.912	12	12	12	-0.416779	5.3798	-6.41792	2.18201e-07	6.86888e-06	6.72919	-0.373734	5.3798	-5.75507	1.62369e-06	3.40755e-05	4.68976
CLASP2	1.479	0.285	0.597	12	6	9	-0.98866	0.732158	-6.40105	2.29581e-07	7.2026e-06	6.67871	-0.714425	0.732158	-4.62553	4.94482e-05	0.000606954	1.32212
RPL24	1.354	0.326	0.14	12	8	3	-0.832753	0.575715	-6.39687	2.32495e-07	7.26939e-06	6.66619	-1.04958	0.575715	-8.06244	1.71854e-09	9.87891e-08	11.5123
MRPS6	1.48	0.301	0.348	12	7	7	-0.934596	0.663885	-6.3802	2.44481e-07	7.61843e-06	6.61627	-0.886376	0.663885	-6.05101	6.61453e-07	1.64407e-05	5.58042
CAPN3	1.281	0.268	0.441	12	6	7	-0.876897	0.648045	-6.37165	2.50866e-07	7.79115e-06	6.59067	-0.725041	0.648045	-5.26824	7.12201e-06	0.000117704	3.22761
EGFLAM	0.075	2.688	3.04	5	12	12	1.55897	1.20443	6.36756	2.53982e-07	7.86155e-06	6.57842	1.7601	1.20443	7.18908	2.18173e-08	9.01426e-07	8.97602
PLXDC2	0.243	4.409	3.284	8	12	11	1.90282	1.45615	6.36037	2.59548e-07	8.00704e-06	6.5569	1.64553	1.45615	5.50034	3.5205e-06	6.569e-05	3.92368
PFKFB2	3.532	0.788	0.633	12	8	8	-1.42689	1.13736	-6.33957	2.76358e-07	8.49732e-06	6.49459	-1.53454	1.13736	-6.81786	6.57221e-08	2.32375e-06	7.87691
ATP5F1A	135.401	103.827	112.991	12	12	12	-0.386739	6.87175	-6.33812	2.77572e-07	8.50638e-06	6.49024	-0.266448	6.87175	-4.36672	0.000106747	0.00115011	0.569991
HBG2	0	6.738	10.544	0	11	11	2.62257	1.8411	6.31841	2.94582e-07	8.96828e-06	6.4312	2.90072	1.8411	6.98856	3.9524e-08	1.51782e-06	8.38362
ARHGDIB	1.538	3.98	2.981	12	12	12	0.909444	1.84325	6.31846	2.94536e-07	8.96828e-06	6.43136	0.642018	1.84325	4.46049	8.08526e-05	0.00091033	0.841177
DDB1	8.523	3.529	3.598	12	12	12	-1.19512	2.47844	-6.30704	3.04871e-07	9.25107e-06	6.39713	-1.11705	2.47844	-5.89504	1.06154e-06	2.41984e-05	5.11105
RPS15	2.023	0.489	0.386	12	8	5	-1.09175	0.811127	-6.27166	3.3925e-07	1.02272e-05	6.29108	-1.23522	0.811127	-7.09586	2.87455e-08	1.13692e-06	8.70104
GSTM2	14.721	6.951	7.469	12	12	12	-1.04093	3.30047	-6.27265	3.38242e-07	1.02272e-05	6.29403	-0.949045	3.30047	-5.71897	1.81188e-06	3.74306e-05	4.58112
NES	24.504	53.179	46.351	12	12	12	1.08977	5.27423	6.26818	3.42843e-07	1.0302e-05	6.28063	0.918818	5.27423	5.28489	6.77129e-06	0.000113324	3.27745
PGM3	0.891	0.134	0.125	12	5	5	-0.709422	0.39831	-6.24918	3.63094e-07	1.0855e-05	6.22368	-0.716887	0.39831	-6.31494	2.97683e-07	8.17525e-06	6.37359
PGM2	0.264	2.22	1.302	9	12	12	1.23905	0.995577	6.24858	3.63759e-07	1.0855e-05	6.22186	0.797092	0.995577	4.01977	0.000294834	0.00272053	-0.417662
FAM136A	1.586	0.312	0.738	12	8	10	-0.99221	0.802402	-6.24766	3.64766e-07	1.0855e-05	6.21912	-0.61726	0.802402	-3.88671	0.000432707	0.0037253	-0.788743
LAGE3	0.668	0.144	0.033	12	4	1	-0.559222	0.309638	-6.24237	3.70651e-07	1.09948e-05	6.20324	-0.683318	0.309638	-7.6276	6.02912e-09	2.90622e-07	10.2592
HDHD2	2.456	0.658	1.249	12	9	11	-1.12888	1.16784	-6.24025	3.73033e-07	1.10301e-05	6.19688	-0.717181	1.16784	-3.96445	0.000345973	0.0030937	-0.57251
PFKM	68.991	48.452	49.586	12	12	12	-0.511724	5.794	-6.23615	3.7768e-07	1.11319e-05	6.18459	-0.488988	5.794	-5.95908	8.74094e-07	2.05323e-05	5.30378
TH	0.289	0	0	9	0	0	-0.348743	0.116248	-6.23212	3.82319e-07	1.12329e-05	6.17248	-0.348743	0.116248	-6.23212	3.82319e-07	1.02265e-05	6.12489
AKAP13	0.435	0.015	0.045	11	1	2	-0.473532	0.190394	-6.22537	3.902e-07	1.13921e-05	6.15224	-0.435746	0.190394	-5.72861	1.7596e-06	3.64321e-05	4.61012
ALDOA	78.645	62.873	65.602	12	12	12	-0.318828	6.11843	-6.2258	3.8969e-07	1.13921e-05	6.15353	-0.261448	6.11843	-5.10532	1.16675e-05	0.000180875	2.74088
DNAJC25	0.45	0.034	0.193	12	1	6	-0.485518	0.26743	-6.20935	4.09557e-07	1.19197e-05	6.1042	-0.292696	0.26743	-3.74333	0.000651397	0.00524689	-1.18308
PCDHGB1	0.401	0	0	9	0	0	-0.456335	0.152112	-6.20816	4.1104e-07	1.19253e-05	6.10061	-0.456335	0.152112	-6.20816	4.1104e-07	1.08381e-05	6.05291
CLIC1	4.735	8.829	5.564	12	12	12	0.772142	2.81216	6.20682	4.12712e-07	1.19364e-05	6.09659							-0.575716	2.81216	-4.62786	4.9105e-05	0.00622557	1.93321
IAH1	4.026	1.482	0.973	12	11	12	-1.09198	1.48356	-6.17493	4.54499e-07	1.3104e-05	6.00091	-1.36098	1.48356	-7.69608	4.94103e-09	2.43241e-07	10.4578
PLEKHA6	0.384	0.013	0.033	10	1	2	-0.427176	0.168661	-6.1651	4.68223e-07	1.34578e-05	5.97141	-0.40201	0.168661	-5.80189	1.40847e-06	3.06714e-05	4.83068
VIM	70.018	104.405	92.175	12	12	12	0.558079	6.45385	6.14825	4.92717e-07	1.41179e-05	5.92083	0.370398	6.45385	4.08061	0.000247097	0.00236474	-0.246446
PCMT1	18.707	13.428	14.604	12	12	12	-0.466118	4.02715	-6.1382	5.07934e-07	1.4509e-05	5.89067	-0.345955	4.02715	-4.55581	6.08879e-05	0.000719664	1.11841
C5	0.383	16.205	27.693	6	12	12	3.12887	2.67086	6.12122	5.34733e-07	1.52276e-05	5.83968	3.83523	2.67086	7.50312	8.66864e-09	3.89457e-07	9.89678
LAMA4	12.904	23.944	21.925	12	12	12	0.838419	4.28254	6.11994	5.3682e-07	1.52401e-05	5.83581	0.705826	4.28254	5.15209	1.01271e-05	0.000159943	2.88041
PEX19	0.607	0.147	0.059	12	6	3	-0.485514	0.309306	-6.11715	5.41364e-07	1.53221e-05	5.82746	-0.592117	0.309306	-7.46029	9.8259e-09	4.30989e-07	9.77174
USP9X	0.173	0.893	0.452	9	12	10	0.670201	0.538821	6.11211	5.49689e-07	1.55103e-05	5.81232
UQCRH	14.748	10.032	11.899	12	12	12	-0.531829	3.69509	-6.10187	5.67001e-07	1.59501e-05	5.78157	-0.297282	3.69509	-3.41083	0.00164814	0.0110373	-2.07199
ITIH2	8.512	26.983	24.388	12	12	12	1.51594	4.12213	6.09859	5.72665e-07	1.60607e-05	5.77172	1.23054	4.12213	4.95043	1.86322e-05	0.000270284	2.28009
EFEMP1	0.413	8.506	7.842	10	12	12	2.42433	2.02307	6.09344	5.81671e-07	1.62639e-05	5.75625	2.209	2.02307	5.55223	3.007e-06	5.71454e-05	4.07962
C19orf18	0.189	0	0	10	0	0	-0.241645	0.0805484	-6.09011	5.87573e-07	1.63795e-05	5.74624	-0.241645	0.0805484	-6.09011	5.87573e-07	1.47771e-05	5.69801
NAXD	2.217	0.502	0.776	12	8	9	-1.19373	0.950038	-6.08628	5.94427e-07	1.65004e-05	5.73474	-0.980928	0.950038	-5.00131	1.59791e-05	0.000235489	2.43122
ODR4	0.608	0.071	0.163	12	3	5	-0.574627	0.315985	-6.08569	5.95477e-07	1.65004e-05	5.73299	-0.470325	0.315985	-4.98106	1.69865e-05	0.000249145	2.37106
ALOX5AP	0.198	1.182	0.933	9	11	12	0.806311	0.744137	6.081	6.04009e-07	1.66869e-05	5.71888	0.688679	0.744137	5.19385	8.92378e-06	0.000143136	3.00513
COG1	0.283	0.015	0	10	1	0	-0.324723	0.121544	-6.07809	6.09359e-07	1.67846e-05	5.71014	-0.344678	0.121544	-6.45159	1.97155e-07	5.64913e-06	6.78333
RPL6	4.725	1.479	1.03	12	11	12	-1.31969	1.51692	-6.06451	6.34949e-07	1.74375e-05	5.66936	-1.56711	1.51692	-7.20151	2.10306e-08	8.76749e-07	9.01264
HNRNPH2	3.679	7.166	6.365	12	12	12	0.750245	2.68282	6.06328	6.37314e-07	1.74507e-05	5.66567	0.65618	2.68282	5.30308	6.40779e-06	0.000107826	3.33191
PTPRN	0.326	0	0	10	0	0	-0.382414	0.127471	-6.01669	7.33966e-07	2.00379e-05	5.52571	-0.382414	0.127471	-6.01669	7.33966e-07	1.77823e-05	5.47717
MTX2	11.489	6.414	6.671	12	12	12	-0.778656	3.12492	-6.00573	7.58767e-07	2.06541e-05	5.49278	-0.76431	3.12492	-5.89508	1.06142e-06	2.41984e-05	5.11117
CILP	0.687	9.39	18.633	9	12	12	2.52644	2.47864	5.98403	8.10373e-07	2.19941e-05	5.42757	3.01124	2.47864	7.1323	2.58054e-08	1.05166e-06	8.80862
SORD	3.355	1.278	1.178	12	12	10	-0.984018	1.42699	-5.98163	8.16296e-07	2.20901e-05	5.42036	-1.07078	1.42699	-6.50906	1.6584e-07	4.90366e-06	6.95541
MT-ND4	8.473	5.26	5.29	12	12	12	-0.627122	2.82838	-5.97968	8.21142e-07	2.21565e-05	5.41449	-0.606364	2.82838	-5.78175	1.49731e-06	3.20779e-05	4.77006
SMOX	0.246	0	0	9	0	0	-0.302339	0.10078	-5.95604	8.82179e-07	2.37342e-05	5.34345	-0.302339	0.10078	-5.95604	8.82179e-07	2.05657e-05	5.29465
ACTN2	268.73	210.108	215.094	12	12	12	-0.362746	7.84391	-5.95234	8.92146e-07	2.39328e-05	5.33232	-0.329623	7.84391	-5.40881	4.6487e-06	8.24209e-05	3.64888
MAST4	0.179	1.433	0.568	6	12	7	1.00367	0.665723	5.94976	8.99152e-07	2.4051e-05	5.32457							-0.656877	0.665723	-3.89396	0.000423804	0.0297029	-0.0772675
GSN	39.148	61.351	72.411	12	12	12	0.614758	5.80767	5.93355	9.44457e-07	2.51362e-05	5.27588	0.832259	5.80767	8.03284	1.87057e-09	1.05562e-07	11.4277
INVS	1.053	0.225	0.223	12	3	4	-0.800986	0.500253	-5.93142	9.50584e-07	2.51362e-05	5.26947	-0.788715	0.500253	-5.84055	1.25248e-06	2.77313e-05	4.94704
YEATS2	0.672	0.089	0.132	12	3	3	-0.619176	0.323818	-5.93235	9.47916e-07	2.51362e-05	5.27225	-0.57907	0.323818	-5.5481	3.04504e-06	5.77496e-05	4.06719
UBE2D3	0.53	0	0.084	11	0	1	-0.58293	0.222171	-5.93176	9.49621e-07	2.51362e-05	5.27047	-0.499347	0.222171	-5.08123	1.25498e-05	0.000191376	2.66906
S100A13	3.499	5.661	6.62	12	12	12	0.564985	2.59329	5.91596	9.96234e-07	2.62682e-05	5.22301	0.770493	2.59329	8.06784	1.69218e-09	9.78819e-08	11.5278
C9	5.416	21.592	29.418	12	12	12	1.83111	3.8545	5.90598	1.02689e-06	2.69995e-05	5.19299	2.2557	3.8545	7.27545	1.69098e-08	7.1789e-07	9.23015
PDE1C	2.353	0.722	0.69	12	10	11	-1.02065	1.0338	-5.90421	1.0324e-06	2.70675e-05	5.18769	-1.07411	1.0338	-6.21349	4.04465e-07	1.06952e-05	6.06894
H3C1	4.672	0	0	8	0	0	-1.99807	0.666022	-5.90066	1.04359e-06	2.72836e-05	5.17701	-1.99807	0.666022	-5.90066	1.04359e-06	2.39069e-05	5.12797
PEA15	3.297	1.127	0.983	12	11	9	-1.05073	1.33357	-5.89293	1.06835e-06	2.78524e-05	5.15379	-1.18821	1.33357	-6.66402	1.04138e-07	3.39366e-06	7.41852
TSGA13	0.852	0.205	0.208	12	6	7	-0.624222	0.455064	-5.88879	1.08188e-06	2.81257e-05	5.14133	-0.613991	0.455064	-5.79227	1.45025e-06	3.13458e-05	4.80171
ITGB1	15.636	23.17	19.851	12	12	12	0.524661	4.32895	5.88457	1.0958e-06	2.84079e-05	5.12866	0.310838	4.32895	3.48635	0.00133848	0.00932804	-1.8735
SMPX	6.229	3.158	3.308	12	12	12	-0.833966	2.30228	-5.88269	1.10209e-06	2.84912e-05	5.123	-0.801062	2.30228	-5.65059	2.23025e-06	4.43893e-05	4.37538
TUBB3	28.743	36.372	32.028	12	12	12	0.325574	5.04884	5.87592	1.12498e-06	2.90019e-05	5.10264
ADPRHL1	33.025	16.138	12.451	12	12	12	-1.05052	4.2559	-5.85231	1.20856e-06	3.10701e-05	5.03168	-1.42679	4.2559	-7.94845	2.38323e-09	1.30514e-07	11.1858
GNB3	0.912	0	0	8	0	0	-0.827128	0.275709	-5.84845	1.22281e-06	3.13494e-05	5.02007	-0.827128	0.275709	-5.84845	1.22281e-06	2.73361e-05	4.9708
MRPS12	0.244	0	0	11	0	0	-0.2991	0.0997	-5.84394	1.23967e-06	3.16936e-05	5.00652	-0.2991	0.0997	-5.84394	1.23967e-06	2.75134e-05	4.95723
RBP4	0.328	7.715	5.948	5	12	12	2.36835	1.79708	5.84073	1.25179e-06	3.19155e-05	4.99688	1.99977	1.79708	4.93176	1.97111e-05	0.000282832	2.22474
UBA1	21.035	29.028	22.444	12	12	12	0.442945	4.62916	5.82604	1.3089e-06	3.32798e-05	4.95272							-0.35022	4.62916	-4.60642	5.23528e-05	0.00637533	1.87324
NID1	22.919	31.158	27.521	12	12	12	0.418113	4.79703	5.8208	1.32991e-06	3.36292e-05	4.93696	0.2531	4.79703	3.52355	0.00120732	0.00856229	-1.77496
PTGIS	0.152	1.582	0.646	6	12	8	1.08915	0.692703	5.821	1.32906e-06	3.36292e-05	4.93758
MRPS28	1.481	0.28	0.44	12	3	7	-1.04344	0.655106	-5.81782	1.34196e-06	3.38414e-05	4.92803	-0.861364	0.655106	-4.80266	2.90767e-05	0.000394004	1.84278
TMEM205	2.83	0.887	0.82	12	12	8	-1.02913	1.17783	-5.80947	1.37643e-06	3.46163e-05	4.90292	-1.1771	1.17783	-6.64478	1.10321e-07	3.52076e-06	7.3611
MTPAP	0.835	0.085	0.208	12	3	5	-0.720035	0.390598	-5.80645	1.38911e-06	3.48408e-05	4.89384	-0.583834	0.390598	-4.70811	3.86189e-05	0.000495726	1.56433
COL6A3	123.158	237.237	232.45	12	12	12	0.901145	7.52548	5.8012	1.41143e-06	3.53048e-05	4.87807	0.841438	7.52548	5.41683	4.53682e-06	8.08345e-05	3.67296
MRPL39	1.238	0.365	0.365	12	9	9	-0.762106	0.650186	-5.7986	1.42264e-06	3.54893e-05	4.87024	-0.740482	0.650186	-5.63407	2.34501e-06	4.62068e-05	4.3257
DDX19B	0	1.693	0.677	0	10	8	1.28518	0.626334	5.79336	1.44545e-06	3.59613e-05	4.8545
COL5A1	0.034	2.407	1.883	2	11	10	1.54851	0.972128	5.79135	1.4543e-06	3.60845e-05	4.84845	1.23794	0.972128	4.62986	4.88118e-05	0.000600736	1.3348
RPS11	5.895	1.736	0.921	12	11	7	-1.4693	1.59266	-5.78745	1.47163e-06	3.63798e-05	4.83673	-2.06503	1.59266	-8.13397	1.40083e-09	8.3643e-08	11.7165
CFB	4.496	0	0	8	0	0	-1.93877	0.646255	-5.78691	1.47406e-06	3.63798e-05	4.83509	-1.93877	0.646255	-5.78691	1.47406e-06	3.1653e-05	4.78557
CAMTA1	0.26	0	0.049	11	0	2	-0.323059	0.128143	-5.78506	1.48234e-06	3.64869e-05	4.82955	-0.261689	0.128143	-4.68611	4.1251e-05	0.000523701	1.4997
CUTA	2.62	1.112	1.043	12	12	12	-0.8309	1.27851	-5.77629	1.52235e-06	3.73722e-05	4.8032	-0.84299	1.27851	-5.86034	1.17946e-06	2.64949e-05	5.0066
MACROD1	8.132	4.601	4.177	12	12	12	-0.715611	2.6542	-5.77528	1.52706e-06	3.73887e-05	4.80014	-0.869884	2.6542	-7.02032	3.59647e-08	1.39854e-06	8.47768
AP2S1	0.053	0.921	0.354	2	12	9	0.80198	0.443887	5.77263	1.53938e-06	3.75909e-05	4.79219
KNG1	3.128	13.394	13.125	12	12	12	1.7088	3.06556	5.76836	1.55945e-06	3.79809e-05	4.77937	1.51561	3.06556	5.11621	1.12892e-05	0.0001756	2.77335
HTRA2	0.288	1.416	2.015	12	12	12	0.861966	1.03309	5.76743	1.56387e-06	3.79886e-05	4.77656	1.16491	1.03309	7.79446	3.71545e-09	1.87904e-07	10.7424
RAB10	5.339	8.413	8.1	12	12	12	0.545193	3.00894	5.76383	1.58107e-06	3.83058e-05	4.76574	0.506725	3.00894	5.35715	5.43813e-06	9.355e-05	3.49393
ADGRL1	0.251	0	0	9	0	0	-0.30718	0.102393	-5.75895	1.60469e-06	3.87765e-05	4.75107	-0.30718	0.102393	-5.75895	1.60469e-06	3.37531e-05	4.70143
MYH16	27.008	17.766	21.993	12	12	12	-0.590063	4.50024	-5.75337	1.63211e-06	3.93364e-05	4.7343	-0.323655	4.50024	-3.15578	0.00328429	0.0195816	-2.72569
PFKFB3	0.703	0	0	8	0	0	-0.688912	0.229637	-5.74929	1.65247e-06	3.97237e-05	4.72204	-0.688912	0.229637	-5.74929	1.65247e-06	3.4601e-05	4.67236
RPL27	1.083	0.292	0.222	12	8	6	-0.693205	0.543471	-5.74501	1.6741e-06	4.01394e-05	4.70917	-0.772135	0.543471	-6.39915	2.30903e-07	6.51525e-06	6.62617
IFIT2	0.853	0.238	0.195	12	5	6	-0.626819	0.459145	-5.73719	1.71435e-06	4.09983e-05	4.68566	-0.658028	0.459145	-6.02284	7.20411e-07	1.74997e-05	5.49567
FLOT1	4.282	13.402	5.321	12	12	12	1.30448	2.86342	5.73542	1.72358e-06	4.10911e-05	4.68035							-1.06036	2.86342	-4.66209	4.43259e-05	0.00610851	2.0291
AGPAT3	0.333	0.088	0	12	4	0	-0.29794	0.173305	-5.73474	1.72711e-06	4.10911e-05	4.67833	-0.408928	0.173305	-7.87105	2.97815e-09	1.58407e-07	10.9633
AKAP1	0.846	0.17	0.198	12	5	7	-0.649037	0.430265	-5.73146	1.74445e-06	4.13971e-05	4.66845	-0.608676	0.430265	-5.37504	5.15061e-06	8.98522e-05	3.54759
MRPS33	0.426	0.027	0	10	1	0	-0.447764	0.171555	-5.72889	1.75809e-06	4.16141e-05	4.66074	-0.481214	0.171555	-6.15687	4.8003e-07	1.25146e-05	5.89877
CA2	3.773	11.974	12.822	12	12	12	1.45299	3.12246	5.72284	1.79073e-06	4.20639e-05	4.64254	1.44708	3.12246	5.69956	1.92194e-06	3.92662e-05	4.52271
MAP1LC3B	0	0.935	0.691	0	12	9	0.88192	0.521182	5.7229	1.79041e-06	4.20639e-05	4.64272	0.681625	0.521182	4.42316	9.03211e-05	0.000999906	0.733032
PDIA3	22.578	30.01	25.478	12	12	12	0.387751	4.73784	5.72328	1.78834e-06	4.20639e-05	4.64386
EIF2A	0.563	0.104	0.071	12	4	2	-0.50037	0.279129	-5.71318	1.84405e-06	4.32069e-05	4.61352	-0.546081	0.279129	-6.23511	3.78871e-07	1.01932e-05	6.13389
C8B	0.08	8.271	17.887	2	10	12	2.53436	2.2119	5.71229	1.84903e-06	4.3214e-05	4.61085	3.83638	2.2119	8.64696	3.29256e-10	2.30197e-08	13.1628
LMNB1	4.158	8.063	5.078	12	12	12	0.788336	2.67784	5.7105	1.85911e-06	4.33402e-05	4.60547							-0.577784	2.67784	-4.18532	0.000182037	0.0160453	0.708806
COL6A6	0.304	14.788	7.896	7	12	11	2.87364	1.94208	5.69821	1.92986e-06	4.48765e-05	4.56853	2.00494	1.94208	3.97563	0.000334983	0.00300997	-0.541273
PGAM5	2.5	1.024	0.417	12	12	9	-0.85486	1.06106	-5.69081	1.97371e-06	4.56977e-05	4.54631	-1.33491	1.06106	-8.8865	1.6933e-10	1.23763e-08	13.8271
HSPB6	20.801	27.937	27.486	12	12	12	0.418476	4.70055	5.69059	1.97505e-06	4.56977e-05	4.54564	0.395458	4.70055	5.37759	5.11093e-06	8.95864e-05	3.55523
GLO1	9.798	6.925	5.834	12	12	12	-0.455839	3.05188	-5.68738	1.99441e-06	4.60305e-05	4.53599	-0.676928	3.05188	-8.44585	5.7864e-10	3.79809e-08	12.5996
C1orf131	0.421	0	0.084	12	0	1	-0.488691	0.190794	-5.68123	2.03202e-06	4.6782e-05	4.51751	-0.404999	0.190794	-4.70828	3.85997e-05	0.000495726	1.56482
FN1	16.796	70.012	52.94	12	12	12	2.05081	5.11762	5.67953	2.04256e-06	4.69079e-05	4.5124	1.56501	5.11762	4.33415	0.000117525	0.00125167	0.476197
LSG1	0.555	0	0	8	0	0	-0.578158	0.192719	-5.67672	2.06001e-06	4.7162e-05	4.50398	-0.578158	0.192719	-5.67672	2.06001e-06	4.15369e-05	4.454
MRPS9	1.949	0.471	0.489	12	7	8	-1.04865	0.828058	-5.67612	2.06381e-06	4.7162e-05	4.50216	-1.00448	0.828058	-5.43704	4.26681e-06	7.69548e-05	3.7336
HBG1	1.046	7.629	11.114	4	12	12	2.25985	2.23073	5.67411	2.07643e-06	4.73334e-05	4.49613	2.38958	2.23073	5.99983	7.72456e-07	1.85209e-05	5.42644
DDX4	0.603	0	0	8	0	0	-0.614649	0.204883	-5.66615	2.12729e-06	4.83736e-05	4.4722	-0.614649	0.204883	-5.66615	2.12729e-06	4.27073e-05	4.42218
THSD7B	0.202	0.029	0.016	12	1	1	-0.227507	0.106654	-5.66387	2.14206e-06	4.85437e-05	4.46536	-0.242842	0.106654	-6.04563	6.72335e-07	1.65932e-05	5.56423
DSC1	0.306	2.47	2.729	4	12	12	1.39519	1.22048	5.66338	2.14526e-06	4.85437e-05	4.46389	1.33208	1.22048	5.4072	4.67148e-06	8.26665e-05	3.64405
SPTBN2	0	7.207	3.551	0	10	5	2.7228	1.35723	5.65476	2.20215e-06	4.97096e-05	4.438	1.3489	1.35723	2.80142	0.00823274	0.0410971	-3.58549
MRPS18A	0.507	0	0.027	10	0	1	-0.539973	0.191209	-5.64906	2.24063e-06	5.04551e-05	4.42087	-0.50632	0.191209	-5.29699	6.52735e-06	0.000109638	3.31367
EMC10	0.283	0.013	0	9	1	0	-0.323524	0.119764	-5.62949	2.37793e-06	5.34169e-05	4.36208	-0.341409	0.119764	-5.94069	9.24225e-07	2.13843e-05	5.24845
EVL	1.062	0.276	0.077	12	4	4	-0.768469	0.455617	-5.62038	2.44466e-06	5.47828e-05	4.33472	-0.917937	0.455617	-6.71355	8.97778e-08	3.05476e-06	7.56626
PSMB3	5.503	3.189	3.184	12	12	12	-0.660103	2.25083	-5.61373	2.49452e-06	5.57652e-05	4.31476	-0.674452	2.25083	-5.73576	1.7218e-06	3.58903e-05	4.63164
RNF5	0.247	0	0	9	0	0	-0.3018	0.1006	-5.60598	2.554e-06	5.69574e-05	4.29147	-0.3018	0.1006	-5.60598	2.554e-06	4.98677e-05	4.2412
MT-ND1	5.541	2.192	1.669	12	12	10	-1.05982	1.86752	-5.60059	2.59615e-06	5.7758e-05	4.27529	-1.43034	1.86752	-7.5586	7.37197e-09	3.44584e-07	10.0585
MFAP2	0	0.927	1.001	0	11	11	0.884592	0.600602	5.59808	2.61599e-06	5.80599e-05	4.26777	0.917216	0.600602	5.80454	1.3972e-06	3.05699e-05	4.83865
QDPR	11.757	5.3	4.339	12	12	12	-1.05928	2.8509	-5.59667	2.62729e-06	5.81711e-05	4.26351	-1.39103	2.8509	-7.34946	1.36005e-08	5.85455e-07	9.44739
THBS4	3.085	14.303	17.486	12	12	12	1.96449	3.17029	5.59467	2.64325e-06	5.83848e-05	4.25752	1.99968	3.17029	5.69488	1.94947e-06	3.97409e-05	4.50862
CA1	7.275	28.111	34.246	12	12	12	1.97103	4.10679	5.59365	2.6515e-06	5.84277e-05	4.25444	2.03182	4.10679	5.76617	1.56986e-06	3.32473e-05	4.72317
SERPIND1	0.07	4.815	4.934	5	12	12	2.0847	1.47624	5.59275	2.65875e-06	5.84484e-05	4.25174	2.06568	1.47624	5.54173	3.1045e-06	5.8637e-05	4.04806
ZFYVE16	0.298	0.03	0	11	1	0	-0.325091	0.133073	-5.58413	2.72931e-06	5.94347e-05	4.22585	-0.362155	0.133073	-6.22078	3.95652e-07	1.05223e-05	6.09083
ATPAF2	3.799	1.335	1.088	12	11	10	-1.16311	1.4308	-5.58475	2.72418e-06	5.94347e-05	4.22772	-1.25589	1.4308	-6.03023	7.04456e-07	1.73397e-05	5.5179
ETFRF1	1.116	0.181	0.175	12	3	4	-0.835323	0.473175	-5.58457	2.72563e-06	5.94347e-05	4.22719	-0.829555	0.473175	-5.54601	3.06444e-06	5.79987e-05	4.06091
SLC25A5	37.661	26.953	29.411	12	12	12	-0.480315	4.98745	-5.57564	2.8006e-06	6.0844e-05	4.20037	-0.369205	4.98745	-4.28584	0.000135512	0.00141887	0.337449
RAB14	5.055	8.21	8.07	12	12	12	0.580511	2.97188	5.57247	2.82769e-06	6.12887e-05	4.19086	0.560802	2.97188	5.38329	5.02327e-06	8.82171e-05	3.57232
FH	47.882	33.46	33.215	12	12	12	-0.526718	5.25386	-5.56885	2.85899e-06	6.18224e-05	4.17998	-0.540565	5.25386	-5.71524	1.83254e-06	3.77732e-05	4.56989
MESD	0.47	0.042	0.096	12	2	3	-0.478681	0.234146	-5.54393	3.0838e-06	6.65282e-05	4.10519	-0.415112	0.234146	-4.8077	2.86392e-05	0.000389788	1.85766
PRDX6	26.243	21.138	19.45	12	12	12	-0.306154	4.52428	-5.53972	3.12353e-06	6.66231e-05	4.09255	-0.416234	4.52428	-7.53157	7.97716e-09	3.61905e-07	9.97974
PRDX5	25.137	18.6	17.324	12	12	12	-0.428904	4.38693	-5.54027	3.11832e-06	6.66231e-05	4.0942	-0.528223	4.38693	-6.82319	6.46841e-08	2.30251e-06	7.89277
C4BPA	0.104	8.187	6.749	5	12	12	2.47599	1.69603	5.54114	3.11011e-06	6.66231e-05	4.0968	2.22363	1.69603	4.97637	1.72288e-05	0.000252298	2.35713
MRPS2	0.545	0.071	0.136	11	2	6	-0.522406	0.285725	-5.5417	3.10482e-06	6.66231e-05	4.09848	-0.43196	0.285725	-4.58225	5.62713e-05	0.000675474	1.19557
CA4	4.091	0.913	1.357	12	6	9	-1.63978	1.32065	-5.53965	3.12419e-06	6.66231e-05	4.09234	-1.30247	1.32065	-4.40011	9.67035e-05	0.00105791	0.666388
COX7C	2.637	1.364	1.746	12	12	12	-0.64495	1.49542	-5.53601	3.15897e-06	6.72098e-05	4.0814	-0.439664	1.49542	-3.77391	0.000597215	0.0048784	-1.09948
MARCHF1	0.215	0	0	9	0	0	-0.267601	0.0892002	-5.5244	3.27233e-06	6.9462e-05	4.04657	-0.267601	0.0892002	-5.5244	3.27233e-06	6.14309e-05	3.99598
LMOD1	0.657	0	0.115	10	0	1	-0.6806	0.261562	-5.52043	3.312e-06	7.01433e-05	4.03467	-0.576513	0.261562	-4.67618	4.24961e-05	0.000535833	1.47055
DYNC1I2	3.435	6.775	4.87	12	12	12	0.803624	2.51481	5.51387	3.37869e-06	7.13921e-05	4.01498
C8G	0.208	4.553	12.357	10	12	12	1.91171	1.94787	5.51129	3.40532e-06	7.1791e-05	4.00723	3.1816	1.94787	9.17227	7.73256e-11	6.58197e-09	14.6101	1.26989	1.94787	3.66098	0.000822045	0.0437243	-0.690687
C2orf88	0.225	0	0	10	0	0	-0.27802	0.0926732	-5.49934	3.53114e-06	7.42744e-05	3.97139	-0.27802	0.0926732	-5.49934	3.53114e-06	6.5756e-05	3.92069
CAST	15.344	8.27	6.096	12	12	12	-0.876699	3.30718	-5.48718	3.66405e-06	7.68951e-05	3.93491	-1.27833	3.30718	-8.00095	2.04968e-09	1.14276e-07	11.3364
CLPTM1	0.8	0.192	0.157	12	5	6	-0.627415	0.407871	-5.48332	3.70728e-06	7.76265e-05	3.92332	-0.635507	0.407871	-5.55404	2.99059e-06	5.69517e-05	4.08504
ADCYAP1	0.598	0.06	0.087	11	1	3	-0.57666	0.270087	-5.48078	3.73602e-06	7.80516e-05	3.9157	-0.539121	0.270087	-5.12399	1.10264e-05	0.0001718	2.79656
TALDO1	5.078	8.668	7.326	12	12	12	0.661828	2.95021	5.46836	3.87959e-06	8.08685e-05	3.87846	0.436069	2.95021	3.60302	0.000967312	0.00717921	-1.5628
TNXB	4.79	34.304	44.848	12	12	12	2.51373	4.04796	5.46483	3.92139e-06	8.1556e-05	3.86788	2.62187	4.04796	5.69993	1.9198e-06	3.92662e-05	4.52381
CHDH	0.69	0.027	0.037	9	1	2	-0.649381	0.254669	-5.46106	3.9666e-06	8.21741e-05	3.85657	-0.635105	0.254669	-5.34101	5.71118e-06	9.77023e-05	3.44555
LMNA	55.058	67.118	63.709	12	12	12	0.277187	5.96667	5.46087	3.96886e-06	8.21741e-05	3.856	0.205162	5.96667	4.04189	0.000276514	0.00258499	-0.355505
COL8A1	0	1.966	3.849	0	11	11	1.44448	1.15481	5.45965	3.98364e-06	8.2296e-05	3.85233	2.01995	1.15481	7.63473	5.90532e-09	2.86145e-07	10.2799
SAFB	1.196	0.457	0.175	12	10	5	-0.626283	0.609045	-5.4527	4.06864e-06	8.36375e-05	3.83149	-0.928601	0.609045	-8.08481	1.61201e-09	9.50262e-08	11.5762
MCTS1	0.355	1.665	1.464	12	12	12	0.904399	0.999845	5.45213	4.07569e-06	8.36375e-05	3.82978	0.792141	0.999845	4.77539	3.15597e-05	0.000420267	1.76234
HRC	38.221	22.684	26.012	12	12	12	-0.768963	4.83587	-5.45303	4.06454e-06	8.36375e-05	3.83249	-0.579034	4.83587	-4.10616	0.000229385	0.00222766	-0.174279
MUCL3	0.405	0.048	0.054	11	2	3	-0.409152	0.20006	-5.44417	4.17544e-06	8.54949e-05	3.80591	-0.399705	0.20006	-5.31847	6.11544e-06	0.000103471	3.37802
RPS8	3.908	1.284	0.976	12	11	9	-1.20257	1.3853	-5.43601	4.2802e-06	8.74464e-05	3.78145	-1.47223	1.3853	-6.65498	1.07e-07	3.4266e-06	7.39153
TMOD3	0	1.815	1.159	0	10	7	1.36789	0.752699	5.43361	4.31144e-06	8.78906e-05	3.77427	0.890204	0.752699	3.53611	0.00116589	0.00831304	-1.74157
SLC25A3	39.295	29.372	30.203	12	12	12	-0.413868	5.06268	-5.42928	4.36852e-06	8.84698e-05	3.76129	-0.388592	5.06268	-5.0977	1.19397e-05	0.00018417	2.71815
DNAJC19	0.642	0.131	0.239	12	5	6	-0.545141	0.380074	-5.42985	4.36096e-06	8.84698e-05	3.763	-0.43822	0.380074	-4.36487	0.000107332	0.00115483	0.564662
COTL1	0.132	1.964	0.751	7	12	9	1.17784	0.741346	5.43053	4.35194e-06	8.84698e-05	3.76504
TOM1	2.096	0.917	0.537	12	12	10	-0.703627	1.02951	-5.42773	4.38916e-06	8.86936e-05	3.75664	-1.01553	1.02951	-7.83369	3.31722e-09	1.70561e-07	10.8556
H3-7	7.298	5.138	5.02	12	12	12	-0.439288	2.73977	-5.41096	4.61845e-06	9.31237e-05	3.70638	-0.489373	2.73977	-6.02789	7.09473e-07	1.74103e-05	5.51085
TXN	4.65	2.506	2.185	12	12	12	-0.713866	1.95733	-5.4078	4.66305e-06	9.36167e-05	3.6969	-0.870399	1.95733	-6.59359	1.28639e-07	3.94733e-06	7.20819
MYO5B	1.09	0.15	0.713	12	3	8	-0.878228	0.626188	-5.40779	4.66313e-06	9.36167e-05	3.69688
CEP290	0	0.582	0.671	0	10	11	0.617115	0.442476	5.407	4.67431e-06	9.36379e-05	3.69452	0.710312	0.442476	6.22357	3.92331e-07	1.0464e-05	6.0992
CAPN8	0.165	0	0	9	0	0	-0.211777	0.0705922	-5.40292	4.73258e-06	9.46005e-05	3.68229	-0.211777	0.0705922	-5.40292	4.73258e-06	8.35878e-05	3.63121
RRAD	0.314	1.656	0.689	9	11	10	0.960805	0.793476	5.40128	4.75624e-06	9.46646e-05	3.67737							-0.638866	0.793476	-3.59146	0.000999113	0.0486673	-0.87071
AP2M1	1.568	3.563	2.167	12	12	12	0.81164	1.69498	5.40145	4.75377e-06	9.46646e-05	3.67788							-0.567247	1.69498	-3.77502	0.000595337	0.0355474	-0.392298
NDUFA8	11.591	7.759	7.697	12	12	12	-0.549501	3.28099	-5.39573	4.83699e-06	9.60651e-05	3.66076	-0.551954	3.28099	-5.41982	4.49582e-06	8.03259e-05	3.68193
FGF1	0.359	1.273	1.392	12	12	12	0.71318	0.928853	5.39091	4.90841e-06	9.72749e-05	3.64629	0.784981	0.928853	5.93364	9.442e-07	2.17377e-05	5.22724
EMC2	0.157	0.79	0.605	10	12	10	0.616472	0.551968	5.38163	5.04856e-06	9.98385e-05	3.61852	0.42352	0.551968	3.69721	0.000742207	0.00585105	-1.30858
PYGM	50.534	28.011	32.718	12	12	12	-0.927518	5.15069	-5.37891	5.09053e-06	0.000100454	3.61035	-0.673058	5.15069	-3.90323	0.000412661	0.00356677	-0.742925
RTN2	0.132	1.198	0.722	8	11	9	0.891202	0.646054	5.37473	5.15541e-06	0.000101518	3.59785	0.536809	0.646054	3.23743	0.00263998	0.016267	-2.51935
GRHPR	16.164	10.126	9.222	12	12	12	-0.643355	3.61702	-5.37188	5.20022e-06	0.000101966	3.58932	-0.794194	3.61702	-6.63136	1.14854e-07	3.65283e-06	7.32102
AHCYL2	0.589	0	0	8	0	0	-0.596816	0.198939	-5.3722	5.1953e-06	0.000101966	3.59025	-0.596816	0.198939	-5.3722	5.1953e-06	9.02111e-05	3.53905
MCUR1	0.487	0.105	0.059	12	4	2	-0.426591	0.253287	-5.36708	5.27663e-06	0.000103246	3.57493	-0.484183	0.253287	-6.09166	5.84817e-07	1.47646e-05	5.70268
PRPS1	0.382	2.074	2.252	11	12	11	1.11944	1.18013	5.36091	5.37634e-06	0.000104975	3.55646	1.11062	1.18013	5.31866	6.11186e-06	0.000103471	3.3786
COX7B	0.013	1.158	0.996	1	10	10	0.998871	0.643857	5.35655	5.44804e-06	0.000106151	3.54339	0.882288	0.643857	4.73136	3.60182e-05	0.00046557	1.6327
AIG1	1.31	0.448	0.741	12	9	11	-0.699901	0.814386	-5.35139	5.53391e-06	0.000107597	3.52797	-0.444036	0.814386	-3.39507	0.00172092	0.0114584	-2.11314
PTN	0	3.664	8.891	0	9	12	1.78668	1.63749	5.34965	5.56334e-06	0.000107943	3.52274	3.1258	1.63749	9.35921	4.65706e-11	4.31011e-09	15.1166	1.33912	1.63749	4.00956	0.000303678	0.0232276	0.232343
TRAV6	0.393	0	0	8	0	0	-0.438934	0.146311	-5.33943	5.73855e-06	0.000110646	3.49215	-0.438934	0.146311	-5.33943	5.73855e-06	9.79895e-05	3.44083
SERPINC1	7.288	27.203	27.462	12	12	12	1.60791	4.06918	5.34044	5.72102e-06	0.000110646	3.49517	1.57301	4.06918	5.22452	8.13166e-06	0.000133201	3.0968
ATPAF1	3.444	1.137	1.717	12	11	12	-1.10031	1.47891	-5.33984	5.7315e-06	0.000110646	3.49337	-0.792992	1.47891	-3.84843	0.000482868	0.00410749	-0.894619
RPS13	5.421	2.663	2.337	12	12	11	-0.825502	2.0581	-5.33779	5.76724e-06	0.000110968	3.48723	-1.02972	2.0581	-6.65826	1.0595e-07	3.4266e-06	7.40135
CD109	0	0.496	0.052	0	10	2	0.529326	0.197842	5.3341	5.83208e-06	0.000111751	3.47621							-0.465127	0.197842	-4.68716	4.11213e-05	0.00585504	2.09939
RBM24	0.358	0.056	0.028	12	2	1	-0.358166	0.177063	-5.33462	5.82286e-06	0.000111751	3.47777	-0.39319	0.177063	-5.85627	1.19411e-06	2.67591e-05	4.99435
FRMD8	0.54	0.116	0.058	12	2	2	-0.491532	0.268433	-5.31523	6.17585e-06	0.000118094	3.41973	-0.543289	0.268433	-5.87491	1.12843e-06	2.54102e-05	5.05046
EEF1A2	43.942	34.841	34.5	12	12	12	-0.338589	5.25986	-5.30408	6.38843e-06	0.000121907	3.38636	-0.350482	5.25986	-5.49039	3.62851e-06	6.74335e-05	3.8938
SNRPB	0.748	0.12	0.192	12	1	4	-0.679554	0.370075	-5.30228	6.42342e-06	0.000122322	3.38098	-0.571249	0.370075	-4.45722	8.16407e-05	0.000918086	0.831701
SH3GLB1	1.221	2.519	1.324	12	12	12	0.651398	1.36579	5.29806	6.50617e-06	0.000123644	3.36836							-0.583083	1.36579	-4.74242	3.48427e-05	0.00511856	2.25462
SOD3	4.147	9.21	8.935	12	12	12	0.926997	2.94744	5.28636	6.74119e-06	0.000127682	3.33338	0.924451	2.94744	5.27184	7.04479e-06	0.000116845	3.23837
CSRP1	1.397	4.654	3.279	12	12	12	1.24543	1.84777	5.28611	6.74623e-06	0.000127682	3.33264	0.825395	1.84777	3.50331	0.00127707	0.00895583	-1.82864
TGM2	47.561	61.997	58.212	12	12	12	0.364732	5.81281	5.2792	6.88909e-06	0.000130119	3.31198	0.277483	5.81281	4.01635	0.000297762	0.00274208	-0.427236
HDHD5	7.828	3.199	2.759	12	12	12	-1.02372	2.30411	-5.27681	6.93926e-06	0.0001308	3.30483	-1.26664	2.30411	-6.52893	1.56221e-07	4.67578e-06	7.01486
ARF3	11.659	9.006	9.267	12	12	12	-0.344125	3.4397	-5.27121	7.05827e-06	0.000132773	3.28807	-0.308479	3.4397	-4.72518	3.66917e-05	0.000472298	1.61453
LPCAT3	0.716	0.177	0.071	12	4	2	-0.584179	0.343121	-5.27044	7.07475e-06	0.000132813	3.28577	-0.679948	0.343121	-6.13446	5.13718e-07	1.32068e-05	5.83141
TRAF4	0.251	0	0.033	10	0	1	-0.308975	0.116491	-5.26583	7.17437e-06	0.000134411	3.27199	-0.268475	0.116491	-4.57559	5.73994e-05	0.000686346	1.17614
NIT2	4.48	2.048	1.52	12	12	12	-0.847358	1.74684	-5.26448	7.20382e-06	0.00013469	3.26795	-1.14265	1.74684	-7.09909	2.84718e-08	1.1358e-06	8.71057
VCL	85.214	103.219	92.23	12	12	12	0.269081	6.5537	5.2628	7.24062e-06	0.000135105	3.26293
PSMC4	4.571	7.512	6.444	12	12	12	0.608433	2.79443	5.26062	7.28853e-06	0.000135725	3.25643	0.398933	2.79443	3.44925	0.00148289	0.0101102	-1.97128
RPL13	4.688	1.804	1.073	12	12	10	-1.11276	1.58827	-5.24912	7.54727e-06	0.000140261	3.22205	-1.59976	1.58827	-7.5464	7.63912e-09	3.50675e-07	10.023
IL36A	0	0.582	0.783	0	10	10	0.628148	0.472693	5.24647	7.60816e-06	0.000141109	3.21413	0.78993	0.472693	6.59772	1.27055e-07	3.93276e-06	7.22052
SEC22B	2.926	5.644	3.959	12	12	12	0.755693	2.30027	5.24324	7.68301e-06	0.000142213	3.20449
LAMA5	16.96	31.813	34.454	12	12	12	0.861697	4.72873	5.24181	7.71637e-06	0.000142545	3.20022	1.01215	4.72873	6.15704	4.79782e-07	1.25146e-05	5.89929
PLCL1	2.08	0.861	0.884	12	10	12	-0.787842	1.10117	-5.23967	7.76664e-06	0.000143188	3.19382	-0.731892	1.10117	-4.86756	2.39189e-05	0.000334493	2.03456
COASY	1.955	0.767	0.917	12	10	11	-0.794777	1.06349	-5.23643	7.84317e-06	0.000144311	3.18416	-0.649073	1.06349	-4.27646	0.000139309	0.00144703	0.31054
PABPC4	7.408	3.614	2.706	12	12	12	-0.884647	2.33881	-5.23408	7.89947e-06	0.000145059	3.17711	-1.27536	2.33881	-7.54574	7.65385e-09	3.50675e-07	10.021
EIF3D	1.222	0.395	0.264	12	8	6	-0.695222	0.621097	-5.23049	7.98589e-06	0.000146355	3.16639	-0.833254	0.621097	-6.26897	3.42026e-07	9.31015e-06	6.23556
CASP14	0.061	1.768	3.484	1	12	12	1.33737	1.09977	5.22596	8.09625e-06	0.000148085	3.15287	1.76399	1.09977	6.89304	5.25193e-08	1.92121e-06	8.10033
NUP214	0.242	0.013	0	10	1	0	-0.279748	0.105169	-5.22463	8.12883e-06	0.000148387	3.14891	-0.297627	0.105169	-5.55856	2.94977e-06	5.66948e-05	4.09864
GATD3B	18.142	13.587	13.995	12	12	12	-0.400274	3.99938	-5.22306	8.16778e-06	0.000148805	3.1442	-0.364522	3.99938	-4.75654	3.33968e-05	0.000438456	1.70683
OAF	0	3.831	2.79	0	11	10	1.98138	1.12578	5.21949	8.25664e-06	0.000150128	3.13354	1.39596	1.12578	3.67734	0.00078501	0.00608992	-1.36244
TRIOBP	0.169	1.303	1.002	8	12	11	0.907649	0.749313	5.21663	8.32858e-06	0.000151139	3.125	0.694688	0.749313	3.99265	0.000318906	0.00288794	-0.493667
TBK1	0.381	0.013	0.127	12	1	4	-0.428088	0.205135	-5.2106	8.48218e-06	0.000153625	3.10699	-0.294426	0.205135	-3.58369	0.00102105	0.00747018	-1.6146
UBE2N	6.738	4.632	4.772	12	12	12	-0.475513	2.64203	-5.20287	8.68312e-06	0.000156958	3.08393	-0.44978	2.64203	-4.92131	2.03426e-05	0.000290541	2.19373
KLC4	0.471	0.056	0	10	2	0	-0.452025	0.196929	-5.2021	8.70332e-06	0.000157016	3.08164	-0.521406	0.196929	-6.00057	7.70747e-07	1.85209e-05	5.42864
NAA35	0.223	0	0	9	0	0	-0.273894	0.091298	-5.19773	8.81934e-06	0.0001588	3.0686	-0.273894	0.091298	-5.19773	8.81934e-06	0.000142044	3.01673
MDK	0	3.468	6.194	0	9	12	1.66692	1.47732	5.19632	8.85718e-06	0.000158955	3.06438	2.76504	1.47732	8.61953	3.55477e-10	2.41907e-08	13.0863
PTGR2	5.726	2.332	1.867	12	12	12	-1.07611	1.91508	-5.19564	8.87557e-06	0.000158955	3.06234	-1.38564	1.91508	-6.69008	9.63161e-08	3.22973e-06	7.49627
SEMA5B	0.333	0	0	8	0	0	-0.383054	0.127685	-5.19549	8.87948e-06	0.000158955	3.06191	-0.383054	0.127685	-5.19549	8.87948e-06	0.000142673	3.01003
SEPTIN8	2.621	4.36	4.238	12	12	12	0.572284	2.20027	5.19482	8.89745e-06	0.000158969	3.05991	0.499837	2.20027	4.5372	6.43589e-05	0.000751124	1.06418
NDUFC2	10.987	7.255	6.933	12	12	12	-0.54715	3.18528	-5.19259	8.95798e-06	0.000159435	3.05324	-0.634934	3.18528	-6.02567	7.14255e-07	1.74418e-05	5.50419
MAP1S	0.355	0.032	0.054	11	2	1	-0.381292	0.175323	-5.19282	8.95171e-06	0.000159435	3.05393	-0.363753	0.175323	-4.95396	1.84346e-05	0.000267837	2.29058
COQ6	8.237	3.471	3.785	12	12	11	-1.11678	2.4672	-5.184	9.19405e-06	0.000163322	3.02762	-1.07753	2.4672	-5.00181	1.59551e-05	0.000235489	2.4327
LAMB2	47.929	61.684	64.156	12	12	12	0.354972	5.86048	5.17695	9.39268e-06	0.00016638	3.00657	0.409172	5.86048	5.96741	8.52282e-07	2.01221e-05	5.32885
PGK2	12.223	2.648	3.781	12	3	4	-2.84005	1.93775	-5.17661	9.40215e-06	0.00016638	3.00558	-2.51627	1.93775	-4.58644	5.55709e-05	0.000670545	1.20783
CAPRIN1	1.509	0.452	0.81	12	9	10	-0.81676	0.858109	-5.17412	9.47356e-06	0.000167324	2.99813	-0.518279	0.858109	-3.28326	0.00233311	0.0147203	-2.40229
DPYSL3	4.119	9.953	8.62	12	12	12	1.05899	2.94339	5.16789	9.65397e-06	0.000170186	2.97955	0.833771	2.94339	4.06882	0.000255712	0.00241985	-0.279682
PBRM1	0.178	0	0.016	9	0	1	-0.226757	0.0826188	-5.14568	1.03257e-05	0.000181681	2.91333	-0.205659	0.0826188	-4.6669	4.36931e-05	0.000549429	1.44333
COPS4	4.292	2.11	1.76	12	12	12	-0.784912	1.78952	-5.144	1.03783e-05	0.000182261	2.90832	-0.953976	1.78952	-6.25198	3.60042e-07	9.74325e-06	6.18455
SKIC3	0.503	0.057	0.059	11	3	2	-0.4787	0.233067	-5.14043	1.04912e-05	0.000183894	2.89767	-0.479493	0.233067	-5.14893	1.02244e-05	0.000161205	2.87098
ACTR3	5.604	9.81	6.069	12	12	12	0.675123	2.95917	5.13339	1.07172e-05	0.0001875	2.87669							-0.612592	2.95917	-4.65793	4.48816e-05	0.00610851	2.01743
PLIN4	27.663	15.189	18.187	12	12	12	-0.847226	4.32477	-5.13135	1.07836e-05	0.000188307	2.87061	-0.664612	4.32477	-4.02532	0.000290127	0.00269051	-0.402071
SMOC2	0	7.791	6.625	0	9	12	2.38433	1.66224	5.12647	1.09439e-05	0.000190746	2.85609	2.60238	1.66224	5.59529	2.63829e-06	5.1405e-05	4.20906
MYO1G	0.333	0.045	0	11	2	0	-0.338509	0.150901	-5.1076	1.15872e-05	0.000201579	2.79987	-0.395605	0.150901	-5.96911	8.47894e-07	2.00742e-05	5.33398
REXO5	0	0.581	0.249	0	10	6	0.612387	0.298652	5.10488	1.16832e-05	0.000202685	2.79176
MYL12B	8.926	12.236	10.087	12	12	12	0.407933	3.48993	5.10455	1.16946e-05	0.000202685	2.7908
CCN1	0	6.185	13.587	0	9	12	2.11829	1.93866	5.10202	1.17845e-05	0.000203861	2.78326	3.69769	1.93866	8.90611	1.60407e-10	1.19723e-08	13.8812	1.5794	1.93866	3.80409	0.000548047	0.0338722	-0.315645
CFHR5	0	2.846	20.624	0	12	12	1.56816	1.92319	5.10096	1.18225e-05	0.000204136	2.7801	4.2014	1.92319	13.6664	1.34802e-15	5.1983e-13	25.5164	2.63324	1.92319	8.56547	4.13527e-10	7.65439e-07	12.8378
PGM1	43.972	33.697	34.901	12	12	12	-0.380338	5.24765	-5.09953	1.18738e-05	0.000204641	2.77583	-0.340693	5.24765	-4.56797	5.87192e-05	0.000700317	1.1539
APMAP	1.588	3.884	2.742	12	12	12	0.893303	1.7966	5.08981	1.22281e-05	0.000210354	2.74691
NSFL1C	4.285	2.075	1.909	12	12	12	-0.828589	1.80126	-5.08392	1.24482e-05	0.000213744	2.72936	-0.911258	1.80126	-5.59114	2.67175e-06	5.19475e-05	4.19659
SAA1	5.114	1.408	0.339	12	10	5	-1.35164	1.29772	-5.08151	1.25389e-05	0.000214903	2.72221	-2.09849	1.29772	-7.88931	2.82546e-09	1.51154e-07	11.0158
PDIA4	3.74	8.629	5.457	12	12	12	0.911711	2.66676	5.08007	1.25938e-05	0.000215445	2.71792
DHRS11	0.298	0	0.016	9	0	1	-0.349529	0.123543	-5.07901	1.26343e-05	0.000215738	2.71476	-0.32843	0.123543	-4.77242	3.18418e-05	0.000423414	1.75361
CD99	1.641	3.13	1.742	12	12	12	0.651075	1.60218	5.0774	1.2696e-05	0.000216393	2.70997							-0.612604	1.60218	-4.77738	3.13712e-05	0.00475062	2.35299
SLC25A11	27.686	19.587	20.135	12	12	12	-0.504627	4.51755	-5.0743	1.28157e-05	0.000218032	2.70073	-0.462025	4.51755	-4.64592	4.6524e-05	0.000578736	1.38182
PIP4K2B	0	0.964	0.926	0	10	11	0.858145	0.58252	5.06614	1.31359e-05	0.000222661	2.67646	0.889416	0.58252	5.25075	7.51008e-06	0.000123896	3.17526
P4HA1	0.037	0.989	0.333	3	10	7	0.839108	0.432075	5.06671	1.3113e-05	0.000222661	2.67818
RPS3A	7.173	3.469	2.857	12	12	12	-0.915457	2.31624	-5.06243	1.32839e-05	0.000224758	2.66544	-1.20908	2.31624	-6.68613	9.74609e-08	3.23298e-06	7.4845
SCP2	3.185	1.306	1.153	12	12	11	-0.933311	1.39318	-5.05765	1.34774e-05	0.000227616	2.65121	-1.02663	1.39318	-5.56332	2.90736e-06	5.60576e-05	4.11296
CFHR2	0.109	3.165	14.349	2	9	12	1.54193	1.88279	5.0533	1.36557e-05	0.000230207	2.63829	3.74379	1.88279	12.2693	3.11263e-14	7.78579e-12	22.4034	2.20185	1.88279	7.21602	2.01489e-08	2.33098e-05	9.24095
VLDLR	0.061	1.558	0.224	2	11	7	1.03237	0.481631	5.0509	1.37553e-05	0.000231147	2.63115							-0.836655	0.481631	-4.09337	0.00023809	0.019161	0.458731
LRRC20	0.359	0	0.113	11	0	4	-0.4181	0.184905	-5.05075	1.37614e-05	0.000231147	2.6307	-0.281483	0.184905	-3.40039	0.00169603	0.0113315	-2.09927
MZF1	0.317	0	0.095	11	0	2	-0.384473	0.163723	-5.04947	1.38149e-05	0.000231624	2.62689	-0.277777	0.163723	-3.64819	0.000852177	0.0065181	-1.44126
CPB2	0.05	4.37	9.919	3	10	12	1.99207	1.71441	5.04692	1.39219e-05	0.000232998	2.6193	2.95527	1.71441	7.48721	9.08152e-09	4.0215e-07	9.85035
C1QBP	11.788	7.463	6.393	12	12	12	-0.598594	3.18848	-5.04361	1.40618e-05	0.000234335	2.60947	-0.823065	3.18848	-6.93495	4.6356e-08	1.72242e-06	8.22472
ELOB	2.468	1.158	0.784	12	11	12	-0.758064	1.20271	-5.04323	1.40778e-05	0.000234335	2.60835	-0.976974	1.20271	-6.4996	1.7063e-07	5.01326e-06	6.92708
MDH2	54.898	45.054	46.434	12	12	12	-0.287878	5.6263	-5.04332	1.4074e-05	0.000234335	2.60862	-0.243475	5.6263	-4.26542	0.000143907	0.00148428	0.278922
ITIH4	3.246	17.857	12.927	12	12	12	2.02812	3.05205	5.03976	1.42263e-05	0.000236381	2.59804	1.31465	3.05205	3.26684	0.00243894	0.015262	-2.44434
TXNDC17	0.232	1.125	0.608	9	11	10	0.742932	0.650282	5.03835	1.42873e-05	0.000236969	2.59383
RPL19	1.579	0.688	0.454	12	11	10	-0.653426	0.853898	-5.03557	1.44079e-05	0.000238542	2.58556	-0.839159	0.853898	-6.46691	1.88271e-07	5.42819e-06	6.82919
GIGYF1	0	0.624	0.918	0	9	12	0.63625	0.515159	5.03323	1.45098e-05	0.0002398	2.57863	0.909227	0.515159	7.1927	2.15853e-08	8.9584e-07	8.98668
AMN1	0.232	0	0	8	0	0	-0.282914	0.0943046	-5.03062	1.4625e-05	0.000241273	2.57086	-0.282914	0.0943046	-5.03062	1.4625e-05	0.000218313	2.51838
ABCB10	1.015	0.266	0.304	12	6	5	-0.705065	0.536211	-5.02119	1.50477e-05	0.000247804	2.54285	-0.67184	0.536211	-4.78457	3.07011e-05	0.000411199	1.78942
MGLL	1.786	0.667	0.63	12	11	10	-0.756501	0.92826	-5.01977	1.51124e-05	0.000248429	2.53862	-0.816287	0.92826	-5.41648	4.54175e-06	8.08345e-05	3.67188
AKR1E2	0.276	0.017	0	9	1	0	-0.309133	0.117994	-5.01131	1.55037e-05	0.00025441	2.51349	-0.331557	0.117994	-5.37483	5.15396e-06	8.98522e-05	3.54695
KPNA6	0.396	0.074	0	11	3	0	-0.367467	0.18393	-5.01058	1.55379e-05	0.00025452	2.51133	-0.459629	0.18393	-6.26725	3.43801e-07	9.33103e-06	6.23042
A2M	23.159	69.561	53.955	12	12	12	1.49004	5.31481	5.00117	1.59859e-05	0.000261394	2.48339	0.905475	5.31481	3.03914	0.00446822	0.0251847	-3.01533
FKBP1A	3.214	1.642	1.655	12	12	11	-0.701166	1.59358	-4.99723	1.61772e-05	0.000264056	2.4717	-0.707935	1.59358	-5.04547	1.39829e-05	0.000210768	2.56258
FGB	19.938	57.928	40.122	12	12	12	1.41414	5.02922	4.98899	1.6585e-05	0.000270236	2.44723
NACA	36.864	11.415	10.171	12	12	12	-1.78173	3.8773	-4.9879	1.66397e-05	0.00027065	2.444	-2.28725	3.8773	-6.40309	2.28175e-07	6.45799e-06	6.63799
VWF	2.493	20.291	4.176	12	12	12	1.9828	2.50975	4.98423	1.68248e-05	0.000273182	2.43312							-1.48897	2.50975	-3.74285	0.000652271	0.037264	-0.476833
TP53I3	0.974	0.146	0.126	11	4	3	-0.727435	0.406565	-4.9836	1.68569e-05	0.000273223	2.43125	-0.754321	0.406565	-5.1678	9.65654e-06	0.000153296	2.92731
PGLYRP2	0.113	6.389	6.324	4	11	11	2.31925	1.60725	4.98043	1.70193e-05	0.000275373	2.42183	2.11908	1.60725	4.55057	6.18457e-05	0.000727296	1.10314
BGN	10.652	26.168	29.28	12	12	12	1.23705	4.28583	4.97916	1.70843e-05	0.000275943	2.41808	1.35976	4.28583	5.47306	3.82468e-06	7.07949e-05	3.84174
MGP	0.034	1.503	1.401	3	12	10	1.15141	0.75929	4.97816	1.71362e-05	0.0002763	2.4151	0.990373	0.75929	4.28192	0.000137086	0.00142805	0.326198
KANSL2	0.148	0	0	8	0	0	-0.191136	0.0637119	-4.97437	1.73332e-05	0.000278989	2.40387	-0.191136	0.0637119	-4.97437	1.73332e-05	0.000253026	2.35118
NPPB	0	2.077	0	0	9	0	1.23912	0.413039	4.96886	1.76241e-05	0.000282689	2.38751							-1.23912	0.413039	-4.96886	1.76241e-05	0.00307757	2.89373
PTGES2	15.663	8.706	8.748	12	12	12	-0.83334	3.48639	-4.96925	1.76034e-05	0.000282689	2.38867	-0.860296	3.48639	-5.12999	1.08281e-05	0.000169567	2.81445
DIDO1	0.533	0.013	0.798	12	1	9	-0.591105	0.468186	-4.96708	1.77187e-05	0.000283173	2.38225							0.759798	0.468186	6.38463	2.41239e-07	0.000131333	6.92107
VDAC1	56.283	41.234	40.536	12	12	12	-0.450772	5.52264	-4.96657	1.77461e-05	0.000283173	2.38074	-0.487818	5.52264	-5.37475	5.15522e-06	8.98522e-05	3.5467
TACO1	4.384	1.469	1.85	12	9	11	-1.35818	1.6011	-4.96663	1.7743e-05	0.000283173	2.38091	-1.08438	1.6011	-3.96541	0.00034502	0.00308816	-0.569839
ERP44	1.922	3.92	1.529	12	12	12	0.749986	1.68221	4.96427	1.78696e-05	0.000284653	2.37392							-1.00937	1.68221	-6.68119	9.89161e-08	7.38401e-05	7.75561
APOB	0.709	29.96	22.34	11	12	11	3.32663	2.60998	4.95592	1.83261e-05	0.000291422	2.34914	2.44383	2.60998	3.64075	0.00087018	0.00660543	-1.46132
TMEM14C	1.754	0.559	0.633	12	10	7	-0.858648	0.872027	-4.94577	1.88956e-05	0.000299963	2.31908	-0.893657	0.872027	-5.14742	1.02714e-05	0.000161669	2.86646
CYC1	30.668	22.527	21.489	12	12	12	-0.448033	4.66159	-4.94055	1.91955e-05	0.000304203	2.30361	-0.514923	4.66159	-5.67817	2.05101e-06	4.14457e-05	4.45834
ACSF2	2.349	0.728	1.063	12	5	11	-1.14998	1.07185	-4.93625	1.94464e-05	0.000307652	2.29086	-0.744617	1.07185	-3.19624	0.00294828	0.0178459	-2.62379
RRAGC	0.508	0.104	0.045	11	5	2	-0.431693	0.250905	-4.93528	1.95031e-05	0.000307727	2.288	-0.5066	0.250905	-5.79165	1.45298e-06	3.13458e-05	4.79985
GANAB	9.139	13.472	10.697	12	12	12	0.502911	3.56145	4.93504	1.95177e-05	0.000307727	2.28726
RICTOR	0.168	0	0.016	8	0	1	-0.21506	0.0785517	-4.93322	1.96247e-05	0.000308889	2.28189	-0.194464	0.0785517	-4.46078	8.07821e-05	0.00091033	0.842029
ZNF638	1.372	0.371	0.474	12	7	6	-0.823768	0.693912	-4.92901	1.98755e-05	0.000311934	2.26942	-0.782066	0.693912	-4.67949	4.20764e-05	0.000531265	1.48028
TPM2	108.909	85.1	93.899	12	12	12	-0.363856	6.5819	-4.92884	1.98856e-05	0.000311934	2.26892	-0.222074	6.5819	-3.00824	0.00484379	0.0270545	-3.09102
CLUH	1.518	0.507	0.344	12	9	8	-0.763173	0.733816	-4.92797	1.99378e-05	0.000312225	2.26635	-0.898593	0.733816	-5.80241	1.40627e-06	3.06714e-05	4.83223
HPR	0	18.327	11.242	0	9	7	3.45226	1.90353	4.92558	2.00822e-05	0.000313954	2.25926	2.25834	1.90353	3.22213	0.00275075	0.0168263	-2.55823
MRPS27	2.83	0.873	1.332	12	11	10	-1.06127	1.26186	-4.92196	2.03029e-05	0.000316868	2.24853	-0.806206	1.26186	-3.73903	0.000659387	0.00530663	-1.19481
DDIAS	1.171	0.36	0.754	12	7	11	-0.704132	0.749429	-4.92092	2.03663e-05	0.000317323	2.24547
SLC2A4	4.084	1.399	1.587	12	11	9	-1.17714	1.55115	-4.91337	2.0835e-05	0.000323537	2.22312	-1.15206	1.55115	-4.8087	2.85532e-05	0.00038919	1.86061
FHIT	1.17	0.375	0.457	12	9	8	-0.680922	0.66786	-4.91361	2.08203e-05	0.000323537	2.22382	-0.605571	0.66786	-4.36987	0.000105757	0.00114077	0.579078
SMYD2	0.384	1.79	1.667	10	11	11	0.957045	1.0537	4.90226	2.15446e-05	0.000333996	2.19024	0.862824	1.0537	4.41963	9.12706e-05	0.00100921	0.722822
BZW2	6.843	2.679	3.016	12	12	12	-1.19839	2.17215	-4.89489	2.20287e-05	0.000340929	2.16842	-1.17647	2.17215	-4.80535	2.88419e-05	0.000391971	1.85074
C8A	0.548	5.497	13.328	10	12	12	1.85225	2.12924	4.8935	2.21213e-05	0.00034179	2.16431	2.88447	2.12924	7.62054	6.15445e-09	2.95127e-07	10.2386
ATP5MC1	0.21	0	0.036	10	0	1	-0.265136	0.102746	-4.89278	2.2169e-05	0.000341957	2.16219	-0.222035	0.102746	-4.09741	0.000235305	0.00227323	-0.199008
TMEM126B	0.383	0.069	0.033	11	2	1	-0.369927	0.192329	-4.89222	2.22067e-05	0.000341968	2.16053	-0.412708	0.192329	-5.45799	4.00377e-06	7.3231e-05	3.79649
TMED7	1.023	1.886	1.539	12	12	12	0.486969	1.27625	4.88866	2.24462e-05	0.000345083	2.14999	0.308726	1.27625	3.09929	0.00381475	0.0223029	-2.86675
CLPX	0.767	0.172	0.262	12	4	6	-0.61513	0.428229	-4.88577	2.26422e-05	0.000347519	2.14146	-0.508161	0.428229	-4.03616	0.000281154	0.00262042	-0.371629
LTBP4	0.342	3.334	0.816	9	11	9	1.40467	0.969266	4.88484	2.27057e-05	0.000347709	2.13871							-1.09015	0.969266	-3.79107	0.000568746	0.0346299	-0.349985
DNAH6	0.437	0.117	0.016	12	3	1	-0.375569	0.222826	-4.88449	2.27298e-05	0.000347709	2.13767	-0.490826	0.222826	-6.38348	2.42072e-07	6.7685e-06	6.5792
KIAA1217	0.359	0.017	0.147	11	1	5	-0.40097	0.208109	-4.88256	2.28622e-05	0.000349159	2.13197	-0.244886	0.208109	-2.98195	0.00518653	0.0284936	-3.15504
GON7	0.135	0	0	8	0	0	-0.176046	0.0586819	-4.87668	2.32713e-05	0.000354819	2.11456	-0.176046	0.0586819	-4.87668	2.32713e-05	0.000327318	2.06153
BMX	0.394	0	0	8	0	0	-0.43227	0.14409	-4.86506	2.41e-05	0.000366851	2.08022	-0.43227	0.14409	-4.86506	2.41e-05	0.000336418	2.02715
RPL4	4.989	2.514	1.799	12	12	12	-0.817	1.90803	-4.8645	2.41401e-05	0.000366859	2.07859	-1.0964	1.90803	-6.52809	1.56617e-07	4.67578e-06	7.01234
UBE2K	0.637	0.161	0.189	12	4	6	-0.513371	0.36851	-4.86388	2.41857e-05	0.000366949	2.07674	-0.469597	0.36851	-4.44915	8.36214e-05	0.000934681	0.808289
AZGP1	2.842	9.881	7.463	12	12	12	1.32414	2.67586	4.86068	2.44194e-05	0.000369888	2.0673	0.988641	2.67586	3.62913	0.000899043	0.00677576	-1.49263
PSMB6	3.079	4.784	4.991	12	12	12	0.483763	2.36118	4.85498	2.48423e-05	0.000375679	2.05045	0.535194	2.36118	5.37113	5.21206e-06	9.03327e-05	3.53587
PRMT5	0.251	1.12	0.689	11	12	10	0.716119	0.67736	4.85344	2.49576e-05	0.000376806	2.04591
ATRIP	0.123	0	0	8	0	0	-0.161639	0.0538796	-4.85114	2.51313e-05	0.000378812	2.0391	-0.161639	0.0538796	-4.85114	2.51313e-05	0.00034715	1.98598
ACSL1	49.778	30.944	28.674	12	12	12	-0.694039	5.14759	-4.85003	2.52151e-05	0.000379456	2.03584	-0.854168	5.14759	-5.96903	8.48084e-07	2.00742e-05	5.33375
MYL3	91.64	73.13	82.029	12	12	12	-0.3285	6.36489	-4.84854	2.53287e-05	0.000380548	2.03143
SH3BGRL3	0.077	1.035	0.729	3	11	9	0.853166	0.578457	4.84704	2.5443e-05	0.000381646	2.02701	0.593915	0.578457	3.37418	0.00182219	0.0119946	-2.16755
DNAAF2	0.23	0.013	0.047	10	1	2	-0.271063	0.121935	-4.84541	2.55682e-05	0.000382902	2.02219	-0.229975	0.121935	-4.11095	0.000226205	0.00219908	-0.16073
PHKA2	0.269	0	0.016	10	0	1	-0.318084	0.113061	-4.84478	2.56165e-05	0.000383006	2.02034	-0.296986	0.113061	-4.52343	6.70547e-05	0.00077671	1.02406
MYL6	10.241	14.392	14.52	12	12	12	0.429645	3.78085	4.82813	2.69331e-05	0.000402042	1.97118	0.454162	3.78085	5.10364	1.1727e-05	0.000181494	2.73586
FRZB	0	3.809	3.363	0	9	11	1.7543	1.22059	4.8253	2.71634e-05	0.000404826	1.96283	1.90747	1.22059	5.2466	7.60521e-06	0.000125242	3.16284
MAPT	2.879	0.707	0.492	12	7	5	-1.25548	0.955224	-4.82052	2.75565e-05	0.000410025	1.94873	-1.41182	0.955224	-5.42082	4.48229e-06	8.0239e-05	3.68491
SNTB2	0.291	1.145	0.854	11	12	10	0.707114	0.744761	4.81637	2.79027e-05	0.00041451	1.93649	0.46383	0.744761	3.15929	0.00325381	0.0194422	-2.71689
SGTA	2.905	1.252	1.243	12	12	12	-0.826619	1.37085	-4.81469	2.80437e-05	0.000414749	1.93155	-0.830124	1.37085	-4.83511	2.63731e-05	0.000363219	1.93861
PHYKPL	0.111	0	0	8	0	0	-0.147168	0.0490561	-4.8156	2.79669e-05	0.000414749	1.93424	-0.147168	0.0490561	-4.8156	2.79669e-05	0.00038176	1.88099
RPS20	3.405	4.892	4.456	12	12	12	0.421667	2.36674	4.8145	2.80598e-05	0.000414749	1.93098	0.31132	2.36674	3.55458	0.00110745	0.00798245	-1.69237
OMA1	0.829	0.173	0.366	12	5	7	-0.648899	0.478326	-4.81405	2.80981e-05	0.000414749	1.92965	-0.462669	0.478326	-3.43245	0.0015531	0.0105304	-2.01539
H2AZ2	7.193	5.151	4.824	12	12	12	-0.423852	2.71746	-4.80876	2.85482e-05	0.000420054	1.91406	-0.507849	2.71746	-5.76173	1.5912e-06	3.36222e-05	4.7098
CMC2	1.713	0.636	0.652	12	10	9	-0.796448	0.902523	-4.80887	2.8539e-05	0.000420054	1.91437	-0.769186	0.902523	-4.64427	4.67542e-05	0.00058004	1.37699
MORN1	0.287	0	0	8	0	0	-0.335324	0.111775	-4.80352	2.90014e-05	0.000426044	1.89861	-0.335324	0.111775	-4.80352	2.90014e-05	0.00039356	1.84532
KIF13B	0	0.549	0.58	0	10	10	0.585823	0.402147	4.80128	2.91973e-05	0.000428242	1.89201	0.620617	0.402147	5.08645	1.23531e-05	0.000189485	2.68463
UNG	0.111	0	0	8	0	0	-0.146864	0.0489546	-4.79757	2.95248e-05	0.000432361	1.88108	-0.146864	0.0489546	-4.79757	2.95248e-05	0.000398326	1.82776
PLCB3	0.386	0.073	0.126	11	3	5	-0.372039	0.236062	-4.7904	3.0168e-05	0.000441082	1.85995	-0.303133	0.236062	-3.90316	0.000412751	0.00356677	-0.743136
BSN	0	0.608	0.458	0	10	9	0.631073	0.374135	4.788	3.0386e-05	0.000443569	1.85289	0.491333	0.374135	3.72778	0.000680741	0.00545477	-1.22547
HSPE1	13.429	10.844	12.428	12	12	12	-0.29527	3.71387	-4.78166	3.09706e-05	0.00045139	1.83421
USP14	7.81	4.282	3.498	12	12	12	-0.80578	2.51705	-4.78076	3.10543e-05	0.000451899	1.83156	-1.02666	2.51705	-6.09128	5.85479e-07	1.47646e-05	5.70156
LACTB2	0.672	0.116	0.277	12	5	6	-0.566676	0.38877	-4.77573	3.15271e-05	0.000458059	1.81675	-0.406906	0.38877	-3.42925	0.00156683	0.0105924	-2.02378
PRDX4	3.236	5.492	4.453	12	12	12	0.568315	2.38029	4.7728	3.18062e-05	0.000461389	1.80811	0.351523	2.38029	2.95214	0.00560273	0.0303235	-3.22723
NUDT2	0.291	0.015	0	9	1	0	-0.322762	0.120943	-4.76649	3.24146e-05	0.000468746	1.78954	-0.342795	0.120943	-5.06233	1.32882e-05	0.00020128	2.61276
VAT1	3.214	5.316	4.87	12	12	12	0.582469	2.39792	4.7669	3.23744e-05	0.000468746	1.79075	0.446562	2.39792	3.65464	0.000836855	0.00642214	-1.42385
MANSC1	0.107	0	0	8	0	0	-0.142182	0.047394	-4.76556	3.25045e-05	0.000469313	1.78682	-0.142182	0.047394	-4.76556	3.25045e-05	0.000430371	1.7334
WDR59	1.421	2.027	2.186	12	12	12	0.313522	1.50674	4.76501	3.25587e-05	0.000469363	1.78519	0.396566	1.50674	6.02714	7.11086e-07	1.74103e-05	5.5086
EIF5	3.95	1.716	1.706	12	12	12	-0.97266	1.64217	-4.76407	3.2651e-05	0.000469962	1.78241	-0.979399	1.64217	-4.79708	2.95687e-05	0.000398338	1.82631
TSPAN9	0.088	0.683	0.226	5	10	7	0.580074	0.359095	4.76078	3.29748e-05	0.000473885	1.77274
H4C1	19.688	13.008	11.609	12	12	12	-0.601234	3.91285	-4.75916	3.31359e-05	0.000475461	1.76797	-0.759682	3.91285	-6.01337	7.41393e-07	1.79154e-05	5.46718
ASPM	0.173	0	0	8	0	0	-0.218724	0.0729079	-4.75685	3.33657e-05	0.000478018	1.76119	-0.218724	0.0729079	-4.75685	3.33657e-05	0.000438456	1.70774
FXR1	0.865	2.35	2.508	12	12	12	0.829344	1.42762	4.75012	3.40472e-05	0.000487027	1.74138	0.862978	1.42762	4.94276	1.90681e-05	0.000275313	2.25735
SPOCD1	0.198	0	0	8	0	0	-0.244899	0.081633	-4.74937	3.41233e-05	0.000487363	1.73919	-0.244899	0.081633	-4.74937	3.41233e-05	0.000445432	1.68571
APOC1	0.387	4.593	4.588	9	10	11	1.71728	1.59719	4.73952	3.5147e-05	0.00050044	1.71023	1.76783	1.59719	4.87903	2.31065e-05	0.00032556	2.06851
UBXN4	0.573	0.13	0.117	12	3	3	-0.504168	0.303511	-4.73976	3.51226e-05	0.00050044	1.71091	-0.517244	0.303511	-4.86269	2.42726e-05	0.000338318	2.02013
NUCB1	1.076	2.541	1.7	12	12	12	0.723534	1.38823	4.73829	3.52776e-05	0.000501527	1.7066
CDH1	0	2.571	4.623	0	10	12	1.53966	1.24604	4.73575	3.55471e-05	0.000504584	1.69914	2.19847	1.24604	6.76214	7.76292e-08	2.69085e-06	7.71106
SRPX2	0.013	3.323	7.355	1	11	12	1.79277	1.46577	4.73477	3.56514e-05	0.000505289	1.69627	2.55406	1.46577	6.74538	8.16197e-08	2.81862e-06	7.66114
NTN1	0	5.065	15.739	0	9	12	1.85463	1.92198	4.73037	3.61257e-05	0.000511228	1.68332	3.91132	1.92198	9.97613	9.0239e-12	9.71118e-10	16.7553	2.0567	1.92198	5.24576	7.6245e-06	0.00168011	3.68018
COL6A1	37.159	67.309	69.438	12	12	12	0.7922	5.77184	4.7276	3.64264e-05	0.000514696	1.6752	0.81244	5.77184	4.84839	2.53396e-05	0.000349506	1.97787
FAM114A2	3.351	1.479	1.183	12	11	11	-0.87248	1.45536	-4.72684	3.65098e-05	0.000515089	1.67296	-1.07376	1.45536	-5.81731	1.34406e-06	2.96173e-05	4.87708
FDX1	1.874	0.692	0.631	12	9	8	-0.850428	0.930481	-4.72621	3.6579e-05	0.00051528	1.67111	-0.905386	0.930481	-5.03164	1.45799e-05	0.000218313	2.52142
RPL22	1.711	0.51	0.451	12	10	6	-0.875433	0.777614	-4.72535	3.6674e-05	0.000515833	1.66857	-1.01982	0.777614	-5.50473	3.47384e-06	6.49503e-05	3.93687
CAPN1	6.572	9.426	7.093	12	12	12	0.449287	3.08815	4.72418	3.68028e-05	0.000516859	1.66513							-0.346886	3.08815	-3.64745	0.000853955	0.0444009	-0.725855
CRP	2.458	0.567	0	11	6	0	-1.09991	0.712224	-4.71967	3.73038e-05	0.000523102	1.65189	-1.61829	0.712224	-6.94402	4.51209e-08	1.68889e-06	8.25163
DPT	0.176	1.636	2.165	8	12	12	1.04194	0.997112	4.71864	3.74195e-05	0.000523634	1.64886	1.28818	0.997112	5.83376	1.27857e-06	2.82414e-05	4.9266
YWHAQ	14.913	18.892	17.053	12	12	12	0.318104	4.15149	4.71832	3.7455e-05	0.000523634	1.64793
TSNAX	0.533	0.074	0.083	10	3	2	-0.489607	0.255735	-4.7122	3.81481e-05	0.000532519	1.62997	-0.490991	0.255735	-4.72553	3.66542e-05	0.000472298	1.61554
ECHDC2	2.066	0.443	0.623	12	5	8	-1.10163	0.833783	-4.71168	3.8208e-05	0.000532552	1.62843	-0.907364	0.833783	-3.88082	0.000440082	0.00377825	-0.805063
TANGO2	1.72	0.624	0.587	12	9	11	-0.788232	0.879652	-4.70901	3.85151e-05	0.000536026	1.62059	-0.797971	0.879652	-4.76719	3.23461e-05	0.000429503	1.73819
MAP1B	1.921	5.454	3.498	12	12	12	1.00642	2.05226	4.70404	3.90932e-05	0.000543255	1.606	0.596648	2.05226	2.78876	0.00849951	0.0421785	-3.61504
SERPINH1	6.583	12.651	8.12	12	12	12	0.81958	3.23327	4.70278	3.92411e-05	0.000544492	1.6023
GOT1	48.828	39.924	39.856	12	12	12	-0.294179	5.44151	-4.70223	3.93055e-05	0.000544569	1.6007	-0.291615	5.44151	-4.66125	4.44382e-05	0.000556529	1.42676
PRKCSH	3.97	6.945	5.096	12	12	12	0.632109	2.60308	4.70139	3.94042e-05	0.000545121	1.59824
CSRP2	0.477	0.115	0	12	4	0	-0.398952	0.224511	-4.69675	3.99559e-05	0.000551929	1.58462	-0.536242	0.224511	-6.31304	2.994e-07	8.19806e-06	6.36787
CRYM	23.087	15.701	19.738	12	12	12	-0.573342	4.31498	-4.69425	4.02573e-05	0.000555262	1.57727
COPS2	2.536	1.53	1.403	12	12	12	-0.518759	1.4521	-4.69142	4.05992e-05	0.000559145	1.56899	-0.563756	1.4521	-5.09836	1.19159e-05	0.000184109	2.72012
CNN3	0.588	2.098	1.31	12	12	12	0.887071	1.09597	4.69044	4.0719e-05	0.000559962	1.5661
SLC2A1	0.017	2.339	2.144	1	10	12	1.43923	0.939389	4.68868	4.0934e-05	0.000562084	1.56094	1.31223	0.939389	4.27494	0.000139933	0.00145189	0.306183
TNPO1	5.048	2.924	2.89	12	12	12	-0.671347	2.13604	-4.68744	4.10863e-05	0.000563338	1.55731	-0.673962	2.13604	-4.7057	3.8899e-05	0.000497939	1.55725
COQ10A	2.867	0.905	1.211	12	9	10	-1.17752	1.2107	-4.68275	4.16671e-05	0.000570456	1.54357	-0.927258	1.2107	-3.68753	0.000762784	0.00596247	-1.33485
MYH10	17.558	46.381	34.407	12	12	12	1.19014	4.82652	4.67975	4.20432e-05	0.000574757	1.53477	0.712363	4.82652	2.80109	0.00823951	0.0411087	-3.58625
ANK1	0.487	11.999	15.305	12	12	12	2.51687	2.12065	4.67498	4.26488e-05	0.000582175	1.52077	2.16507	2.12065	4.02152	0.000293336	0.00271211	-0.412727
FARS2	0.323	0.029	0	10	1	0	-0.340242	0.137367	-4.67431	4.27336e-05	0.000582474	1.51882	-0.376172	0.137367	-5.16793	9.65279e-06	0.000153296	2.9277
ANXA3	10.693	5.357	4.911	12	12	12	-1.0408	2.83039	-4.67114	4.31417e-05	0.000587171	1.50952	-1.09204	2.83039	-4.90107	2.16224e-05	0.000306925	2.13375
NCOA3	0.373	0.014	0.048	8	1	2	-0.40301	0.167058	-4.66714	4.36615e-05	0.000593373	1.4978	-0.362331	0.167058	-4.19605	0.000176405	0.0017631	0.0808235
PERM1	1.852	0.666	0.579	12	10	9	-0.807972	0.907906	-4.66375	4.41071e-05	0.00059855	1.48786	-0.903778	0.907906	-5.21675	8.32532e-06	0.000135653	3.07359
RPA1	1.046	0.341	0.13	12	9	3	-0.610408	0.508995	-4.6593	4.46973e-05	0.000605224	1.47485	-0.849411	0.508995	-6.48363	1.79026e-07	5.2157e-06	6.87929
ADI1	0.409	0.061	0.063	10	3	3	-0.389858	0.209266	-4.65906	4.47297e-05	0.000605224	1.47414	-0.38744	0.209266	-4.63017	4.87668e-05	0.000600736	1.33571
FLOT2	4.027	12.768	5.416	12	12	12	1.22233	2.80167	4.65281	4.55747e-05	0.000615758	1.45583							-0.971915	2.80167	-3.6996	0.000737224	0.0403728	-0.590061
RARRES2	0	2.624	3.694	0	12	12	1.56159	1.1321	4.65166	4.5731e-05	0.000616969	1.45248	1.83472	1.1321	5.46526	3.91633e-06	7.23466e-05	3.81832
SMIM24	0.141	0	0	8	0	0	-0.181923	0.0606409	-4.64527	4.66133e-05	0.000627044	1.43378	-0.181923	0.0606409	-4.64527	4.66133e-05	0.000579069	1.37994
HNRNPH1	5.949	9.434	8.251	12	12	12	0.54301	3.10419	4.64569	4.6555e-05	0.000627044	1.435	0.406713	3.10419	3.47961	0.00136366	0.00947495	-1.8913
PRNP	0.708	2.042	0.753	12	12	10	0.80706	1.00154	4.64245	4.70085e-05	0.000631442	1.42552							-0.807093	1.00154	-4.64264	4.69817e-05	0.0061586	1.9746
NRAS	0	0.841	0.9	0	10	10	0.780405	0.547448	4.64012	4.7337e-05	0.000634934	1.4187	0.861939	0.547448	5.1249	1.09961e-05	0.000171617	2.79927
VWA3B	0	0.364	0.329	0	9	10	0.42044	0.269707	4.63909	4.74841e-05	0.000635985	1.41567	0.38868	0.269707	4.28864	0.0001344	0.00141189	0.345472
RTCA	1.266	0.502	0.3	12	8	8	-0.637051	0.677276	-4.6375	4.77092e-05	0.000637155	1.41104	-0.818203	0.677276	-5.95622	8.81687e-07	2.05657e-05	5.2952
HAGH	9.932	6.654	7.747	12	12	12	-0.548714	3.14466	-4.6376	4.7696e-05	0.000637155	1.41131	-0.338088	3.14466	-2.85744	0.00714328	0.0367364	-3.45369
RPL8	2.646	1.353	0.652	12	11	11	-0.714728	1.22921	-4.63303	4.8351e-05	0.000644796	1.39797	-1.16452	1.22921	-7.54871	7.58781e-09	3.50675e-07	10.0297
HBD	22.924	59.318	76.498	12	12	12	1.32459	5.41743	4.63109	4.86323e-05	0.000647438	1.39229	1.48743	5.41743	5.20042	8.74781e-06	0.00014154	3.02477
RNF181	0.214	0.015	0	9	1	0	-0.244568	0.0948258	-4.6307	4.8689e-05	0.000647438	1.39115	-0.264523	0.0948258	-5.00853	1.56344e-05	0.000231684	2.45268
PPM1A	0.84	1.877	1.129	12	12	12	0.628594	1.12852	4.62776	4.91194e-05	0.000652224	1.38254
SLC39A7	1.702	0.712	0.524	12	11	8	-0.72701	0.888167	-4.62596	4.93838e-05	0.000654795	1.37729	-0.905136	0.888167	-5.75938	1.6026e-06	3.37531e-05	4.70272
MYCL	0	0.588	0.458	0	9	10	0.610353	0.36787	4.61085	5.1665e-05	0.000684062	1.33312	0.493257	0.36787	3.72626	0.000683669	0.00546876	-1.22959
MRPS31	3.199	1.072	1.397	12	10	11	-1.07738	1.35342	-4.60559	5.24838e-05	0.000692921	1.31774	-0.861679	1.35342	-3.68352	0.00077146	0.00601505	-1.34572
ACTR1A	5.973	9.662	7.049	12	12	12	0.611213	3.04053	4.60599	5.24205e-05	0.000692921	1.31892
RAC2	0	3.228	0.855	0	8	3	1.67842	0.738043	4.60068	5.32585e-05	0.000702148	1.30341
CERKL	0.209	0	0	8	0	0	-0.255808	0.0852695	-4.59583	5.40358e-05	0.000711382	1.28925	-0.255808	0.0852695	-4.59583	5.40358e-05	0.000654583	1.23525
KRT78	1.898	4.396	5.564	12	12	12	0.888221	2.14588	4.58728	5.54319e-05	0.000728724	1.26431	1.01113	2.14588	5.22203	8.19318e-06	0.000133971	3.08937
EXD3	0.287	0	0	8	0	0	-0.332645	0.110882	-4.5858	5.56782e-05	0.000730924	1.25997	-0.332645	0.110882	-4.5858	5.56782e-05	0.000670966	1.20594
COL5A3	0.092	0.824	0.717	5	11	10	0.692707	0.546562	4.58314	5.61212e-05	0.000735696	1.25222	0.608512	0.546562	4.02608	0.000289488	0.00268727	-0.399935
AKR1B1	21.627	14.381	13.81	12	12	12	-0.566163	4.08166	-4.58026	5.66065e-05	0.000741009	1.24381	-0.656912	4.08166	-5.31441	6.19116e-06	0.00010456	3.36587
FGF13	0.157	0	0	8	0	0	-0.199643	0.0665477	-4.57974	5.6693e-05	0.000741093	1.24231	-0.199643	0.0665477	-4.57974	5.6693e-05	0.000679655	1.18826
G3BP1	0.074	0.511	0.097	6	10	4	0.452319	0.257763	4.57674	5.72035e-05	0.000746712	1.23355							-0.43099	0.257763	-4.36092	0.000108592	0.0110396	1.19091
UQCRFS1	32.836	26.415	27.148	12	12	12	-0.313206	4.88186	-4.57291	5.78614e-05	0.000754235	1.22237	-0.274574	4.88186	-4.00887	0.000304287	0.00279581	-0.448231
CAND1	2.449	4.939	2.918	12	12	12	0.765849	2.05109	4.57143	5.81167e-05	0.000756498	1.21807							-0.611507	2.05109	-3.65015	0.000847489	0.0444009	-0.718837
TAGLN2	10.285	15.451	12.496	12	12	12	0.532737	3.73491	4.56669	5.89447e-05	0.000766198	1.20424
KRT17	10.697	19.56	24.692	12	12	12	0.870462	4.1204	4.56488	5.92636e-05	0.000768955	1.19897	1.13345	4.1204	5.94404	9.14879e-07	2.12211e-05	5.25854
TJP2	2.635	0.995	0.572	12	10	10	-1.0219	1.05948	-4.56454	5.93229e-05	0.000768955	1.19799	-1.21999	1.05948	-5.44935	4.11026e-06	7.46656e-05	3.77055
ARF4	6.125	4.04	4.022	12	12	12	-0.513271	2.47316	-4.56374	5.94645e-05	0.000769712	1.19566	-0.538159	2.47316	-4.78503	3.06582e-05	0.000411199	1.79079
LIX1L	0.173	0	0	8	0	0	-0.216775	0.0722582	-4.56038	6.00636e-05	0.000776381	1.18587	-0.216775	0.0722582	-4.56038	6.00636e-05	0.000712741	1.13175
SETD2	0.307	0	0.032	8	0	1	-0.355548	0.13153	-4.55924	6.02675e-05	0.000777929	1.18255	-0.316506	0.13153	-4.05861	0.000263419	0.00247758	-0.308473
TOR1AIP1	0.638	2.13	1.881	12	12	12	0.833161	1.23045	4.55819	6.04576e-05	0.000778632	1.17948	0.761702	1.23045	4.16724	0.000191924	0.00189772	-0.00113222
NTN4	0	0.994	0.667	0	12	9	0.849134	0.502251	4.55708	6.06584e-05	0.000778632	1.17624	0.657618	0.502251	3.52926	0.00118832	0.00845341	-1.75979
LAMTOR5	0.544	0.115	0.236	12	4	6	-0.472429	0.34078	-4.55787	6.05146e-05	0.000778632	1.17855	-0.344136	0.34078	-3.32013	0.00211126	0.0135504	-2.30749
SFXN3	0.54	2.213	1.223	8	12	11	1.00292	1.05873	4.55745	6.05901e-05	0.000778632	1.17734
PPID	0.234	0.044	0.018	11	2	1	-0.239558	0.124995	-4.55281	6.14349e-05	0.000785668	1.16381	-0.272148	0.124995	-5.17219	9.52916e-06	0.000152056	2.9404
HOMER1	0.989	0.295	0.235	12	6	5	-0.639136	0.515755	-4.55267	6.14612e-05	0.000785668	1.16339	-0.704538	0.515755	-5.01853	1.51689e-05	0.000225342	2.48243
ATP5PD	29.591	24.764	26.692	12	12	12	-0.255109	4.79861	-4.55326	6.13517e-05	0.000785668	1.16513
F13A1	8.701	23.328	9.128	12	12	12	1.23828	3.58259	4.55165	6.1648e-05	0.000786968	1.16042							-1.33159	3.58259	-4.89462	2.20468e-05	0.00364362	2.6837
NPTN	0.457	1.325	1.185	11	12	12	0.648864	0.922738	4.54765	6.23867e-05	0.000795301	1.14878	0.559605	0.922738	3.92207	0.000390912	0.00342584	-0.690604
TAPT1	0.256	0.042	0	10	2	0	-0.261342	0.122915	-4.54621	6.26553e-05	0.000796637	1.14459	-0.315043	0.122915	-5.48037	3.7406e-06	6.93772e-05	3.86372
ANKRD34A	0.1	0.791	0.698	4	12	10	0.678695	0.533435	4.54616	6.26636e-05	0.000796637	1.14446	0.545861	0.533435	3.65639	0.000832742	0.00640651	-1.41912
LZIC	1.29	0.445	0.679	12	11	9	-0.655088	0.783734	-4.54041	6.37475e-05	0.000809305	1.1277	-0.485541	0.783734	-3.36528	0.00186703	0.0122549	-2.19067
ERMP1	0.715	0.185	0.286	12	6	7	-0.529922	0.435033	-4.53707	6.4384e-05	0.000816266	1.11799	-0.41759	0.435033	-3.57531	0.00104523	0.007611	-1.63701
LYPLAL1	4.148	1.927	1.732	12	11	11	-0.953859	1.70526	-4.5353	6.47254e-05	0.000819471	1.11283	-0.982463	1.70526	-4.6713	4.31206e-05	0.000542968	1.45625
CTDSPL2	0	0.382	0.213	0	9	8	0.429878	0.230006	4.53041	6.5675e-05	0.000830358	1.0986	0.26014	0.230006	2.74157	0.00956673	0.0464046	-3.72446
RCN1	0.684	1.869	0.57	12	12	11	0.685178	0.928001	4.5223	6.72794e-05	0.000849482	1.07503							-0.801	0.928001	-5.28675	6.73324e-06	0.0015579	3.79691
NOLC1	0.626	0.15	0.018	11	5	1	-0.479158	0.287056	-4.52	6.77423e-05	0.000851841	1.06833	-0.63504	0.287056	-5.99046	7.94722e-07	1.90056e-05	5.39824
MGST3	9.816	6.292	5.933	12	12	12	-0.580091	3.00231	-4.5205	6.76412e-05	0.000851841	1.06979	-0.701	3.00231	-5.46272	3.94671e-06	7.2618e-05	3.81068
SLC38A6	0.188	0	0	8	0	0	-0.232652	0.0775505	-4.52023	6.76946e-05	0.000851841	1.06902	-0.232652	0.0775505	-4.52023	6.76946e-05	0.000781189	1.01477
PTCD3	3.98	1.323	1.523	12	11	10	-1.17031	1.48714	-4.51947	6.78484e-05	0.000852018	1.0668	-1.15586	1.48714	-4.46365	8.00978e-05	0.000906241	0.85034
KBTBD11	0.173	0	0.017	8	0	1	-0.219106	0.0803511	-4.51516	6.87243e-05	0.000861848	1.05427	-0.197159	0.0803511	-4.06289	0.000260159	0.00245441	-0.296401
LUM	17.191	25.71	28.997	12	12	12	0.538104	4.58054	4.51018	6.97515e-05	0.000872533	1.03979	0.708136	4.58054	5.93531	9.39432e-07	2.16819e-05	5.23226
STOM	5.749	11.838	11.608	12	12	12	0.829407	3.28458	4.51011	6.97649e-05	0.000872533	1.0396	0.835373	3.28458	4.54255	6.33414e-05	0.000741864	1.07977
PRDM11	0.185	0	0	8	0	0	-0.230098	0.0766993	-4.50951	6.98897e-05	0.000872914	1.03785	-0.230098	0.0766993	-4.50951	6.98897e-05	0.000804514	0.983569
APOD	2.631	9.379	7.882	12	12	12	1.41963	2.59429	4.50654	7.051e-05	0.000879475	1.02922	1.06836	2.59429	3.39145	0.00173809	0.0115478	-2.12259
PITPNB	0.262	1.241	0.6	9	12	10	0.773829	0.661244	4.50435	7.0971e-05	0.000884033	1.02286
FSD2	0.43	0.058	0.172	12	3	5	-0.420707	0.257575	-4.49474	7.30281e-05	0.000908434	0.994963	-0.29023	0.257575	-3.10076	0.0037999	0.0222301	-2.86308
QSOX1	0	4.069	22.143	0	9	12	1.74666	2.00141	4.49383	7.32259e-05	0.000909672	0.992322	4.25757	2.00141	10.9539	7.4115e-13	1.17249e-10	19.2484	2.51091	2.00141	6.4601	1.9217e-07	0.000111158	7.13408
MRPS36	12.405	9.072	8.941	12	12	12	-0.434325	3.44555	-4.4927	7.34724e-05	0.000911511	0.989041	-0.457315	3.44555	-4.73051	3.61101e-05	0.000466107	1.6302
CCAR1	0.325	0.042	0	11	2	0	-0.325787	0.144469	-4.49064	7.39237e-05	0.000915882	0.983063	-0.379597	0.144469	-5.23236	7.9407e-06	0.000130304	3.12025
SMS	1.39	0.372	0.587	12	6	8	-0.841733	0.720129	-4.48381	7.54403e-05	0.000933422	0.96324	-0.643379	0.720129	-3.4272	0.00157566	0.0106133	-2.02914
RPL23A	0.845	0.288	0.118	12	7	3	-0.537904	0.439077	-4.47986	7.63313e-05	0.000943186	0.951778	-0.733986	0.439077	-6.1129	5.48373e-07	1.39813e-05	5.76657
SPTA1	0.156	17.687	26.819	7	12	11	3.07646	2.11695	4.47393	7.76893e-05	0.000958686	0.934568	2.69356	2.11695	3.9171	0.000396538	0.00346223	-0.704416
HMGN1	1.274	0.446	0.154	12	8	3	-0.689208	0.59027	-4.46596	7.95491e-05	0.000980329	0.91148	-0.977757	0.59027	-6.33571	2.79594e-07	7.74743e-06	6.43591
ARHGAP1	8.715	13.147	11.933	12	12	12	0.537233	3.57004	4.46539	7.96837e-05	0.000980681	0.909831	0.40382	3.57004	3.35648	0.00191239	0.0124994	-2.2135
MTUS2	0.337	1.161	0.736	11	12	11	0.64969	0.731607	4.4648	7.98239e-05	0.000981102	0.908115
AXL	0.209	0	0	7	0	0	-0.255457	0.0851523	-4.4621	8.04673e-05	0.000986391	0.900281	-0.255457	0.0851523	-4.4621	8.04673e-05	0.00090931	0.845843
SEPTIN11	2.72	4.978	4.351	12	12	12	0.657285	2.25549	4.46252	8.03675e-05	0.000986391	0.901492	0.487292	2.25549	3.30838	0.00217967	0.0139508	-2.33776
TMEM230	0.25	0	0.06	11	0	2	-0.303424	0.125251	-4.45964	8.10573e-05	0.000992309	0.893153	-0.231095	0.125251	-3.39656	0.00171392	0.0114199	-2.10925
ZBTB21	0.178	0.029	0	10	1	0	-0.194909	0.0890036	-4.4529	8.26947e-05	0.00101102	0.87364	-0.23096	0.0890036	-5.27652	6.94539e-06	0.000115819	3.25239
LYRM7	1.299	0.426	0.634	12	7	10	-0.759068	0.745219	-4.44672	8.42267e-05	0.00102839	0.855731	-0.518008	0.745219	-3.03455	0.00452214	0.0254422	-3.02659
GPS1	2.858	1.275	0.582	12	12	8	-0.854766	1.18568	-4.446	8.44049e-05	0.00102921	0.85367	-1.37694	1.18568	-7.16204	2.36319e-08	9.72058e-07	8.89635
MRPL1	1.023	0.261	0.207	12	6	4	-0.68678	0.489943	-4.44439	8.48112e-05	0.00103266	0.848985	-0.741807	0.489943	-4.80048	2.92674e-05	0.000396008	1.83636
RPS27A	11.972	17.617	14.382	12	12	12	0.512302	3.92801	4.44399	8.49114e-05	0.00103266	0.847834
THAP4	0.67	0.148	0.018	11	3	1	-0.533914	0.291089	-4.43889	8.62043e-05	0.00104433	0.833093	-0.668467	0.291089	-5.55755	2.95879e-06	5.66948e-05	4.09561
UFSP1	0.401	0.118	0.074	12	4	3	-0.339834	0.237428	-4.43887	8.62098e-05	0.00104433	0.833031	-0.38712	0.237428	-5.05652	1.35237e-05	0.000204513	2.59545
S100A4	2.845	5.155	4.648	12	12	12	0.650709	2.31196	4.43908	8.61563e-05	0.00104433	0.833636	0.493472	2.31196	3.36642	0.00186119	0.0122252	-2.18769
XPNPEP3	2.234	0.832	1.088	12	7	9	-0.947814	1.12335	-4.43522	8.71494e-05	0.00105434	0.822457	-0.731732	1.12335	-3.42408	0.00158926	0.0106894	-2.03733
METRNL	0	1.918	1.705	0	12	8	1.3502	0.793976	4.4304	8.84028e-05	0.00106671	0.80853	1.03173	0.793976	3.38541	0.00176708	0.0117183	-2.13833
POMT2	0	0.654	0.521	0	10	7	0.677968	0.395745	4.43042	8.83988e-05	0.00106671	0.808574	0.509267	0.395745	3.32799	0.00206668	0.0133197	-2.28723
ARF5	6.601	4.524	4.074	12	12	12	-0.470197	2.55627	-4.42993	8.85268e-05	0.00106682	0.807163	-0.612239	2.55627	-5.76817	1.56035e-06	3.31507e-05	4.72919
NDUFV1	42.177	31.888	33.035	12	12	12	-0.407489	5.17128	-4.4282	8.8982e-05	0.00107091	0.802161	-0.371579	5.17128	-4.03796	0.000279688	0.00260939	-0.366565
BCAT2	13.48	6.01	6.854	12	12	12	-1.22626	3.08154	-4.42669	8.93814e-05	0.00107292	0.797794	-1.06462	3.08154	-3.84321	0.000490126	0.00415776	-0.909011
PSMB4	3.584	5.79	4.147	12	12	12	0.543238	2.40934	4.42678	8.93566e-05	0.00107292	0.798064
PPIB	7.749	11.313	9.47	12	12	12	0.467929	3.35668	4.4246	8.99354e-05	0.00107818	0.791768
RDH12	0	0.395	0.203	0	9	5	0.45067	0.22781	4.42329	9.02866e-05	0.00108099	0.787967
HYOU1	3.007	7.86	5.253	12	12	12	1.08387	2.47834	4.4207	9.09818e-05	0.0010879	0.780487	0.681459	2.47834	2.77941	0.00870187	0.0429524	-3.63683
RAB1B	9.264	12.692	13.121	12	12	12	0.383867	3.63616	4.41997	9.1179e-05	0.00108885	0.778376	0.45158	3.63616	5.19963	8.7688e-06	0.000141632	3.0224
CHD8	1.075	0.338	0.671	12	9	10	-0.652688	0.691391	-4.41919	9.13896e-05	0.00108996	0.776127
C1QC	0.061	2.591	4.803	4	10	12	1.47635	1.29596	4.41442	9.26916e-05	0.00110407	0.762334	2.17033	1.29596	6.48949	1.75901e-07	5.15179e-06	6.89681
MYOZ2	36.723	29.393	29.805	12	12	12	-0.315194	5.02663	-4.41288	9.31155e-05	0.00110769	0.757885	-0.307355	5.02663	-4.30314	0.000128782	0.0013589	0.387066
TMSB4X	0	3.373	3.363	0	9	10	1.63369	1.17194	4.40604	9.50211e-05	0.00112891	0.738134	1.88212	1.17194	5.07604	1.27483e-05	0.000193737	2.6536
SERPING1	3.501	12.735	10.1	12	12	12	1.48363	2.92614	4.40386	9.5638e-05	0.00113478	0.731825	0.985379	2.92614	2.92489	0.00601058	0.0320992	-3.29285
EPS15L1	0.651	1.688	0.868	12	12	11	0.659607	0.972148	4.40125	9.63797e-05	0.00114212	0.724295
LSS	1.266	0.37	0.396	12	7	7	-0.741885	0.644417	-4.39486	9.82207e-05	0.00116245	0.705851	-0.735623	0.644417	-4.35776	0.00010961	0.00117276	0.544177
ACTN1	102.084	120	117.77	12	12	12	0.22449	6.82785	4.39049	9.94998e-05	0.00117608	0.693241	0.204947	6.82785	4.00828	0.000304806	0.00279581	-0.449879
KLHL7	0.161	0	0	8	0	0	-0.202669	0.0675563	-4.38596	0.000100842	0.00119042	0.680182	-0.202669	0.0675563	-4.38596	0.000100842	0.0010967	0.6255
NDRG2	6.301	3.207	2.57	12	12	12	-0.846122	2.1854	-4.37914	0.000102896	0.00121312	0.660536	-1.15266	2.1854	-5.96567	8.56794e-07	2.01772e-05	5.32361
TNNC1	57.596	39.186	45.032	12	12	12	-0.575961	5.54385	-4.37328	0.000104696	0.00123278	0.643631	-0.387722	5.54385	-2.94398	0.00572211	0.0308794	-3.24693
ATP5PB	41.933	31.994	33.563	12	12	12	-0.404873	5.17628	-4.37049	0.000105563	0.00124141	0.635594	-0.333855	5.17628	-3.60387	0.000965002	0.00717798	-1.56051
CHTOP	0.291	0.042	0	9	2	0	-0.293715	0.133782	-4.36341	0.000107795	0.00126605	0.61521	-0.34753	0.133782	-5.16288	9.80152e-06	0.000155331	2.91262
PLCXD3	0.785	0.182	0.198	11	6	5	-0.572295	0.41104	-4.35574	0.000110266	0.00129343	0.593133	-0.560731	0.41104	-4.26773	0.000142933	0.00147804	0.285535
MTMR6	0.289	0.028	0.028	11	2	1	-0.306589	0.138332	-4.35444	0.000110691	0.00129676	0.589394	-0.309305	0.138332	-4.39302	9.87565e-05	0.00107528	0.645889
IGFBP4	0	0.649	1.036	0	11	11	0.678723	0.532652	4.34544	0.000113672	0.00133001	0.563505	0.919234	0.532652	5.88529	1.09344e-06	2.47426e-05	5.08169
CSNK1A1	0.35	1.272	1.067	12	11	11	0.708075	0.837877	4.33742	0.000116397	0.00136017	0.540441	0.568991	0.837877	3.48544	0.00134185	0.00934446	-1.8759
PDXP	0.362	1.341	0.998	10	11	12	0.725718	0.837821	4.33634	0.000116767	0.00136106	0.537344	0.516166	0.837821	3.08422	0.00396938	0.0230179	-2.90413
SGCD	8.973	12.498	10.783	12	12	12	0.425379	3.52687	4.33643	0.000116736	0.00136106	0.537602
HGS	0.061	0.468	0.07	4	9	3	0.429299	0.226503	4.33282	0.000117987	0.00137355	0.527228							-0.420789	0.226503	-4.24693	0.000151944	0.0139232	0.877317
CCDC80	0.008	10.016	17.121	1	11	10	2.7105	1.93346	4.33134	0.000118505	0.00137785	0.522959	3.05498	1.93346	4.88181	2.29142e-05	0.000323772	2.07672
APOC3	0.515	2.048	2.325	10	12	12	0.954408	1.21628	4.328	0.000119678	0.00138974	0.51337	1.0489	1.21628	4.75652	3.33994e-05	0.000438456	1.70675
SDHA	60.322	43.003	46.695	12	12	12	-0.504808	5.63291	-4.32659	0.000120179	0.0013938	0.509307	-0.400241	5.63291	-3.43037	0.00156201	0.010583	-2.02084
ITGAV	0.729	2.841	1.23	12	12	10	1.04685	1.17737	4.31481	0.000124425	0.00144124	0.475506
AGPAT1	0.115	0.584	0.843	7	10	12	0.478127	0.543081	4.31202	0.000125455	0.00145135	0.467485	0.709069	0.543081	6.39478	2.33962e-07	6.58152e-06	6.61308
HSPA2	23.384	30.738	31.102	12	12	12	0.373032	4.85184	4.31075	0.000125926	0.00145499	0.463836	0.394578	4.85184	4.55974	6.01787e-05	0.000713129	1.12988
ACTR2	2.413	5.031	1.871	12	12	12	0.761445	1.90009	4.30951	0.000126384	0.00145846	0.460298							-1.08825	1.90009	-6.15914	4.76751e-07	0.000232228	6.28255
AUH	9.835	4.628	4.421	12	12	12	-1.02975	2.68841	-4.30235	0.000129081	0.00148686	0.439753	-1.20787	2.68841	-5.04655	1.39374e-05	0.000210426	2.56578
GSS	1.266	2.986	2.452	12	12	12	0.794567	1.58955	4.30213	0.000129167	0.00148686	0.439106	0.575299	1.58955	3.11491	0.0036604	0.0215229	-2.82787
RBM45	0.103	0.014	0	9	1	0	-0.119574	0.0526323	-4.29791	0.000130782	0.00150358	0.427015	-0.138735	0.0526323	-4.98664	1.67031e-05	0.000245377	2.38761
RXFP1	0.132	0	0.016	8	0	1	-0.171364	0.0640778	-4.29208	0.000133045	0.00152637	0.410322	-0.150494	0.0640778	-3.76936	0.000604987	0.00493317	-1.11193
NIPSNAP2	17.904	13.305	14.87	12	12	12	-0.430934	4.00344	-4.29196	0.000133094	0.00152637	0.409963	-0.274853	4.00344	-2.73745	0.00966581	0.0467383	-3.73398
KRT77	4.764	8.383	10.558	12	12	12	0.683393	3.04433	4.28783	0.00013472	0.00154312	0.398144	0.948664	3.04433	5.95223	8.92429e-07	2.07523e-05	5.28318
SH3RF2	0.128	0	0	7	0	0	-0.165179	0.0550596	-4.28602	0.000135443	0.00154948	0.392939	-0.165179	0.0550596	-4.28602	0.000135443	0.00141887	0.337942
COL6A2	29.444	54.351	57.262	12	12	12	0.800132	5.46064	4.28471	0.000135966	0.00155354	0.389191	0.846694	5.46064	4.53405	6.49668e-05	0.000755863	1.05499
MYH1	186.661	152.869	176.858	12	12	12	-0.296797	7.4215	-4.28286	0.000136708	0.00156009	0.3839
PLS3	4.9	8.448	7.685	12	12	12	0.628164	2.9264	4.28225	0.000136951	0.00156094	0.382168	0.544555	2.9264	3.71228	0.000711264	0.00565528	-1.26765
HAPLN1	0.062	3.04	10.322	4	10	11	1.62213	1.65023	4.28104	0.000137444	0.00156463	0.378676	3.0831	1.65023	8.13675	1.38976e-09	8.35207e-08	11.7244	1.46097	1.65023	3.85572	0.000472898	0.030915	-0.178948
PITPNA	0.37	1.381	0.636	12	12	9	0.727519	0.74866	4.27763	0.00013883	0.00157846	0.368917
HADHB	66.025	51.441	48.577	12	12	12	-0.353548	5.79058	-4.27399	0.000140325	0.00159351	0.358496	-0.451397	5.79058	-5.45687	4.01735e-06	7.33345e-05	3.79315
MXRA7	2.295	5.957	5.075	12	12	12	0.951585	2.27634	4.27322	0.00014064	0.00159512	0.356318	0.871268	2.27634	3.91255	0.00040176	0.00350171	-0.717059
HSPA7	13.658	4.304	4.45	12	4	4	-2.60388	2.13892	-4.27233	0.00014101	0.00159563	0.35376	-2.58899	2.13892	-4.2479	0.00015151	0.00154771	0.228806
KDSR	0.3	0.046	0.085	11	2	3	-0.308261	0.176087	-4.27228	0.000141029	0.00159563	0.353625	-0.262997	0.176087	-3.64496	0.000859938	0.00655579	-1.44996
MRPL19	0.984	0.366	0.126	12	7	4	-0.562404	0.499935	-4.27109	0.000141526	0.00159929	0.350208	-0.800662	0.499935	-6.0805	6.04925e-07	1.51723e-05	5.66912
PDCD5	4.247	3.184	2.806	12	12	12	-0.344723	2.11539	-4.27024	0.000141882	0.00160136	0.347765	-0.466519	2.11539	-5.77897	1.51003e-06	3.22012e-05	4.76168
ARMC10	0.589	0.205	0.167	12	6	7	-0.42156	0.366714	-4.26832	0.000142682	0.00160647	0.342296	-0.447172	0.366714	-4.52765	6.62167e-05	0.000767965	1.03635
NTPCR	0.78	0.149	0.207	11	6	4	-0.586997	0.395598	-4.26834	0.000142676	0.00160647	0.342335	-0.544998	0.395598	-3.96295	0.000347476	0.00309816	-0.576703
WDR88	0.652	0.075	0	8	2	0	-0.555615	0.242654	-4.26738	0.000143079	0.00160899	0.339592	-0.641788	0.242654	-4.92922	1.98627e-05	0.000284566	2.2172
PSTPIP1	0.222	0	0	7	0	0	-0.266034	0.0886779	-4.26515	0.000144018	0.00161758	0.333231	-0.266034	0.0886779	-4.26515	0.000144018	0.00148428	0.278169
C8orf82	2.176	0.84	0.891	12	11	9	-0.815882	1.08361	-4.26452	0.000144285	0.00161862	0.331428	-0.833368	1.08361	-4.35592	0.000110209	0.00117781	0.538864
STKLD1	0.182	0	0	7	0	0	-0.224979	0.0749929	-4.2636	0.000144678	0.00162106	0.328784	-0.224979	0.0749929	-4.2636	0.000144678	0.00148943	0.273717
HELZ2	0	0.25	0.031	0	8	2	0.295787	0.112394	4.26136	0.000145635	0.00162981	0.322371							-0.254393	0.112394	-3.665	0.0008128	0.0434824	-0.680241
TPP1	3.234	4.481	4.125	12	12	12	0.378682	2.28252	4.26017	0.000146144	0.00163353	0.31898	0.28093	2.28252	3.16046	0.00324367	0.019418	-2.71395
SNX6	0.347	1.333	0.617	11	12	9	0.720299	0.722673	4.25954	0.000146415	0.00163459	0.317177
F2	2.612	18.323	14.01	12	12	12	1.97677	2.99817	4.25762	0.000147246	0.00164188	0.311676	1.5697	2.99817	3.38085	0.00178922	0.0118365	-2.15018
CXCL12	0	1.202	2.126	0	10	11	1.01322	0.819974	4.25678	0.000147606	0.00164392	0.309302	1.4467	0.819974	6.07791	6.0968e-07	1.52502e-05	5.66134
NPTXR	1.5	1.887	2.095	12	12	12	0.204687	1.48931	4.25563	0.000148107	0.00164751	0.30601	0.304322	1.48931	6.32714	2.86919e-07	7.90308e-06	6.4102
YWHAH	13.554	17.202	16.02	12	12	12	0.309153	4.03571	4.25245	0.000149497	0.00166098	0.296923	0.213367	4.03571	2.9349	0.00585764	0.031464	-3.26879
SEMA6C	0.182	0	0	7	0	0	-0.225075	0.0750249	-4.25107	0.000150104	0.00166572	0.292986	-0.225075	0.0750249	-4.25107	0.000150104	0.00153674	0.237881
MAML2	0.172	0	0	7	0	0	-0.21466	0.0715534	-4.24673	0.000152032	0.0016851	0.280578	-0.21466	0.0715534	-4.24673	0.000152032	0.00154962	0.22546
CPNE1	0.424	1.8	0.893	10	11	11	0.872134	0.888985	4.24583	0.000152433	0.00168752	0.278018
PCNT	0.984	0.271	0.284	11	6	10	-0.620266	0.522706	-4.24532	0.000152663	0.00168805	0.276553	-0.581604	0.522706	-3.9807	0.000330109	0.00297194	-0.527087
YWHAG	18.947	22.12	20.813	12	12	12	0.205992	4.42774	4.23938	0.000155353	0.00171574	0.259575
FBLIM1	0.464	0.091	0.075	11	2	3	-0.418461	0.239469	-4.23735	0.000156278	0.0017239	0.253802	-0.430386	0.239469	-4.3581	0.000109501	0.00117276	0.545143
SERPINA4	0.008	4.066	9.075	1	11	11	1.88446	1.55074	4.23592	0.000156935	0.00172909	0.249725	2.73286	1.55074	6.14299	5.00636e-07	1.29424e-05	5.85703
SGCG	5.462	8.336	7.446	12	12	12	0.528799	2.96975	4.23478	0.000157461	0.00173282	0.246471
GPT	11.997	5.192	4.196	12	12	11	-1.22199	2.75839	-4.23096	0.000159237	0.00175028	0.235572	-1.54877	2.75839	-5.36238	5.3525e-06	9.25933e-05	3.50961
AHNAK	139.797	175.127	136.224	12	12	12	0.322119	7.22156	4.22061	0.00016415	0.00180133	0.206045							-0.37278	7.22156	-4.88441	2.27353e-05	0.00369149	2.65486
ARL2	0.012	0.433	0.314	1	10	6	0.4802	0.283684	4.22036	0.00016427	0.00180133	0.205333	0.321038	0.283684	2.82153	0.00782496	0.0394015	-3.53837
ZFHX4	0.209	0	0.032	8	0	2	-0.255503	0.0991573	-4.21473	0.000167004	0.00182913	0.189298	-0.213534	0.0991573	-3.52242	0.0012111	0.00858246	-1.77795
TANC1	1.026	0.282	0.407	12	8	8	-0.646874	0.574749	-4.2107	0.00016899	0.00184661	0.177813	-0.531844	0.574749	-3.46193	0.0014319	0.00987496	-1.9379
PDHB	34.778	29.134	30.35	12	12	12	-0.254945	5.00794	-4.21068	0.000168998	0.00184661	0.177763	-0.197158	5.00794	-3.25627	0.00250946	0.0156187	-2.47134
GIGYF2	0.878	0.378	0.223	12	8	6	-0.496032	0.5254	-4.20832	0.000170171	0.00185723	0.171044	-0.643621	0.5254	-5.46046	3.9738e-06	7.29713e-05	3.80392
GPD1L	22.233	15.354	15.176	12	12	12	-0.535289	4.16651	-4.20791	0.000170377	0.00185729	0.169872	-0.57273	4.16651	-4.50224	7.14186e-05	0.000818043	0.962415
MYH3	173.476	141.3	164.793	12	12	12	-0.305741	7.31417	-4.2072	0.000170735	0.00185901	0.167828
DDX27	0.124	0	0	7	0	0	-0.160344	0.0534481	-4.20498	0.000171846	0.0018689	0.161531	-0.160344	0.0534481	-4.20498	0.000171846	0.00171944	0.106285
NENF	0.021	0.561	0.158	2	9	5	0.541116	0.260831	4.20005	0.000174347	0.00189387	0.147497
FITM1	0.201	0.013	0	9	1	0	-0.229652	0.0884737	-4.19496	0.000176966	0.0019188	0.133017	-0.247536	0.0884737	-4.52166	6.74079e-05	0.000779826	1.01892
PRKAG2	1.558	0.57	0.628	12	8	10	-0.762223	0.834459	-4.19479	0.000177057	0.0019188	0.132517	-0.713192	0.834459	-3.92496	0.000387675	0.00340089	-0.682568
HLA-C	4.085	6.122	3.72	12	12	12	0.462299	2.44798	4.19057	0.000179258	0.00194039	0.120515							-0.597941	2.44798	-5.42011	4.49187e-06	0.00116269	4.17702
KRT6B	22.994	38.65	47.855	12	12	12	0.738366	5.10231	4.18737	0.000180943	0.00195635	0.111429	0.963558	5.10231	5.46447	3.92573e-06	7.23757e-05	3.81596
ATXN1	0	0.224	0.018	0	7	1	0.26933	0.0975817	4.18098	0.000184364	0.001991	0.0932449							-0.245914	0.0975817	-3.81748	0.000527504	0.0336693	-0.280247
SDHD	1.34	0.498	1.028	12	9	11	-0.688709	0.887651	-4.17944	0.000185196	0.00199766	0.0888708
NAP1L4	5.254	7.296	7.034	12	12	12	0.397425	2.88334	4.17793	0.000186015	0.00200415	0.0845893	0.351777	2.88334	3.69806	0.000740444	0.00584212	-1.30629
HIPK3	0	0.355	0.059	0	8	2	0.392955	0.155268	4.17581	0.000187173	0.00201428	0.0785648
VARS2	0.807	0.182	0.398	12	5	5	-0.629214	0.476642	-4.17482	0.000187714	0.00201627	0.075764	-0.452124	0.476642	-2.99983	0.00495094	0.0274871	-3.11152
BCAM	7.405	12.492	10.501	12	12	12	0.703478	3.39751	4.17468	0.000187793	0.00201627	0.0753517
PPA1	3.187	1.773	0.936	12	12	12	-0.611696	1.45465	-4.17334	0.000188529	0.00201978	0.0715542	-1.11498	1.45465	-7.60707	6.40062e-09	3.05349e-07	10.1995
CENPV	0.164	0	0	7	0	0	-0.204966	0.0683221	-4.17329	0.000188556	0.00201978	0.0714154	-0.204966	0.0683221	-4.17329	0.000188556	0.00187442	0.0160727
PDE4D	0	1.106	1.205	0	8	10	0.906992	0.64862	4.1724	0.000189051	0.0020225	0.0688737	1.03887	0.64862	4.77906	3.12137e-05	0.00041746	1.77317
DLC1	0.098	0	0	7	0	0	-0.130464	0.0434881	-4.17204	0.000189247	0.0020225	0.0678639	-0.130464	0.0434881	-4.17204	0.000189247	0.00187726	0.0125174
RAB6A	3.349	5.545	4.179	12	12	12	0.545407	2.36634	4.17061	0.000190044	0.00202867	0.0637873
PLOD3	0.012	0.603	0	1	9	0	0.547343	0.193189	4.16119	0.00019535	0.0020763	0.0370589							-0.563456	0.193189	-4.28368	0.000136376	0.0128792	0.978182
NPNT	0	0.695	0.974	0	8	11	0.663209	0.531576	4.16133	0.000195268	0.0020763	0.0374666	0.931518	0.531576	5.84485	1.23624e-06	2.75033e-05	4.95998
C4A	9.864	37.269	39.652	8	12	12	2.36816	4.15744	4.1611	0.000195403	0.0020763	0.0367944	2.39643	4.15744	4.21077	0.000168953	0.0016975	0.122794
CREBZF	0.111	0	0	7	0	0	-0.144733	0.0482443	-4.16132	0.000195275	0.0020763	0.0374319	-0.144733	0.0482443	-4.16132	0.000195275	0.00192467	-0.0179471
CYB5R3	18.826	22.905	20.593	12	12	12	0.266425	4.43267	4.15761	0.000197404	0.00209515	0.0269075
IGFBP5	0.012	1.862	5.266	1	10	11	1.28957	1.23176	4.14662	0.000203846	0.00215858	-0.00425593	2.35617	1.23176	7.57626	7.00177e-09	3.28941e-07	10.1099
PEBP1	20.983	17.654	19.304	12	12	12	-0.245709	4.33436	-4.14699	0.000203625	0.00215858	-0.00320366
OSBPL9	0.2	0	0.033	8	0	1	-0.248764	0.0964213	-4.14547	0.000204532	0.00216337	-0.00751609	-0.208265	0.0964213	-3.47057	0.00139815	0.00967829	-1.91514
OGT	0.315	0.029	0	9	1	0	-0.327079	0.132907	-4.14496	0.000204835	0.0021641	-0.00895221	-0.362901	0.132907	-4.59892	5.35397e-05	0.000650276	1.24428
DNAJB11	0.037	0.77	0.322	3	9	6	0.675389	0.370466	4.14195	0.000206647	0.00218075	-0.0174966
SLC29A1	0.161	0.726	0.441	6	10	10	0.540373	0.476603	4.14099	0.000207228	0.00218439	-0.0202205
ACOT1	33.347	22.389	25.402	12	12	12	-0.585306	4.75281	-4.13961	0.000208066	0.00219073	-0.0241328	-0.432941	4.75281	-3.062	0.00420825	0.0241459	-2.95905
PYURF	0.042	0.856	0.773	1	10	9	0.756379	0.525999	4.13899	0.000208441	0.00219218	-0.0258804	0.673476	0.525999	3.68534	0.000767514	0.00598933	-1.34079
APOA1	35.432	68.027	59.173	12	12	12	0.867101	5.64725	4.1352	0.000210761	0.00221407	-0.0366208	0.578676	5.64725	2.7597	0.00914287	0.0446529	-3.68257
CDC42	7.444	9.011	9.163	12	12	12	0.24218	3.24221	4.13383	0.000211601	0.00222037	-0.0404749	0.266898	3.24221	4.55576	6.08962e-05	0.000719664	1.11828
TIMM44	5.64	2.374	2.645	12	12	11	-1.24129	1.93445	-4.1329	0.000212177	0.00222389	-0.0431138	-1.12702	1.93445	-3.75244	0.00063478	0.00514439	-1.15821
MAPK3	1.161	2.355	2.041	12	12	12	0.611425	1.441	4.13177	0.000212879	0.00222621	-0.0463178	0.409245	1.441	2.76552	0.00901056	0.0441793	-3.66909
FGA	24.782	52.56	43.775	12	12	12	1.02461	5.16114	4.13212	0.000212659	0.00222621	-0.0453163
COA3	3.893	2.049	1.503	12	12	12	-0.728923	1.6781	-4.12991	0.000214038	0.00222826	-0.051583	-1.05477	1.6781	-5.97611	8.30071e-07	1.97489e-05	5.35506
USP17L7	0.099	0	0	7	0	0	-0.130905	0.0436351	-4.12992	0.000214034	0.00222826	-0.0515645	-0.130905	0.0436351	-4.12992	0.000214034	0.00208734	-0.107038
UQCC6	0.828	0.294	0.353	12	6	9	-0.539231	0.522569	-4.12997	0.000213999	0.00222826	-0.0514096	-0.475326	0.522569	-3.64052	0.000870731	0.00660543	-1.46193
CRADD	0.282	1.04	0.805	9	11	12	0.625766	0.700171	4.12999	0.000213987	0.00222826	-0.0513554	0.483387	0.700171	3.1903	0.00299549	0.0180961	-2.6388
SASH1	0.565	0.053	0.101	8	1	3	-0.524461	0.254395	-4.12643	0.000216225	0.00224849	-0.0614431	-0.464511	0.254395	-3.65474	0.000836601	0.00642214	-1.42356
ADHFE1	7.624	2.728	2.98	12	12	10	-1.41021	2.11618	-4.12099	0.00021968	0.00228186	-0.0768189	-1.45847	2.11618	-4.26203	0.000145347	0.00149299	0.269228
BPHL	1.106	0.236	0.495	12	3	7	-0.81847	0.562558	-4.1184	0.000221343	0.00229656	-0.0841336
SLPI	0.008	0.627	2.787	1	9	12	0.623372	0.832291	4.11779	0.000221741	0.00229811	-0.0858752	1.8386	0.832291	12.1452	4.15976e-14	1.01312e-11	22.1152	1.21523	0.832291	8.02742	1.89987e-09	2.93055e-06	11.4326
SLC35F6	0.046	0.668	0.72	4	9	11	0.602178	0.487481	4.11398	0.000224215	0.00232115	-0.0966308	0.675855	0.487481	4.61733	5.06749e-05	0.000620365	1.29812
SAP18	0.261	0.032	0.063	10	2	2	-0.279053	0.146575	-4.11175	0.000225676	0.00233366	-0.102928	-0.245518	0.146575	-3.61763	0.000928506	0.00693569	-1.52355
CAP1	7.297	12.068	7.924	12	12	12	0.610762	3.2579	4.10559	0.000229767	0.00237332	-0.120349							-0.565821	3.2579	-3.80349	0.000548982	0.0338722	-0.317223
FSCN1	3.498	7.079	5.573	12	12	12	0.789054	2.57232	4.10346	0.000231193	0.00238539	-0.126348
CACYBP	0.88	0.259	0.082	12	6	4	-0.563998	0.41305	-4.10162	0.000232436	0.00239554	-0.131544	-0.744666	0.41305	-5.41552	4.55498e-06	8.09142e-05	3.66901
MVP	3.909	10.825	3.609	12	12	12	1.10526	2.54816	4.10076	0.000233018	0.00239887	-0.13397							-1.34883	2.54816	-5.00449	1.58262e-05	0.00291843	2.99468
MARK3	0.14	0	0	7	0	0	-0.178809	0.0596031	-4.09852	0.00023455	0.00241195	-0.140319	-0.178809	0.0596031	-4.09852	0.00023455	0.00226845	-0.195886
RPIA	0.756	0.189	0.192	12	6	4	-0.548066	0.398556	-4.09722	0.000235434	0.00241836	-0.143968	-0.579569	0.398556	-4.33273	0.00011802	0.00125549	0.472106
PPP1R3A	1.283	0.508	0.854	12	7	11	-0.680894	0.834425	-4.09175	0.000239216	0.00245449	-0.159414
ITIH5	0.062	2.864	5.342	4	12	11	1.5596	1.26403	4.0887	0.000241348	0.00247361	-0.168011	1.98927	1.26403	5.21514	8.36604e-06	0.000135928	3.06878
PFDN5	3.359	1.787	1.208	12	12	11	-0.682206	1.52716	-4.08459	0.000244256	0.00250065	-0.179619	-1.04887	1.52716	-6.27993	3.30886e-07	9.03348e-06	6.26847
CFL1	18.557	22.07	21.282	12	12	12	0.230949	4.42544	4.08041	0.000247238	0.00252838	-0.191377	0.180726	4.42544	3.19307	0.00297343	0.0179746	-2.63182
FKBP15	0.094	0	0	7	0	0	-0.125145	0.041715	-4.07993	0.000247588	0.00252917	-0.192749	-0.125145	0.041715	-4.07993	0.000247588	0.00236474	-0.248371
CCDC152	0.12	0	0	7	0	0	-0.155852	0.0519507	-4.07776	0.000249151	0.00254233	-0.198847	-0.155852	0.0519507	-4.07776	0.000249151	0.00237232	-0.254476
MRPS5	0.63	0.149	0.099	10	4	4	-0.495754	0.316536	-4.07282	0.000252757	0.00257345	-0.212768	-0.535721	0.316536	-4.40117	9.64021e-05	0.00105586	0.669435
LSM3	0.292	0	0.211	10	0	6	-0.355568	0.199532	-4.07288	0.000252717	0.00257345	-0.212615
GMFB	0.518	1.619	1.25	12	11	12	0.736544	0.990432	4.06633	0.000257574	0.00261962	-0.231056	0.520298	0.990432	2.87247	0.00687472	0.0356845	-3.41804
KRT14	17.391	29.757	36.769	12	12	12	0.747497	4.7221	4.06586	0.000257925	0.0026203	-0.232373	0.97619	4.7221	5.30979	6.27863e-06	0.000105845	3.35202
CAT	4.856	13.991	17.452	12	12	12	1.27788	3.3457	4.06497	0.000258596	0.00262424	-0.234891	1.24659	3.3457	3.96542	0.000345004	0.00308816	-0.569795
RPS14	3.247	1.802	1.388	12	12	12	-0.650372	1.55589	-4.06292	0.000260136	0.00263698	-0.240643	-0.926626	1.55589	-5.7887	1.46603e-06	3.15538e-05	4.79098
CCDC170	0.218	0	0.017	9	0	1	-0.260926	0.0942912	-4.05965	0.00026262	0.00265924	-0.249847	-0.238979	0.0942912	-3.71818	0.000699489	0.00557123	-1.25159
HADHA	97.359	81.685	80.894	12	12	12	-0.254171	6.44081	-4.05806	0.000263834	0.00266861	-0.254313	-0.274385	6.44081	-4.38079	0.000102396	0.00111099	0.610579
MYO18B	2.273	1.009	0.563	12	10	10	-0.817153	1.0396	-4.052	0.000268517	0.00271302	-0.271353	-1.06718	1.0396	-5.29183	6.63026e-06	0.000111165	3.29823
THY1	0	0.436	0.294	0	11	5	0.493572	0.26546	4.05002	0.000270072	0.00272575	-0.276944
HSP90B1	27.189	35.649	30.096	12	12	12	0.373628	4.97339	4.04769	0.000271904	0.00274125	-0.283491
FGG	15.568	34.28	26.676	12	12	12	0.993639	4.52438	4.03535	0.000281816	0.00283809	-0.318155
PTPN11	0.691	1.911	1.5	12	12	12	0.725241	1.14448	4.03449	0.000282515	0.00284204	-0.320552
ACE2	0	0.568	0	0	7	0	0.533273	0.177758	4.03274	0.000283955	0.0028456	-0.325475							-0.533273	0.177758	-4.03274	0.000283955	0.0219	0.294792
MAGI3	0.282	0.015	0.032	9	1	2	-0.307499	0.129821	-4.0331	0.000283658	0.0028456	-0.324461	-0.285634	0.129821	-3.74633	0.000645879	0.00520698	-1.17489
LANCL1	6.492	4.295	4.614	12	12	12	-0.530966	2.56674	-4.03219	0.000284407	0.0028456	-0.327014	-0.467051	2.56674	-3.54682	0.00113166	0.00813164	-1.71307
MYH9	74.181	120.797	85.412	12	12	12	0.597591	6.4806	4.03362	0.000283226	0.0028456	-0.322986
ICAM1	0.07	0.663	0.19	4	10	5	0.563428	0.32077	4.03248	0.000284167	0.0028456	-0.326196
LYSMD4	0.294	0	0	8	0	0	-0.330003	0.110001	-4.03072	0.000285619	0.00285465	-0.331131	-0.330003	0.110001	-4.03072	0.000285619	0.00265669	-0.386898
AIMP1	1.094	0.412	0.374	12	9	8	-0.582735	0.630613	-4.02945	0.000286673	0.00286209	-0.334696	-0.632352	0.630613	-4.37254	0.000104925	0.00113311	0.586782
PHB2	25.598	19.862	20.602	12	12	12	-0.36356	4.50117	-4.02854	0.000287434	0.00286659	-0.337261	-0.329513	4.50117	-3.65127	0.000844812	0.00647246	-1.43293
PPOX	1.204	0.39	0.451	12	7	7	-0.712534	0.648359	-4.02654	0.000289101	0.00288012	-0.34286	-0.665817	0.648359	-3.76254	0.000616821	0.00501641	-1.13059
ACSF3	1.166	0.369	0.316	12	7	6	-0.669916	0.595404	-4.02586	0.000289669	0.00288268	-0.344759	-0.731656	0.595404	-4.39689	9.76315e-05	0.00106554	0.657068
MARCHF5	0.887	0.312	0.235	12	7	6	-0.545464	0.500142	-4.02483	0.000290535	0.00288819	-0.347648	-0.616923	0.500142	-4.55212	6.1562e-05	0.00072488	1.10764
LILRB5	0.135	0	0	7	0	0	-0.171953	0.0573175	-4.02388	0.000291336	0.00289304	-0.350312	-0.171953	0.0573175	-4.02388	0.000291336	0.00269901	-0.4061
RPL15	2.567	0.985	0.556	12	5	4	-1.18249	0.934888	-4.02289	0.000292175	0.00289827	-0.353097	-1.41695	0.934888	-4.82053	2.75554e-05	0.000377256	1.89554
MRPS23	1.473	0.504	0.817	12	7	10	-0.822399	0.82816	-4.02111	0.00029369	0.00291018	-0.358102
SNRPD3	1.498	2.658	1.841	12	12	12	0.532822	1.53326	4.02065	0.000294084	0.00291096	-0.359397
PPP1CC	7.813	2.819	5.434	12	4	8	-2.06817	2.09663	-4.01601	0.000298059	0.00294716	-0.37239
ZNF541	0.247	0.013	0.039	8	1	2	-0.277768	0.121294	-4.00996	0.00030333	0.00299608	-0.389352	-0.24531	0.121294	-3.54138	0.00114894	0.00821746	-1.72756
SRL	44.57	31.235	33.889	12	12	12	-0.555987	5.17926	-4.00957	0.000303666	0.00299619	-0.390422	-0.429695	5.17926	-3.0988	0.0038196	0.0223033	-2.86795
PAM16	0.083	0.817	0.355	6	10	7	0.661301	0.413662	4.00544	0.000307323	0.00302905	-0.402003
ANXA5	21.841	28.469	25.951	12	12	12	0.356549	4.69975	4.00282	0.000309657	0.0030488	-0.409321
NDUFS1	79.165	64.281	64.932	12	12	12	-0.308442	6.12093	-4.00081	0.000311467	0.00306336	-0.414959	-0.299337	6.12093	-3.88271	0.000437702	0.00376131	-0.799827
MICALL2	0.344	0	0	7	0	0	-0.372648	0.124216	-3.99654	0.000315334	0.00309482	-0.426895	-0.372648	0.124216	-3.99654	0.000315334	0.00286964	-0.482762
RTN4	3.8	10.241	7.817	12	12	12	1.12534	2.81665	3.99691	0.000315002	0.00309482	-0.425876	0.879773	2.81665	3.12471	0.00356672	0.0210523	-2.80345
ZNF254	0	0.584	0	0	6	0	0.549395	0.183132	3.99463	0.000317089	0.00310875	-0.432261							-0.549395	0.183132	-3.99463	0.000317089	0.0240546	0.192167
SUN2	0.584	2.666	1.613	12	12	11	1.06078	1.14707	3.99219	0.000319332	0.00312742	-0.439078
PSMF1	0.47	0.15	0.077	12	7	3	-0.342958	0.273028	-3.98122	0.000329619	0.00322476	-0.469738	-0.437136	0.273028	-5.07448	1.28084e-05	0.000194331	2.64897
HTRA3	0	2.83	6.072	0	11	12	1.57296	1.30109	3.9769	0.000333753	0.00325584	-0.481788	2.3303	1.30109	5.89169	1.07239e-06	2.43258e-05	5.10097
PRELP	8.437	22.88	31.935	12	12	12	1.31123	4.07297	3.97718	0.000333488	0.00325584	-0.48102	1.71356	4.07297	5.19752	8.82502e-06	0.000142044	3.0161
RAB4A	1.538	2.521	2.68	12	12	12	0.448311	1.65338	3.9768	0.000333851	0.00325584	-0.482074	0.503456	1.65338	4.46597	7.95465e-05	0.000901105	0.857087
KTN1	6.818	3.649	2.394	12	12	12	-0.95307	2.18106	-3.97546	0.000335145	0.00325816	-0.485813	-1.35122	2.18106	-5.63623	2.32972e-06	4.60717e-05	4.33218
CD2BP2	0.09	0	0	7	0	0	-0.119973	0.039991	-3.97599	0.00033464	0.00325816	-0.484355	-0.119973	0.039991	-3.97599	0.00033464	0.00300981	-0.540281
VASP	2.053	4.873	2.848	12	12	12	0.783468	1.94757	3.97552	0.00033509	0.00325816	-0.485656
WWP1	0.197	0.013	0	7	1	0	-0.224473	0.0867477	-3.96642	0.000344011	0.00334084	-0.511053	-0.242358	0.0867477	-4.28244	0.000136876	0.00142805	0.327698
BSDC1	0.153	0.03	0	10	1	0	-0.163861	0.0793297	-3.96394	0.000346486	0.00336135	-0.517982	-0.200925	0.0793297	-4.86054	2.44297e-05	0.000339995	2.0138
FIBP	0.115	0	0	7	0	0	-0.149636	0.0498787	-3.96313	0.00034729	0.00336562	-0.52022	-0.149636	0.0498787	-3.96313	0.00034729	0.00309816	-0.576184
SUGT1	1.145	0.44	0.362	12	9	8	-0.597685	0.643796	-3.96247	0.000347959	0.00336858	-0.522082	-0.651379	0.643796	-4.31844	0.0001231	0.00130503	0.431029
NIPAL3	0.491	0.137	0.094	12	4	2	-0.396734	0.275493	-3.9602	0.000350242	0.0033836	-0.528401	-0.45015	0.275493	-4.49339	7.33229e-05	0.000838339	0.936694
PNN	0.206	0.029	0.027	10	1	1	-0.224765	0.110174	-3.96038	0.000350058	0.0033836	-0.527894	-0.227163	0.110174	-4.00262	0.000309838	0.0028314	-0.465737
CORO1A	0.639	3.343	0.714	10	12	9	1.14416	1.02554	3.95653	0.000353968	0.00341248	-0.538629							-1.11737	1.02554	-3.86388	0.000461983	0.030915	-0.157291
TRPM1	0.091	0	0	7	0	0	-0.12087	0.0402901	-3.95678	0.000353714	0.00341248	-0.537934	-0.12087	0.0402901	-3.95678	0.000353714	0.00314167	-0.593916
INPP1	0.049	0.463	0.336	3	10	8	0.453906	0.318507	3.94722	0.000363603	0.00350171	-0.564576
HSPA1B	72.879	63.903	64.398	12	12	12	-0.181747	6.08213	-3.94434	0.00036663	0.0035272	-0.572588	-0.170464	6.08213	-3.69947	0.000737491	0.00582564	-1.30245
SEC13	0.852	0.4	0.263	12	9	7	-0.433176	0.545939	-3.94123	0.000369927	0.00355521	-0.581234	-0.579449	0.545939	-5.27209	7.0393e-06	0.000116845	3.23914
PURB	0.601	1.259	0.745	12	12	12	0.457264	0.859184	3.94057	0.000370635	0.00355833	-0.583082
AP2A2	2.075	4.807	2.74	12	12	12	0.82156	1.94081	3.9369	0.000374577	0.00359245	-0.593302
C6	0.941	6.81	13.471	12	12	12	1.69705	2.23852	3.93618	0.000375355	0.00359618	-0.595304	2.43582	2.23852	5.64968	2.23643e-06	4.44166e-05	4.37264
PXDN	0.067	1.615	2.088	5	11	10	1.09592	0.884813	3.93329	0.000378482	0.00362239	-0.603319	1.29098	0.884813	4.63336	4.83037e-05	0.000596863	1.34505
MAPK1	1.191	2.855	2.278	12	12	12	0.752915	1.52215	3.93014	0.000381937	0.00365168	-0.612095
TMA7	0.214	0.031	0.034	9	2	2	-0.22585	0.117845	-3.92591	0.000386609	0.00369254	-0.623836	-0.222921	0.117845	-3.87501	0.000447477	0.00383216	-0.821152
TIMP3	0.013	4.814	13.231	1	11	12	1.64992	1.72582	3.91806	0.000395446	0.00377304	-0.645657	3.47713	1.72582	8.25713	9.86614e-10	6.25418e-08	12.0666	1.82721	1.72582	4.33908	0.000115829	0.0114043	1.13064
GLUL	0.612	0.043	0.05	10	2	1	-0.531702	0.232719	-3.91718	0.00039645	0.00377873	-0.648106	-0.530077	0.232719	-3.90521	0.000410329	0.00355665	-0.73745
TRIP10	1.294	0.646	0.529	12	11	11	-0.512402	0.808058	-3.91667	0.000397024	0.00378031	-0.649503	-0.585887	0.808058	-4.47838	7.66685e-05	0.000870635	0.893091
CSTB	6.502	4.424	3.962	12	12	12	-0.468836	2.52471	-3.91353	0.000400629	0.00381071	-0.658229	-0.594616	2.52471	-4.96346	1.79138e-05	0.00026109	2.31877
PTPN23	1.062	0.478	0.201	12	8	6	-0.520154	0.588061	-3.91006	0.000404647	0.00384104	-0.667863	-0.799622	0.588061	-6.01086	7.47071e-07	1.80056e-05	5.4596
FLNA	57.879	125.642	86.009	12	12	12	0.888733	6.30925	3.91017	0.000404518	0.00384104	-0.667554
PNP	0.099	2.582	2.257	7	11	6	1.44801	0.86834	3.90794	0.000407121	0.00386056	-0.673746
DCTN5	0.189	0.029	0	9	1	0	-0.202962	0.0916075	-3.90496	0.000410619	0.00388974	-0.682003	-0.238892	0.0916075	-4.59625	5.39678e-05	0.000654583	1.23648
KRT5	22.289	36.339	42.901	12	12	12	0.668784	5.0128	3.90363	0.000412188	0.00390061	-0.685684	0.847382	5.0128	4.94609	1.88774e-05	0.000272985	2.26724
EBP	0.657	1.052	1.154	12	12	12	0.318999	0.944665	3.89526	0.000422221	0.00398764	-0.708893	0.38898	0.944665	4.74979	3.40806e-05	0.000445432	1.68694
FKBP3	6.015	3.694	3.739	12	12	12	-0.608834	2.38414	-3.89524	0.000422246	0.00398764	-0.70895	-0.636511	2.38414	-4.07231	0.000253133	0.0023979	-0.269851
RFTN1	0.804	1.26	0.75	12	12	12	0.32243	0.931742	3.89276	0.000425256	0.00401198	-0.715805							-0.374795	0.931742	-4.52497	6.67461e-05	0.00772168	1.64592
OPA3	1.611	0.702	1.03	12	9	12	-0.725939	0.985661	-3.89055	0.000427973	0.00403349	-0.721948
SAMHD1	1.283	3.76	1.502	12	12	12	0.904028	1.47275	3.88762	0.000431577	0.00406332	-0.73004							-0.83983	1.47275	-3.61155	0.000944477	0.0472921	-0.818842
SPDYE16	1.93	0.932	1.684	12	9	11	-0.691542	1.25149	-3.88694	0.000432418	0.0040671	-0.731918
GSTM1	4.951	2.586	3.193	12	12	12	-0.81969	2.07152	-3.88435	0.000435651	0.00409198	-0.739105	-0.613449	2.07152	-2.90701	0.0062932	0.0333965	-3.33571
SMCHD1	0	0.192	0.059	0	7	3	0.238392	0.104863	3.88411	0.000435947	0.00409198	-0.73976
SIRT2	0.149	0	0.044	8	0	2	-0.192657	0.0829763	-3.88358	0.000436611	0.00409406	-0.741228	-0.136385	0.0829763	-2.74924	0.00938519	0.0456696	-3.70676
NLRP11	0.45	0.051	0	7	1	0	-0.422639	0.179306	-3.88265	0.000437777	0.00409669	-0.743801	-0.480278	0.179306	-4.41216	9.33132e-05	0.00102934	0.701218
CCT6A	12.174	15.517	13.702	12	12	12	0.325266	3.86738	3.8828	0.000437591	0.00409669	-0.74339
NME9	0.68	0.274	0.276	12	6	9	-0.447516	0.454633	-3.87973	0.000441465	0.00412703	-0.751893	-0.408734	0.454633	-3.54351	0.00114212	0.00819168	-1.72187
NSUN7	0.207	0	0.032	7	0	2	-0.249488	0.0974352	-3.87648	0.000445589	0.00416138	-0.760861	-0.206671	0.0974352	-3.2112	0.00283256	0.0172469	-2.58595
CPPED1	0.621	1.746	1.179	10	12	11	0.735176	1.02545	3.87564	0.000446661	0.00416719	-0.763179
PFDN1	1.445	0.592	0.391	12	9	7	-0.659224	0.753532	-3.87388	0.000448926	0.00417989	-0.768057	-0.838449	0.753532	-4.92709	1.99912e-05	0.000285964	2.21086
LRP8	0	0.635	0.146	0	7	1	0.617693	0.246544	3.87406	0.000448697	0.00417989	-0.767564
CNTLN	0	0.244	0.074	0	7	3	0.291332	0.128086	3.87334	0.000449624	0.00418218	-0.769555
PRPH	5.709	2.311	1.554	12	4	3	-1.74126	1.47811	-3.87049	0.000453315	0.00421228	-0.77744	-2.02114	1.47811	-4.49259	7.34967e-05	0.000838733	0.934379
MRPS17	0.64	0.244	0.059	12	5	2	-0.420214	0.346274	-3.86811	0.000456415	0.00423683	-0.784012	-0.620475	0.346274	-5.71153	1.85331e-06	3.80318e-05	4.55873
KRT18	0.557	2.543	3.474	4	10	11	1.20971	1.36171	3.86661	0.000458377	0.00425078	-0.788149	1.48184	1.36171	4.73639	3.54788e-05	0.000459883	1.6475
MAT2B	1.402	0.616	0.404	12	10	8	-0.625515	0.760097	-3.86246	0.000463863	0.00429735	-0.79962	-0.822739	0.760097	-5.08029	1.25856e-05	0.000191578	2.66626
RTN3	1.314	2.501	2.322	12	12	12	0.556478	1.54362	3.85772	0.000470201	0.00435171	-0.812705	0.485716	1.54362	3.36717	0.00185742	0.0122091	-2.18577
HBB	45.298	103.368	140.678	12	12	12	1.126	6.27548	3.85595	0.00047259	0.00436829	-0.81759	1.32395	6.27548	4.53383	6.50099e-05	0.000755863	1.05434
MAP1A	0.431	1.497	1.235	11	12	12	0.736323	0.924073	3.85569	0.000472937	0.00436829	-0.818298	0.59522	0.924073	3.11682	0.003642	0.0214283	-2.82312
GSTZ1	1.394	0.532	0.619	12	8	9	-0.72479	0.77623	-3.85296	0.000476649	0.00439819	-0.825835	-0.648902	0.77623	-3.44954	0.00148169	0.0101102	-1.97051
GPD1	2.836	0.755	0.531	12	7	6	-1.18574	0.884743	-3.8459	0.000486377	0.00448349	-0.845309	-1.37235	0.884743	-4.45116	8.31241e-05	0.000931372	0.814114
LASP1	3.373	5.796	3.814	12	12	12	0.550248	2.34492	3.84342	0.000489835	0.00451087	-0.852137
NEK9	1.017	0.345	0.378	12	7	7	-0.595777	0.584832	-3.83997	0.00049469	0.00455105	-0.861641	-0.568923	0.584832	-3.66688	0.000808498	0.00625117	-1.39076
METTL1	0.224	0	0	7	0	0	-0.262786	0.0875954	-3.83892	0.000496178	0.00456021	-0.864535	-0.262786	0.0875954	-3.83892	0.000496178	0.00419539	-0.92085
SH3BGRL	1.784	4.027	3.552	12	12	12	0.76388	1.92379	3.83721	0.000498603	0.00457794	-0.869232	0.622652	1.92379	3.12778	0.00353778	0.0209215	-2.79578
BPGM	0.07	2.937	4.226	4	12	8	1.59499	1.13097	3.83314	0.000504436	0.00462691	-0.880439	1.52533	1.13097	3.66572	0.000811158	0.00626127	-1.39391
NRIP2	0.283	0.04	0.016	10	2	1	-0.281787	0.135103	-3.83204	0.000506027	0.00463691	-0.883474	-0.312243	0.135103	-4.24622	0.000152262	0.00155026	0.223989
GSK3B	0.583	0.236	0.061	12	5	3	-0.387319	0.329782	-3.82655	0.000514025	0.00470554	-0.898582	-0.571081	0.329782	-5.64204	2.28896e-06	4.53627e-05	4.34965
HLA-B	4.722	7.842	4.149	12	12	12	0.613209	2.62269	3.82501	0.000516295	0.00472165	-0.902826							-0.7385	2.62269	-4.60654	5.23353e-05	0.00637533	1.87356
GPX4	2.107	1.119	0.485	12	12	11	-0.635331	1.03539	-3.82288	0.000519443	0.00473003	-0.908682	-1.08098	1.03539	-6.50441	1.68177e-07	4.95694e-06	6.94148
CDH5	0.152	0.599	0.648	5	11	11	0.465522	0.505278	3.82266	0.000519767	0.00473003	-0.909283	0.513732	0.505278	4.21854	0.000165149	0.00166317	0.144942
RIN2	0.14	0	0	7	0	0	-0.176648	0.0588826	-3.8239	0.00051793	0.00473003	-0.905872	-0.176648	0.0588826	-3.8239	0.00051793	0.00433404	-0.96223
POMT1	0.116	0	0.016	7	0	1	-0.151082	0.0572257	-3.82342	0.000518645	0.00473003	-0.907201	-0.130486	0.0572257	-3.30221	0.00221648	0.0141472	-2.35365
PRG4	2.49	12.188	8.756	12	12	12	1.51924	2.626	3.82303	0.000519225	0.00473003	-0.908278
KIF22	0.162	0	0	7	0	0	-0.199897	0.0666322	-3.81979	0.000524044	0.00476427	-0.917176	-0.199897	0.0666322	-3.81979	0.000524044	0.00437728	-0.973545
AP2A1	4.227	7.064	3.288	12	12	12	0.560834	2.45711	3.81879	0.000525548	0.00477325	-0.919935							-0.88839	2.45711	-6.04915	6.6519e-07	0.000293159	5.97013
TJP1	2.669	4.996	4.404	12	12	12	0.676087	2.24138	3.81745	0.000527561	0.00478684	-0.923619	0.497073	2.24138	2.80666	0.00812457	0.0406228	-3.57322
ETFA	36.712	29.868	31.375	12	12	12	-0.308555	5.05434	-3.81606	0.000529651	0.0048011	-0.927427	-0.232877	5.05434	-2.88011	0.00674199	0.0352128	-3.39989
GSPT1	1.952	0.917	0.571	12	10	10	-0.672071	0.9878	-3.81465	0.000531793	0.0048158	-0.931312	-0.919275	0.9878	-5.21776	8.29998e-06	0.000135479	3.0766
IQCA1L	0.745	0.244	0.297	12	5	7	-0.544622	0.451241	-3.81365	0.000533313	0.00482484	-0.934061	-0.457333	0.451241	-3.20242	0.00289998	0.0175995	-2.60818
ZW10	0.322	0.043	0.071	9	2	2	-0.324561	0.172324	-3.81122	0.000537021	0.00485364	-0.940733	-0.293943	0.172324	-3.45167	0.001473	0.0100982	-1.9649
LSM4	0.384	0.103	0.049	11	3	2	-0.331537	0.210365	-3.81031	0.000538415	0.00486149	-0.94323	-0.389832	0.210365	-4.48028	7.62357e-05	0.00086785	0.898622
NDUFB10	13.048	9.799	9.298	12	12	12	-0.394272	3.51598	-3.80917	0.000540167	0.00487256	-0.946359	-0.481157	3.51598	-4.64859	4.6153e-05	0.000575668	1.38967
DHX36	0.119	0	0.018	8	0	1	-0.154938	0.0594513	-3.80082	0.000553174	0.00498503	-0.969268	-0.131523	0.0594513	-3.22641	0.00271933	0.0166892	-2.54737
SF3B1	0.468	1.204	0.657	12	12	9	0.563062	0.762118	3.79943	0.000555375	0.005	-0.97309
BVES	1.77	0.741	0.737	12	10	11	-0.725565	0.945912	-3.79754	0.000558371	0.00502208	-0.978269	-0.701244	0.945912	-3.67024	0.000800877	0.0062026	-1.38166
MRPL15	0.183	0	0	7	0	0	-0.221536	0.0738452	-3.796	0.000560826	0.00503927	-0.982493	-0.221536	0.0738452	-3.796	0.000560826	0.00463847	-1.03893
WNK1	0.425	0.129	0.091	12	5	4	-0.330212	0.254555	-3.792	0.000567245	0.00508711	-0.993445	-0.374858	0.254555	-4.3047	0.000128191	0.00135435	0.391547
RPS28	2.95	3.989	3.731	12	12	12	0.334693	2.16628	3.792	0.000567249	0.00508711	-0.993454	0.240004	2.16628	2.7192	0.0101153	0.048506	-3.77593
ZFP91-CNTF	0.144	0	0	7	0	0	-0.18109	0.0603632	-3.791	0.000568871	0.00509671	-0.996202	-0.18109	0.0603632	-3.791	0.000568871	0.00468825	-1.05265
PHLDB2	0.025	0.474	0.231	2	9	7	0.461542	0.267136	3.78277	0.000582357	0.00521249	-1.01875
FEZ2	0.11	0	0	7	0	0	-0.1427	0.0475667	-3.78057	0.000586012	0.00524014	-1.02477	-0.1427	0.0475667	-3.78057	0.000586012	0.00481665	-1.08125
FCRL1	0.288	0	0	7	0	0	-0.320629	0.106876	-3.77826	0.000589868	0.00526953	-1.03108	-0.320629	0.106876	-3.77826	0.000589868	0.00483118	-1.08756
ADAMTS1	0	6.166	19.673	0	9	12	1.71025	1.95777	3.77765	0.000590895	0.00527361	-1.03275	4.16306	1.95777	9.19551	7.25828e-11	6.3373e-09	14.6734	2.45282	1.95777	5.41786	4.52263e-06	0.00116269	4.17061
CISD2	0.107	0.737	0.341	8	10	8	0.56108	0.40799	3.77503	0.000595306	0.00530786	-1.03991
KRT6A	23.249	37.589	45.277	12	12	12	0.670503	5.06746	3.77001	0.000603876	0.00537908	-1.05366	0.866296	5.06746	4.87088	2.36811e-05	0.000332577	2.04438
TRNP1	0.199	0	0	7	0	0	-0.23788	0.0792932	-3.76949	0.000604773	0.00538189	-1.05509	-0.23788	0.0792932	-3.76949	0.000604773	0.00493317	-1.11159
KLHL31	0.225	0.027	0.042	9	2	1	-0.244417	0.121644	-3.76801	0.000607309	0.00539927	-1.05911	-0.231195	0.121644	-3.56419	0.0010782	0.00781611	-1.66675
SNRNP200	0.11	0.634	0.32	5	11	9	0.493349	0.383069	3.76626	0.000610349	0.00542109	-1.06391
NDUFS4	7.025	4.73	4.447	12	12	12	-0.522415	2.61918	-3.76351	0.000615134	0.00545835	-1.07142	-0.605698	2.61918	-4.36348	0.000107773	0.00115712	0.560663
ZYX	1.371	3.598	0.995	12	12	12	0.789441	1.38248	3.76209	0.000617615	0.00547512	-1.0753							-1.08026	1.38248	-5.14801	1.0253e-05	0.00206286	3.4021
RPS24	0.292	0.017	0	7	1	0	-0.308317	0.117722	-3.76103	0.000619478	0.00548638	-1.07819	-0.330741	0.117722	-4.03458	0.000282445	0.0026298	-0.376068
NUBP2	0.177	0.782	0.632	9	11	11	0.534446	0.550743	3.75909	0.000622896	0.00551138	-1.08349	0.434374	0.550743	3.05523	0.00428374	0.0244276	-2.97575
VTA1	0.859	0.42	0.102	12	8	4	-0.441677	0.484545	-3.75791	0.000624986	0.00552459	-1.08671	-0.758291	0.484545	-6.45176	1.97058e-07	5.64913e-06	6.78382
SEC62	0.408	0.132	0.048	11	3	3	-0.326904	0.231269	-3.75637	0.000627733	0.00554357	-1.09092	-0.414481	0.231269	-4.7627	3.27855e-05	0.000432852	1.72495
ERP29	3.105	5.461	3.66	12	12	12	0.644751	2.26232	3.75574	0.000628859	0.00554823	-1.09265
KRT9	39.082	60.899	67.06	12	12	12	0.588526	5.7366	3.75251	0.000634654	0.00559402	-1.10147	0.669441	5.7366	4.26843	0.000142639	0.00147665	0.287538
ADSS1	11.643	7.584	7.881	12	12	12	-0.623608	3.24959	-3.74707	0.000644514	0.00567552	-1.11629	-0.547032	3.24959	-3.28695	0.00230996	0.0146029	-2.39283
COPS7B	0.128	0	0	7	0	0	-0.162684	0.0542279	-3.74665	0.000645287	0.00567693	-1.11744	-0.162684	0.0542279	-3.74665	0.000645287	0.00520674	-1.17401
LYRM2	0.243	0.013	0.032	8	1	2	-0.269229	0.115915	-3.74361	0.00065088	0.00572069	-1.12574	-0.244368	0.115915	-3.39792	0.00170756	0.0113858	-2.10572
YBX3	3.638	1.645	1.35	12	12	10	-0.899368	1.50023	-3.74233	0.000653243	0.00573058	-1.12922	-1.12998	1.50023	-4.70191	3.93437e-05	0.000502936	1.5461
TIGD1	0.564	0.062	0.138	8	2	3	-0.500169	0.270259	-3.74265	0.000652651	0.00573058	-1.12835	-0.41907	0.270259	-3.1358	0.00346334	0.0205075	-2.77574
RPL7A	3.447	1.7	1.306	12	12	11	-0.820433	1.49448	-3.74164	0.000654518	0.00573633	-1.13109	-1.09706	1.49448	-5.00323	1.58865e-05	0.000234872	2.43694
IGHV1-2	0.482	0.12	0.106	11	1	4	-0.437275	0.260296	-3.7404	0.000656829	0.00574605	-1.13448	-0.414694	0.260296	-3.54725	0.00113031	0.00813164	-1.71192
ITGB4	0.016	0.303	0.072	1	7	3	0.326255	0.153671	3.74038	0.000656869	0.00574605	-1.13454
NDUFB5	11.29	8.712	9.431	12	12	12	-0.360184	3.40921	-3.73806	0.000661206	0.00577652	-1.14087	-0.263686	3.40921	-2.73658	0.00968665	0.0467902	-3.73597
CHMP4B	2.687	1.56	2.198	12	11	12	-0.617543	1.58586	-3.73785	0.0006616	0.00577652	-1.14144
TDRD1	1.233	0.355	0.436	12	5	3	-0.772303	0.60751	-3.73644	0.00066424	0.0057941	-1.14527	-0.778854	0.60751	-3.76813	0.000607104	0.00494608	-1.1153
CHID1	0.124	0	0.031	8	0	2	-0.160622	0.0673388	-3.73589	0.000665268	0.0057976	-1.14675	-0.119228	0.0673388	-2.77311	0.00884047	0.0434743	-3.65146
PODN	0	3.691	8.489	0	11	11	1.78738	1.40018	3.73417	0.000668528	0.00582054	-1.15145	2.41317	1.40018	5.04156	1.41492e-05	0.000212929	2.55093
FAM174A	0.082	0	0	6	0	0	-0.109968	0.036656	-3.7338	0.000669238	0.00582124	-1.15247	-0.109968	0.036656	-3.7338	0.000669238	0.0053719	-1.20907
L1CAM	0	0.755	0.53	0	8	7	0.68886	0.404374	3.73214	0.00067239	0.00584316	-1.15698	0.524262	0.404374	2.84037	0.00746001	0.0379562	-3.49402
PSMD13	5.079	3.069	3.414	12	12	12	-0.64764	2.19914	-3.72905	0.000678292	0.00588772	-1.16538	-0.524167	2.19914	-3.0181	0.00472075	0.0264151	-3.0669
RAP2B	0	1.442	0.285	0	10	4	0.903624	0.391012	3.72879	0.000678789	0.00588772	-1.16609
CCDC127	1.153	0.409	0.553	12	7	7	-0.67908	0.674297	-3.72827	0.000679796	0.00589093	-1.16751	-0.572755	0.674297	-3.14453	0.00338404	0.0201151	-2.7539
C3	61.41	121.564	149.558	12	12	12	0.907221	6.59234	3.72413	0.000687802	0.00595473	-1.17876	1.12734	6.59234	4.6277	4.91276e-05	0.00060382	1.32849
MIS18A	0.074	0	0	6	0	0	-0.0993864	0.0331288	-3.72017	0.000695557	0.00601625	-1.18953	-0.0993864	0.0331288	-3.72017	0.000695557	0.00554469	-1.24617
CPVL	1.319	0.31	0.243	11	6	4	-0.764079	0.551437	-3.71906	0.000697763	0.00602969	-1.19257	-0.823058	0.551437	-4.00613	0.000306709	0.00281049	-0.455908
SCRN3	0.498	0.097	0.217	10	4	6	-0.428632	0.305755	-3.71759	0.000700653	0.00604902	-1.19654
RPL31	1.188	0.492	0.115	12	6	2	-0.668089	0.5449	-3.71451	0.0007068	0.00609639	-1.20493	-0.968597	0.5449	-5.3853	4.99268e-06	8.79905e-05	3.57835
LMNB2	16.478	22.871	19.199	12	12	12	0.463822	4.31632	3.71146	0.000712917	0.00614343	-1.21321
ARPC5L	1.143	0.539	0.301	12	10	6	-0.490774	0.665446	-3.70953	0.000716825	0.00616172	-1.21846	-0.742215	0.665446	-5.61005	2.5226e-06	4.94633e-05	4.25344
EFCAB13	0.161	0	0	7	0	0	-0.198069	0.0660231	-3.70965	0.000716573	0.00616172	-1.21812	-0.198069	0.0660231	-3.70965	0.000716573	0.00569261	-1.27479
PNPO	0.865	0.256	0.338	11	6	7	-0.566306	0.501763	-3.70942	0.000717036	0.00616172	-1.21874	-0.493748	0.501763	-3.23415	0.00266338	0.0163942	-2.52769
EIF4G2	2.026	0.853	0.825	12	11	11	-0.739457	1.03655	-3.70487	0.000726327	0.00623576	-1.23111	-0.7657	1.03655	-3.83635	0.000499829	0.00421048	-0.927922
PPP2R5C	0.838	0.38	0.24	12	9	9	-0.432492	0.523546	-3.70238	0.000731457	0.00627399	-1.23787	-0.559274	0.523546	-4.7877	3.04135e-05	0.000409124	1.79865
GJE1	0.107	0	0	7	0	0	-0.138731	0.0462436	-3.69943	0.000737583	0.00632068	-1.24587	-0.138731	0.0462436	-3.69943	0.000737583	0.00582564	-1.30257
MAT2A	1.841	1.005	0.504	12	11	11	-0.523189	0.993989	-3.6965	0.000743703	0.00636723	-1.25381	-0.908575	0.993989	-6.41938	2.17247e-07	6.16756e-06	6.6868
SRSF7	1.505	0.706	0.609	12	11	11	-0.551416	0.883557	-3.69477	0.000747353	0.00639256	-1.25851	-0.62222	0.883557	-4.16919	0.000190835	0.00189099	0.00439788
YAF2	0.133	0	0	6	0	0	-0.167733	0.0559111	-3.69103	0.000755284	0.00645443	-1.26864	-0.167733	0.0559111	-3.69103	0.000755284	0.00592888	-1.32536
VAV3	0.107	0	0	7	0	0	-0.138142	0.0460475	-3.68833	0.000761048	0.00649769	-1.27594	-0.138142	0.0460475	-3.68833	0.000761048	0.00595393	-1.33266
GAS6	0	0.802	0.074	0	8	3	0.644928	0.2459	3.68445	0.000769446	0.00656334	-1.28647
ZNF133	0.276	0.054	0.036	11	2	1	-0.269097	0.148295	-3.68405	0.000770297	0.00656455	-1.28753	-0.292483	0.148295	-4.00421	0.000308415	0.00282332	-0.461279
HMGB1	4.895	6.264	5.24	12	12	12	0.307262	2.67312	3.68282	0.00077298	0.00658135	-1.29087
MRC2	0.017	0.844	0.668	1	9	9	0.714079	0.469318	3.68221	0.000774305	0.00658657	-1.29251	0.627166	0.469318	3.23404	0.00266417	0.0163942	-2.52798
ECPAS	1.765	0.747	1.018	12	11	9	-0.686502	1.02845	-3.68147	0.000775929	0.00659433	-1.29452	-0.547985	1.02845	-2.93865	0.00580126	0.0312155	-3.25976
GBE1	12.487	8.69	6.983	12	12	12	-0.514986	3.3066	-3.68041	0.000778255	0.00660803	-1.29739	-0.817917	3.3066	-5.84534	1.23439e-06	2.75033e-05	4.96146
MECP2	2.797	1.201	1.003	12	10	9	-0.860906	1.22796	-3.67966	0.000779896	0.00661589	-1.29941	-1.17661	1.22796	-5.02905	1.46944e-05	0.000218996	2.51372
FTH1	2.864	1.435	1.41	12	10	12	-0.800579	1.40818	-3.67758	0.0007845	0.00664885	-1.30506	-0.774909	1.40818	-3.55965	0.00109191	0.00789501	-1.67885
ANKRD18A	0.297	0.033	0	8	1	0	-0.300651	0.127265	-3.67611	0.000787741	0.00667022	-1.30902	-0.341223	0.127265	-4.1722	0.000189161	0.00187726	0.0129622
APOO	5.94	4.158	3.789	12	12	12	-0.471923	2.44122	-3.67565	0.000788766	0.00667279	-1.31027	-0.575077	2.44122	-4.47908	7.65093e-05	0.000869894	0.895122
RPL10	3.249	1.353	0.888	12	11	9	-0.984259	1.2543	-3.67442	0.000791501	0.00668981	-1.31359	-1.34799	1.2543	-5.03231	1.45504e-05	0.000218313	2.52341
RPS23	1.673	0.909	0.321	12	11	8	-0.581311	0.863379	-3.67249	0.000795818	0.00672016	-1.31881	-1.05592	0.863379	-6.67092	1.02007e-07	3.33596e-06	7.43911
MRPL4	0.531	0.135	0.075	11	3	3	-0.425056	0.271665	-3.66982	0.000801844	0.00676487	-1.32604	-0.479785	0.271665	-4.14233	0.000206418	0.00202159	-0.0718577
ADIPOQ	3.161	2.137	2.206	12	12	12	-0.417465	1.76965	-3.66876	0.000804234	0.00677886	-1.3289	-0.425413	1.76965	-3.73861	0.000660161	0.00530824	-1.19594
MRPS35	0.778	0.243	0.211	12	7	5	-0.496178	0.435496	-3.66751	0.000807071	0.00679476	-1.33228	-0.53371	0.435496	-3.94493	0.000366009	0.00324465	-0.626964
SH2D5	0.11	0	0	6	0	0	-0.142259	0.0474196	-3.66728	0.000807589	0.00679476	-1.33289	-0.142259	0.0474196	-3.66728	0.000807589	0.00624936	-1.38967
A1BG	5.506	15.761	14.003	12	12	12	1.25067	3.34989	3.66692	0.000808405	0.00679544	-1.33386
PDHA1	45.77	37.694	38.091	12	12	12	-0.292571	5.35809	-3.66522	0.000812302	0.00682201	-1.33847	-0.273476	5.35809	-3.426	0.00158087	0.0106407	-2.03228
RPS19	3.507	5.235	3.523	12	12	12	0.450519	2.30137	3.66365	0.000815901	0.00684602	-1.34271							-0.468847	2.30137	-3.81269	0.000534765	0.0337136	-0.292914
STAT1	0.486	1.512	0.258	11	12	7	0.673004	0.672779	3.66332	0.000816643	0.00684605	-1.34359							-0.914715	0.672779	-4.97901	1.7092e-05	0.00304205	2.92249
KIF20A	0	0.3	0.103	0	8	3	0.340803	0.155028	3.66168	0.000820438	0.00687163	-1.34803
CSAG2	0.137	0	0	6	0	0	-0.172074	0.057358	-3.66104	0.000821903	0.00687768	-1.34974	-0.172074	0.057358	-3.66104	0.000821903	0.00633365	-1.40654
IFT27	0	0.325	0.016	0	7	1	0.349413	0.123504	3.6556	0.000834599	0.00697761	-1.36444
TEFM	0.104	0	0	6	0	0	-0.135108	0.045036	-3.65146	0.000844373	0.00705295	-1.37561	-0.135108	0.045036	-3.65146	0.000844373	0.00647246	-1.43243
ACAT2	0.033	0.588	0.61	3	11	9	0.589799	0.400391	3.65044	0.0008468	0.00706685	-1.37836	0.476794	0.400391	2.95102	0.00561908	0.0303765	-3.22995
ALPK1	0	0.164	0	0	7	0	0.200798	0.0669328	3.64876	0.000850802	0.00709385	-1.38288							-0.200798	0.0669328	-3.64876	0.000850802	0.0444009	-0.72244
MRPS11	0.113	0	0	6	0	0	-0.145263	0.048421	-3.64685	0.000855376	0.00712557	-1.38802	-0.145263	0.048421	-3.64685	0.000855376	0.00653177	-1.44486
GFAP	2.286	0.332	0.348	8	2	2	-1.15619	0.650564	-3.6461	0.000857195	0.0071343	-1.39006	-1.14946	0.650564	-3.62488	0.000909827	0.00682924	-1.50406
UNC5CL	1.723	0.9	0.592	12	11	9	-0.574353	0.96513	-3.64504	0.00085976	0.00714921	-1.39292	-0.817822	0.96513	-5.19017	9.02371e-06	0.000144239	2.99414
HSD17B12	6.845	3.825	3.122	12	12	12	-0.762574	2.34096	-3.64416	0.000861885	0.00715403	-1.39529	-1.05132	2.34096	-5.02401	1.49199e-05	0.000222	2.49872
EPB41L3	0	0.265	0.027	0	6	1	0.301477	0.11171	3.64442	0.000861238	0.00715403	-1.39457
AP2B1	4.292	6.922	3.531	12	12	12	0.520419	2.48143	3.64307	0.000864516	0.00716944	-1.39821							-0.736797	2.48143	-5.15778	9.95428e-06	0.00204726	3.42985
CFD	0.008	3.705	5.57	1	9	12	1.61505	1.27487	3.64254	0.0008658	0.00717366	-1.39963	2.17557	1.27487	4.90674	2.12558e-05	0.000302185	2.15056
CSTF2T	0.075	0	0	6	0	0	-0.100259	0.0334196	-3.64128	0.000868892	0.00719284	-1.40305	-0.100259	0.0334196	-3.64128	0.000868892	0.0066023	-1.4599
RPL28	1.736	0.936	0.574	12	12	10	-0.511118	0.979547	-3.64005	0.000871879	0.00721112	-1.40634	-0.836521	0.979547	-5.95749	8.78314e-07	2.05657e-05	5.299
ANGPTL2	0.012	1.955	4.859	1	10	11	1.28012	1.15238	3.63946	0.000873348	0.00721681	-1.40795	2.12779	1.15238	6.04944	6.64623e-07	1.64468e-05	5.57568
TYW3	0.136	0	0	6	0	0	-0.171211	0.0570705	-3.6367	0.000880128	0.00726635	-1.41536	-0.171211	0.0570705	-3.6367	0.000880128	0.00666033	-1.47223
GNAI3	2.6	1.22	1.417	12	2	5	-1.34775	1.07031	-3.63547	0.000883185	0.00728509	-1.41869
CFL2	20.569	17.911	18.774	12	12	12	-0.190013	4.32081	-3.63508	0.00088415	0.00728656	-1.41973
MISP	0	0.305	0.328	0	8	9	0.358048	0.245112	3.63249	0.00089059	0.00733311	-1.42669	0.377288	0.245112	3.82769	0.00051236	0.0042913	-0.951802
F10	0	2.866	2.487	0	8	9	1.44995	0.947391	3.63202	0.000891781	0.00733639	-1.42797	1.39222	0.947391	3.4874	0.00133458	0.0093219	-1.87072
GRN	0.269	0.044	0	8	2	0	-0.262722	0.124758	-3.63125	0.000893696	0.0073411	-1.43003	-0.318499	0.124758	-4.40217	9.61161e-05	0.00105523	0.672334
SHBG	0	0.577	0.199	0	9	5	0.551068	0.255886	3.63116	0.00089394	0.0073411	-1.43029
ISOC1	10.88	8.441	7.603	12	12	12	-0.354649	3.28584	-3.62694	0.000904571	0.00741762	-1.44162	-0.474433	3.28584	-4.85196	2.50691e-05	0.000346808	1.98841
SLC22A5	0.091	0	0	6	0	0	-0.119441	0.0398138	-3.62683	0.000904862	0.00741762	-1.44192	-0.119441	0.0398138	-3.62683	0.000904862	0.006803	-1.49881
HIGD2A	0.075	0	0	6	0	0	-0.100116	0.0333719	-3.62531	0.000908739	0.00744281	-1.44602	-0.100116	0.0333719	-3.62531	0.000908739	0.00682661	-1.50291
MFN1	1.34	0.55	0.565	12	9	9	-0.633504	0.77315	-3.62485	0.000909908	0.0074458	-1.44725	-0.619137	0.77315	-3.54264	0.0011449	0.00819494	-1.72419
ATL3	0.095	1.489	0.625	7	11	11	0.825811	0.575496	3.62232	0.000916396	0.00749227	-1.45406
SGCB	5.625	9.059	7.746	12	12	12	0.572514	3.0175	3.62033	0.000921504	0.00752738	-1.45938
CSE1L	3.025	1.64	0.68	12	12	9	-0.779851	1.28893	-3.61946	0.000923759	0.00753914	-1.46172	-1.36853	1.28893	-6.35165	2.66463e-07	7.40575e-06	6.48374
PANK4	1.385	0.746	0.457	12	10	11	-0.477607	0.833281	-3.61804	0.00092744	0.00755586	-1.46553	-0.697111	0.833281	-5.28087	6.85435e-06	0.000114507	3.26542
DLGAP5	0.32	0.044	0.085	8	3	3	-0.314756	0.178291	-3.61824	0.000926942	0.00755586	-1.46502	-0.269206	0.178291	-3.09463	0.00386193	0.0224935	-2.87831
NLRX1	6.141	2.988	3.343	12	12	11	-1.04941	2.15987	-3.61728	0.000929432	0.0075654	-1.46759	-0.930282	2.15987	-3.20665	0.00286729	0.0174126	-2.59747
AKAP12	0.798	3.147	1.973	12	12	11	1.04639	1.31611	3.61697	0.000930246	0.0075654	-1.46843
ANK2	5.615	3.273	2.778	12	12	12	-0.709441	2.16798	-3.61458	0.000936501	0.00760959	-1.47485	-0.880153	2.16798	-4.48435	7.53204e-05	0.000858485	0.910427
SDHC	2.427	1.187	1.176	12	12	10	-0.700739	1.2695	-3.61018	0.000948103	0.0076971	-1.48664	-0.757987	1.2695	-3.90512	0.000410427	0.00355665	-0.737681
BICD2	0	0.116	0	0	6	0	0.148785	0.049595	3.60856	0.000952424	0.00772541	-1.49099							-0.148785	0.049595	-3.60856	0.000952424	0.0472921	-0.826572
TMPRSS9	0.37	0.068	0.086	11	1	1	-0.367822	0.199039	-3.60766	0.000954818	0.00773804	-1.4934	-0.354552	0.199039	-3.47751	0.00137162	0.00951597	-1.89685
VIPR2	0.107	0	0.017	7	0	1	-0.140002	0.053983	-3.60448	0.000963365	0.00780048	-1.50193	-0.118054	0.053983	-3.03943	0.00446484	0.025181	-3.01463
MAPK9	1.045	0.29	0.597	12	2	6	-0.755622	0.593857	-3.60271	0.000968159	0.00783244	-1.50668
RPN2	6.489	9.661	7.215	12	12	12	0.485339	3.08218	3.60168	0.000970945	0.00784812	-1.50943
PCSK9	0.021	0.828	0.51	2	10	6	0.707798	0.413333	3.59945	0.000977033	0.00789044	-1.51542
KYAT1	0	0.406	0.195	0	7	5	0.431931	0.220349	3.59703	0.000983669	0.0079371	-1.5219
NUDC	2.321	1.196	0.764	12	12	9	-0.609496	1.17143	-3.59463	0.000990299	0.00798269	-1.52833	-0.961598	1.17143	-5.67122	2.09473e-06	4.2145e-05	4.43745
PAK2	1.291	0.56	0.29	12	8	5	-0.632079	0.666006	-3.59436	0.000991043	0.00798269	-1.52905	-0.894957	0.666006	-5.08923	1.22496e-05	0.000188398	2.69291
RUVBL2	1.909	3.538	2.228	12	12	12	0.606882	1.74718	3.59069	0.00100127	0.00805803	-1.53887
MXRA5	0	4.13	11.922	0	10	11	1.90168	1.49385	3.58886	0.00100641	0.00809241	-1.54378	2.57986	1.49385	4.86873	2.3835e-05	0.000334232	2.03801
FAH	0.833	0.136	0.226	10	5	5	-0.592253	0.393467	-3.58577	0.00101515	0.00815555	-1.55205	-0.503541	0.393467	-3.04866	0.00435813	0.0246996	-2.99192
HP	21.399	47.421	34.726	11	12	12	1.44371	4.84939	3.57773	0.00103821	0.00833358	-1.57354
HIP1	0	0.334	0.144	0	7	5	0.368945	0.181691	3.57661	0.00104144	0.00835225	-1.57651
TAAR8	0	0.435	0.499	0	7	10	0.460457	0.335298	3.57591	0.0010435	0.00836157	-1.57841	0.545437	0.335298	4.23586	0.000156963	0.00158938	0.194399
AMT	3.195	1.511	2.002	12	12	10	-0.881065	1.5445	-3.57226	0.00105418	0.00843983	-1.58815
SIX5	0	1.16	0.209	0	6	1	0.857785	0.336252	3.56886	0.00106423	0.00851293	-1.59722
NAE1	2.542	1.396	1.109	12	12	11	-0.591042	1.33543	-3.56768	0.00106773	0.00853353	-1.60036	-0.784678	1.33543	-4.73652	3.54651e-05	0.000459883	1.64788
BLMH	0.178	1.039	0.887	10	11	9	0.732304	0.632931	3.55998	0.00109093	0.00871143	-1.62092
STMN1	0.715	2.196	1.004	10	11	10	0.826093	1.05202	3.55584	0.00110356	0.00880473	-1.63193
NPEPPS	19.878	13.929	11.996	12	12	12	-0.523056	3.95551	-3.55258	0.00111366	0.00886999	-1.64064	-0.752716	3.95551	-5.11242	1.14196e-05	0.000177329	2.76204
SP100	0.911	0.223	0.674	12	2	5	-0.72223	0.564342	-3.55265	0.00111342	0.00886999	-1.64043
LTA4H	8.917	6.459	4.949	12	12	12	-0.430743	2.89862	-3.5509	0.00111887	0.00889376	-1.6451	-0.745028	2.89862	-6.14176	5.02494e-07	1.29543e-05	5.85335
DCD	0.512	1.761	2.369	11	12	11	0.806204	1.16909	3.55038	0.00112049	0.00889376	-1.64648	0.986626	1.16909	4.34493	0.000113844	0.00121386	0.507219
COG3	0.259	0.045	0.016	8	3	1	-0.249127	0.129508	-3.55121	0.00111792	0.00889376	-1.64429	-0.287177	0.129508	-4.09359	0.000237937	0.00229386	-0.209797
NKD1	0	0.306	0.278	0	8	7	0.354941	0.226416	3.55047	0.00112022	0.00889376	-1.64625	0.324307	0.226416	3.24403	0.00259356	0.0160237	-2.50255
ARL8B	5.075	2.901	2.99	12	12	11	-0.680464	2.12289	-3.54995	0.00112184	0.00889688	-1.64764	-0.738483	2.12289	-3.85263	0.000477093	0.00406583	-0.883009
NUF2	0	0.481	0.277	0	7	7	0.483274	0.268652	3.54521	0.00113673	0.00900724	-1.66024
MYL9	8.799	11.304	9.362	12	12	12	0.319615	3.41285	3.54355	0.00114201	0.00903443	-1.66467
UFC1	0.037	0.258	0.171	3	9	6	0.268308	0.192846	3.54352	0.00114212	0.00903443	-1.66475
NNMT	0.013	0.564	0.16	1	8	3	0.529887	0.242813	3.54269	0.00114475	0.00904755	-1.66696
LYPLA1	3.491	2.39	1.822	12	12	12	-0.442779	1.77791	-3.54149	0.00114856	0.00906605	-1.67014	-0.708256	1.77791	-5.66486	2.13559e-06	4.27812e-05	4.41832
QARS1	2.852	1.532	1.146	12	12	11	-0.681293	1.39068	-3.54134	0.00114905	0.00906605	-1.67054	-0.897362	1.39068	-4.66445	4.40136e-05	0.000552454	1.43617
BPNT2	0.158	0.585	0.226	8	10	7	0.41108	0.362369	3.53385	0.00117326	0.00924914	-1.69046
ATP2B4	6.847	11.266	9.114	12	12	12	0.647594	3.24289	3.53281	0.00117663	0.00926781	-1.6932
ATP5F1C	26.023	22.375	22.032	12	12	12	-0.217182	4.60216	-3.53107	0.00118233	0.00930482	-1.69782	-0.236805	4.60216	-3.85011	0.000480554	0.00409156	-0.889984
SPAG7	0.232	0.017	0.021	8	1	1	-0.252524	0.1081	-3.52947	0.00118761	0.00933846	-1.70208	-0.24802	0.1081	-3.46653	0.00141385	0.00976503	-1.9258
SH3GL1	0	0.35	0.033	0	6	1	0.370283	0.136928	3.52891	0.00118948	0.00934519	-1.70358
WDR1	21.799	26.068	19.701	12	12	12	0.244187	4.53752	3.52788	0.00119288	0.00936394	-1.70631							-0.39156	4.53752	-5.65705	2.18689e-06	0.000632489	4.85297
IMP4	0.122	0	0	6	0	0	-0.15505	0.0516833	-3.52753	0.00119404	0.00936511	-1.70724	-0.15505	0.0516833	-3.52753	0.00119404	0.00848106	-1.76438
RALB	1.82	2.703	2.07	12	12	12	0.380596	1.64461	3.52588	0.00119951	0.00940006	-1.7116
RBBP7	0.987	0.413	0.565	12	8	10	-0.527453	0.665487	-3.52551	0.00120075	0.00940179	-1.71259
ATXN10	0.521	0.173	0.292	12	6	9	-0.371503	0.378883	-3.52439	0.00120451	0.00942331	-1.71558
PPDPFL	0.087	0	0	6	0	0	-0.114812	0.0382708	-3.51902	0.00122258	0.00955658	-1.7298	-0.114812	0.0382708	-3.51902	0.00122258	0.00865061	-1.78697
MAGT1	0.992	0.458	0.275	12	8	7	-0.515879	0.584041	-3.5183	0.00122504	0.00956772	-1.73172	-0.667741	0.584041	-4.554	6.12175e-05	0.000721742	1.11313
HSP90AA1	68.238	57.167	52.751	12	12	12	-0.24027	5.89882	-3.51748	0.00122785	0.00958157	-1.7339	-0.358199	5.89882	-5.24393	7.66697e-06	0.000126035	3.15486
C1R	0.012	1.814	3.171	1	11	10	1.20503	0.939907	3.51523	0.00123554	0.00963343	-1.73986	1.56516	0.939907	4.56577	5.9106e-05	0.000704023	1.14747
MYOM2	164.982	126.405	130.864	12	12	12	-0.40181	7.11384	-3.51461	0.00123765	0.00964179	-1.7415	-0.374497	7.11384	-3.2757	0.00238126	0.0149617	-2.42165
BLVRA	1.644	3.061	1.721	12	12	12	0.57903	1.56497	3.51226	0.00124576	0.00968154	-1.74773							-0.621478	1.56497	-3.76974	0.000604342	0.0358537	-0.406197
RPL5	3.075	1.427	0.907	12	10	9	-0.946657	1.2484	-3.51236	0.00124539	0.00968154	-1.74745	-1.26848	1.2484	-4.70642	3.88153e-05	0.000497556	1.55936
CHMP3	0.698	0.29	0.165	12	7	6	-0.413155	0.42184	-3.51192	0.00124694	0.00968154	-1.74863	-0.542781	0.42184	-4.61377	5.12165e-05	0.000626167	1.28771
NDUFB11	4.3	2.762	2.792	12	12	12	-0.530729	2.03559	-3.51205	0.00124649	0.00968154	-1.7483	-0.502924	2.03559	-3.32805	0.00206633	0.0133197	-2.28706
AEBP1	0.234	4.787	6.283	8	11	11	1.55383	1.49211	3.50937	0.00125579	0.00973016	-1.75539	2.13511	1.49211	4.8222	2.74173e-05	0.00037648	1.90047
ASS1	2.713	1.296	1.039	12	12	11	-0.702309	1.29394	-3.50958	0.00125506	0.00973016	-1.75483	-0.88539	1.29394	-4.42447	8.99711e-05	0.00099842	0.736822
ZNF493	0.256	0.028	0.105	9	2	3	-0.274839	0.158392	-3.50921	0.00125635	0.00973016	-1.75582
ITGA3	0	0.174	0	0	6	0	0.210135	0.0700451	3.50814	0.00126008	0.00975085	-1.75864
CFAP58	0.334	0.042	0.018	8	2	1	-0.31926	0.149938	-3.50612	0.00126715	0.00979742	-1.76399	-0.349414	0.149938	-3.83727	0.000498524	0.00420587	-0.925401
HADH	35.496	29.76	29.681	12	12	12	-0.255898	5.01364	-3.50492	0.00127136	0.0098217	-1.76715	-0.268583	5.01364	-3.67867	0.00078209	0.00607745	-1.35886
DBNL	0.869	2.33	0.671	12	12	9	0.676611	1.0434	3.50305	0.00127799	0.00986474	-1.77212							-0.897112	1.0434	-4.64465	4.67002e-05	0.0061586	1.98023
SPG7	4.843	2.322	2.457	12	11	11	-1.00915	1.86676	-3.50146	0.00128361	0.00989984	-1.77631	-0.937295	1.86676	-3.25213	0.00253758	0.0157619	-2.48189
AP1M2	0.147	0	0	6	0	0	-0.182104	0.0607013	-3.50101	0.00128523	0.0099041	-1.77751	-0.182104	0.0607013	-3.50101	0.00128523	0.00900441	-1.83473
KDM5D	0	0.274	0.021	0	6	1	0.305023	0.11065	3.49969	0.00128995	0.0099322	-1.78101
PDK4	1.756	0.292	0	11	4	0	-0.863166	0.485235	-3.49908	0.0012921	0.00993222	-1.7826	-1.15944	0.485235	-4.7001	3.95576e-05	0.000504974	1.54079
S100A1	17.39	14.013	14.115	12	12	12	-0.311085	3.99358	-3.49911	0.00129201	0.00993222	-1.78253	-0.291497	3.99358	-3.27878	0.00236153	0.0148579	-2.41377
ROCK1	1.884	0.946	0.959	12	10	10	-0.631377	1.08979	-3.49689	0.00129997	0.00997623	-1.7884	-0.641282	1.08979	-3.55175	0.00111622	0.00803938	-1.69992
IGFBP3	0	1.055	1.187	0	10	8	0.89159	0.570785	3.49689	0.00129998	0.00997623	-1.7884	0.820765	0.570785	3.21911	0.00277315	0.0169521	-2.5659
LBP	3.272	7.835	17.139	12	12	12	1.01601	2.98336	3.49542	0.00130527	0.0100085	-1.79228	2.02956	2.98336	6.9824	4.02544e-08	1.52686e-06	8.36537
SEPTIN5	0	0.3	0.027	0	6	1	0.32761	0.120421	3.49308	0.00131378	0.0100654	-1.79847
PIP	0.062	0.967	2.287	4	11	11	0.838731	0.806527	3.4924	0.00131626	0.0100761	-1.80028	1.33746	0.806527	5.56906	2.85712e-06	5.54352e-05	4.13021
GIT1	0.294	0.091	0.047	11	4	2	-0.244986	0.178482	-3.48904	0.00132854	0.0101617	-1.80914	-0.300782	0.178482	-4.28368	0.000136379	0.00142459	0.331239
SELENBP1	16.467	10.49	13.041	12	12	12	-0.74906	3.71819	-3.48606	0.00133955	0.0102375	-1.81701
EPB41L2	2.178	4.562	3.101	12	12	12	0.741221	1.97393	3.48507	0.00134322	0.010257	-1.81962
PDE9A	0	0.824	0.188	0	7	1	0.69825	0.2801	3.48403	0.00134711	0.0102782	-1.82238
CTSG	0.435	1.866	0.392	12	11	7	0.819786	0.729496	3.48263	0.00135234	0.0103096	-1.82607							-0.91071	0.729496	-3.86889	0.000455394	0.030915	-0.143968
PCYOX1	9.039	12.31	12.868	12	12	12	0.392734	3.59441	3.48014	0.00136165	0.0103721	-1.83262	0.422827	3.59441	3.74681	0.000645001	0.00520674	-1.17358
PSMD7	1.367	0.654	0.401	12	8	8	-0.612575	0.752187	-3.47838	0.00136829	0.0104015	-1.83726	-0.836567	0.752187	-4.75028	3.40308e-05	0.000445432	1.68838
GABARAPL2	0.312	0.063	0.021	9	2	1	-0.287096	0.156151	-3.47828	0.00136868	0.0104015	-1.83753	-0.337382	0.156151	-4.08753	0.000242176	0.00232689	-0.22693
DCTN4	0.992	0.462	0.378	12	8	9	-0.47531	0.630826	-3.47807	0.00136947	0.0104015	-1.83808	-0.556867	0.630826	-4.07486	0.000251265	0.00238923	-0.262669
ETFB	45.882	33.904	35.684	12	12	12	-0.450975	5.26058	-3.47793	0.00137001	0.0104015	-1.83846	-0.407256	5.26058	-3.14077	0.00341798	0.0203039	-2.76331
NUDT4	1.069	0.473	0.205	12	8	6	-0.570365	0.562635	-3.47709	0.0013732	0.0104172	-1.84068	-0.779872	0.562635	-4.7543	3.36229e-05	0.000440764	1.70021
AP3B1	0.05	0.694	0.165	3	9	6	0.547069	0.292729	3.47431	0.0013838	0.010489	-1.84801
NEDD8-MDP1	2.741	1.605	1.345	12	12	11	-0.55422	1.45758	-3.4738	0.00138575	0.0104952	-1.84936	-0.731112	1.45758	-4.58254	5.62228e-05	0.000675474	1.19641
NUTF2	5.443	4.03	3.474	12	12	12	-0.369254	2.37063	-3.47223	0.00139177	0.010515	-1.85349	-0.548251	2.37063	-5.15541	1.00259e-05	0.000158616	2.89031
RPS21	1.922	1.026	0.952	12	12	11	-0.626962	1.11155	-3.47267	0.00139008	0.010515	-1.85233	-0.634884	1.11155	-3.51655	0.00123101	0.00869693	-1.79354
ZNF383	0.235	0	0	7	0	0	-0.267476	0.0891586	-3.47235	0.0013913	0.010515	-1.85316	-0.267476	0.0891586	-3.47235	0.0013913	0.00963808	-1.91045
NDRG4	5.752	3.035	2.525	12	12	10	-0.827916	2.09438	-3.4713	0.00139533	0.0105329	-1.85593	-1.13472	2.09438	-4.75769	3.32819e-05	0.000438456	1.71021
PROS1	0.968	3.532	2.027	12	12	12	0.89583	1.42365	3.47102	0.00139642	0.0105329	-1.85667
PLA2G2A	0.314	1.792	3.079	11	10	12	0.897951	1.17493	3.47053	0.0013983	0.0105385	-1.85795	1.49993	1.17493	5.79714	1.42896e-06	3.0972e-05	4.81636
SCN5A	0.024	0.355	0.165	2	9	4	0.366432	0.207855	3.47008	0.00140007	0.0105432	-1.85916
HAS1	0	0.249	0.064	0	7	3	0.286305	0.122885	3.46589	0.00141634	0.0106571	-1.87018
POU3F4	0.082	0	0	6	0	0	-0.108777	0.0362591	-3.46315	0.00142711	0.0107294	-1.87739	-0.108777	0.0362591	-3.46315	0.00142711	0.00984929	-1.93471
TENM2	0.245	0.769	0.856	4	11	11	0.516489	0.632827	3.46245	0.00142988	0.0107415	-1.87924	0.594229	0.632827	3.9836	0.000327359	0.00295581	-0.51899
TFAM	5.711	2.728	3.099	12	12	11	-0.932294	2.09625	-3.46088	0.00143606	0.0107705	-1.88335	-0.96647	2.09625	-3.58775	0.00100953	0.00739764	-1.60373
ACVRL1	0.095	0	0	6	0	0	-0.124474	0.0414913	-3.46088	0.00143607	0.0107705	-1.88336	-0.124474	0.0414913	-3.46088	0.00143607	0.00989638	-1.94068
REM1	0.095	0	0	6	0	0	-0.123585	0.041195	-3.45882	0.00144425	0.0108231	-1.88877	-0.123585	0.041195	-3.45882	0.00144425	0.00994247	-1.9461
FBLN5	2.809	6.776	5.975	12	12	12	0.9375	2.4114	3.4582	0.00144673	0.0108329	-1.89041	0.767499	2.4114	2.83111	0.00763732	0.0387306	-3.51583
ACOX2	0	0.236	0.138	0	7	5	0.283036	0.15062	3.45476	0.00146052	0.0109274	-1.89945
CMYA5	4.27	1.743	2.244	12	11	10	-1.03487	1.67586	-3.45192	0.001472	0.0110043	-1.90691	-0.962941	1.67586	-3.21199	0.00282659	0.0172333	-2.58395
SIGLEC1	0.214	0.015	0.077	8	1	4	-0.239794	0.126447	-3.44983	0.00148053	0.0110591	-1.91242
ANKHD1	0.403	0	0	6	0	0	-0.399984	0.133328	-3.44951	0.00148182	0.0110599	-1.91325	-0.399984	0.133328	-3.44951	0.00148182	0.0101102	-1.97059
ACSS1	17.835	8.137	7.649	12	12	12	-1.31391	3.27083	-3.44877	0.00148482	0.0110733	-1.91518	-1.47613	3.27083	-3.87459	0.000448017	0.00383216	-0.822318
XPO7	0.029	0.379	0.235	3	8	6	0.383603	0.245055	3.4472	0.00149127	0.0111125	-1.9193
LAMP1	1.569	0.894	0.906	12	11	12	-0.486876	1.03125	-3.44443	0.00150269	0.0111796	-1.92657	-0.463688	1.03125	-3.28039	0.00235132	0.0148037	-2.40966
PLSCR1	0	0.201	0	0	6	0	0.235115	0.0783717	3.44455	0.00150219	0.0111796	-1.92626
ANKRD11	0.013	0.476	0.57	1	8	9	0.482654	0.371537	3.44339	0.00150703	0.0112029	-1.92932	0.58149	0.371537	4.1485	0.000202728	0.00199177	-0.0543369
USP29	0	0.347	0.19	0	8	5	0.38275	0.201396	3.44308	0.00150831	0.0112034	-1.93013
PEX1	0.008	0.572	0.152	1	7	3	0.530035	0.238976	3.44222	0.00151186	0.0112207	-1.93237
ATP6V1G1	0.202	0.043	0	9	2	0	-0.197074	0.102324	-3.43943	0.00152356	0.0112985	-1.93971	-0.252022	0.102324	-4.39842	9.71902e-05	0.00106198	0.661489
PPCS	0.442	0.14	0.066	11	4	4	-0.336927	0.250023	-3.43907	0.00152506	0.0113005	-1.94065	-0.412501	0.250023	-4.21046	0.000169108	0.0016975	0.121902
ANXA1	14.122	19.412	15.899	12	12	12	0.402626	4.08862	3.4382	0.0015287	0.0113185	-1.94292
FHL2	44.259	33.235	35.349	12	12	12	-0.42423	5.23256	-3.43709	0.00153337	0.011344	-1.94582	-0.365245	5.23256	-2.9592	0.00550138	0.0299678	-3.21017
GPC4	0	0.549	0.191	0	6	5	0.521213	0.246552	3.43551	0.00154005	0.0113843	-1.94997
MIEN1	0	0.295	0.144	0	7	5	0.332266	0.169999	3.43471	0.00154348	0.0114005	-1.95208
HLA-A	3.885	6.906	4.693	12	12	12	0.620215	2.52338	3.43323	0.00154975	0.0114378	-1.95595
CDK16	0.329	0.043	0.266	12	1	6	-0.347511	0.249164	-3.43025	0.0015625	0.0115226	-1.96375
SLC20A2	0.169	0.029	0	8	1	0	-0.1784	0.0833986	-3.42984	0.00156429	0.0115251	-1.96484	-0.214298	0.0833986	-4.11999	0.000220321	0.00214639	-0.135147
CTSL	0.008	0.259	0	1	7	0	0.279034	0.100564	3.4296	0.00156532	0.0115251	-1.96546
HSPD1	69.263	56.234	58.655	12	12	12	-0.308957	5.9416	-3.42894	0.00156815	0.0115276	-1.96718	-0.26725	5.9416	-2.96606	0.00540468	0.0295105	-3.19359
GNG2	0.07	0.585	0.155	5	9	6	0.472087	0.282306	3.42912	0.00156736	0.0115276	-1.9667
SFRP1	0.012	3.112	9.638	1	8	12	1.3233	1.51274	3.42846	0.00157023	0.0115337	-1.96845	3.16539	1.51274	8.20106	1.15708e-09	7.09188e-08	11.9074	1.8421	1.51274	4.7726	3.18248e-05	0.00475062	2.33953
ELN	0.008	2.938	1.789	1	11	10	1.30401	0.83672	3.42593	0.00158117	0.0115967	-1.97506	1.17126	0.83672	3.07717	0.00404376	0.0233177	-2.92158
DNAJA3	3.926	1.933	2.291	12	12	10	-0.883379	1.73206	-3.4259	0.00158131	0.0115967	-1.97514	-0.775427	1.73206	-3.00724	0.00485636	0.027092	-3.09345
RHOT2	0	0.417	0.519	0	9	9	0.461138	0.331611	3.42511	0.00158477	0.0116128	-1.97722	0.533694	0.331611	3.96402	0.000346403	0.00309456	-0.573711
KPNA4	5.471	2.952	2.521	12	12	12	-0.797981	2.06047	-3.41558	0.00162678	0.0119113	-2.00213	-1.06179	2.06047	-4.54476	6.2926e-05	0.000739061	1.08621
VARS1	1.331	2.762	1.368	12	12	11	0.641792	1.38952	3.4136	0.00163566	0.0119668	-2.00731							-0.732649	1.38952	-3.89686	0.000420287	0.0296928	-0.069535
NAA10	0.429	0.102	0.189	11	4	5	-0.365474	0.278085	-3.412	0.00164286	0.01201	-2.01149
ENO2	16.779	13.728	13.292	12	12	12	-0.272766	3.94341	-3.41009	0.0016515	0.0120637	-2.01648	-0.318488	3.94341	-3.9817	0.000329159	0.00296628	-0.524298
TIMM8B	0.961	0.426	0.438	12	9	9	-0.49134	0.626479	-3.40826	0.00165981	0.0121148	-2.02126	-0.482187	0.626479	-3.34477	0.00197444	0.0128415	-2.24385
PRXL2A	4.266	2.17	2.687	12	11	11	-0.815928	1.88181	-3.40617	0.00166935	0.0121748	-2.02671	-0.650689	1.88181	-2.71637	0.0101867	0.0487728	-3.78242
PRCP	0.024	0.365	0.16	2	7	5	0.366913	0.209157	3.39837	0.00170544	0.0124282	-2.04706
WARS2	0.292	0.027	0.134	9	1	5	-0.306923	0.179694	-3.39773	0.00170845	0.0124404	-2.04874
TYMP	0.417	2.305	0.637	9	10	10	0.916473	0.820846	3.39684	0.00171258	0.0124607	-2.05104
APP	0.025	0.565	0.093	2	9	3	0.481029	0.22031	3.39497	0.00172139	0.0125149	-2.05591
EEF2	46.072	37.779	32.266	12	12	12	-0.28992	5.28296	-3.38821	0.00175356	0.0127388	-2.07352	-0.523564	5.28296	-6.11875	5.38752e-07	1.38121e-05	5.78415
NDUFA13	15.44	11.901	12.834	12	12	12	-0.372452	3.81611	-3.38672	0.00176072	0.0127808	-2.0774
AKR1A1	6.809	4.731	3.437	12	12	12	-0.475694	2.50467	-3.38326	0.00177746	0.0128825	-2.08639	-0.858895	2.50467	-6.10869	5.55412e-07	1.41218e-05	5.75391
RETN	0.062	0.581	0.266	2	9	5	0.512334	0.314319	3.38325	0.00177752	0.0128825	-2.08642
DCPS	0.041	0.387	0.328	3	9	9	0.376667	0.287451	3.38269	0.00178027	0.0128923	-2.08789	0.323091	0.287451	2.90155	0.00638201	0.0337517	-3.34878
MTOR	0.219	0.99	1.102	9	10	10	0.626318	0.720156	3.3824	0.00178167	0.0128924	-2.08864	0.715974	0.720156	3.86658	0.000458413	0.00391746	-0.844462
LRRC40	0.49	0.175	0.187	12	6	5	-0.350738	0.329165	-3.38175	0.00178482	0.0129051	-2.09032	-0.350319	0.329165	-3.37772	0.00180463	0.0119214	-2.15834
PGS1	0.149	0.017	0	7	1	0	-0.165585	0.0701448	-3.38059	0.00179054	0.0129297	-2.09336	-0.18801	0.0701448	-3.8384	0.000496912	0.00419609	-0.922276
HSDL1	1.973	0.672	0.624	12	10	7	-0.788063	0.892775	-3.38049	0.00179102	0.0129297	-2.09362	-0.869972	0.892775	-3.73184	0.000672951	0.00539702	-1.2144
ACAA1	6.672	3.936	3.958	12	12	12	-0.694283	2.44317	-3.3792	0.00179731	0.012965	-2.09695	-0.732618	2.44317	-3.56578	0.0010734	0.00779161	-1.66248
AAK1	0.836	0.33	0.305	12	7	5	-0.490507	0.512314	-3.37402	0.00182297	0.0131399	-2.11043	-0.546581	0.512314	-3.75973	0.000621773	0.00504782	-1.13828
PUDP	2.432	1.105	0.955	12	10	10	-0.732801	1.18031	-3.37177	0.00183423	0.0132108	-2.11628	-0.82122	1.18031	-3.7786	0.000589298	0.00483118	-1.08663
NME1-NME2	12.323	6.504	9.263	12	7	11	-1.63639	2.99883	-3.37123	0.0018369	0.0132197	-2.11766
NMT1	0.707	0.258	0.209	12	7	7	-0.43369	0.42439	-3.36912	0.00184755	0.013286	-2.12315	-0.474853	0.42439	-3.68889	0.000759848	0.00594957	-1.33115
IDH1	12.145	8.86	6.466	12	12	12	-0.465057	3.27009	-3.36698	0.00185837	0.0133534	-2.1287	-0.849586	3.27009	-6.15094	4.88721e-07	1.27018e-05	5.88095
PSME2	7.222	5.109	4.049	12	12	12	-0.472126	2.62676	-3.36527	0.00186706	0.0134054	-2.13313	-0.713547	2.62676	-5.0861	1.23662e-05	0.000189485	2.68358
DCTPP1	0.653	0.266	0.157	12	6	3	-0.436257	0.387635	-3.36407	0.0018732	0.0134391	-2.13625	-0.547936	0.387635	-4.22525	0.000161931	0.00163432	0.164085
NDUFS5	7.641	5.236	5.142	12	12	12	-0.480665	2.75369	-3.36111	0.00188838	0.0135207	-2.14392	-0.561922	2.75369	-3.92931	0.000382847	0.00336491	-0.670452
PHLDB1	0.037	0.415	0.07	2	7	3	0.3848	0.189607	3.36126	0.00188762	0.0135207	-2.14354
CITED2	0.124	0	0.06	9	0	2	-0.164953	0.0796801	-3.361	0.00188896	0.0135207	-2.14421
CALB1	0.111	0	0	6	0	0	-0.14151	0.0471698	-3.35983	0.00189501	0.0135536	-2.14725	-0.14151	0.0471698	-3.35983	0.00189501	0.0124034	-2.20482
SURF6	0.07	0.351	0.157	5	9	5	0.316392	0.229668	3.3557	0.00191648	0.0136965	-2.15795
RCN3	0.012	0.661	0.173	1	10	3	0.557069	0.256643	3.35399	0.00192545	0.01375	-2.16238
FOLR2	0.033	0.422	0.076	2	7	3	0.392903	0.19114	3.35074	0.00194254	0.0138614	-2.17078
VPS29	0.944	0.44	0.229	12	9	5	-0.498022	0.545516	-3.35024	0.0019452	0.0138696	-2.17207	-0.675397	0.545516	-4.54346	6.31702e-05	0.000740989	1.08242
MTX1	2.15	1.223	1.551	12	12	12	-0.577237	1.32141	-3.34972	0.00194799	0.0138788	-2.17343
RALA	1.073	2.025	1.146	12	12	12	0.502331	1.20599	3.34825	0.0019558	0.0139238	-2.17724
PCYT2	2.861	1.815	1.609	12	12	12	-0.458698	1.57188	-3.34478	0.00197434	0.014045	-2.1862	-0.579837	1.57188	-4.22812	0.000160571	0.00162236	0.172289
ASPN	2.245	6.573	16.16	11	12	12	1.44944	2.50579	3.3431	0.00198341	0.0140986	-2.19054	2.50073	2.50579	5.76789	1.56172e-06	3.31507e-05	4.72833
HDHD3	1.469	0.466	0.902	11	7	7	-0.811778	0.804188	-3.34169	0.00199103	0.014142	-2.19419
BCO2	1.494	0.494	0.774	12	6	8	-0.773737	0.798172	-3.34017	0.00199932	0.0141899	-2.19813
BABAM1	0.326	0.08	0.043	11	2	2	-0.295855	0.175951	-3.33794	0.0020115	0.0142655	-2.2039	-0.330069	0.175951	-3.72396	0.000688149	0.00549036	-1.23588
FBXL2	0.232	0.029	0	8	1	0	-0.238982	0.103695	-3.3356	0.00202434	0.0143345	-2.20993	-0.275033	0.103695	-3.83878	0.000496375	0.00419539	-0.921234
TPM4	64.913	58.069	61.418	12	12	12	-0.159506	5.95929	-3.33581	0.00202318	0.0143345	-2.20939
ACSS3	1.709	0.721	0.597	12	8	8	-0.738538	0.863644	-3.33398	0.00203326	0.0143867	-2.21411	-0.830877	0.863644	-3.75083	0.000637686	0.00516177	-1.16261
LIMA1	1.112	0.591	0.18	12	9	5	-0.495087	0.612551	-3.33075	0.00205122	0.0145027	-2.22245	-0.851854	0.612551	-5.73093	1.74723e-06	3.62571e-05	4.61711
TUFM	55.682	46.393	46.398	12	12	12	-0.263777	5.64079	-3.33019	0.00205432	0.0145135	-2.22389	-0.280858	5.64079	-3.54584	0.00113474	0.00814745	-1.71567
CST3	0.062	0.613	0.405	4	10	7	0.541576	0.364621	3.32909	0.00206047	0.0145459	-2.22672
NFKBIA	0.145	0.027	0	9	1	0	-0.153488	0.0734629	-3.32787	0.00206731	0.0145831	-2.22987	-0.186938	0.0734629	-4.05313	0.000267638	0.00250962	-0.32388
IGLV3-10	0.61	3.143	2.4	8	10	11	1.11141	1.30323	3.32743	0.00206981	0.014586	-2.23101	1.02832	1.30323	3.07865	0.00402805	0.0232852	-2.91792
MRPS25	0.703	0.211	0.402	12	4	9	-0.496288	0.463531	-3.32724	0.00207088	0.014586	-2.2315
TUBA1A	41.172	19.501	18.458	12	5	5	-3.07206	3.33725	-3.32641	0.00207553	0.0145912	-2.23363	-3.10437	3.33725	-3.3614	0.00188688	0.0123676	-2.20073
HYAL4	0.131	0	0	6	0	0	-0.163872	0.0546241	-3.32627	0.00207636	0.0145912	-2.23401	-0.163872	0.0546241	-3.32627	0.00207636	0.0133635	-2.29166
UBE2D2	0	0.332	0.195	0	7	7	0.359137	0.199059	3.32656	0.00207472	0.0145912	-2.23326
CLTB	4.617	6.393	4.96	12	12	12	0.396974	2.62279	3.32506	0.0020832	0.0146282	-2.23713
SEMA3G	0	0.376	0.438	0	8	9	0.41369	0.296773	3.32394	0.00208951	0.0146614	-2.24	0.476628	0.296773	3.82964	0.000509504	0.00427512	-0.946412
NCOA6	0.008	0.329	0.261	1	7	8	0.35658	0.228763	3.32248	0.00209782	0.0147086	-2.24377	0.295724	0.228763	2.75545	0.00924075	0.0451071	-3.69242
DCUN1D5	0.606	1.243	1.277	12	12	12	0.448421	0.97596	3.32148	0.00210356	0.0147377	-2.24636	0.463761	0.97596	3.4351	0.00154179	0.0104693	-2.00842
CDKL1	0.171	0.013	0	7	1	0	-0.191366	0.0757086	-3.32111	0.00210564	0.014741	-2.24729	-0.209246	0.0757086	-3.63141	0.000893301	0.00674348	-1.48648
CISD3	0.585	0.142	0.139	9	3	6	-0.444803	0.311338	-3.32	0.002112	0.0147744	-2.25016	-0.426506	0.311338	-3.18344	0.00305094	0.0184071	-2.65613
RIC3	0.137	0	0	6	0	0	-0.169711	0.0565703	-3.31874	0.00211929	0.0148142	-2.25342	-0.169711	0.0565703	-3.31874	0.00211929	0.0135925	-2.31109
FRYL	0.253	0.03	0	9	1	0	-0.256227	0.110144	-3.31652	0.00213209	0.0148924	-2.25914	-0.29333	0.110144	-3.79676	0.000559604	0.0046325	-1.03683
PICALM	1.951	0.974	0.703	12	11	11	-0.657857	1.01893	-3.31574	0.0021366	0.0149108	-2.26114	-0.795293	1.01893	-4.00844	0.000304662	0.00279581	-0.449421
HLA-DRB1	0.701	2.316	1.095	11	11	11	0.841791	1.05941	3.31551	0.00213794	0.0149108	-2.26173
ADISSP	0	0.129	0	0	5	0	0.161091	0.0536971	3.31506	0.00214056	0.0149178	-2.2629
MRPS15	0.336	0.072	0.057	12	2	1	-0.312543	0.179594	-3.31145	0.00216163	0.0150533	-2.27218	-0.331203	0.179594	-3.50916	0.0012565	0.00884329	-1.81313
SUCLG2	29.921	21.879	23.259	12	12	12	-0.471817	4.65068	-3.30952	0.00217294	0.0151208	-2.27713	-0.413168	4.65068	-2.89813	0.00643812	0.0339526	-3.35693
HINT3	0.558	0.186	0.152	12	6	3	-0.392306	0.333004	-3.30616	0.00219285	0.0152478	-2.28578	-0.44992	0.333004	-3.7917	0.000567734	0.00468305	-1.05072
PMPCA	8.878	4.874	4.12	12	12	12	-0.791268	2.63512	-3.30395	0.00220603	0.0153279	-2.29146	-1.17177	2.63512	-4.89276	2.21703e-05	0.00031374	2.10916
GARRE1	0.122	0	0	6	0	0	-0.153363	0.0511211	-3.30222	0.0022164	0.0153884	-2.29591	-0.153363	0.0511211	-3.30222	0.0022164	0.0141472	-2.35361
HDAC2	0.497	0.175	0.229	12	5	7	-0.360658	0.345722	-3.30102	0.0022236	0.0154269	-2.29898	-0.300371	0.345722	-2.74923	0.00938558	0.0456696	-3.7068
KIZ	0	0.574	0.091	0	7	2	0.513739	0.205468	3.29919	0.00223466	0.0154848	-2.30369
EHD4	16.776	20.63	20.079	12	12	12	0.281708	4.31412	3.29908	0.0022353	0.0154848	-2.30396
ATP5PO	27.574	23.883	25.375	12	12	12	-0.205201	4.72418	-3.2988	0.00223706	0.0154854	-2.3047
SYNGR2	0.753	1.55	1.227	11	12	12	0.502993	1.05998	3.29793	0.00224234	0.0155104	-2.30694
CDADC1	0.802	1.664	1.686	8	12	12	0.604773	1.16268	3.29746	0.00224517	0.0155149	-2.30813	0.614688	1.16268	3.35152	0.00193846	0.0126519	-2.22637
UBR5	0.174	0	0.029	7	0	1	-0.210929	0.082164	-3.29727	0.00224635	0.0155149	-2.30863	-0.175366	0.082164	-2.74134	0.00957229	0.0464073	-3.725
RAI14	0	0.346	0.11	0	7	3	0.372878	0.164698	3.29318	0.00227132	0.0156756	-2.3191
RPS27L	1.794	0.989	0.815	12	8	11	-0.63362	1.03985	-3.29251	0.00227546	0.0156926	-2.32083	-0.677523	1.03985	-3.52065	0.00121709	0.00861836	-1.78267
ALYREF	0.1	0.535	0.3	5	11	6	0.450318	0.337158	3.29205	0.00227832	0.0157006	-2.32202
SQSTM1	0.349	0.072	0.033	8	3	1	-0.30648	0.175549	-3.29159	0.00228112	0.0157081	-2.32318	-0.355813	0.175549	-3.82144	0.000521583	0.00436066	-0.969005
PDAP1	0.833	2.22	2.07	12	12	12	0.738331	1.29584	3.28963	0.00229329	0.0157802	-2.32823
EIF4B	2.812	1.765	1.772	12	12	12	-0.531302	1.56909	-3.28599	0.00231598	0.0159245	-2.33756	-0.497638	1.56909	-3.07779	0.00403716	0.0233096	-2.92005
APOF	0	1.087	0.364	0	8	4	0.787907	0.354547	3.28452	0.00232516	0.0159758	-2.3413
PTX3	0.404	2.35	0.275	9	9	5	0.925007	0.703881	3.28402	0.00232837	0.0159859	-2.34261							-1.10395	0.703881	-3.91929	0.000394043	0.0284911	-0.00968481
ENY2	0.099	0	0	6	0	0	-0.127271	0.0424237	-3.28323	0.0023333	0.016008	-2.34461	-0.127271	0.0424237	-3.28323	0.0023333	0.0147203	-2.40237
PRSS56	0.107	0	0	6	0	0	-0.136758	0.0455859	-3.2827	0.00233667	0.0160192	-2.34598	-0.136758	0.0455859	-3.2827	0.00233667	0.0147315	-2.40374
MLXIPL	0.176	0.015	0	6	1	0	-0.195042	0.0783172	-3.28225	0.00233951	0.0160268	-2.34713	-0.214997	0.0783172	-3.61805	0.000927414	0.00693313	-1.52242
FUNDC2	7.202	5.207	5.113	12	12	12	-0.440357	2.72692	-3.28128	0.00234564	0.016045	-2.34961	-0.477771	2.72692	-3.56007	0.00109064	0.00789197	-1.67773
EIF2S3	3.342	2.181	2.532	12	12	12	-0.500178	1.82731	-3.28148	0.00234435	0.016045	-2.34909
SEC11A	0.222	0.813	0.785	8	11	11	0.511922	0.611438	3.27975	0.00235535	0.0160996	-2.35352	0.512534	0.611438	3.28368	0.0023305	0.0147203	-2.40123
LETM1	15.639	7.985	7.517	12	12	12	-0.995608	3.29383	-3.27821	0.00236521	0.016155	-2.35748	-1.26774	3.29383	-4.17426	0.000188023	0.00187113	0.018826
COMTD1	1.507	0.797	0.283	12	10	8	-0.512314	0.795757	-3.27586	0.00238029	0.0162101	-2.3635	-0.966462	0.795757	-6.17978	4.47888e-07	1.17428e-05	5.96762
ECSIT	0.833	0.374	0.146	12	6	5	-0.488549	0.459785	-3.27608	0.00237884	0.0162101	-2.36292	-0.670049	0.459785	-4.49317	7.33717e-05	0.000838339	0.936044
RTKN	0.16	0	0.017	7	0	1	-0.194418	0.0721218	-3.27603	0.00237915	0.0162101	-2.36304	-0.172471	0.0721218	-2.90621	0.00630612	0.0334084	-3.33762
F7	0	0.567	0.274	0	7	3	0.557162	0.267211	3.27656	0.00237576	0.0162101	-2.36169
IGFN1	0.246	0.047	0	9	2	0	-0.234329	0.117081	-3.27347	0.00239568	0.016303	-2.3696	-0.292786	0.117081	-4.09009	0.000240375	0.00231255	-0.21969
ABHD2	0.215	0.032	0.042	10	2	1	-0.223225	0.11899	-3.27258	0.00240146	0.0163303	-2.37188	-0.216618	0.11899	-3.17572	0.00311444	0.0187535	-2.67558
GCLC	0.349	1.007	1.319	10	12	12	0.537147	0.824646	3.27081	0.00241291	0.0163841	-2.37639	0.70316	0.824646	4.2817	0.000137173	0.00142805	0.325581
GSK3A	0.128	0.013	0.027	8	1	1	-0.149094	0.0728392	-3.27098	0.00241182	0.0163841	-2.37596	-0.133326	0.0728392	-2.92503	0.00600844	0.0320992	-3.29252
MTIF2	1.773	0.828	0.85	12	9	9	-0.71353	0.978242	-3.26894	0.00242516	0.0164451	-2.38118	-0.673493	0.978242	-3.08551	0.00395587	0.022954	-2.90092
CD14	0.37	2.539	1.044	12	11	10	1.00017	0.877658	3.26889	0.00242546	0.0164451	-2.38129
RXFP3	0.108	0	0	6	0	0	-0.137819	0.0459397	-3.26656	0.00244078	0.0165369	-2.38726	-0.137819	0.0459397	-3.26656	0.00244078	0.0152631	-2.44505
SMTN	4.196	2.231	2.356	12	11	11	-0.935339	1.76989	-3.2656	0.00244708	0.0165675	-2.3897	-0.795883	1.76989	-2.77872	0.00871699	0.0429931	-3.63844
RSF1	0.008	0.229	0	1	6	0	0.24942	0.0908945	3.26475	0.00245274	0.0165937	-2.39189
MT-ATP8	8.373	4.889	4.906	12	12	12	-0.782299	2.68389	-3.26418	0.00245648	0.0166068	-2.39333	-0.818313	2.68389	-3.41445	0.00163183	0.0109439	-2.06251
DVL1	0.186	0	0	7	0	0	-0.217494	0.0724981	-3.26269	0.00246638	0.0166565	-2.39713	-0.217494	0.0724981	-3.26269	0.00246638	0.015392	-2.45493
SACM1L	0.576	2.057	1.098	12	12	11	0.747547	0.996257	3.26254	0.00246742	0.0166565	-2.39753
KRT1	65.03	87.634	100.246	12	12	12	0.408934	6.35954	3.26018	0.00248317	0.0167505	-2.40355	0.553718	6.35954	4.41445	9.26843e-05	0.00102362	0.707819
CADPS	0	0.496	0.549	0	9	8	0.51094	0.353917	3.25822	0.00249631	0.0168269	-2.40855	0.550813	0.353917	3.51248	0.00124498	0.00877555	-1.80432
UQCRC2	55.011	47.378	47.451	12	12	12	-0.219212	5.6588	-3.25668	0.00250667	0.0168844	-2.41247	-0.220443	5.6588	-3.27497	0.002386	0.0149711	-2.42354
PLXNB2	0	0.117	0	0	5	0	0.147769	0.0492564	3.25512	0.00251722	0.0169361	-2.41644
SMIM13	0.444	0.116	0.263	11	6	7	-0.350908	0.31842	-3.25501	0.002518	0.0169361	-2.41673
SERPINB8	0	0.508	0.224	0	7	2	0.515079	0.239086	3.25404	0.00252461	0.0169683	-2.41922
TUBB1	0	7.055	6.407	0	6	9	1.85634	1.42656	3.2537	0.00252688	0.0169712	-2.42006	2.42335	1.42656	4.24752	0.00015168	0.00154774	0.227714
NDUFS2	37.785	27.506	25.432	12	12	12	-0.471922	4.90695	-3.24909	0.00255847	0.0171503	-2.43182	-0.617894	4.90695	-4.25408	0.000148785	0.00152661	0.246471
NAT2	3.446	1.985	2.142	12	12	11	-0.595746	1.7338	-3.24949	0.00255568	0.0171503	-2.43079	-0.614742	1.7338	-3.35311	0.00193007	0.012606	-2.22224
NDUFA3	1.93	2.883	2.467	12	12	12	0.392916	1.73826	3.249	0.00255911	0.0171503	-2.43206
COPZ1	1.058	0.591	0.299	12	9	9	-0.408478	0.665312	-3.24763	0.00256853	0.0171958	-2.43553	-0.672983	0.665312	-5.35059	5.54736e-06	9.5252e-05	3.47429
LYRM4	0.602	0.197	0.23	12	6	5	-0.415322	0.378579	-3.24748	0.00256961	0.0171958	-2.43593	-0.389581	0.378579	-3.04621	0.00438628	0.0248136	-2.99796
EEF1B2	2.763	4.149	2.839	12	12	12	0.444726	2.03599	3.24593	0.0025803	0.0172424	-2.43986							-0.491675	2.03599	-3.5886	0.00100714	0.0488016	-0.87809
RBBP4	1.024	0.468	0.265	12	6	5	-0.562966	0.568524	-3.24594	0.00258026	0.0172424	-2.43984	-0.726586	0.568524	-4.18934	0.000179907	0.00179616	0.0617148
ZGPAT	0.334	0.048	0.154	8	2	4	-0.328298	0.208695	-3.24018	0.00262057	0.0174989	-2.45451
SPTB	29.805	48.181	51.307	12	12	12	0.639184	5.32726	3.23985	0.00262289	0.0175017	-2.45534	0.560434	5.32726	2.84069	0.00745404	0.0379467	-3.49327
COX6A2	3.567	2.21	1.914	12	12	12	-0.628703	1.73311	-3.23924	0.00262718	0.0175177	-2.45688	-0.69983	1.73311	-3.60571	0.000960058	0.00715406	-1.55558
SMYD5	0.165	0.028	0	8	2	0	-0.169206	0.0816247	-3.23829	0.00263389	0.0175371	-2.4593	-0.20704	0.0816247	-3.96237	0.000348051	0.00309837	-0.578304
ESD	10.364	8.362	8.472	12	12	12	-0.308271	3.30822	-3.23839	0.00263316	0.0175371	-2.45904	-0.259769	3.30822	-2.72889	0.00987422	0.0475721	-3.75368
NID2	21.672	24.937	26.297	12	12	12	0.196421	4.64974	3.23746	0.00263976	0.0175625	-2.4614	0.264561	4.64974	4.36056	0.000108708	0.0011658	0.552239
SUMO3	0.685	1.123	0.838	12	12	10	0.330001	0.886955	3.23722	0.00264149	0.0175625	-2.46202
ARSA	0.033	0.353	0.178	3	8	5	0.3513	0.215319	3.23538	0.00265457	0.0176368	-2.46669
CCDC137	0.651	0.296	0.097	12	4	2	-0.42572	0.370885	-3.23454	0.00266056	0.0176512	-2.46882	-0.604324	0.370885	-4.59154	5.47314e-05	0.000661278	1.22273
TRIM55	2.308	1.249	1.764	12	11	11	-0.616365	1.38508	-3.23479	0.00265883	0.0176512	-2.46821
ECI1	9.909	7.418	7.466	12	12	12	-0.424099	3.16825	-3.23263	0.00267427	0.0177199	-2.47368	-0.406541	3.16825	-3.0988	0.00381963	0.0223033	-2.86795
HEPACAM2	0.466	0.121	0.298	11	4	7	-0.385751	0.334779	-3.23257	0.00267474	0.0177199	-2.47385
TXNRD2	9.086	5.207	5.706	12	12	12	-0.826743	2.78247	-3.23208	0.00267827	0.0177212	-2.4751	-0.762474	2.78247	-2.98082	0.00520173	0.0285398	-3.15778
PSMD8	0.666	1.462	0.946	12	12	11	0.539003	0.943679	3.23201	0.00267877	0.0177212	-2.47527
LMOD3	0.99	0.501	0.568	12	8	9	-0.474577	0.699038	-3.23161	0.00268162	0.0177274	-2.47628
EIF3M	0.314	0.013	0.141	9	1	2	-0.34648	0.176301	-3.22948	0.002697	0.0178164	-2.48168
RP1	0.129	0	0	5	0	0	-0.160289	0.0534295	-3.22564	0.00272499	0.0179884	-2.49144	-0.160289	0.0534295	-3.22564	0.00272499	0.0167115	-2.54933
IPO7	0.972	1.936	1.115	12	12	12	0.527181	1.14958	3.22411	0.0027362	0.0180495	-2.49532
ARPC1A	1.335	2.51	1.452	12	12	12	0.553721	1.38749	3.22118	0.00275774	0.0181787	-2.50273
TPM1	162.091	141.766	159.414	12	12	12	-0.19957	7.27027	-3.21969	0.00276879	0.0182385	-2.50651
PPA2	7.815	4.598	5.124	12	12	12	-0.70742	2.66428	-3.21686	0.00278994	0.0183648	-2.5137	-0.678744	2.66428	-3.08646	0.00394601	0.0229255	-2.89857
PFDN2	2.438	1.417	0.929	12	12	10	-0.554672	1.27522	-3.21658	0.002792	0.0183653	-2.5144	-0.926423	1.27522	-5.37239	5.19221e-06	9.02111e-05	3.53964
COX6A1	2.754	1.453	1.371	12	10	10	-0.796033	1.36319	-3.21517	0.0028026	0.0184219	-2.51798	-0.817377	1.36319	-3.30138	0.00222146	0.0141549	-2.35578
MCAT	0.146	0.013	0.016	7	1	1	-0.166567	0.0744784	-3.21476	0.00280566	0.018429	-2.51901	-0.163353	0.0744784	-3.15273	0.00331105	0.0197193	-2.73334
EPHX2	2.179	0.874	1.265	12	9	10	-0.812207	1.12296	-3.21041	0.00283856	0.0186319	-2.53002
MTHFD1	11.187	6.803	5.454	12	12	12	-0.735514	2.99792	-3.20976	0.00284354	0.0186443	-2.53168	-1.06128	2.99792	-4.6314	4.85885e-05	0.000599583	1.33929
ARMCX4	0.107	0	0.021	7	0	1	-0.138441	0.0551228	-3.20963	0.00284448	0.0186443	-2.53199
PDK2	6.557	3.498	3.721	12	11	12	-0.960331	2.2806	-3.20916	0.0028481	0.0186548	-2.53319	-0.884821	2.2806	-2.95682	0.00553537	0.0300919	-3.21593
PCBP2	7.853	6.1	5.395	12	12	12	-0.354641	2.86005	-3.20806	0.00285652	0.0186879	-2.53598	-0.492352	2.86005	-4.45379	8.2477e-05	0.000925242	0.821747
PCM1	0.239	0.057	0.084	11	3	3	-0.226287	0.158203	-3.20772	0.00285906	0.0186879	-2.53682	-0.199274	0.158203	-2.82481	0.00776028	0.0391824	-3.53066
TAS2R8	0	0.256	0	0	5	0	0.280419	0.0934731	3.2077	0.00285922	0.0186879	-2.53687
TRPA1	0.333	0.087	0	8	3	0	-0.276055	0.163723	-3.20669	0.00286702	0.0187216	-2.53944	-0.383612	0.163723	-4.45608	8.19174e-05	0.000920079	0.828398
DENR	0.858	0.413	0.259	12	7	9	-0.445597	0.533844	-3.2065	0.00286843	0.0187216	-2.53991	-0.547354	0.533844	-3.93875	0.00037258	0.00329344	-0.644171
MCAM	2.177	4.507	3.698	12	12	12	0.720828	2.02718	3.20607	0.00287176	0.0187302	-2.54101
CPT1B	29.448	20.071	21.946	12	12	12	-0.604109	4.54869	-3.20199	0.0029033	0.0189226	-2.55132	-0.522595	4.54869	-2.76994	0.00891118	0.0437523	-3.65883
UBR3	0.058	0.398	0.181	4	9	6	0.357287	0.241699	3.20057	0.00291433	0.0189811	-2.5549
CKAP4	5.466	9.521	5.878	12	12	12	0.642796	2.87755	3.19963	0.00292173	0.0190159	-2.5573
ECHDC3	5.529	2.614	1.969	12	11	10	-1.03272	1.82672	-3.19857	0.00292996	0.0190427	-2.55995	-1.44462	1.82672	-4.4743	7.7604e-05	0.000880178	0.881241
SYNPO2L	23.18	31.072	30.931	12	12	12	0.376606	4.83987	3.19858	0.00292992	0.0190427	-2.55994	0.379515	4.83987	3.22328	0.00274226	0.0167966	-2.55531
HM13	0.012	0.235	0.095	1	7	4	0.260007	0.137268	3.19382	0.00296746	0.0192728	-2.57195
GART	3.592	2.223	0.834	12	12	11	-0.564533	1.52482	-3.19297	0.00297417	0.0193004	-2.57409	-1.38504	1.52482	-7.83374	3.31671e-09	1.70561e-07	10.8558	-0.820509	1.52482	-4.64077	4.72459e-05	0.0061586	1.96935
PSMA6	8.982	7.087	6.318	12	12	12	-0.324951	3.04765	-3.19276	0.00297586	0.0193004	-2.57462	-0.478101	3.04765	-4.69752	3.98641e-05	0.000507485	1.53322
ARHGDIA	5.816	4.795	3.684	12	12	12	-0.239314	2.49969	-3.19184	0.00298319	0.0193344	-2.57695	-0.547929	2.49969	-7.30798	1.53653e-08	6.58362e-07	9.32569	-0.308615	2.49969	-4.11614	0.000222811	0.0185776	0.520487
CTSB	6.582	9.079	7.419	12	12	12	0.387777	3.08037	3.19116	0.0029886	0.0193558	-2.57865
HSP90AB1	67.326	57.885	53.099	12	12	12	-0.214192	5.90205	-3.18924	0.00300401	0.0194285	-2.58351	-0.344747	5.90205	-5.13316	1.07245e-05	0.000168229	2.82392
KIAA2012	0	0.182	0	0	5	0	0.213292	0.0710972	3.18946	0.00300225	0.0194285	-2.58295
RPS9	5.164	3.294	1.737	12	12	12	-0.594605	1.98911	-3.18819	0.00301241	0.0194692	-2.58614	-1.2676	1.98911	-6.7967	7.00105e-08	2.44508e-06	7.81394	-0.672994	1.98911	-3.60851	0.000952565	0.0472921	-0.826708
C2	0	2.717	4.69	0	9	8	1.4782	1.07031	3.18611	0.00302919	0.019564	-2.59139	1.73272	1.07031	3.73472	0.000667495	0.00536256	-1.20657
MRPL54	0.095	0.013	0	7	1	0	-0.10866	0.0481433	-3.18277	0.00305633	0.0197255	-2.5998	-0.126545	0.0481433	-3.70664	0.0007227	0.00572653	-1.28298
MYO1C	17.716	22.298	17.771	12	12	12	0.315431	4.31366	3.18223	0.00306073	0.0197401	-2.60116
NCAM1	7.029	10.834	8.074	12	12	12	0.588482	3.1819	3.17908	0.00308661	0.0198931	-2.6091
DGCR6L	0	0.144	0.021	0	5	1	0.178194	0.0683738	3.175	0.00312036	0.0200967	-2.61936
RPL34	0.412	0.075	0.134	9	4	4	-0.359807	0.233853	-3.174	0.00312871	0.0201364	-2.62188	-0.306999	0.233853	-2.70816	0.0103964	0.0496742	-3.80122
RAN	3.572	4.959	4.747	12	12	12	0.353061	2.40626	3.16939	0.00316739	0.0203712	-2.63347
SUCLG1	20.186	16.587	16.323	12	12	12	-0.28068	4.2039	-3.16503	0.00320445	0.0205953	-2.64444	-0.318961	4.2039	-3.5967	0.000984588	0.00727243	-1.57976
FUCA1	0.025	0.298	0.036	1	7	1	0.299612	0.135268	3.16356	0.00321702	0.0206617	-2.64813
ACO1	30.284	21.837	21.841	12	12	12	-0.471527	4.62985	-3.16318	0.00322025	0.0206681	-2.64907	-0.535614	4.62985	-3.5931	0.000994548	0.00732846	-1.58941
KRT2	40.88	60.984	79.406	12	12	12	0.532419	5.8278	3.1615	0.00323467	0.0207463	-2.65329	0.830704	5.8278	4.93272	1.96547e-05	0.000282461	2.22756
CRB2	0	0.257	0.072	0	6	3	0.286854	0.126083	3.16072	0.00324137	0.0207749	-2.65524
LAMC1	51.964	60.707	57.624	12	12	12	0.216261	5.84006	3.15961	0.00325104	0.0208224	-2.65805
UBQLN2	0.945	1.381	1.274	12	12	12	0.308112	1.11329	3.15885	0.00325757	0.0208498	-2.65994
NPAS3	0.194	0	0.094	11	0	1	-0.250327	0.113803	-3.156	0.00328239	0.0209942	-2.66709
ASB9	0.098	0	0	5	0	0	-0.125382	0.0417938	-3.15561	0.00328581	0.0210015	-2.66807	-0.125382	0.0417938	-3.15561	0.00328581	0.0195816	-2.72612
UBR4	0.313	0.945	0.903	10	11	11	0.539061	0.702763	3.15441	0.00329627	0.0210538	-2.67107	0.488173	0.702763	2.85663	0.00715799	0.0367835	-3.4556
C1S	0.095	2.36	3.927	6	10	10	1.24433	1.06467	3.15036	0.00333201	0.0212674	-2.68123	1.57819	1.06467	3.99561	0.000316189	0.00287087	-0.485383
ZC3H11A	0.207	0.058	0.016	10	2	1	-0.189208	0.11809	-3.14837	0.00334963	0.0213652	-2.6862	-0.240091	0.11809	-3.99504	0.000316711	0.00287087	-0.48698
PABPC1	3.224	1.983	1.304	12	12	12	-0.596779	1.54162	-3.14604	0.00337043	0.021483	-2.69203	-0.923319	1.54162	-4.86746	2.39259e-05	0.000334493	2.03427
CDH9	0.09	0	0	5	0	0	-0.116162	0.0387205	-3.14571	0.00337344	0.0214874	-2.69287	-0.116162	0.0387205	-3.14571	0.00337344	0.020065	-2.75095
NT5C2	0.021	0.302	0.142	2	8	4	0.317689	0.1788	3.14532	0.00337692	0.0214948	-2.69384
ANK3	10.209	5.78	3.908	12	12	12	-0.85406	2.69625	-3.14262	0.00340122	0.0216345	-2.70059	-1.35776	2.69625	-4.99603	1.62358e-05	0.000238891	2.41553
SUOX	5.642	2.758	3.364	12	11	11	-1.00162	2.06594	-3.14078	0.00341789	0.0217257	-2.7052
DDO	0.075	0.478	0.519	5	9	8	0.422349	0.388617	3.13743	0.00344842	0.0219047	-2.71358	0.447859	0.388617	3.32693	0.00207261	0.0133487	-2.28995
RASSF10	0.123	0.015	0	7	1	0	-0.1379	0.0592699	-3.13526	0.00346833	0.0220137	-2.71899	-0.157855	0.0592699	-3.58894	0.00100618	0.00738018	-1.60054
MMP23B	0	0.468	0.353	0	7	7	0.472826	0.28232	3.13504	0.00347033	0.0220137	-2.71954
SIAE	3.236	1.753	1.46	12	10	10	-0.81495	1.48925	-3.13408	0.00347916	0.0220545	-2.72193	-0.937052	1.48925	-3.60366	0.000965595	0.00717798	-1.5611
OPLAH	1.615	0.755	0.888	12	10	11	-0.580718	0.970511	-3.12548	0.00355943	0.022548	-2.74341
SDHB	19.195	14.96	14.719	12	12	12	-0.350203	4.07924	-3.12512	0.00356281	0.0225539	-2.7443	-0.402172	4.07924	-3.58888	0.00100635	0.00738018	-1.60071
CTSC	0	0.275	0.081	0	6	3	0.302693	0.134152	3.12363	0.00357695	0.0226279	-2.74803
CTSZ	1.239	3.211	1.971	12	12	11	0.79111	1.4845	3.1223	0.00358954	0.0226921	-2.75133
PLAC8L1	0	0.397	0.031	0	5	1	0.388397	0.14219	3.12179	0.00359439	0.0227072	-2.7526
HSPH1	2.863	1.568	0.816	12	12	10	-0.535655	1.33075	-3.11932	0.00361794	0.0227783	-2.75875	-1.07038	1.33075	-6.23322	3.81043e-07	1.02219e-05	6.12821
HNRNPF	2.734	4.162	3.399	12	12	12	0.411385	2.10281	3.11969	0.00361447	0.0227783	-2.75784
IFIT5	0	0.182	0.087	0	6	4	0.220709	0.110578	3.11938	0.00361743	0.0227783	-2.75861
CD34	1.332	0.777	0.873	12	11	11	-0.416999	0.951903	-3.11936	0.00361755	0.0227783	-2.75865
SLIRP	4.034	2.118	2.498	12	11	11	-0.89218	1.78029	-3.12	0.00361144	0.0227783	-2.75705
ANO10	0	0.158	0.016	0	5	1	0.191117	0.0705709	3.11751	0.0036353	0.022872	-2.76325
RCC2	0	0.149	0.062	0	6	3	0.186713	0.0885764	3.11614	0.00364858	0.0229399	-2.76668
EIF3F	2.701	1.684	0.97	12	12	12	-0.529696	1.37008	-3.11397	0.00366956	0.0230473	-2.77208	-0.976876	1.37008	-5.74284	1.68516e-06	3.52058e-05	4.65295
HACE1	0.198	0.048	0	8	2	0	-0.187216	0.101873	-3.11384	0.00367085	0.0230473	-2.77241	-0.246417	0.101873	-4.09849	0.000234565	0.00226845	-0.195952
PECAM1	0.458	4.697	0.677	12	12	12	1.00452	0.927247	3.1136	0.00367313	0.0230473	-2.77299
POTEKP	0	10.956	6.07	0	6	3	2.25289	1.13908	3.11319	0.00367715	0.0230569	-2.77402
DBT	23.302	16.094	16.792	12	12	12	-0.558596	4.22364	-3.10963	0.0037119	0.0232591	-2.78287	-0.534818	4.22364	-2.97726	0.00525002	0.0287339	-3.16643
CCDC87	0	0.263	0.202	0	7	8	0.29597	0.18212	3.10904	0.00371767	0.0232794	-2.78433
AASS	6.326	2.71	3.241	12	12	10	-1.07116	2.03989	-3.10872	0.00372082	0.0232835	-2.78513	-1.18106	2.03989	-3.42766	0.00157366	0.0106133	-2.02793
IGF1R	0	1.061	0.949	0	8	6	0.843245	0.508004	3.10825	0.00372552	0.0232971	-2.78631
MGST2	0.993	1.351	1.564	12	12	12	0.226338	1.1851	3.10751	0.00373275	0.0233265	-2.78814	0.360321	1.1851	4.94704	1.88237e-05	0.000272634	2.27004
CCDC27	0	0.163	0	0	5	0	0.194072	0.0646906	3.10704	0.00373738	0.0233397	-2.7893
F8A1	0.227	0.044	0.016	7	2	1	-0.218017	0.116955	-3.10537	0.00375391	0.0234272	-2.79345	-0.252793	0.116955	-3.60071	0.000973583	0.00720841	-1.56899
CACTIN	0.012	0.271	0.224	1	9	6	0.305867	0.197886	3.10361	0.00377148	0.0235209	-2.79784
TKT	5.011	8.939	5.797	12	12	12	0.626578	2.80118	3.10077	0.00379979	0.0236815	-2.80488
CD58	0.17	0.729	0.316	10	9	7	0.477631	0.422449	3.09762	0.00383154	0.0238634	-2.8127
CEP104	0.169	0.034	0	8	1	0	-0.172071	0.0849014	-3.09658	0.00384209	0.0238969	-2.81528	-0.213388	0.0849014	-3.84011	0.000494493	0.00419096	-0.917568
PLSCR3	0.013	0.166	0.05	1	6	3	0.188358	0.0957743	3.09676	0.00384025	0.0238969	-2.81483
SLC35G4	0.012	0.628	0.78	1	10	7	0.626804	0.426046	3.09224	0.00388631	0.0241557	-2.82604	0.601518	0.426046	2.9675	0.00538454	0.0294353	-3.1901
MT-ND2	1.947	1.125	1.121	12	12	11	-0.444621	1.20892	-3.09131	0.00389588	0.0241989	-2.82835	-0.464477	1.20892	-3.22936	0.0026979	0.0165797	-2.53988
ARSB	0.638	0.267	0.097	12	5	2	-0.396337	0.360334	-3.09053	0.0039039	0.0242325	-2.83028	-0.58483	0.360334	-4.56035	6.00689e-05	0.000712741	1.13166
COL4A2	6.843	9.174	9.887	12	12	12	0.364137	3.22667	3.09	0.00390938	0.0242502	-2.8316	0.435349	3.22667	3.69428	0.000748374	0.00589464	-1.31653
PLIN5	0.506	0.085	0.166	9	3	4	-0.425295	0.270174	-3.08847	0.00392515	0.0243317	-2.83538
OXNAD1	0.161	0.041	0	10	2	0	-0.15327	0.0861644	-3.0861	0.00394975	0.0244678	-2.84125	-0.205881	0.0861644	-4.14544	0.000204548	0.00200752	-0.063018
GGT6	0.079	0	0	5	0	0	-0.103805	0.0346018	-3.08572	0.00395371	0.024476	-2.8422	-0.103805	0.0346018	-3.08572	0.00395371	0.022954	-2.90041
SMG6	0.243	0.029	0	8	1	0	-0.243047	0.104948	-3.08138	0.0039992	0.0247411	-2.85295	-0.278945	0.104948	-3.53649	0.00116465	0.00831058	-1.74055
LIMS1	4.077	2.145	2.349	12	7	9	-1.07008	1.69985	-3.08099	0.00400327	0.0247497	-2.8539
SFMBT1	0	0.709	0.854	0	6	10	0.613521	0.475313	3.08035	0.00401004	0.024775	-2.85549	0.812417	0.475313	4.07896	0.000248285	0.00236826	-0.251095
DYRK4	0.123	0.753	0.472	2	9	6	0.590191	0.434978	3.07927	0.00402149	0.0248292	-2.85817
FLT1	0	1.397	8.064	0	11	12	1.06788	1.23404	3.07517	0.00406511	0.0250483	-2.8683	2.63424	1.23404	7.58582	6.8094e-09	3.23185e-07	10.1377	1.56636	1.23404	4.51065	6.96529e-05	0.00786143	1.60604
IGHM	2.57	11.177	12.412	10	12	12	1.50186	2.5981	3.07536	0.00406302	0.0250483	-2.86782	2.13789	2.5981	4.37774	0.000103322	0.00111842	0.601793
RAD18	0.111	0	0	5	0	0	-0.139884	0.0466278	-3.07565	0.00405993	0.0250483	-2.8671	-0.139884	0.0466278	-3.07565	0.00405993	0.0233818	-2.92533
TKFC	2.925	1.723	1.819	12	12	12	-0.576243	1.5708	-3.07437	0.0040736	0.0250839	-2.87026	-0.509535	1.5708	-2.71847	0.0101335	0.0485682	-3.77759
RCC1	0	0.161	0	0	5	0	0.191041	0.0636803	3.07179	0.00410142	0.0252385	-2.87665
PRKAR2B	2.661	4.337	3.993	12	12	12	0.542557	2.15131	3.06714	0.00415179	0.0255315	-2.88811
SNRPD2	1.198	0.611	0.273	12	11	7	-0.441701	0.682109	-3.06602	0.00416405	0.0255898	-2.89088	-0.796359	0.682109	-5.52784	3.2383e-06	6.09157e-05	4.00632
ESYT2	1.5	3.404	1.982	12	12	12	0.593127	1.57816	3.06463	0.00417933	0.0256667	-2.89432
COX8A	9.569	7.111	6.587	12	12	12	-0.389417	3.08554	-3.05996	0.00423086	0.0259487	-2.90582	-0.526962	3.08554	-4.14077	0.000207361	0.00202867	-0.0762822
COMP	0.379	3.518	7.669	4	12	12	1.40893	1.4461	3.06018	0.00422845	0.0259487	-2.90528	1.86725	1.4461	4.05566	0.000265683	0.00249381	-0.316773
ECM1	0	1.768	1.257	0	9	10	0.966477	0.633204	3.05891	0.00424254	0.0260031	-2.90841	0.933134	0.633204	2.95338	0.00558489	0.0302447	-3.22425
C4orf54	1.075	0	0	6	0	0	-0.676425	0.225475	-3.05751	0.00425819	0.0260818	-2.91186	-0.676425	0.225475	-3.05751	0.00425819	0.024357	-2.97014
LYPLA2	1.129	0.593	0.241	12	8	7	-0.477388	0.641899	-3.05644	0.00427012	0.0260927	-2.91449	-0.771116	0.641899	-4.93702	1.94012e-05	0.000279686	2.24032
KCNQ5	0.058	0	0	5	0	0	-0.078155	0.0260517	-3.05707	0.00426307	0.0260927	-2.91293	-0.078155	0.0260517	-3.05707	0.00426307	0.0243698	-2.97121
EPB42	0.041	1.96	2.994	2	11	9	1.19874	0.82096	3.05634	0.00427125	0.0260927	-2.91473	1.10435	0.82096	2.81566	0.00794198	0.0398606	-3.55214
NME2	0	5.402	1.152	0	5	1	1.5783	0.634162	3.05683	0.00426575	0.0260927	-2.91352
ACACB	0.074	0	0	5	0	0	-0.0976094	0.0325365	-3.0547	0.00428969	0.026188	-2.91878	-0.0976094	0.0325365	-3.0547	0.00428969	0.0244465	-2.97706
DIRAS1	0.058	0	0	5	0	0	-0.0776776	0.0258925	-3.05398	0.00429783	0.0261887	-2.92055	-0.0776776	0.0258925	-3.05398	0.00429783	0.0244503	-2.97884
NPVF	0.058	0	0	5	0	0	-0.0776836	0.0258945	-3.05394	0.00429828	0.0261887	-2.92065	-0.0776836	0.0258945	-3.05394	0.00429828	0.0244503	-2.97893
ZPR1	0.058	0	0	5	0	0	-0.0776931	0.0258977	-3.05408	0.0042967	0.0261887	-2.92031	-0.0776931	0.0258977	-3.05408	0.0042967	0.0244503	-2.97859
HOXB9	0.057	0	0	5	0	0	-0.0775799	0.02586	-3.05294	0.00430947	0.0262396	-2.92309	-0.0775799	0.02586	-3.05294	0.00430947	0.0244838	-2.98138
TRIM47	0.135	0.015	0	6	1	0	-0.149688	0.063199	-3.05158	0.00432487	0.0262987	-2.92644	-0.169642	0.063199	-3.45839	0.00144598	0.00994247	-1.94724
NADK2	0.274	0.047	0.061	9	3	3	-0.254866	0.152085	-3.05172	0.00432329	0.0262987	-2.92609	-0.238098	0.152085	-2.85094	0.00726227	0.0371134	-3.46905
TF	62.872	107.667	107.712	12	12	12	0.686739	6.40899	3.05112	0.0043302	0.0263138	-2.92759	0.618713	6.40899	2.74888	0.00939362	0.0456847	-3.70759
MCU	0	0.199	0.032	0	6	2	0.229332	0.0904097	3.04998	0.00434315	0.026358	-2.9304
APIP	0.227	0.029	0.081	9	1	2	-0.243322	0.136532	-3.05007	0.00434206	0.026358	-2.93016
LIMD1	0.115	0	0.043	7	0	2	-0.148744	0.0677321	-3.04959	0.00434752	0.0263672	-2.93134
C9orf163	0.074	0	0	5	0	0	-0.0978615	0.0326205	-3.04779	0.00436814	0.0264748	-2.93578	-0.0978615	0.0326205	-3.04779	0.00436814	0.0247412	-2.99407
QPRT	0.752	0.164	0.217	10	5	4	-0.51333	0.375503	-3.04631	0.0043851	0.0265603	-2.93941	-0.485831	0.375503	-2.88312	0.00669037	0.0350055	-3.39274
EIF1AY	0.924	0.297	0.224	12	5	3	-0.545686	0.468456	-3.04354	0.00441704	0.0267219	-2.94622	-0.638112	0.468456	-3.55904	0.00109378	0.00790236	-1.68048
UBE2D1	0.29	0.053	0.064	7	2	3	-0.269179	0.161384	-3.04343	0.00441834	0.0267219	-2.94649	-0.25488	0.161384	-2.88176	0.00671354	0.0351039	-3.39596
HSPA4L	1.9	0.792	1.105	12	9	10	-0.684338	1.04678	-3.04324	0.00442045	0.0267219	-2.94694
UGT2A3	0.074	0	0	5	0	0	-0.0971873	0.0323958	-3.04244	0.00442977	0.0267608	-2.94892	-0.0971873	0.0323958	-3.04244	0.00442977	0.0250138	-3.00722
CD47	0.796	1.461	1.444	12	12	11	0.42245	1.10902	3.0411	0.00444533	0.0268253	-2.9522	0.397929	1.10902	2.86459	0.00701439	0.0362266	-3.43676
UQCRQ	7.787	6.507	6.812	12	12	12	-0.241668	2.99049	-3.04102	0.00444625	0.0268253	-2.9524
PNKD	1.809	1.308	1.32	12	12	12	-0.292308	1.28572	-3.03861	0.00447443	0.0269705	-2.95832	-0.308836	1.28572	-3.21042	0.00283849	0.0172642	-2.58792
CCDC62	0.086	0	0	5	0	0	-0.111855	0.037285	-3.03826	0.00447855	0.0269705	-2.95918	-0.111855	0.037285	-3.03826	0.00447855	0.0252276	-3.0175
AKR1C1	1.591	4.963	3.157	8	12	10	1.1948	1.71549	3.03821	0.00447905	0.0269705	-2.95929
CUL1	0.804	0.387	0.151	12	8	3	-0.425549	0.465672	-3.03697	0.00449368	0.027041	-2.96235	-0.66347	0.465672	-4.73491	3.56366e-05	0.000461282	1.64315
PAM	0.029	0.607	0.663	3	8	10	0.523679	0.423328	3.03658	0.0044982	0.0270505	-2.96329	0.626709	0.423328	3.63401	0.00088681	0.00669994	-1.47948
KRT16	18.24	28.672	36.217	12	12	12	0.616371	4.70585	3.036	0.00450509	0.0270684	-2.96472	0.903439	4.70585	4.44998	8.34147e-05	0.000933498	0.810706
C7	2.119	11.681	16.534	12	11	12	1.50897	2.69881	3.03584	0.00450701	0.0270684	-2.96512	1.98599	2.69881	3.99553	0.000316259	0.00287087	-0.485597
SMC6	0.184	0.017	0.036	7	1	1	-0.203526	0.0971583	-3.0353	0.00451335	0.0270889	-2.96644	-0.182849	0.0971583	-2.72694	0.00992217	0.0477782	-3.75815
AGBL1	0.21	0.045	0.016	8	3	1	-0.196103	0.111833	-3.03408	0.00452781	0.0271581	-2.96944	-0.234153	0.111833	-3.62278	0.000915205	0.00685293	-1.50971
VIL1	0.259	0.057	0.064	8	2	3	-0.241151	0.154476	-3.03163	0.00455684	0.0273145	-2.97543	-0.230505	0.154476	-2.8978	0.00644366	0.0339613	-3.35774
C1QB	0.061	1.921	4.39	3	8	10	1.11814	1.11942	3.03103	0.00456402	0.0273398	-2.97691	2.00552	1.11942	5.43649	4.27388e-06	7.69548e-05	3.73196
GNAI2	6.727	9.677	6.642	12	12	12	0.404092	3.06226	3.0306	0.00456909	0.0273525	-2.97795
PEF1	0.685	1.339	0.913	12	12	10	0.464769	0.926038	3.03024	0.00457343	0.0273607	-2.97884
DNPEP	3.769	2.312	1.837	12	12	12	-0.593255	1.75502	-3.02946	0.00458278	0.027399	-2.98075	-0.8004	1.75502	-4.08725	0.000242369	0.00232689	-0.227703
CNN2	0.442	2.004	0.856	11	11	12	0.764262	0.847845	3.02889	0.00458958	0.0274219	-2.98214
SEPTIN6	0	2.2	2.298	0	6	7	1.21196	0.844588	3.02698	0.00461259	0.0275239	-2.98683	1.3218	0.844588	3.30131	0.00222187	0.0141549	-2.35595
TRIM63	1.36	0.767	0.656	12	8	10	-0.531264	0.866654	-3.02717	0.00461031	0.0275239	-2.98636	-0.568621	0.866654	-3.24003	0.0026216	0.0161645	-2.51273
NHLRC2	7.467	4.574	4.132	12	12	11	-0.640944	2.56811	-3.02405	0.00464808	0.0276999	-2.99401	-0.875827	2.56811	-4.13225	0.00021258	0.00207535	-0.100423
COPS7A	1.685	0.962	0.966	12	11	11	-0.514519	1.06713	-3.0241	0.00464742	0.0276999	-2.99388	-0.507595	1.06713	-2.9834	0.00516704	0.0284479	-3.15152
NUDT14	0.116	0	0	5	0	0	-0.1446	0.0482001	-3.02144	0.00467985	0.0278713	-3.00039	-0.1446	0.0482001	-3.02144	0.00467985	0.0262179	-3.05874
DKK3	0.012	1.653	1.802	1	7	11	0.915388	0.770879	3.01958	0.00470254	0.0279881	-3.00492	1.34803	0.770879	4.44675	8.42186e-05	0.000940221	0.801338
C6orf136	0.103	0.015	0	7	1	0	-0.114589	0.0515514	-3.0191	0.00470853	0.0279881	-3.00611	-0.134621	0.0515514	-3.5469	0.00113139	0.00813164	-1.71284
SEC61G	0	0.175	0.027	0	5	1	0.207788	0.0804804	3.01919	0.0047074	0.0279881	-3.00589
SRRM1	0.139	0	0	5	0	0	-0.169219	0.0564064	-3.01706	0.00473364	0.0280832	-3.01109	-0.169219	0.0564064	-3.01706	0.00473364	0.0264712	-3.06946
SERPINF2	2.535	8.538	5.978	12	12	11	1.25449	2.31376	3.01737	0.00472982	0.0280832	-3.01034
NPPA	0	1	0.686	0	7	6	0.765704	0.442118	3.01715	0.00473254	0.0280832	-3.01088
ABI3BP	0.463	2.985	7.062	8	10	12	1.23739	1.54426	3.01641	0.00474167	0.0281128	-3.01268	1.96006	1.54426	4.77807	3.13064e-05	0.000418096	1.77025
DPM1	0	0.273	0.123	0	6	3	0.309037	0.149697	3.01285	0.00478585	0.0283566	-3.02137
NT5E	0.033	0.692	0.603	1	10	8	0.58756	0.408583	3.01172	0.0048	0.028405	-3.02413
MKLN1	0	0.251	0.081	0	5	3	0.28142	0.127467	3.01171	0.00480015	0.028405	-3.02416
CEP95	0	0.115	0.017	0	5	1	0.145732	0.055893	3.00903	0.00483383	0.028586	-3.03071
MINDY4	0	0.308	0.14	0	7	5	0.32525	0.165922	3.00406	0.00489677	0.0289397	-3.04282
NUDT3	0.347	0.048	0	7	2	0	-0.3103	0.142897	-3.00304	0.00490985	0.0289833	-3.04532	-0.369496	0.142897	-3.57593	0.00104344	0.00760395	-1.63537
CP	12.354	36.461	27.244	12	12	12	1.23431	4.3091	3.00299	0.00491041	0.0289833	-3.04542
CYP7A1	0.074	0	0	5	0	0	-0.0970002	0.0323334	-3.00104	0.00493545	0.029094	-3.05018	-0.0970002	0.0323334	-3.00104	0.00493545	0.027434	-3.10858
PLPP1	0	0.195	0.016	0	5	1	0.224096	0.0816317	3.00124	0.00493281	0.029094	-3.04968
MYH14	22.339	26.87	22.9	12	12	12	0.243165	4.62858	2.99927	0.00495821	0.0292095	-3.05449
HSPA12B	0.582	0.259	0.501	12	6	11	-0.349528	0.499686	-2.99846	0.00496874	0.029253	-3.05647
ACO2	108.623	95.89	100.435	12	12	12	-0.184799	6.67242	-2.99808	0.00497356	0.0292627	-3.05738
OR2T11	0.074	0	0	5	0	0	-0.0977628	0.0325876	-2.99746	0.00498167	0.0292823	-3.05891	-0.0977628	0.0325876	-2.99746	0.00498167	0.0276245	-3.11731
CALM3	13.819	16.095	14.943	12	12	12	0.216725	3.98362	2.99734	0.00498321	0.0292823	-3.0592
RPA2	0.48	0.177	0.016	11	4	1	-0.336453	0.246044	-2.9961	0.00499928	0.0293581	-3.06221	-0.506094	0.246044	-4.50675	7.04667e-05	0.000810148	0.975532
MEGF10	0.074	0	0	5	0	0	-0.0972779	0.032426	-2.9943	0.0050228	0.0294775	-3.0666	-0.0972779	0.032426	-2.9943	0.0050228	0.0277694	-3.12501
PSME1	12.036	9.321	6.657	12	12	12	-0.338846	3.31226	-2.99324	0.00503658	0.0295396	-3.06916	-0.786552	3.31226	-6.94811	4.4576e-08	1.68388e-06	8.26374	-0.447706	3.31226	-3.95487	0.000355672	0.0265639	0.0854603
FILIP1	1.609	0.784	1.209	12	10	10	-0.603996	1.03987	-2.99257	0.00504534	0.0295723	-3.07079
LRRFIP2	1.559	0.837	0.9	12	10	10	-0.55071	0.985507	-2.99187	0.00505451	0.0296073	-3.07249	-0.526406	0.985507	-2.85983	0.00709983	0.0365863	-3.44802
LRRC75B	0.239	0.058	0.083	10	1	3	-0.235921	0.155199	-2.99039	0.005074	0.0297026	-3.07609
TEX13C	0.215	0.073	0.027	10	3	1	-0.182407	0.132632	-2.98976	0.00508232	0.0297325	-3.07762	-0.239671	0.132632	-3.92836	0.000383895	0.00337092	-0.673096
GATB	0.319	0.067	0.028	9	1	1	-0.292925	0.156282	-2.98864	0.00509714	0.0298004	-3.08034	-0.329399	0.156282	-3.36078	0.00189011	0.01238	-2.20236
CCDC43	0.183	0.028	0.033	7	2	2	-0.187177	0.101964	-2.988	0.00510566	0.0298314	-3.08191	-0.181965	0.101964	-2.9048	0.00632895	0.0335094	-3.34099
RNF185	0.074	0	0	5	0	0	-0.0970523	0.0323508	-2.98712	0.00511739	0.029881	-3.08405	-0.0970523	0.0323508	-2.98712	0.00511739	0.0282081	-3.14248
PCBD2	0.69	1.428	1.348	12	12	12	0.507271	1.0322	2.9868	0.00512164	0.029887	-3.08483
CLOCK	0.169	0.029	0	7	1	0	-0.17456	0.0822206	-2.98629	0.00512845	0.0299079	-3.08607	-0.210611	0.0822206	-3.60303	0.000967298	0.00717921	-1.56279
TAOK1	0.054	0	0	5	0	0	-0.0725033	0.0241678	-2.98382	0.00516139	0.030081	-3.09206	-0.0725033	0.0241678	-2.98382	0.00516139	0.0284337	-3.1505
PKHD1L1	0.053	0	0	5	0	0	-0.0723889	0.0241296	-2.98287	0.00517409	0.030136	-3.09436	-0.0723889	0.0241296	-2.98287	0.00517409	0.0284624	-3.1528
KLHL2	0.074	0	0	5	0	0	-0.097515	0.032505	-2.98187	0.00518764	0.0301833	-3.0968	-0.097515	0.032505	-2.98187	0.00518764	0.0284936	-3.15524
PLEKHA5	0.492	1.422	1.269	12	11	10	0.614586	0.933706	2.98179	0.00518872	0.0301833	-3.097
ENPEP	0	0.164	0.032	0	5	2	0.196041	0.079245	2.98011	0.0052113	0.0302956	-3.10106
DSG1	0.157	1.671	2.258	6	11	10	0.988591	0.854263	2.97835	0.00523525	0.0303966	-3.10534	0.993068	0.854263	2.99184	0.00505503	0.0278976	-3.131
SPOUT1	0.081	0	0	5	0	0	-0.106019	0.0353398	-2.97854	0.00523266	0.0303966	-3.10488	-0.106019	0.0353398	-2.97854	0.00523266	0.0286727	-3.16333
MT-CO1	3.159	1.804	1.439	12	12	10	-0.598025	1.53487	-2.97692	0.0052546	0.0304898	-3.10879	-0.856304	1.53487	-4.26262	0.000145097	0.00149208	0.270906
SCN1B	0.306	1.311	1.49	7	9	10	0.722413	0.863658	2.97646	0.00526088	0.0305072	-3.10991	0.84927	0.863658	3.49914	0.00129192	0.00903758	-1.83969
PDE4DIP	0.086	0.507	0.345	3	9	7	0.433915	0.334813	2.97586	0.00526909	0.0305357	-3.11137
PLTP	0.616	3.026	2.38	9	11	11	1.04074	1.23363	2.97477	0.00528403	0.030603	-3.11401
MYO15A	0.417	0.157	0.254	12	5	7	-0.311144	0.323765	-2.9743	0.0052904	0.0306208	-3.11514
APOA2	8.137	12.069	12.086	12	12	12	0.472985	3.48176	2.96853	0.00537012	0.0310628	-3.12912	0.477458	3.48176	2.9966	0.00499275	0.0276572	-3.1194
GPAT3	0.013	0.44	0.255	1	6	6	0.422719	0.248107	2.96554	0.00541193	0.0312851	-3.13636
COL7A1	0	0.223	0.171	0	7	5	0.265857	0.156322	2.96527	0.00541563	0.0312869	-3.137
CHMP4A	0.279	0.091	0.016	10	3	1	-0.232019	0.154735	-2.96494	0.00542031	0.0312945	-3.13781	-0.316807	0.154735	-4.04843	0.000271314	0.00253894	-0.337102
COX6C	16.304	13.596	14.247	12	12	12	-0.261767	3.95544	-2.96449	0.00542663	0.0313114	-3.1389
PACSIN2	1.473	0.85	0.54	12	11	9	-0.472052	0.88791	-2.96372	0.00543743	0.0313542	-3.14076	-0.734072	0.88791	-4.60878	5.1985e-05	0.000634725	1.27313
UTS2B	0.083	0	0	5	0	0	-0.107846	0.0359487	-2.9631	0.00544622	0.0313853	-3.14227	-0.107846	0.0359487	-2.9631	0.00544622	0.0297198	-3.20075
HNRNPA2B1	14.653	18.298	14.227	12	12	12	0.294779	4.03693	2.95895	0.00550503	0.0316847	-3.1523							-0.360783	4.03693	-3.62149	0.000918513	0.0469659	-0.793123
AHCYL1	0.355	0.895	0.637	4	11	11	0.517535	0.626622	2.95916	0.00550205	0.0316847	-3.15179
CORO1C	2.616	4.453	2.82	12	12	12	0.507154	2.01197	2.95855	0.00551068	0.0316975	-3.15326
CLTC	45.128	55.093	39.969	12	12	12	0.278021	5.547	2.95679	0.00553579	0.0317741	-3.1575							-0.475769	5.547	-5.05987	1.33871e-05	0.00252853	3.15175
F9	3.537	6.964	8.763	12	12	12	0.766706	2.70014	2.95618	0.00554459	0.0317741	-3.15899	0.9415	2.70014	3.63013	0.000896525	0.00676229	-1.48994
TUBB2B	14.929	0	0	4	0	0	-1.83845	0.612818	-2.95716	0.00553051	0.0317741	-3.15661	-1.83845	0.612818	-2.95716	0.00553051	0.030091	-3.21511
CDK9	0.069	0	0	5	0	0	-0.0913909	0.0304636	-2.95628	0.00554309	0.0317741	-3.15873	-0.0913909	0.0304636	-2.95628	0.00554309	0.0300919	-3.21723
SLC25A31	3.151	0	0	4	0	0	-1.12846	0.376153	-2.95624	0.00554368	0.0317741	-3.15883	-1.12846	0.376153	-2.95624	0.00554368	0.0300919	-3.21733
ATP1A4	3.606	0	0	4	0	0	-1.18743	0.395811	-2.95632	0.00554257	0.0317741	-3.15865	-1.18743	0.395811	-2.95632	0.00554257	0.0300919	-3.21714
H2BC26	2.852	0	0	4	0	0	-1.08438	0.361459	-2.95439	0.00557035	0.0319019	-3.16331	-1.08438	0.361459	-2.95439	0.00557035	0.0302013	-3.22181
CALM1	1.346	0	0	4	0	0	-0.777261	0.259087	-2.95355	0.00558243	0.0319321	-3.16534	-0.777261	0.259087	-2.95355	0.00558243	0.0302447	-3.22384
UQCC1	1.566	0.909	0.874	12	9	11	-0.548349	0.996275	-2.95354	0.00558252	0.0319321	-3.16535
ARHGEF10L	0.115	0	0.032	6	0	1	-0.147866	0.0621712	-2.95267	0.00559513	0.0319845	-3.16746
GET1-SH3BGR	1.358	0	0	4	0	0	-0.780186	0.260062	-2.95164	0.00561005	0.03205	-3.16994	-0.780186	0.260062	-2.95164	0.00561005	0.0303454	-3.22845
TBC1D21	0	0.155	0.047	0	5	2	0.190498	0.0831567	2.95043	0.00562756	0.0321302	-3.17285
PPP2CB	8.215	5.033	5.696	12	9	12	-1.01434	2.67127	-2.95013	0.00563197	0.0321355	-3.17358
WDR77	0.271	0.103	0.043	11	5	2	-0.20166	0.173169	-2.94937	0.005643	0.0321786	-3.17541	-0.278455	0.173169	-4.07252	0.000252977	0.0023979	-0.269256
PLCD3	0.145	0.027	0.016	7	2	1	-0.148885	0.0803365	-2.94897	0.0056489	0.0321925	-3.17639	-0.164054	0.0803365	-3.24942	0.00255621	0.015867	-2.48882
ESAM	0	0.357	0.129	0	8	3	0.367035	0.169412	2.94794	0.00566387	0.0322579	-3.17886
AP3S1	0.123	0.355	0.028	7	10	1	0.250046	0.200033	2.94749	0.00567047	0.0322756	-3.17994							-0.373585	0.200033	-4.40375	9.56687e-05	0.00994847	1.30929
CFI	0.379	3.175	2.612	8	10	11	1.20721	1.10899	2.94717	0.00567516	0.0322825	-3.18072
DHX9	1.619	3.938	2.141	12	12	12	0.830529	1.61875	2.94553	0.00569926	0.0323997	-3.18467
HIGD1A	0.66	0	0	4	0	0	-0.524083	0.174694	-2.94374	0.0057257	0.03251	-3.18899	-0.524083	0.174694	-2.94374	0.0057257	0.0308808	-3.24752
ENDOD1	0.463	2.523	0.736	10	11	10	0.843881	0.851756	2.94395	0.00572252	0.03251	-3.18847
R3HDML	0.607	0.196	0.327	12	2	4	-0.480703	0.390117	-2.93724	0.00582239	0.0330388	-3.20462
CUL3	0.318	0.746	0.317	7	11	8	0.412384	0.494083	2.93695	0.00582683	0.0330437	-3.20533
PTPRG	0.07	0	0	5	0	0	-0.0926354	0.0308785	-2.93642	0.00583484	0.0330689	-3.20661	-0.0926354	0.0308785	-2.93642	0.00583484	0.0313597	-3.26515
NRP1	0.559	1.539	0.869	12	11	11	0.589508	0.877425	2.93597	0.0058416	0.0330869	-3.20769
GDF15	0.214	0.647	0.448	7	10	9	0.4172	0.471371	2.93396	0.00587195	0.0332384	-3.21253
KIAA1210	0.071	0	0	5	0	0	-0.0932315	0.0310772	-2.93167	0.00590659	0.0334141	-3.21801	-0.0932315	0.0310772	-2.93167	0.00590659	0.0316718	-3.27656
PSMC6	7.324	5.53	5.985	12	12	12	-0.372468	2.82433	-2.93105	0.00591602	0.033447	-3.2195
NUDT19	0.658	0.195	0.211	10	5	2	-0.472547	0.361862	-2.93029	0.00592771	0.0334927	-3.22134	-0.492074	0.361862	-3.05137	0.00432729	0.02457	-2.98525
PSMD3	5.381	3.387	3.241	12	12	12	-0.575125	2.2247	-2.92968	0.00593697	0.0335041	-3.2228	-0.713944	2.2247	-3.63682	0.000879843	0.00666033	-1.47192
AFG3L2	32.459	23.955	24.029	12	12	12	-0.483309	4.73542	-2.92978	0.00593545	0.0335041	-3.22256	-0.495818	4.73542	-3.00561	0.0048771	0.0271586	-3.09744
HEY2	0.099	0	0	5	0	0	-0.125829	0.041943	-2.9288	0.00595043	0.0335319	-3.22491	-0.125829	0.041943	-2.9288	0.00595043	0.0318515	-3.28346
MYO1D	0.091	0.65	0.754	3	10	10	0.548246	0.468863	2.92862	0.00595319	0.0335319	-3.22534	0.529465	0.468863	2.8283	0.00769195	0.0389224	-3.52245
GYPA	0	0.539	0.5	0	7	7	0.525642	0.332986	2.92858	0.00595381	0.0335319	-3.22544
ALDH18A1	0.021	0.245	0.116	2	7	3	0.263177	0.151184	2.92841	0.00595639	0.0335319	-3.22584
MSH5	0.316	0.14	0.052	12	6	2	-0.211984	0.208629	-2.9268	0.00598115	0.0336508	-3.22971	-0.323122	0.208629	-4.46125	8.06699e-05	0.00091033	0.843387
PTDSS1	0.575	1.392	1.888	9	11	12	0.592968	1.07007	2.92619	0.00599052	0.033683	-3.23117	0.843401	1.07007	4.16204	0.000194868	0.00192467	-0.0159209
GNG11	0.178	0.78	0.678	9	11	8	0.525946	0.538477	2.92552	0.00600094	0.0337211	-3.23279
PHF5A	0	0.144	0.018	0	5	1	0.174381	0.0659321	2.92513	0.00600686	0.0337339	-3.23371
GAMT	0.41	0.149	0.018	11	6	1	-0.279796	0.220957	-2.92194	0.00605635	0.0339912	-3.24136	-0.43621	0.220957	-4.55539	6.09634e-05	0.000719664	1.1172
SEMA3D	0.012	0.46	0.117	1	5	3	0.422009	0.196864	2.9214	0.00606485	0.0340183	-3.24267
KDR	0.318	0	0	4	0	0	-0.320883	0.106961	-2.92087	0.00607318	0.0340444	-3.24395	-0.320883	0.106961	-2.92087	0.00607318	0.0323775	-3.30252
TMEM33	1.049	0.613	0.487	12	10	10	-0.396494	0.7278	-2.91868	0.00610736	0.0342153	-3.24918	-0.492877	0.7278	-3.62818	0.000901448	0.00678837	-1.49519
PZP	0	3.176	0.828	0	5	3	1.23165	0.541592	2.91821	0.00611471	0.0342357	-3.2503
MT-CO3	1.792	2.368	2.465	12	12	12	0.280415	1.658	2.91605	0.00614875	0.0344055	-3.25547	0.326878	1.658	3.39922	0.00170145	0.0113532	-2.1023
DHX15	0.809	0.397	0.205	12	7	6	-0.441174	0.484152	-2.91406	0.00618028	0.0345554	-3.26024	-0.593074	0.484152	-3.9174	0.000396192	0.00346223	-0.703571
HSPB8	7.3	5.709	5.619	12	12	12	-0.346616	2.81685	-2.91389	0.006183	0.0345554	-3.26065	-0.344739	2.81685	-2.89812	0.00643834	0.0339526	-3.35697
KDM2B	0.236	0.047	0	7	2	0	-0.219932	0.112282	-2.9123	0.00620832	0.0345875	-3.26446	-0.278389	0.112282	-3.68638	0.000765253	0.00597672	-1.33796
BBS7	0.159	0	0	5	0	0	-0.186878	0.0622927	-2.91288	0.0061991	0.0345875	-3.26307	-0.186878	0.0622927	-2.91288	0.0061991	0.0329918	-3.32166
IGLC6	2.755	0	0	4	0	0	-1.0452	0.348399	-2.91212	0.00621118	0.0345875	-3.26489	-1.0452	0.348399	-2.91212	0.00621118	0.0330371	-3.32348
AFM	0.994	7.064	7.627	12	12	10	1.49315	1.89273	2.91273	0.00620151	0.0345875	-3.26344
APOA5	0	0.861	0.206	0	7	3	0.630815	0.276007	2.9124	0.00620681	0.0345875	-3.26423
MYBPC3	219.092	186.541	195.211	12	12	12	-0.245659	7.63655	-2.91244	0.00620612	0.0345875	-3.26413
SLCO2A1	0.241	0.059	0	8	2	0	-0.214817	0.120269	-2.91129	0.00622445	0.034623	-3.26688	-0.287811	0.120269	-3.90054	0.000415872	0.00359038	-0.750413
LACTB	6.886	4.049	3.485	12	10	12	-0.892167	2.33642	-2.91116	0.00622653	0.034623	-3.26719	-0.881818	2.33642	-2.87739	0.00678889	0.0353381	-3.40635
ARHGEF3	0	0.323	0.072	0	5	3	0.330104	0.14014	2.91102	0.00622877	0.034623	-3.26752
KHSRP	0.705	1.462	0.826	12	12	12	0.500367	0.917018	2.90978	0.00624868	0.0347128	-3.2705
ETF1	0.111	0.381	0.117	6	11	4	0.290619	0.237607	2.90875	0.00626522	0.0347838	-3.27296
PCCB	18.138	11.537	12.346	12	12	12	-0.756782	3.76012	-2.90785	0.00627972	0.0348434	-3.27511	-0.722986	3.76012	-2.77799	0.00873293	0.0430294	-3.64013
RBMXL2	0.253	0	0	4	0	0	-0.270871	0.0902903	-2.9062	0.00630626	0.0349581	-3.27904	-0.270871	0.0902903	-2.9062	0.00630626	0.0334084	-3.33764
TBCB	0.981	1.738	1.196	12	12	11	0.42741	1.14965	2.9061	0.00630794	0.0349581	-3.27929
TOMM70	11.013	7.026	7.334	12	12	12	-0.603125	3.14042	-2.90532	0.0063206	0.0349978	-3.28116	-0.659592	3.14042	-3.17733	0.00310109	0.0186853	-2.67152
STAB2	0.036	0.575	0.552	1	6	10	0.49612	0.386413	2.90519	0.00632267	0.0349978	-3.28146	0.534055	0.386413	3.12733	0.00354203	0.0209333	-2.79691
TWNK	0.45	0.165	0.081	12	3	1	-0.334219	0.26026	-2.9045	0.00633392	0.0350391	-3.28312	-0.435309	0.26026	-3.78302	0.000581944	0.00479172	-1.07454
FMO1	0.855	0.39	0.518	11	6	9	-0.461406	0.605841	-2.90378	0.00634559	0.0350827	-3.28483
SGCE	0.429	1.159	1.25	7	11	12	0.626919	0.828483	2.90333	0.00635284	0.0351018	-3.2859	0.690878	0.828483	3.19953	0.00292244	0.0177126	-2.61547
MPO	0.901	3.156	3.326	10	12	12	0.927479	1.48238	2.90242	0.00636767	0.035142	-3.28807	0.942551	1.48238	2.94959	0.00563981	0.030453	-3.23339
ABI1	0	0.164	0.016	0	5	1	0.193003	0.0711994	2.90242	0.00636772	0.035142	-3.28807
PSMD4	1.4	2.462	1.974	12	12	12	0.484578	1.48984	2.90182	0.00637759	0.0351756	-3.28952
PBK	0	0.29	0.249	0	6	6	0.325452	0.203931	2.90133	0.00638557	0.0351986	-3.29068
SPCS3	0.199	0.797	0.309	8	9	9	0.475114	0.441318	2.90037	0.00640123	0.0352639	-3.29296
COL4A3	0.948	1.473	1.667	12	12	12	0.32006	1.20386	2.89735	0.00645096	0.0355167	-3.30017	0.452927	1.20386	4.10013	0.000233451	0.00226239	-0.191329
SYNPO	7.187	10.912	9.582	12	12	12	0.506528	3.28157	2.89657	0.00646388	0.0355667	-3.30203
ILVBL	12.368	7.543	7.867	12	12	12	-0.762382	3.21391	-2.89615	0.00647083	0.0355838	-3.30303	-0.774329	3.21391	-2.94154	0.00575826	0.0310382	-3.25281
THSD4	0.178	0.841	1.816	9	9	11	0.551864	0.802304	2.89533	0.00648451	0.0356378	-3.305	1.18036	0.802304	6.19269	4.30726e-07	1.13249e-05	6.00643
PTRH1	0	0.384	0.147	0	6	2	0.394013	0.181421	2.89402	0.00650634	0.0357218	-3.30813
TYROBP	0.235	0.013	0.057	7	1	1	-0.255319	0.118017	-2.89395	0.0065075	0.0357218	-3.30829
FERMT3	0	4.485	2.698	0	10	7	1.39248	0.7417	2.89223	0.00653621	0.0358581	-3.31239
CYB5A	2.9	1.933	3.324	12	12	12	-0.441647	1.83217	-2.88886	0.00659283	0.0361473	-3.32042							0.550914	1.83217	3.60359	0.000965771	0.0472921	-0.839408
MAP3K20	7.301	4.297	3.724	12	12	11	-0.694559	2.46616	-2.8871	0.00662256	0.0362888	-3.32461	-0.946632	2.46616	-3.9349	0.000376735	0.00332065	-0.654893
ATP1B1	12.761	9.412	8.599	12	12	12	-0.462194	3.43013	-2.88595	0.00664203	0.0363346	-3.32734	-0.583313	3.43013	-3.64223	0.000866575	0.0065901	-1.45734
TIMMDC1	2.666	1.524	1.62	12	11	10	-0.62539	1.44728	-2.88569	0.00664649	0.0363346	-3.32796	-0.618589	1.44728	-2.85431	0.00720038	0.0369194	-3.46109
LCP1	4.401	8.274	4.595	12	12	12	0.593951	2.61513	2.8858	0.00664455	0.0363346	-3.32769
CUL9	0	0.251	0.028	0	5	1	0.27082	0.101715	2.88545	0.00665055	0.0363346	-3.32853
RBM20	0.37	0.074	0.17	10	3	5	-0.323215	0.234549	-2.88558	0.00664841	0.0363346	-3.32823
DAG1	9.833	12.829	13.026	12	12	12	0.35037	3.65115	2.88312	0.00669037	0.036509	-3.33408	0.374025	3.65115	3.07777	0.0040373	0.0233096	-2.92008
OGDH	80.67	67.824	67.958	12	12	12	-0.26272	6.1724	-2.88312	0.00669032	0.036509	-3.33408	-0.269469	6.1724	-2.95718	0.00553023	0.030091	-3.21506
PLPBP	3.627	2.404	1.405	12	12	11	-0.452212	1.69734	-2.88192	0.00671091	0.0365996	-3.33694	-1.03891	1.69734	-6.6209	1.18514e-07	3.73076e-06	7.28979	-0.586698	1.69734	-3.73899	0.000659463	0.0374437	-0.486978
LAMA1	0	0.269	0	0	4	0	0.282227	0.0940757	2.88078	0.00673038	0.0366626	-3.33963
TRMT2B	0	0.168	0.07	0	5	3	0.203378	0.0973174	2.8809	0.00672833	0.0366626	-3.33935
DLG1	0.07	0.469	0.449	4	10	6	0.420924	0.352151	2.88015	0.00674134	0.0367006	-3.34115
CD46	0.013	0.267	0.058	1	7	2	0.275134	0.126343	2.87938	0.00675456	0.0367442	-3.34297
PREX2	0.221	0.017	0.071	7	1	2	-0.238528	0.122642	-2.87922	0.00675729	0.0367442	-3.34334
HPS4	0.606	0.354	0	12	6	0	-0.296292	0.351963	-2.87432	0.00684239	0.0371634	-3.35498	-0.67609	0.351963	-6.55873	1.42837e-07	4.33429e-06	7.10399	-0.379798	0.351963	-3.68441	0.000769518	0.0418935	-0.629685
FAM177A1	0.025	0.44	0.513	2	8	7	0.438832	0.338562	2.8745	0.00683918	0.0371634	-3.35455	0.476799	0.338562	3.1232	0.00358098	0.0211117	-2.80721
CCDC34	0.541	0.131	0.212	8	3	5	-0.418815	0.315383	-2.87326	0.00686085	0.0372417	-3.35749
MRPS14	0.328	0.128	0.017	11	4	1	-0.232282	0.188952	-2.87281	0.00686878	0.0372521	-3.35856	-0.366649	0.188952	-4.53462	6.48559e-05	0.000755863	1.05666
CAND2	4.568	2.185	1.806	12	12	11	-0.786358	1.72351	-2.87237	0.00687645	0.0372521	-3.3596	-1.14279	1.72351	-4.17432	0.000187992	0.00187113	0.0189868
MRPL38	0.256	0.073	0.109	11	4	3	-0.226156	0.180404	-2.87224	0.00687885	0.0372521	-3.35993
HSPA1L	21.606	4.916	7.867	8	2	3	-2.54924	1.81477	-2.87248	0.00687461	0.0372521	-3.35935
IPO11	0.156	0.03	0	7	1	0	-0.159291	0.0778063	-2.8712	0.0068971	0.0373141	-3.36239	-0.196355	0.0778063	-3.53927	0.00115568	0.00825755	-1.73316
TMEM192	0.111	0	0	5	0	0	-0.138079	0.0460264	-2.87113	0.00689837	0.0373141	-3.36256	-0.138079	0.0460264	-2.87113	0.00689837	0.0357335	-3.42124
SCRT2	0.409	0	0	4	0	0	-0.379815	0.126605	-2.86989	0.00692024	0.0373887	-3.3655	-0.379815	0.126605	-2.86989	0.00692024	0.0358113	-3.42418
CEP57L1	0	0.166	0.027	0	5	1	0.196603	0.0767521	2.86995	0.00691912	0.0373887	-3.36535
BCKDHB	4.87	2.924	2.789	12	12	12	-0.689909	2.03859	-2.86912	0.00693376	0.0374399	-3.36732	-0.812815	2.03859	-3.38025	0.00179219	0.0118477	-2.15176
PPIE	0.211	0	0	4	0	0	-0.234507	0.078169	-2.86824	0.00694928	0.0375018	-3.3694	-0.234507	0.078169	-2.86824	0.00694928	0.0359104	-3.42808
TUBB	50.67	56.833	52.354	12	12	12	0.158151	5.75513	2.86643	0.00698149	0.0376537	-3.3737
SPON2	0	0.124	0	0	4	0	0.152442	0.0508141	2.86476	0.00701124	0.0377701	-3.37765
TIMM13	2.901	2.243	2.693	12	12	12	-0.315393	1.82516	-2.86489	0.00700896	0.0377701	-3.37735
UAP1L1	0.227	0.045	0	7	2	0	-0.210934	0.10835	-2.86421	0.00702114	0.0378014	-3.37896	-0.267991	0.10835	-3.63898	0.000874523	0.00662875	-1.4661
CEP135	0.286	0.034	0.105	8	1	3	-0.284244	0.164476	-2.86098	0.00707907	0.0380912	-3.3866
DNAJC8	0.369	0.115	0.181	12	4	6	-0.290762	0.262178	-2.86048	0.00708824	0.0381183	-3.3878
SLC2A5	0	0.119	0	0	4	0	0.146748	0.048916	2.86005	0.00709585	0.0381371	-3.3888
ENO3	48.254	38.949	42.504	12	12	12	-0.319817	5.43848	-2.85954	0.00710509	0.0381646	-3.39
ME3	4.076	2.921	3.032	12	12	12	-0.44408	2.05888	-2.85815	0.00713041	0.0382784	-3.39331
ASMTL	0.481	0.128	0.26	10	5	6	-0.360586	0.324985	-2.85787	0.00713546	0.0382833	-3.39397
CYBB	0.349	0.963	0.395	11	11	7	0.484992	0.566212	2.85722	0.00714718	0.0383239	-3.39549
ENSA	0.365	0.098	0.179	10	4	6	-0.293826	0.251847	-2.85615	0.00716665	0.0384061	-3.39802
SELENOP	0.037	1.071	3.442	3	9	11	0.803691	0.936515	2.85576	0.00717378	0.0384221	-3.39894	1.85751	0.936515	6.60029	1.26076e-07	3.92685e-06	7.22822	1.05381	0.936515	3.74453	0.000649179	0.037264	-0.472436
AK8	0.175	0	0	4	0	0	-0.201499	0.0671664	-2.8551	0.00718597	0.0384651	-3.40052	-0.201499	0.0671664	-2.8551	0.00718597	0.0368864	-3.45923
SF3A1	0.309	0.133	0	12	2	0	-0.240275	0.174022	-2.8546	0.0071951	0.0384733	-3.4017	-0.381171	0.174022	-4.52852	6.60448e-05	0.000766932	1.0389
SLC25A28	0.233	0	0	4	0	0	-0.252241	0.0840803	-2.85433	0.00719998	0.0384733	-3.40233	-0.252241	0.0840803	-2.85433	0.00719998	0.0369194	-3.46104
ALDOC	38.513	31.647	32.179	12	12	12	-0.287206	5.10986	-2.85449	0.00719711	0.0384733	-3.40196	-0.280886	5.10986	-2.79168	0.00843728	0.0418922	-3.60823
TRIM14	0.066	0	0	5	0	0	-0.0872186	0.0290729	-2.85406	0.00720489	0.0384774	-3.40296	-0.0872186	0.0290729	-2.85406	0.00720489	0.0369221	-3.46168
ERAP1	0.859	1.989	0.967	12	12	10	0.611224	1.05835	2.85093	0.00726245	0.0387624	-3.41036
GNG5	0.037	0.456	0.263	3	8	6	0.409455	0.264435	2.84917	0.0072951	0.0389142	-3.41452
VWA5B2	0.111	0	0.018	5	0	1	-0.139557	0.0543242	-2.84717	0.00733233	0.0390678	-3.41925
MRPS21	0.472	0.163	0.211	11	5	5	-0.336699	0.321713	-2.84717	0.00733229	0.0390678	-3.41924
EIF2S1	1.942	3.394	2.547	12	12	12	0.48856	1.78391	2.84633	0.00734795	0.0391079	-3.42122
TBRG4	1.009	0.448	0.828	12	9	9	-0.494023	0.744226	-2.84631	0.00734831	0.0391079	-3.42127
AK4	13.732	11.52	11.365	12	12	12	-0.242675	3.70454	-2.84598	0.00735447	0.0391182	-3.42205	-0.278164	3.70454	-3.26219	0.00246975	0.0154026	-2.45623
CACNA1B	0.12	0.507	0.163	6	9	4	0.375291	0.28786	2.84035	0.00746048	0.0396592	-3.43533
ATP2A2	101.144	89.157	86.292	12	12	12	-0.185609	6.53073	-2.83936	0.00747922	0.0397133	-3.43766	-0.237149	6.53073	-3.62779	0.000902422	0.00679018	-1.49622
GUCY2F	0.137	0	0	4	0	0	-0.164947	0.0549823	-2.83953	0.00747604	0.0397133	-3.43727	-0.164947	0.0549823	-2.83953	0.00747604	0.0380169	-3.49601
PRKAA2	3.96	2.255	2.257	12	12	11	-0.645146	1.81011	-2.83853	0.00749497	0.0397666	-3.43962	-0.748169	1.81011	-3.29181	0.00227976	0.0144614	-2.38035
TSPAN18	0.02	0.177	0.016	2	6	1	0.185037	0.087101	2.83838	0.00749786	0.0397666	-3.43997
UBA5	0.246	0.072	0.077	9	2	4	-0.218079	0.162884	-2.8355	0.0075528	0.040035	-3.44675
JPH3	0.494	0.162	0.144	12	2	1	-0.398692	0.281821	-2.83515	0.00755959	0.0400481	-3.44758	-0.441313	0.281821	-3.13823	0.00344109	0.0204019	-2.76966
PPIA	20.486	17.878	18.934	12	12	12	-0.194621	4.31827	-2.83346	0.00759196	0.0401966	-3.45155
WDR41	0.108	0	0	4	0	0	-0.134598	0.044866	-2.83308	0.0075993	0.0402124	-3.45244	-0.134598	0.044866	-2.83308	0.0075993	0.0385589	-3.5112
IGKV1-5	1.007	0.535	1.056	12	7	12	-0.449671	0.836606	-2.83243	0.00761185	0.0402558	-3.45398
STEAP4	0.037	0.411	0.19	3	7	5	0.369889	0.229952	2.8317	0.00762595	0.0403074	-3.45569
XRN2	0.482	0.161	0.118	10	5	4	-0.330466	0.286983	-2.8306	0.00764727	0.040397	-3.45828	-0.3798	0.286983	-3.25316	0.00253054	0.0157393	-2.47926
GJD2	0.085	0	0	5	0	0	-0.109071	0.0363571	-2.82923	0.00767377	0.0405138	-3.46149	-0.109071	0.0363571	-2.82923	0.00767377	0.0388855	-3.52026
SMYD1	32.441	23.531	22.29	12	12	12	-0.481597	4.69158	-2.82861	0.00768587	0.0405546	-3.46295	-0.631131	4.69158	-3.70688	0.000722203	0.00572653	-1.28232
CCDC198	0.161	0.475	0.637	6	9	11	0.326328	0.469942	2.82512	0.00775419	0.0408918	-3.47116	0.495931	0.469942	4.29343	0.00013252	0.00139372	0.359195
ITGB5	0	0.284	0.072	0	5	3	0.296799	0.129094	2.82402	0.00777579	0.040959	-3.47374
GPD2	2.104	1.095	0.941	12	10	11	-0.732915	1.074	-2.82407	0.00777481	0.040959	-3.47363
DLAT	32.481	29.119	29.91	12	12	12	-0.160434	4.96983	-2.82366	0.00778293	0.0409733	-3.47459
IFT74	0.021	0.772	0.509	2	7	7	0.618909	0.373133	2.82162	0.00782317	0.0411617	-3.47938
SYNE1	0.267	0.72	0.533	10	11	8	0.413528	0.53742	2.82138	0.0078279	0.0411632	-3.47994
NDST3	0	0.136	0.099	0	6	5	0.171568	0.0994167	2.81831	0.00788901	0.041461	-3.48715
CEP70	0.163	0.017	0.044	7	1	2	-0.179403	0.0935616	-2.81596	0.00793584	0.0416598	-3.49263
PSMD9	2.926	1.861	2.108	12	12	12	-0.520473	1.64084	-2.81599	0.00793537	0.0416598	-3.49258
NAXE	6.522	5.213	4.583	12	12	12	-0.29934	2.65405	-2.81568	0.00794162	0.0416665	-3.49331	-0.451204	2.65405	-4.24415	0.000153189	0.00155586	0.218082
HEXA	0.092	0.546	0.392	4	8	8	0.430724	0.362855	2.81455	0.00796435	0.0417621	-3.49596
VANGL2	0	0.217	0.572	0	5	12	0.24804	0.296103	2.81293	0.00799702	0.0419096	-3.49975	0.64027	0.296103	7.26104	1.7643e-08	7.45598e-07	9.18781	0.392229	0.296103	4.44812	8.38771e-05	0.00910344	1.43225
UBE2NL	3.72	2.115	2.725	12	8	10	-0.863029	1.77191	-2.81095	0.00803714	0.0420961	-3.50439
KPNB1	7.726	10.316	8.729	12	12	12	0.347353	3.2722	2.80928	0.00807094	0.0422492	-3.50828
SPECC1L	0.012	0.276	0.114	1	6	2	0.296624	0.15107	2.80789	0.00809944	0.0423744	-3.51154
SERPINA5	0	1.125	3.204	0	8	11	0.873839	0.856059	2.80655	0.00812685	0.0424698	-3.51467	1.69434	0.856059	5.44179	4.20573e-06	7.60234e-05	3.74785
TSPOAP1	0	0.205	0.027	0	5	1	0.230421	0.0880247	2.8066	0.00812578	0.0424698	-3.51455
PTMA	5.425	4.33	3.638	12	12	12	-0.283903	2.41724	-2.80495	0.00815967	0.0426172	-3.51841	-0.473855	2.41724	-4.68168	4.1802e-05	0.000528521	1.48669
IL27RA	0	0.247	0	0	4	0	0.26212	0.0873733	2.80367	0.00818608	0.0427311	-3.5214
DNAJB6	3.47	2.239	1.672	12	12	11	-0.497889	1.69624	-2.80287	0.00820261	0.0427932	-3.52327	-0.848576	1.69624	-4.77707	3.14006e-05	0.000418751	1.7673
MAPRE2	3.188	1.988	1.336	12	12	10	-0.567266	1.54276	-2.80226	0.00821531	0.0428353	-3.5247	-0.977048	1.54276	-4.82656	2.70603e-05	0.00037213	1.91334
CRK	0.738	1.464	0.697	12	12	9	0.500203	0.888016	2.80142	0.00823271	0.0428779	-3.52666
TMEM41B	0.624	0.276	0.325	12	8	7	-0.367704	0.448714	-2.80142	0.00823275	0.0428779	-3.52667
PML	0.201	0.699	0.28	9	9	8	0.41701	0.416647	2.80111	0.00823913	0.0428871	-3.52739
MRPL20	0.243	0.06	0	9	2	0	-0.213675	0.12076	-2.8002	0.00825816	0.0429597	-3.52952	-0.287977	0.12076	-3.77392	0.00059719	0.0048784	-1.09944
MTARC1	0.803	0.206	0.206	8	4	2	-0.538522	0.380831	-2.8	0.00826237	0.0429597	-3.52999	-0.592209	0.380831	-3.07914	0.00402285	0.0232842	-2.91671
TMED9	2.572	3.745	2.294	12	12	12	0.397815	1.8943	2.79865	0.00829048	0.0430583	-3.53314							-0.583245	1.8943	-4.10316	0.000231399	0.0187859	0.485271
NDUFAF3	0.55	1.202	1.197	10	11	11	0.50784	0.904963	2.79864	0.00829064	0.0430583	-3.53316	0.517609	0.904963	2.85247	0.00723406	0.0370305	-3.46543
DDI2	0.034	0.854	0.783	3	9	5	0.696261	0.454873	2.79771	0.00831005	0.0431349	-3.53532
PRAF2	0.102	0.636	0.135	5	8	3	0.450614	0.287018	2.79749	0.00831471	0.0431349	-3.53584
KCTD12	1.423	2.699	0.583	12	11	9	0.578003	1.1984	2.79704	0.00832414	0.0431596	-3.53689	-0.625971	1.1984	-3.02917	0.00458629	0.0257718	-3.0398	-1.20397	1.1984	-5.82621	1.30823e-06	0.000504485	5.33538
ERGIC1	0.654	0.31	0.309	12	9	7	-0.347216	0.469101	-2.79563	0.00835387	0.0432895	-3.54019	-0.353625	0.469101	-2.84723	0.00733115	0.0374034	-3.47783
NINL	0.195	0.044	0.028	8	2	1	-0.185706	0.110152	-2.79242	0.00842163	0.0436014	-3.54767	-0.206593	0.110152	-3.1065	0.00374277	0.0219514	-2.84882
ARHGEF28	0.078	0	0	5	0	0	-0.101419	0.0338065	-2.79233	0.00842348	0.0436014	-3.54788	-0.101419	0.0338065	-2.79233	0.00842348	0.0418461	-3.60671
IGFALS	0.012	3.483	14.029	1	8	11	1.52546	1.51414	2.79094	0.00845302	0.0437299	-3.55112	2.96774	1.51414	5.42968	4.36319e-06	7.82583e-05	3.71152
DNAJC10	0	0.16	0.142	0	6	6	0.196964	0.125325	2.79042	0.00846402	0.0437623	-3.55232
NCEH1	7.785	4.373	5.388	12	12	11	-0.811086	2.60641	-2.7902	0.00846876	0.0437623	-3.55284
ADAMTSL4	0	0.36	0.25	0	7	6	0.375807	0.215305	2.78986	0.00847612	0.043776	-3.55364
EIF1AX	0	0.424	0.537	0	6	9	0.433665	0.326132	2.78955	0.00848274	0.0437857	-3.55436	0.544733	0.326132	3.50399	0.00127465	0.00895583	-1.82683
GPT2	0.257	0	0	4	0	0	-0.269199	0.0897331	-2.78819	0.00851171	0.0438738	-3.55752	-0.269199	0.0897331	-2.78819	0.00851171	0.0422164	-3.61637
CAPN9	0.013	0.575	0.389	1	8	4	0.522199	0.30171	2.78823	0.00851102	0.0438738	-3.55744
TPR	0.165	0.544	0.088	9	9	4	0.348661	0.290549	2.78808	0.00851404	0.0438738	-3.55777
MTHFS	0.227	0.084	0.043	10	4	2	-0.179463	0.1491	-2.78625	0.00855345	0.0440524	-3.56205	-0.231253	0.1491	-3.59031	0.00100233	0.00736235	-1.59688
PHKA1	0.504	0.217	0.208	12	7	5	-0.315668	0.354047	-2.78533	0.00857315	0.0441293	-3.56418	-0.344026	0.354047	-3.03555	0.00451034	0.0253912	-3.02414
TMOD4	0	0.407	0	0	4	0	0.372515	0.124172	2.78503	0.00857963	0.0441381	-3.56488
SLC1A6	0.091	0	0	4	0	0	-0.116236	0.0387452	-2.78402	0.00860151	0.0442016	-3.56723	-0.116236	0.0387452	-2.78402	0.00860151	0.0426162	-3.62609
UFD1	0.728	1.287	1.213	10	12	12	0.430958	0.994708	2.78419	0.00859787	0.0442016	-3.56684
GSR	6.317	4.945	4.088	12	12	12	-0.332987	2.5684	-2.78253	0.00863384	0.0443431	-3.5707	-0.531077	2.5684	-4.43782	8.64797e-05	0.000964301	0.775465
NDUFA10	26.842	21.047	20.865	12	12	12	-0.368312	4.537	-2.77869	0.00871749	0.0447479	-3.57962	-0.405111	4.537	-3.05632	0.00427145	0.0244027	-2.97306
BNIP3	0.251	0.03	0.158	10	1	4	-0.264375	0.173413	-2.77553	0.00878707	0.04508	-3.58698
ANKRD1	6.865	11.536	10.885	12	12	12	1.01033	3.1547	2.77299	0.00884328	0.0453433	-3.59287
KLC2	0.293	0	0	4	0	0	-0.296154	0.0987179	-2.77219	0.008861	0.0454089	-3.59472	-0.296154	0.0987179	-2.77219	0.008861	0.0435521	-3.6536
CUL5	1.254	2.335	1.307	12	12	11	0.535016	1.29611	2.77151	0.00887612	0.0454612	-3.5963
ITGB1BP2	0.978	0.464	0.571	12	8	9	-0.491406	0.662177	-2.77105	0.00888638	0.0454886	-3.59737
MRC1	0.024	0.397	0.029	2	6	1	0.348355	0.149917	2.77028	0.00890347	0.0455509	-3.59915
DOCK6	0.95	1.633	1.212	12	12	12	0.386073	1.13065	2.76867	0.00893955	0.0457103	-3.60288
PON1	0.008	1.77	2.46	1	10	8	1.05531	0.761947	2.76805	0.00895346	0.0457412	-3.60432	1.19654	0.761947	3.1385	0.00343863	0.0204003	-2.76899
MATN2	0	0.593	0.533	0	7	8	0.520582	0.350755	2.76796	0.0089555	0.0457412	-3.60453	0.531683	0.350755	2.82699	0.00771757	0.0390094	-3.52554
ADH5	15.649	12.491	11.806	12	12	12	-0.311137	3.80843	-2.76642	0.00899016	0.0458424	-3.6081	-0.428624	3.80843	-3.81105	0.000537283	0.0044677	-0.997595
GFM1	3.634	2.036	2.08	12	10	10	-0.910528	1.58323	-2.76679	0.00898181	0.0458424	-3.60724	-0.923782	1.58323	-2.80706	0.00811631	0.0406035	-3.57228
CSMD3	0	0.22	0.146	0	6	4	0.256483	0.143474	2.76644	0.0089898	0.0458424	-3.60807
RPL23	5.95	4.514	3.688	12	12	12	-0.361395	2.46324	-2.76543	0.0090126	0.0458737	-3.61041	-0.607396	2.46324	-4.64785	4.62553e-05	0.000576168	1.3875
COX17	0.97	0.568	0.511	12	9	10	-0.383446	0.702809	-2.76544	0.00901227	0.0458737	-3.61037	-0.421516	0.702809	-3.04	0.00445812	0.0251585	-3.01321
KCNH3	0.021	0.321	0.213	2	7	5	0.325795	0.207004	2.76527	0.00901613	0.0458737	-3.61077
MTPN	0.733	1.066	0.835	12	12	12	0.252361	0.888973	2.76568	0.00900682	0.0458737	-3.60981
MAN2C1	0.365	0.141	0.08	11	5	3	-0.254421	0.232885	-2.76294	0.00906895	0.0461171	-3.61617	-0.330746	0.232885	-3.59182	0.000998123	0.00733737	-1.59285
RBP1	0.207	0.033	0.11	8	1	5	-0.212564	0.144434	-2.76209	0.00908824	0.0461898	-3.61813
IGHV3OR16-12	0.472	2.018	1.234	7	10	11	0.793912	0.933612	2.7575	0.00919344	0.0466732	-3.62877
HPCAL1	0.26	0.894	0.165	4	9	2	0.528687	0.41431	2.75769	0.00918901	0.0466732	-3.62832
MARCKS	3.622	5.047	3.574	12	12	12	0.380418	2.29584	2.75699	0.0092051	0.0467068	-3.62994
LUC7L2	0.033	0.385	0.344	2	9	7	0.365003	0.27723	2.7555	0.00923955	0.0468559	-3.63339
USP8	0.112	0	0	5	0	0	-0.137433	0.0458109	-2.75506	0.00924963	0.0468814	-3.6344	-0.137433	0.0458109	-2.75506	0.00924963	0.0451267	-3.69331
NDUFAF8	0	0.346	0.281	0	7	5	0.377622	0.220345	2.75436	0.00926595	0.0469383	-3.63602
LCN1	0.119	0.932	2.049	4	10	10	0.702666	0.776505	2.75374	0.00928024	0.0469707	-3.63745	1.19468	0.776505	4.68196	4.17666e-05	0.000528521	1.48752
STAB1	0.784	1.862	1.105	12	12	10	0.563015	1.0574	2.75364	0.00928248	0.0469707	-3.63767
SLC16A1	2.422	4.628	4.056	12	12	12	0.640951	2.11482	2.75074	0.0093501	0.0472611	-3.64437
ATP5MG	8.874	2.011	7.641	8	2	7	-1.94229	1.79969	-2.75093	0.00934579	0.0472611	-3.64395
PSMC1	7.016	4.299	3.847	12	12	11	-0.64197	2.46517	-2.75018	0.00936326	0.0473018	-3.64567	-0.904578	2.46517	-3.87518	0.000447255	0.00383216	-0.820674
SAT2	0.099	0.015	0	6	1	0	-0.109192	0.0497004	-2.74681	0.00944243	0.0476485	-3.65345	-0.129147	0.0497004	-3.24879	0.00256056	0.0158774	-2.49043
LSM14B	0.272	0	0	4	0	0	-0.279271	0.0930904	-2.7466	0.00944732	0.0476485	-3.65393	-0.279271	0.0930904	-2.7466	0.00944732	0.0458976	-3.71286
PELO	0.878	0.461	0.643	12	9	10	-0.407047	0.679459	-2.74687	0.00944099	0.0476485	-3.65331
BIN1	0.135	0.41	0.172	5	10	6	0.300927	0.276914	2.74523	0.00947983	0.0477864	-3.6571
PAPLN	0.041	0.346	0.126	2	7	4	0.318995	0.191238	2.74373	0.0095154	0.0479396	-3.66055
SYNGR1	0.253	0.102	0	10	3	0	-0.194923	0.144682	-2.7435	0.00952075	0.0479404	-3.66107	-0.314485	0.144682	-4.42632	8.94786e-05	0.000994147	0.742181
MYOT	0.024	0.596	0.017	1	5	1	0.456598	0.179727	2.74276	0.00953849	0.0480037	-3.66279
C1QA	0	1.471	3.328	0	7	11	0.972818	0.89858	2.74238	0.00954747	0.0480227	-3.66366	1.72292	0.89858	4.85693	2.46969e-05	0.000342609	2.00311
CFAP97D2	0	0.149	0	0	4	0	0.175419	0.058473	2.74036	0.00959575	0.0482393	-3.66832
COQ10B	0.443	0.188	0.017	11	3	1	-0.327147	0.23311	-2.73812	0.00964958	0.0484331	-3.67348	-0.480317	0.23311	-4.0201	0.000294545	0.00272053	-0.416711
HPRT1	1.12	2.459	2.122	12	12	12	0.631288	1.39095	2.7381	0.00964998	0.0484331	-3.67352
NOMO2	0.098	0.563	0.227	3	8	5	0.430861	0.305345	2.73839	0.00964305	0.0484331	-3.67285
CAV1	9.368	10.825	11.22	12	12	12	0.182978	3.50751	2.73657	0.00968685	0.0485857	-3.67704	0.231158	3.50751	3.45714	0.00145098	0.00996945	-1.95053
HECTD4	0.017	0.311	0.071	1	5	2	0.307168	0.144411	2.73641	0.0096909	0.0485857	-3.67742
IGHG2	22.627	39.968	44.633	12	12	12	0.703341	5.02249	2.73616	0.00969693	0.0485896	-3.67799	0.829108	5.02249	3.22542	0.00272657	0.0167115	-2.54988
TBC1D4	0.802	1.64	1.154	12	11	11	0.491204	1.05827	2.7337	0.00975658	0.0488621	-3.68365
CEP152	0	0.141	0	0	4	0	0.167254	0.0557514	2.73097	0.0098231	0.0491686	-3.68992
RACK1	4.798	7.119	5.56	12	12	12	0.467394	2.70115	2.73024	0.00984095	0.0492313	-3.6916
APOC4-APOC2	0	2.744	1.954	0	7	5	1.23274	0.681833	2.72993	0.00984853	0.0492427	-3.69231
CLSTN2	0	0.18	0.016	0	4	1	0.20498	0.0751919	2.72849	0.00988394	0.0493787	-3.69562
GOLGB1	1.315	0.744	1.151	12	11	12	-0.479111	0.977934	-2.72839	0.0098864	0.0493787	-3.69585
CMA1	1.105	3.929	1.929	11	11	9	1.03085	1.36606	2.72612	0.00994252	0.0495787	-3.70107
LIMS3	0	1.381	0.563	0	5	3	0.839877	0.420183	2.7263	0.00993806	0.0495787	-3.70065
ABCA7	0	0.103	0	0	4	0	0.128117	0.0427057	2.72622	0.00993994	0.0495787	-3.70083
PSMA1	8.49	7.105	6.523	12	12	12	-0.244018	3.04316	-2.72479	0.00997544	0.0497161	-3.70411	-0.351051	3.04316	-3.91997	0.000393276	0.00344024	-0.696432
AOC3	2.609	6.113	6.322	12	12	12	0.797954	2.34002	2.72404	0.00999403	0.0497819	-3.70583	0.845094	2.34002	2.88497	0.00665871	0.0348763	-3.38832
FASN	0.118	1.161	0.972	5	10	7	0.750077	0.556417	2.72258	0.0100306	0.0499071	-3.7092
PSMD5	0.309	0.638	0.317	10	11	8	0.30706	0.474803	2.72239	0.0100353	0.0499071	-3.70963
WWC2	0.1	0	0.016	5	0	1	-0.126089	0.048895	-2.72279	0.0100254	0.0499071	-3.70872
TFRC	1.668	3.84	0.412	12	11	6							-0.886601	1.19963	-2.8222	0.00781164	0.0393559	-3.53679	-1.52944	1.19963	-4.86848	2.38526e-05	0.00380614	2.60987
STAT3	3.31	2.687	0.495	12	12	10							-1.54189	1.46444	-9.06832	1.02713e-10	8.1949e-09	14.3265	-1.2822	1.46444	-7.54101	7.76031e-09	1.02602e-05	10.1286
NCL	4.784	5.901	2.689	12	12	12							-0.774798	2.27556	-3.05772	0.00425579	0.024357	-2.96961	-0.951494	2.27556	-3.75505	0.000630087	0.0366758	-0.444813
CAPN2	6.439	7.237	3.527	12	12	12							-0.790355	2.64811	-4.43426	8.73964e-05	0.00097335	0.765169	-0.864444	2.64811	-4.84994	2.52223e-05	0.00395648	2.55751
CTNND1	1.782	1.923	0.509	12	12	11							-0.896889	1.12814	-4.54222	6.34051e-05	0.000741864	1.07879	-0.84461	1.12814	-4.27745	0.000138902	0.0129852	0.961058
LRRC59	0.513	1.244	0.058	12	11	2													-0.839913	0.519374	-4.35736	0.00010974	0.0110396	1.18108
HNRNPDL	3.154	3.198	1.424	12	12	11							-0.88045	1.73221	-4.66416	4.40531e-05	0.000552454	1.43529	-0.811776	1.73221	-4.30035	0.000129842	0.0125176	1.02401
SSB	2.456	3.066	1.361	12	12	12							-0.593915	1.59465	-2.89482	0.00649301	0.0341436	-3.36484	-0.811353	1.59465	-3.95464	0.000355908	0.0265639	0.0848439
SRSF3	1.061	1.376	0.397	12	12	8							-0.582208	0.888263	-4.322	0.000121817	0.00129439	0.441242	-0.773245	0.888263	-5.74015	1.69898e-06	0.000578249	5.09001
COPG1	2.169	2.85	1.136	12	12	12							-0.584264	1.50864	-3.60436	0.000963704	0.00717545	-1.55922	-0.758	1.50864	-4.67614	4.25004e-05	0.00595972	2.06849
TXNDC5	1.511	2.674	1.236	12	12	11													-0.744907	1.39027	-4.22343	0.000162798	0.0146281	0.812957
SRP9	2.081	1.682	0.554	12	12	11							-0.99701	1.18342	-6.71026	9.06653e-08	3.07365e-06	7.55647	-0.737197	1.18342	-4.96162	1.80135e-05	0.00308732	2.87322
AARS1	2.978	2.917	1.28	12	12	12							-0.819	1.64909	-4.58422	5.59409e-05	0.000673254	1.20133	-0.734397	1.64909	-4.11067	0.000226388	0.0185986	0.505656
GET3	2.428	2.729	1.397	12	12	11							-0.61473	1.59766	-3.90974	0.000405012	0.00352624	-0.724849	-0.721793	1.59766	-4.59068	5.48731e-05	0.00654056	1.82923
HNRNPA3	6.671	6.607	3.566	12	12	12							-0.774864	2.64406	-5.38476	5.00087e-06	8.79905e-05	3.57673	-0.71938	2.64406	-4.99918	1.60821e-05	0.00291843	2.97963
EIF4G1	2.845	3.238	1.524	12	12	12							-0.643352	1.71858	-3.48362	0.00134861	0.00938453	-1.88071	-0.711013	1.71858	-3.84999	0.000480713	0.030915	-0.194146
VAMP3	0.37	0.847	0.067	7	9	2													-0.697577	0.420636	-4.10962	0.000227082	0.0185986	0.502805
DNM2	4.663	4.971	2.798	12	12	12							-0.640137	2.2915	-4.40132	9.6358e-05	0.00105586	0.669881	-0.69592	2.2915	-4.78487	3.06735e-05	0.00473139	2.37407
SRSF1	1.486	1.721	0.677	12	12	10							-0.601766	1.105	-3.44917	0.00148321	0.0101102	-1.97149	-0.686891	1.105	-3.93709	0.000374372	0.0277185	0.0378666
HNRNPUL2-BSCL2	1.013	1.53	0.509	12	11	9													-0.685334	0.916931	-3.71305	0.000709725	0.0390982	-0.554915
AP1B1	2.625	4.053	1.966	12	12	12													-0.685223	1.84781	-3.66657	0.000809208	0.0434824	-0.676149
PRKDC	2.272	2.439	1.155	12	12	11							-0.66519	1.46321	-3.52663	0.00119702	0.00849571	-1.76677	-0.679827	1.46321	-3.60424	0.000964028	0.0472921	-0.837742
TFG	1.732	2.171	0.979	12	12	12							-0.462601	1.33598	-3.69286	0.000751382	0.00590828	-1.32038	-0.671496	1.33598	-5.36043	5.38416e-06	0.00131133	4.00687
TCP1	13.547	16.584	10.325	12	12	12							-0.395462	3.81245	-3.83957	0.000495253	0.00419356	-0.919049	-0.671072	3.81245	-6.51548	1.6267e-07	0.000100367	7.29012
TARS1	1.719	1.983	0.897	12	12	11							-0.527186	1.2708	-3.515	0.00123632	0.00872781	-1.79765	-0.660902	1.2708	-4.40655	9.48784e-05	0.00994847	1.31704
TES	2.233	1.55	0.565	12	11	12							-1.05631	1.18519	-6.86688	5.67783e-08	2.06883e-06	8.02264	-0.648589	1.18519	-4.21638	0.0001662	0.0147902	0.793668
PAFAH1B2	1.656	1.856	0.898	12	12	11							-0.520706	1.25537	-4.40829	9.43902e-05	0.00103998	0.690018	-0.63084	1.25537	-5.34068	5.71683e-06	0.00135665	3.95057
RARS1	5.118	5.086	3.143	12	12	12							-0.662331	2.37124	-3.98663	0.000324503	0.00293289	-0.51051	-0.627595	2.37124	-3.77755	0.000591063	0.0355214	-0.385628
HSPA4	13.123	15.077	9.595	12	12	12													-0.616019	3.69239	-3.8519	0.000478094	0.030915	-0.189081
RPS15A	3.177	3.206	1.884	12	12	12							-0.58323	1.84839	-4.20497	0.000171851	0.00171944	0.106254	-0.561529	1.84839	-4.04851	0.000271251	0.0212748	0.337371
MARCKSL1	0.704	1.09	0.468	12	12	8													-0.547035	0.768951	-4.71867	3.7416e-05	0.00541071	2.18786
CCT3	12.219	14.832	10.074	12	12	12													-0.511583	3.68885	-3.74364	0.00065082	0.037264	-0.474772
SF1	0.64	0.757	0.191	12	10	6							-0.46575	0.555599	-3.38718	0.0017585	0.0116749	-2.1337	-0.511184	0.555599	-3.71761	0.000700621	0.0388278	-0.542977
PTGES3	2.372	2.769	1.72	12	12	12													-0.503406	1.66796	-3.65725	0.000830731	0.0439338	-0.700394
RAB5A	4.744	5.399	3.691	12	12	12							-0.347603	2.44488	-2.79319	0.0084054	0.0417856	-3.60472	-0.487344	2.44488	-3.91607	0.000397708	0.0285332	-0.0182794
NAPA	5.888	4.78	3.079	12	12	12							-0.776038	2.4219	-6.82488	6.43599e-08	2.29981e-06	7.89777	-0.485565	2.4219	-4.27031	0.00014185	0.0131282	0.941456
NSF	0.464	0.713	0.164	12	10	7													-0.485303	0.478463	-3.61038	0.000947575	0.0472921	-0.821863
CAPZB	12.922	13.693	10.02	12	12	12							-0.387362	3.68921	-3.48811	0.00133198	0.00931075	-1.86885	-0.459672	3.68921	-4.13925	0.000208282	0.0176849	0.583294
PDCD6IP	14.133	13.082	9.248	12	12	12							-0.584448	3.67521	-5.45834	3.99951e-06	7.3231e-05	3.79755	-0.453701	3.67521	-4.23725	0.000156326	0.0141842	0.850797
PA2G4	4.997	6.508	4.518	12	12	12													-0.450831	2.62735	-4.05231	0.000268281	0.0212217	0.347615
HNRNPD	10.245	9.158	6.647	12	12	12							-0.593699	3.23287	-5.16842	9.63861e-06	0.000153296	2.92915	-0.442226	3.23287	-3.84977	0.000481011	0.030915	-0.194721
PSMB1	5.94	6.778	5.006	12	12	12													-0.415363	2.75641	-3.85364	0.000475725	0.030915	-0.184475
CCT2	17.079	18.908	13.996	12	12	12													-0.411821	4.1092	-3.787	0.000575384	0.0348051	-0.360732
ATP1A1	28.789	29.497	22.649	12	12	12							-0.373923	4.77778	-3.58631	0.00101359	0.00742154	-1.60758	-0.396269	4.77778	-3.80064	0.000553465	0.0339226	-0.324758
RPL30	3.424	3.157	2.197	12	12	12							-0.475604	1.94505	-5.55414	2.98963e-06	5.69517e-05	4.08536	-0.370403	1.94505	-4.3256	0.00012053	0.0117421	1.09349
RAC1	7.215	7.997	6.083	12	12	12													-0.345467	2.99235	-3.63875	0.000875069	0.0452445	-0.748405
MSN	43.608	45.523	36.42	12	12	12							-0.251238	5.4076	-4.14352	0.000205701	0.0020167	-0.0684759	-0.298603	5.4076	-4.92468	2.01366e-05	0.00338844	2.7687
EIF5A	10.369	9.961	8.007	12	12	12							-0.344281	3.36817	-4.95449	1.84049e-05	0.000267826	2.29217	-0.288917	3.36817	-4.15777	0.000197315	0.0170669	0.633693
YWHAE	39.982	40.417	36.03	12	12	12							-0.148428	5.30974	-3.42992	0.00156393	0.0105883	-2.02201	-0.162683	5.30974	-3.75934	0.000622455	0.0364609	-0.433534
SMARCA4	0	0	0.114	0	0	6							0.147278	0.0490927	3.6801	0.000778944	0.00605849	-1.35499	0.147278	0.0490927	3.6801	0.000778944	0.0421587	-0.640936
CD8A	0	0	0.171	0	0	6							0.210653	0.0702177	3.86369	0.000462234	0.00394647	-0.852474	0.210653	0.0702177	3.86369	0.000462234	0.030915	-0.157795
TIGAR	0	0.014	0.234	0	1	7							0.279059	0.0994067	4.21814	0.000165341	0.0016633	0.14381	0.259897	0.0994067	3.92851	0.000383734	0.0279643	0.0149282
SIPA1	0.025	0.153	0.436	2	7	11							0.46335	0.241092	5.69199	1.96663e-06	3.99149e-05	4.49994	0.303706	0.241092	3.73086	0.000674831	0.0376239	-0.508289
MYH7B	54.763	52.023	64.761	12	12	12													0.313343	5.84183	3.63569	0.000882623	0.0453815	-0.756338
PPWD1	0	0.058	0.393	0	1	8							0.435836	0.166407	4.40416	9.55521e-05	0.00105153	0.678078	0.372452	0.166407	3.76366	0.000614865	0.0362457	-0.422177
BBOF1	0	0.013	0.465	0	1	7							0.476735	0.164873	4.28522	0.000135761	0.00141974	0.335658	0.45885	0.164873	4.12446	0.000217469	0.0182971	0.543089
TANC2	0	0	0.445	0	0	8							0.481447	0.160482	5.21493	8.3716e-06	0.000135928	3.06812	0.481447	0.160482	5.21493	8.3716e-06	0.00180184	3.59242
ING5	0	0.013	0.515	0	1	7							0.504179	0.17402	4.05052	0.00026968	0.0025262	-0.331247	0.486299	0.17402	3.90687	0.000408369	0.0290727	-0.0428358
ETNPPL	0.058	0.138	0.663	4	3	12							0.631469	0.314318	6.54602	1.48398e-07	4.47368e-06	7.06599	0.551686	0.314318	5.71897	1.81191e-06	0.000578249	5.02959
ELP4	0.098	0.057	0.632	4	3	9							0.510209	0.275933	4.10106	0.000232816	0.0022586	-0.188686	0.559588	0.275933	4.49797	7.23313e-05	0.00796936	1.57074
IGKV3-15	0.066	0.276	0.984	5	4	10							0.831078	0.429214	5.31992	6.08853e-06	0.000103393	3.38237	0.63552	0.429214	4.06811	0.000256241	0.020444	0.390343
SPSB2	0	0	0.717	0	0	7							0.654284	0.218095	4.50366	7.11172e-05	0.000816187	0.966549	0.654284	0.218095	4.50366	7.11172e-05	0.00792999	1.58658
TBC1D2	0	0.09	1.099	0	2	8							0.832314	0.309895	4.08272	0.000245584	0.00235531	-0.240486	0.734941	0.309895	3.60508	0.000961737	0.0472921	-0.835548
DNAJC3	0.062	0.302	1.507	5	6	10							1.03771	0.512626	5.03193	1.45673e-05	0.000218313	2.52227	0.78618	0.512626	3.81222	0.000535484	0.0337136	-0.29416
DIAPH3	0	0	1.181	0	0	9							0.962608	0.320869	5.68388	2.01573e-06	4.08217e-05	4.47552	0.962608	0.320869	5.68388	2.01573e-06	0.000621851	4.92949
CHST14	0	0.432	3.378	0	8	10							1.58567	0.676139	5.00829	1.56459e-05	0.000231684	2.45196	1.14292	0.676139	3.60988	0.000948913	0.0472921	-0.823165
HAPLN3	0	0.139	1.911	0	3	10							1.33564	0.497508	6.48225	1.79774e-07	5.2157e-06	6.87514	1.17875	0.497508	5.72082	1.80174e-06	0.000578249	5.03487
LEFTY2	0	0.078	3.57	0	3	7							1.42983	0.508734	4.07996	0.000247565	0.00236474	-0.248281	1.33345	0.508734	3.80495	0.000546694	0.0338722	-0.313355
EFEMP2	0.025	0.916	4.64	1	10	10							2.1404	1.00352	7.13096	2.59079e-08	1.05166e-06	8.80466	1.36618	1.00352	4.55157	6.16616e-05	0.00722378	1.72006
ANOS1	0	0.12	3.508	0	4	10							1.52262	0.554797	4.81843	2.77298e-05	0.000379082	1.88935	1.38085	0.554797	4.36979	0.00010578	0.0108777	1.21541
GALNT16	0	0.029	2.244	0	1	12							1.4204	0.485443	6.68657	9.73332e-08	3.23298e-06	7.48581	1.38447	0.485443	6.51743	1.6172e-07	0.000100367	7.29561
SEMA3C	0	1.034	6.138	0	9	12							2.31225	1.01618	6.61819	1.19481e-07	3.74846e-06	7.2817	1.57595	1.01618	4.51075	6.96332e-05	0.00786143	1.6063
NDNF	0	0.787	5.248	0	6	11							2.28565	0.96894	7.24817	1.83257e-08	7.70928e-07	9.14995	1.66448	0.96894	5.27833	6.90738e-06	0.00155921	3.77293
F11	0	0.048	4.81	0	2	9							1.72766	0.596064	4.60665	5.23177e-05	0.000636269	1.26688	1.66714	0.596064	4.44526	8.45917e-05	0.00910344	1.42432
OLFML3	0.025	2.015	10.004	1	9	11							2.84588	1.37028	6.54604	1.48391e-07	4.47368e-06	7.06603	1.67456	1.37028	3.8518	0.000478228	0.030915	-0.18934
ADORA3	0	0	3.449	0	0	12							1.91502	0.63834	10.0105	8.24642e-12	9.08579e-10	16.8452	1.91502	0.63834	10.0105	8.24642e-12	1.90802e-08	16.3998
KIAA1958	0	0	3.229	0	0	12							1.94891	0.649638	12.5942	1.46983e-14	4.00097e-12	23.1486	1.94891	0.649638	12.5942	1.46983e-14	6.80166e-11	21.9779
KLKB1	0	1.593	11.947	0	7	12							2.98046	1.31543	6.83797	6.18938e-08	2.2289e-06	7.9367	2.01462	1.31543	4.62209	4.99593e-05	0.00624828	1.91706
PCSK6	0.013	0.263	7.04	1	5	11							2.46613	0.928401	7.48027	9.26777e-09	4.08444e-07	9.83009	2.19747	0.928401	6.66536	1.03719e-07	7.38401e-05	7.71126
HMCN1	0.008	0.373	9.602	1	6	10							2.65901	1.00369	6.5403	1.50975e-07	4.53659e-06	7.04885	2.34186	1.00369	5.76019	1.59863e-06	0.000574402	5.14717
C1QTNF5	0	0	7.925	0	0	12							2.80314	0.93438	11.6775	1.2617e-13	2.53848e-11	21.0117	2.80314	0.93438	11.6775	1.2617e-13	3.89234e-10	20.1124
USO1	8.054	5.984	3.99	12	12	12							-0.952113	2.72059	-6.10161	5.6746e-07	1.43886e-05	5.7326
SMOC1	0.202	2.763	8.369	6	11	12							2.53174	1.4581	6.06387	6.36175e-07	1.58701e-05	5.61911
TMED2	2.575	1.936	1.26	12	12	12							-0.701635	1.49184	-5.56772	2.86884e-06	5.55462e-05	4.12616
MYOC	0.302	1.671	4.103	7	8	12							1.79351	1.16321	5.44836	4.12254e-06	7.46656e-05	3.7676
RGS7	0.485	0.312	0.045	12	8	2							-0.50051	0.325242	-5.44846	4.12139e-06	7.46656e-05	3.76787
RPS12	4.629	3.593	2.296	12	12	12							-0.87027	2.0879	-5.36145	5.36758e-06	9.26809e-05	3.50683
GRPEL1	4.64	3.153	1.754	12	12	10							-1.21668	1.90663	-5.33824	5.75929e-06	9.81624e-05	3.43727
PAICS	3.043	2.386	1.545	12	12	12							-0.709557	1.66908	-5.19273	8.95408e-06	0.000143374	3.00178
IGHV3-15	0.178	0.634	1.694	7	7	11							1.08812	0.703455	5.14103	1.0472e-05	0.000164547	2.8474
LRRC75A	0	0.091	0.292	0	4	10							0.352208	0.155636	5.1287	1.08703e-05	0.00016994	2.81061
ADAMTSL3	0	0.929	3.956	0	9	10							1.72673	0.839474	5.0891	1.22545e-05	0.000188398	2.69251
OLFML1	0.106	1.154	4.574	3	11	11							1.87024	0.967192	5.08274	1.24924e-05	0.000191102	2.67358
MYCNOS	0.121	0.49	1.074	3	8	10							0.840438	0.545442	5.08118	1.25516e-05	0.000191376	2.66892
RPL9	2.872	2.309	0.828	12	12	9							-1.22261	1.39286	-5.03093	1.46113e-05	0.000218313	2.51929
DCTN1	9.774	6.574	4.833	12	12	12							-1.06086	2.87653	-4.93271	1.96548e-05	0.000282461	2.22755
POTEI	0	9.069	20.669	0	4	9							3.62537	1.74319	4.91011	2.10408e-05	0.000299589	2.16056
LPL	2.36	4.781	9.294	12	12	12							1.66095	2.31365	4.89284	2.21652e-05	0.00031374	2.10938
TPD52L2	5.747	4.84	3.872	12	12	12							-0.484288	2.50862	-4.8208	2.75328e-05	0.000377256	1.89635
SAR1B	3.739	3.013	2.282	12	12	12							-0.551841	1.96211	-4.79883	2.94128e-05	0.000397395	1.8315
SUN3	0	0.1	0.293	0	4	10							0.352295	0.158274	4.787	3.04777e-05	0.000409392	1.79658
IGHV3-72	1.329	2.543	4.607	12	11	12							1.15417	1.73535	4.76617	3.24458e-05	0.000430209	1.73517
SNRPF	1.042	0.611	0.332	12	11	8							-0.635834	0.675516	-4.76338	3.27185e-05	0.000432585	1.72696
RPL27A	0.67	0.42	0.167	12	10	5							-0.517256	0.465628	-4.69777	3.98345e-05	0.000507485	1.53395
WNT9A	0.013	0.209	0.715	1	5	10							0.673444	0.313882	4.68384	4.15323e-05	0.00052655	1.49304
BPNT1	3.096	2.026	1.308	12	12	10							-0.930816	1.53834	-4.65227	4.56484e-05	0.000570143	1.40044
NANS	1.356	0.761	0.322	12	10	6							-0.86954	0.742179	-4.64191	4.70849e-05	0.000583361	1.37008
UBA2	0.454	0.212	0.016	11	5	1							-0.487292	0.257494	-4.62468	4.9574e-05	0.000607691	1.31963
ENOPH1	0.734	0.414	0.187	11	9	7							-0.533431	0.488491	-4.60697	5.22677e-05	0.000636269	1.26782
H1-0	2.788	3.77	4.543	12	12	12							0.527321	2.18892	4.59256	5.45652e-05	0.000660132	1.2257
CCDC125	0	0.264	0.488	0	7	10							0.531562	0.276198	4.57731	5.7107e-05	0.000683733	1.18114
GIMAP1	1.117	0.82	0.335	12	11	7							-0.699309	0.73933	-4.56909	5.85233e-05	0.000698881	1.15717
EIF3E	2.305	1.953	1.042	12	12	12							-0.792848	1.37287	-4.5633	5.95438e-05	0.000708326	1.14025
NAMPT	8.546	6.355	3.567	12	12	12							-1.1944	2.63221	-4.52037	6.76672e-05	0.000781189	1.01516
BCAP29	4.116	2.914	2.226	12	12	12							-0.785068	1.94778	-4.50342	7.11683e-05	0.000816187	0.965846
TMCC3	0	0.272	0.518	0	6	9							0.550374	0.285716	4.42732	8.92156e-05	0.000992416	0.745054
DDX3X	8.331	6.454	4.902	12	12	12							-0.740565	2.83895	-4.4239	9.01238e-05	0.000998917	0.735166
LTF	1.62	5.309	14.45	12	12	12							2.09343	2.25834	4.40354	9.57282e-05	0.00105221	0.676281
CRKL	1.759	1.517	0.577	12	10	11							-0.842512	1.07947	-4.39463	9.82852e-05	0.00107141	0.650557
DDX5	3.393	2.751	1.858	12	12	12							-0.632624	1.81117	-4.38463	0.00010124	0.00109973	0.621659
RABGGTA	0.519	0.395	0.08	12	8	4							-0.489983	0.37203	-4.37943	0.000102807	0.00111414	0.606675
GLRX3	0.433	0.235	0.08	12	7	3							-0.406296	0.293399	-4.37733	0.000103449	0.00111848	0.600603
HABP2	0.07	2.87	5.319	4	10	11							1.97698	1.13703	4.36454	0.000107435	0.00115483	0.563722
N4BP2	0.481	0.182	0	8	4	0							-0.517949	0.240892	-4.3472	0.000113084	0.00120714	0.513756
NAGK	2.829	2.037	1.098	12	12	12							-0.910791	1.44628	-4.32024	0.000122449	0.00129961	0.4362
SERPINA10	0	0.998	3.35	0	8	10							1.5185	0.78964	4.30633	0.000127577	0.00135094	0.396226
S100A7	0.242	1.128	1.91	4	10	11							1.14561	0.837303	4.30572	0.000127806	0.00135182	0.394478
LAMP2	0.738	0.591	0.177	12	10	7							-0.562874	0.531651	-4.30279	0.000128915	0.0013589	0.386056
ILF3	3.917	3.455	2.047	12	12	12							-0.721829	1.96396	-4.29836	0.000130609	0.00137518	0.373344
COL4A1	6.05	6.845	7.398	12	12	12							0.25013	2.94656	4.28581	0.000135525	0.00141887	0.337358
TMPRSS11A	0.985	0.597	0.242	12	8	4							-0.719279	0.598969	-4.27675	0.000139188	0.00144703	0.311386
CTSF	0	0.462	2.754	0	7	9							1.36773	0.609231	4.27059	0.000141735	0.00146894	0.293725
PKM	72.962	67.544	64.285	12	12	12							-0.184739	6.10865	-4.26533	0.000143943	0.00148428	0.278676
SEC61B	0.741	0.418	0.2	12	8	5							-0.55911	0.485218	-4.25261	0.000149427	0.00153151	0.242279
SUCLA2	29.965	23.459	20.84	12	12	12							-0.567789	4.63908	-4.24828	0.00015134	0.00154769	0.229897
RNASE4	0	0.872	3.912	0	8	9							1.61797	0.771366	4.24501	0.000152804	0.00155407	0.220532
CFP	0	0.235	1.554	0	5	8							1.03894	0.430868	4.24387	0.000153317	0.00155586	0.217271
IMPA1	7.067	5.325	4.318	12	12	12							-0.676505	2.65037	-4.2361	0.000156852	0.00158938	0.195088
[truncated: 456 more rows]

## Sheet: Table S4 - DAPs Cohort2
	Average PSMs		Identification Frequency (IF)		ATTR vs Alλ
Gene Name	ATTR	ALλ	ATTR	ALλ	logFC	AveExpr	t	P.Value	adj.P.Val	B
TTR	359.216	12.5536	20	19	4.53411	6.0933	22.2717	1.01531e-22	9.28701e-19	34.0456
CFHR5	18.9751	2.0899	20	18	2.41813	2.73655	7.19322	1.77896e-08	3.25442e-05	9.11642
ADAMTS1	17.3514	4.07189	20	13	2.22897	2.70814	4.88391	2.11623e-05	0.00841615	2.71637
C1QTNF5	6.06584	0	19	0	2.21284	1.26511	7.55196	6.07156e-09	1.38841e-05	10.0739
CFHR2	13.9772	3.11796	20	16	2.00864	2.79444	6.00282	6.75299e-07	0.000686329	5.84476
QSOX1	19.8944	2.94398	20	13	1.97577	2.7999	5.07564	1.17678e-05	0.00598	3.25015
KIAA1958	2.98111	0	20	0	1.82916	0.972268	11.46	1.33923e-13	6.12497e-10	19.2522
ADORA3	3.2274	0	20	0	1.82694	0.969219	8.71856	2.02457e-10	6.17292e-07	13.0651
CFHR1	26.8662	6.64563	20	19	1.72983	3.73366	6.40758	1.94349e-07	0.000253959	6.97017
FBLN1	45.283	11.7662	20	19	1.61039	4.4431	5.60647	2.29479e-06	0.00190822	4.73579
MYOC	4.56262	1.20235	20	12	1.49442	1.5888	4.47703	7.26789e-05	0.0207748	1.59456
ANG	9.33511	2.16768	20	18	1.44046	2.34143	5.18565	8.39403e-06	0.00479876	3.55739
SLPI	2.37174	0.487024	20	13	0.957446	1.11579	6.01062	6.59252e-07	0.000686329	5.86653
DIAPH3	1.11904	0	16	0	0.868676	0.475326	4.37296	9.931e-05	0.0275269	1.311
APCS	37.5579	14.9321	20	19	0.868381	4.54555	4.53231	6.15326e-05	0.0181561	1.74584
SPSB2	0.607655	0	13	0	0.707582	0.304282	4.79136	2.80631e-05	0.0102677	2.45967
TANC2	0.57067	0.00863004	15	1	0.624935	0.309432	5.1879	8.33608e-06	0.00479876	3.56369
DIDO1	0.604925	0.03088	15	2	0.615749	0.338699	4.79373	2.78608e-05	0.0102677	2.46625
ELP4	0.572239	0.0503631	16	4	0.538231	0.331488	4.10145	0.000222392	0.041121	0.579767
ATP5F1D	10.1903	7.18283	20	19	0.52692	3.23104	4.34291	0.000108648	0.0292294	1.22941
VANGL2	0.553518	0.180108	20	8	0.389189	0.422277	4.19545	0.000168483	0.0375419	0.831362
HSPE1	12.5151	10.7542	20	19	0.317801	3.64364	4.19951	0.000166468	0.0375419	0.842269
CDK5RAP3	0.142046	0.033543	8	4	0.256937	0.109364	4.27244	0.000134051	0.0340047	1.03872
SYPL2	0.070651	0	6	0	0.157389	0.0465744	4.06518	0.000247426	0.0433253	0.483158
E2F8	0.0152194	0.194643	1	11	-0.294103	0.12511	-4.26817	0.000135767	0.0340047	1.02718
UBA1	21.3507	27.057	20	19	-0.320453	4.62507	-4.00006	0.000299449	0.049801	0.310426
UBE2I	0.0315498	0.297311	2	12	-0.383255	0.187248	-4.14208	0.000197286	0.0392299	0.688301
WDR87	0.0240232	0.262121	2	10	-0.393127	0.1575	-4.09994	0.000223385	0.041121	0.57573
TFG	1.09188	1.97334	20	19	-0.496564	1.28135	-4.17201	0.000180588	0.0375419	0.768457
TMOD4	0	0.341017	0	7	-0.518712	0.160991	-4.19434	0.000169035	0.0375419	0.828399
PTPN23	0.140714	0.526981	9	15	-0.547246	0.360846	-4.57914	5.34226e-05	0.0162886	1.8743
EPS15L1	0.822389	1.55532	19	19	-0.587751	1.05659	-4.09783	0.000224779	0.041121	0.570098
TCP1	9.85622	14.8465	20	19	-0.617342	3.67937	-5.39417	4.41743e-06	0.00288616	4.14096
TARS1	0.90163	1.8322	18	19	-0.653865	1.15432	-4.1741	0.000179474	0.0375419	0.77407
SSR1	0.121739	0.932672	8	18	-0.663426	0.488698	-4.26378	0.00013755	0.0340047	1.01534
AP2B1	3.08664	5.98806	20	19	-0.692206	2.35415	-4.64223	4.41403e-05	0.0144197	2.0478
PRNP	0.571556	1.6951	17	19	-0.70199	0.966916	-4.07561	0.000239958	0.0430372	0.51091
GET3	1.17948	2.49126	19	19	-0.723984	1.38184	-4.06025	0.000251038	0.0433253	0.470035
MYADM	1.03496	2.31011	20	19	-0.739688	1.32143	-4.96826	1.63527e-05	0.00704555	2.95088
CAPN2	3.32394	6.24968	20	19	-0.744257	2.41	-4.02581	0.00027771	0.047041	0.378626
PDLIM3	12.7103	17.6742	20	19	-0.753634	3.92908	-4.6039	4.95702e-05	0.0156351	1.94233
CD99	1.41671	2.55817	18	19	-0.771863	1.47387	-4.13384	0.000202142	0.0393403	0.666266
PRMT2	0.364382	1.01753	15	19	-0.776189	0.669192	-5.51296	3.06245e-06	0.00233435	4.47377
H1-5	0.519012	1.32181	16	19	-0.793114	0.839546	-4.77708	2.93093e-05	0.0103112	2.42015
AP2A1	3.07493	5.84227	20	19	-0.801076	2.3342	-4.95662	1.69457e-05	0.00704555	2.91849
BLVRA	1.4575	2.6721	19	19	-0.817409	1.49024	-4.14807	0.000193825	0.0392299	0.704342
ACTR2	1.84116	3.96434	20	19	-0.93575	1.79546	-4.18595	0.000173286	0.0375419	0.805877
CD81	1.36153	3.06302	20	19	-0.973964	1.53742	-4.97855	1.58457e-05	0.00704555	2.97953
ERP44	1.3071	3.51735	20	19	-0.998118	1.62574	-6.66057	8.95752e-08	0.000136557	7.66771
STAT3	0.430465	1.86233	17	19	-1.05842	0.919026	-5.45062	3.71179e-06	0.00261167	4.29909
IGKV3-20	0.877313	2.03558	13	18	-1.10275	1.10029	-4.66199	4.15749e-05	0.0140846	2.10224
F13A1	8.73009	17.3922	20	19	-1.19004	3.53815	-4.23312	0.000150671	0.036268	0.932696
IGKV3D-20	0.493913	1.73975	13	18	-1.19873	0.900115	-5.92422	8.60569e-07	0.000787162	5.62522
MVP	2.66536	7.7225	20	19	-1.6492	2.23155	-5.10724	1.06802e-05	0.00574658	3.33835
IGLC7	11.1489	26.6408	14	19	-2.66715	3.73366	-5.0129	1.42636e-05	0.00686679	3.07521
