# Supplementary material for: A journey through the molecular networks of endomyocardial biopsies to explore ATTR and ALλ cardiac amyloidosis
Source: iScience. 2026 Jul 3;29(7):116573. doi: 10.1016/j.isci.2026.116573 (PMC13355674; doi:10.1016/j.isci.2026.116573)
Supplement: Table S5. Differentially enriched GO terms and pathways among control (n = 12), and ALλ (n = 12) and ATTR patients (n = 12) [file mmc6.xlsx]

## Sheet: Table S5
Differentially enriched functional modules (GO terms and Pathways) selected by LDA (P<0.0001) and DAve index >|0.4| following the comparison among the proteomic profiles of cardiac biopsies from Control subjects (C, n=12), ALλ amyloidosis patients (Alλ, n=12) and ATTR amyloidosis patients (ATTR, n=12). The number of proteins per subject and per functional module, the average number of proteins pe…
			n° proteins
Functional annotations			Control (C) subjects												ALλ amyloidosis patients											ATTR amyloidosis patients													Average n° proteins			Dave index
Term	category	description	C1	C2	C3	C4	C5	C6	C7	C8	C9	C10	C11	C12	Alλ_S47	Alλ_S21	Alλ_S18	Alλ_S67	Alλ_S43	Alλ_S74	Alλ_S39	Alλ_S19	Alλ_S16	Alλ_S73	Alλ_S46	Alλ_S25	ATTR_S20	ATTR_S58	ATTR_S26	ATTR_S68	ATTR_S62	ATTR_S63	ATTR_S27	ATTR_S49	ATTR_S53	ATTR_S59	ATTR_S57	ATTR_S17	C	ALλ	ATTR	C vs ALλ	C vs ATTR	ATTR vs ALλ	LDA
GO:0031089	Component	Platelet dense granule lumen	0	0	0	0	0	0	0	0	0	0	0	0	12	12	12	12	12	12	12	10	0	12	10	12	12	11	12	11	12	11	12	11	8	11	12	0	0	10.6667	10.25	-2	-2		2.56971e-11
GO:0005581	Component	Collagen trimer	0	0	0	0	0	0	0	0	0	0	0	0	31	33	33	31	31	35	30	28	31	36	0	30	37	36	37	34	38	34	32	27	25	33	34	0	0	29.0833	30.5833	-2	-2		3.61565e-11
GO:0071944	Component	Cell periphery	0	0	0	0	0	0	0	0	0	0	0	0	976	1171	1058	1135	1006	1188	1089	1030	0	1415	982	1016	1113	1066	978	1058	1094	1023	1018	972	880	1066	0	0	0	1005.5	855.667	-2	-2		2.7579e-09
GO:0001527	Component	Microfibril	0	0	0	0	0	0	0	0	0	0	0	0	9	9	9	10	10	9	10	10	8	9	0	8	11	9	10	9	9	9	9	9	0	9	9	0	0	8.41667	7.75	-2	-2		3.19075e-09
GO:0016600	Component	Flotillin complex	0	0	0	0	0	0	0	0	0	0	0	0	7	7	7	7	7	7	7	7	0	0	0	7	7	7	7	7	7	7	7	7	7	7	7	0	0	5.25	6.41667	-2	-2		4.0175e-08
GO:0098637	Component	Protein complex involved in cell-matrix adhesion	0	0	0	0	0	0	0	0	0	0	0	0	8	9	9	0	8	11	9	8	0	10	9	8	8	8	8	8	8	9	0	9	7	8	8	0	0	7.41667	6.75	-2	-2		1.45867e-07
GO:0014731	Component	Spectrin-associated cytoskeleton	0	0	0	0	0	0	0	0	0	0	0	0	8	7	7	8	6	7	8	7	8	0	7	8	8	7	8	7	0	7	8	6	0	7	0	0	0	6.75	4.83333	-2	-2		3.37712e-07
GO:0008091	Component	Spectrin	0	0	0	0	0	0	0	0	0	0	0	0	7	7	7	7	7	7	7	7	7	0	8	7	8	0	7	7	0	6	7	6	6	0	0	0	0	6.5	3.91667	-2	-2	-0.496	4.87175e-07
GO:0034366	Component	Spherical high-density lipoprotein particle	0	0	0	0	0	0	0	0	0	0	0	0	8	0	6	8	6	8	7	0	7	8	7	7	7	7	8	7	8	8	6	6	0	7	0	0	0	6	5.33333	-2	-2		1.76331e-06
GO:0036019	Component	Endolysosome	0	0	0	0	0	0	0	0	0	0	0	0	13	16	12	0	0	15	13	14	16	16	14	13	0	12	13	13	12	13	12	14	0	0	0	0	0	11.8333	7.41667	-2	-2	-0.458874	8.22232e-06
GO:0098797	Component	Plasma membrane protein complex	0	0	0	0	0	0	0	0	0	0	0	0	120	0	126	130	115	136	0	124	0	160	115	119	124	122	114	124	0	116	129	113	110	124	0	0	0	95.4167	89.6667	-2	-2		1.33209e-05
GO:0033116	Component	Endoplasmic reticulum-Golgi intermediate compartment membrane	0	0	0	0	0	0	0	0	0	0	0	0	22	28	22	0	24	25	25	26	0	32	0	25	0	0	20	0	24	0	0	22	0	0	0	0	0	19.0833	5.5	-2	-2	-1.10508	2.98108e-05
GO:0042827	Component	Platelet dense granule	0	0	11	0	0	0	0	0	0	0	0	0	15	14	15	15	16	15	16	13	0	18	14	16	14	13	14	13	15	14	14	12	0	14	14	0	0.916667	13.9167	11.4167	-1.75281	-1.7027		6.2217e-08
GO:0098644	Component	Complex of collagen trimers	0	0	0	0	0	12	0	0	0	0	0	0	11	14	12	11	12	12	11	11	13	0	0	11	12	11	13	11	13	12	10	0	0	12	11	0	1	9.83333	8.75	-1.63077	-1.58974		5.61315e-05
GO:0005579	Component	Membrane attack complex	0	6	0	0	6	0	7	6	0	0	0	0	7	7	7	7	7	7	7	6	6	7	6	7	7	7	7	7	7	7	7	7	7	7	7	0	2.08333	6.75	6.41667	-1.0566	-1.01961		6.13638e-06
GO:0030904	Component	Retromer complex	11	9	10	11	9	10	11	11	9	9	11	10	0	8	7	9	0	0	10	9	10	10	8	9	9	0	0	0	0	0	9	0	0	10	0	0	10.0833	6.66667	2.33333	0.40796	1.24832	-0.962963	2.06186e-05
GO:0005686	Component	U2 snRNP	16	13	16	15	16	15	16	13	13	13	12	14	0	16	0	13	0	0	13	14	12	18	11	12	0	0	0	11	0	0	11	11	0	0	12	0	14.3333	9.08333	3.75	0.448399	1.17051	-0.831169	9.75095e-05
GO:0034709	Component	Methylosome	11	11	11	11	8	11	11	10	10	10	10	11	7	9	9	10	0	0	8	7	10	11	0	8	0	0	0	0	0	0	7	8	8	0	0	0	10.4167	6.58333	1.91667	0.45098	1.37838	-1.09804	9.66834e-07
GO:0005761	Component	Mitochondrial ribosome	65	42	48	37	56	61	60	57	65	57	52	54	0	32	0	32	0	28	0	27	55	0	42	0	0	28	0	33	33	0	29	35	27	45	35	80	54.5	18	28.75	1.0069	0.618619	0.459893	7.1094e-05
GO:0005763	Component	Mitochondrial small ribosomal subunit	28	22	25	20	28	28	28	26	28	29	23	26	0	0	0	14	0	16	15	13	22	0	20	0	0	15	0	17	0	0	14	16	17	21	17	31	25.9167	8.33333	12.3333	1.02676	0.71024	0.387097	1.41955e-05
GO:0005876	Component	Spindle microtubule	0	28	27	29	0	30	31	25	0	24	0	25	0	26	0	0	0	0	0	0	0	0	0	0	0	0	0	0	0	0	0	0	0	0	0	0	18.25	2.16667	0	1.57551	2	-2	2.61394e-05
GO:0072686	Component	Mitotic spindle	0	51	50	53	0	52	53	52	0	47	48	0	0	0	0	0	0	0	46	0	0	0	0	0	0	0	0	0	0	0	0	0	0	0	0	0	33.8333	3.83333	0	1.59292	2	-2	1.91753e-05
GO:0099524	Component	Postsynaptic cytosol	10	8	0	9	0	0	9	8	8	8	10	10	0	0	0	0	0	0	0	0	0	0	0	0	0	0	0	0	0	0	0	0	0	0	0	0	6.66667	0	0	2	2		2.03219e-08
GO:0031012	Component	Extracellular matrix	168	169	175	160	173	178	196	160	167	166	155	165	221	243	233	229	225	262	232	202	212	252	202	228	257	249	263	242	266	252	220	220	172	226	228	407	169.333	228.417	250.167		-0.385379		5.85858e-06
GO:0005685	Component	U1 snRNP	10	11	11	11	10	12	13	0	11	10	0	10	10	13	9	12	0	0	10	10	12	12	9	9	0	0	0	0	0	0	0	10	0	0	0	0	9.08333	8.83333	0.833333		1.66387	-1.65517	7.53769e-06
GO:0030175	Component	Filopodium	35	36	36	39	35	34	35	33	35	37	34	35	33	36	36	32	32	41	30	32	35	43	30	35	31	0	30	0	0	35	34	29	27	0	0	0	35.3333	34.5833	15.5		0.780328	-0.762063	1.42241e-05
GO:0030127	Component	COPII vesicle coat	10	10	9	9	10	10	9	9	9	9	10	10	0	10	9	9	10	9	9	0	9	10	8	8	0	0	0	0	0	0	9	8	8	0	9	0	9.5	7.58333	2.83333		1.08108	-0.912	4.56619e-05
GO:0005868	Component	Cytoplasmic dynein complex	12	13	12	12	13	12	13	13	11	13	11	0	0	12	10	0	0	11	12	0	13	12	11	10	0	0	0	11	0	0	0	0	10	0	0	0	11.25	7.58333	1.75		1.46154	-1.25	5.68142e-05
GO:0008201	Function	Heparin binding	0	0	0	0	0	0	0	0	0	0	0	0	64	66	57	66	60	75	73	54	60	67	52	63	73	76	75	71	84	74	62	60	50	65	67	119	0	63.0833	73	-2	-2		5.28572e-18
GO:0004867	Function	Serine-type endopeptidase inhibitor activity	0	0	0	0	0	0	0	0	0	0	0	0	35	36	37	33	32	40	37	31	0	37	32	34	40	31	38	36	35	39	0	31	0	38	34	0	0	32	26.8333	-2	-2		7.53985e-08
GO:0005102	Function	Signaling receptor binding	0	0	0	0	0	0	0	0	0	0	0	0	294	326	301	318	283	346	319	0	0	379	0	290	324	308	290	303	325	289	291	261	0	302	0	0	0	238	224.417	-2	-2		1.29867e-05
GO:0019838	Function	Growth factor binding	0	0	0	0	0	0	0	0	0	0	0	0	36	47	38	42	39	48	45	0	0	51	0	41	39	40	45	40	39	42	38	0	0	0	38	0	0	32.25	26.75	-2	-2		5.04921e-05
GO:0043394	Function	Proteoglycan binding	0	0	0	0	0	18	0	0	0	0	0	0	18	21	20	20	20	22	21	19	20	23	16	20	20	21	20	21	23	20	18	17	15	17	17	0	1.5	20	17.4167	-1.72093	-1.68282		2.95821e-11
GO:0030020	Function	Extracellular matrix structural constituent conferring tensile strength	0	0	0	0	0	16	0	0	0	0	0	0	15	18	16	16	16	17	15	15	16	0	13	15	16	15	17	15	17	16	14	13	13	16	15	0	1.33333	14.3333	13.9167	-1.65957	-1.65027		3.03833e-08
GO:0004866	Function	Endopeptidase inhibitor activity	0	51	0	0	0	0	54	0	0	0	0	0	63	64	63	64	56	72	69	59	55	72	56	63	69	58	64	60	70	69	55	54	46	67	61	0	8.75	63	56.0833	-1.5122	-1.46015		2.39798e-09
GO:0061135	Function	Endopeptidase regulator activity	0	55	0	0	0	0	59	0	0	0	0	0	69	68	67	68	61	77	74	63	59	78	62	67	73	63	69	64	76	73	60	58	51	72	66	0	9.5	67.75	60.4167	-1.50809	-1.4565		2.47331e-09
GO:0043236	Function	Laminin binding	0	0	0	0	15	0	0	0	0	0	0	15	17	18	18	19	15	20	17	16	17	19	14	19	17	18	17	17	18	18	18	14	13	16	15	0	2.5	17.4167	15.0833	-1.49791	-1.43128		3.7069e-09
GO:0050840	Function	Extracellular matrix binding	0	0	0	0	23	0	25	0	0	0	0	24	28	34	27	32	30	34	28	26	32	32	25	33	30	30	29	30	31	31	31	27	22	28	26	0	6	30.0833	26.25	-1.33487	-1.25581		4.27437e-08
GO:0005539	Function	Glycosaminoglycan binding	0	68	0	0	0	0	76	0	0	0	0	67	90	89	80	92	84	101	97	78	81	90	71	88	99	101	104	98	113	98	86	82	69	88	93	162	17.5833	86.75	99.4167	-1.32588	-1.39886		5.60891e-10
GO:0051117	Function	ATPase binding	0	32	32	37	30	0	32	30	31	30	30	30	0	0	0	31	0	0	0	0	0	38	0	0	0	0	24	0	0	26	0	0	0	0	0	0	26.1667	5.75	4.16667	1.27937	1.45055		8.67016e-05
GO:0003676	Function	Nucleic acid binding	824	792	835	796	786	873	847	775	778	774	754	787	0	0	0	0	0	0	0	0	787	0	694	0	0	0	0	0	0	0	0	0	601	0	0	0	801.75	123.417	50.0833	1.4664	1.76482	-0.845341	4.05873e-11
GO:0005048	Function	Signal sequence binding	21	22	22	0	25	0	23	0	23	22	20	22	0	0	0	0	0	0	0	0	0	0	0	0	0	0	0	0	0	0	0	0	0	0	0	0	16.6667	0	0	2	2		1.56229e-08
GO:0031432	Function	Titin binding	10	10	10	10	0	10	0	10	10	10	10	0	0	0	0	0	0	0	0	0	0	0	0	0	0	9	0	9	0	0	0	10	9	0	0	0	7.5	0	3.08333	2	0.834646	2	9.64493e-05
hsa04974	KEGG	Protein digestion and absorption	0	0	0	0	0	0	0	0	0	0	0	0	29	33	29	31	32	31	31	27	34	0	0	29	32	32	30	29	35	31	29	25	0	30	32	0	0	25.5	25.4167	-2	-2		1.30719e-07
hsa03060	KEGG	Protein export	13	14	15	11	15	14	15	13	15	12	10	13	0	14	10	14	11	12	0	0	11	15	0	13	0	0	0	0	0	0	0	9	9	11	0	0	13.3333	8.33333	2.41667	0.461538	1.38624	-1.10078	7.14856e-06
hsa04931	KEGG	Insulin resistance	33	36	35	33	33	32	34	33	36	36	29	34	0	34	0	35	0	0	0	0	0	37	0	28	0	0	0	34	0	0	0	27	27	0	31	0	33.6667	11.1667	9.91667	1.00372	1.08987		7.1924e-05
hsa04964	KEGG	Proximal tubule bicarbonate reclamation	11	11	11	11	11	11	12	12	11	11	10	11	9	0	0	0	0	10	0	10	0	0	0	0	0	10	9	9	0	0	9	10	9	0	0	0	11.0833	2.41667	4.66667	1.28395	0.814815	0.635294	9.25714e-06
hsa04722	KEGG	Neurotrophin signaling pathway	0	32	33	33	32	0	34	32	34	31	30	32	0	35	0	31	0	0	0	0	0	0	0	0	0	0	0	34	0	0	0	0	0	0	0	0	26.9167	5.5	2.83333	1.32134	1.61905	-0.64	2.46324e-05
hsa03015	KEGG	mRNA surveillance pathway	35	31	31	30	29	32	0	0	27	0	26	30	0	0	0	0	23	0	0	0	0	31	0	0	0	0	0	0	0	0	0	0	22	0	0	0	22.5833	4.5	1.83333	1.33538	1.69966	-0.842105	5.72727e-05
hsa04071	KEGG	Sphingolipid signaling pathway	35	35	35	33	33	0	35	34	34	34	32	34	0	0	0	32	0	0	0	0	0	39	0	0	0	0	0	32	0	0	0	0	0	0	0	0	31.1667	5.91667	2.66667	1.3618	1.68473	-0.757282	4.86328e-07
hsa04610	KEGG	Complement and coagulation cascades	32	39	35	34	34	34	36	34	32	35	30	31	50	45	52	52	45	52	51	35	39	60	34	50	53	50	52	51	53	54	50	45	39	50	44	66	33.8333	47.0833	50.5833		-0.396841		1.81435e-07
GO:0032101	Process	Regulation of response to external stimulus	0	0	0	0	0	0	0	0	0	0	0	0	200	224	203	226	196	230	222	196	215	279	191	206	217	214	191	209	213	193	201	181	169	215	201	0	0	215.667	183.667	-2	-2		9.42855e-16
GO:0045785	Process	Positive regulation of cell adhesion	0	0	0	0	0	0	0	0	0	0	0	0	111	126	115	129	108	129	118	105	120	163	109	106	118	119	103	126	120	106	111	106	95	120	111	0	0	119.917	102.917	-2	-2		2.76838e-15
GO:1903035	Process	Negative regulation of response to wounding	0	0	0	0	0	0	0	0	0	0	0	0	32	32	34	35	30	37	35	29	32	43	28	34	33	33	32	37	35	32	36	30	29	36	35	0	0	33.4167	30.6667	-2	-2		3.60289e-15
GO:0030155	Process	Regulation of cell adhesion	0	0	0	0	0	0	0	0	0	0	0	0	174	189	177	189	169	194	176	160	182	247	161	164	177	178	163	186	180	157	168	153	142	181	171	437	0	181.833	191.083	-2	-2		6.30612e-12
GO:0042744	Process	Hydrogen peroxide catabolic process	0	0	0	0	0	0	0	0	0	0	0	0	14	15	14	16	14	16	14	14	0	16	13	15	15	15	17	15	14	16	15	13	12	14	13	0	0	13.4167	13.25	-2	-2		2.47646e-11
GO:0030194	Process	Positive regulation of blood coagulation	0	0	0	0	0	0	0	0	0	0	0	0	13	14	15	17	14	16	15	13	14	19	0	16	14	16	15	14	15	13	16	13	12	16	14	0	0	13.8333	13.1667	-2	-2		4.26906e-11
GO:0071711	Process	Basement membrane organization	0	0	0	0	0	0	0	0	0	0	0	0	14	17	17	14	15	16	15	17	18	16	15	14	16	14	15	14	15	15	14	14	0	0	15	0	0	15.6667	11	-2	-2		9.37413e-11
GO:0098609	Process	Cell-cell adhesion	0	0	0	0	0	0	0	0	0	0	0	0	111	136	129	127	111	141	124	117	134	165	0	120	133	121	111	119	126	122	116	114	107	122	121	322	0	117.917	136.167	-2	-2		2.16024e-09
GO:0051239	Process	Regulation of multicellular organismal process	0	0	0	0	0	0	0	0	0	0	0	0	488	569	518	570	484	567	535	0	549	675	0	504	549	527	494	529	539	466	510	450	435	527	522	1379	0	454.917	577.25	-2	-2		4.44092e-08
GO:0045765	Process	Regulation of angiogenesis	0	0	0	0	0	0	0	0	0	0	0	0	66	77	65	79	69	80	72	0	75	91	66	71	79	72	72	75	79	65	70	0	59	76	0	0	0	67.5833	53.9167	-2	-2		5.80879e-08
GO:1903036	Process	Positive regulation of response to wounding	0	0	0	0	0	0	0	0	0	0	0	0	24	28	24	26	25	26	27	0	0	29	0	27	26	30	27	24	26	23	28	24	24	30	27	0	0	19.6667	24.0833	-2	-2		5.82838e-08
GO:0010755	Process	Regulation of plasminogen activation	0	0	0	0	0	0	0	0	0	0	0	0	11	11	11	11	10	11	11	0	11	12	0	11	11	11	11	11	11	10	12	11	0	12	11	0	0	9.16667	9.25	-2	-2		1.05879e-07
GO:0085029	Process	Extracellular matrix assembly	0	0	0	0	0	0	0	0	0	0	0	0	16	20	18	17	17	18	17	16	17	21	0	18	17	16	16	15	16	16	17	15	0	0	0	0	0	16.25	10.6667	-2	-2	-0.414861	1.12054e-07
GO:0048251	Process	Elastic fiber assembly	0	0	0	0	0	0	0	0	0	0	0	0	8	10	9	9	8	9	9	9	9	0	0	9	9	10	9	9	9	8	10	9	0	9	10	0	0	7.41667	7.66667	-2	-2		1.18568e-07
GO:0018149	Process	Peptide cross-linking	0	0	0	0	0	0	0	0	0	0	0	0	16	0	19	18	16	19	20	17	19	18	16	0	22	18	21	17	17	23	18	0	14	19	17	0	0	14.8333	15.5	-2	-2		1.98761e-07
GO:0006957	Process	Complement activation, alternative pathway	0	0	0	0	0	0	0	0	0	0	0	0	11	0	11	10	10	11	12	0	0	12	0	10	12	11	11	12	11	12	11	11	10	11	10	0	0	7.25	10.1667	-2	-2		2.68192e-07
GO:0065005	Process	Protein-lipid complex assembly	0	0	0	0	0	0	0	0	0	0	0	0	12	15	12	14	0	15	14	0	0	16	0	14	0	0	0	0	0	0	0	0	0	0	0	0	0	9.33333	0	-2		-2	1.08644e-06
GO:0032102	Process	Negative regulation of response to external stimulus	0	0	0	0	0	0	0	0	0	0	0	0	91	0	88	93	90	100	98	86	100	120	0	0	96	95	83	99	93	88	92	80	82	94	0	0	0	72.1667	75.1667	-2	-2		1.92617e-06
GO:0051917	Process	Regulation of fibrinolysis	0	0	0	0	0	0	0	0	0	0	0	0	11	0	10	0	0	0	0	0	0	12	0	10	11	11	11	11	11	11	13	10	0	12	11	0	0	3.58333	9.33333	-2	-2	0.890323	9.75032e-06
GO:0009605	Process	Response to external stimulus	0	0	0	0	0	0	0	0	0	0	0	0	426	481	447	474	395	498	467	421	0	600	0	445	474	446	422	459	459	402	423	392	0	447	0	1193	0	387.833	426.417	-2	-2		1.16933e-05
GO:0098761	Process	Cellular response to interleukin-7	0	0	0	0	0	0	0	0	0	0	0	0	9	10	10	10	0	0	9	9	10	11	0	9	9	10	0	9	9	10	9	9	9	0	10	0	0	7.25	7	-2	-2		1.21103e-05
GO:0071827	Process	Plasma lipoprotein particle organization	0	0	0	0	0	0	0	0	0	0	0	0	17	19	18	18	17	19	19	0	0	20	0	18	18	17	17	17	18	19	0	16	17	0	0	0	0	13.75	11.5833	-2	-2		4.55818e-05
GO:0030449	Process	Regulation of complement activation	0	0	0	0	0	0	0	0	0	0	0	0	13	0	14	15	11	14	13	0	0	16	12	13	14	12	13	13	13	14	12	0	0	12	0	0	0	10.0833	8.58333	-2	-2		5.36091e-05
GO:0034381	Process	Plasma lipoprotein particle clearance	0	0	0	0	0	0	0	0	0	0	0	0	12	0	12	13	12	13	14	0	0	14	0	12	13	14	13	12	12	12	12	12	13	0	0	0	0	8.5	9.41667	-2	-2		5.55415e-05
GO:0034377	Process	Plasma lipoprotein particle assembly	0	0	0	0	0	0	0	0	0	0	0	0	11	13	11	12	11	13	13	0	0	14	0	12	0	0	11	0	0	13	0	0	11	0	0	0	0	9.16667	2.91667	-2	-2	-1.03448	5.90836e-05
GO:0070613	Process	Regulation of protein processing	0	0	0	0	0	0	0	0	0	0	0	0	25	0	23	25	22	27	25	0	0	29	0	23	0	24	22	0	24	22	25	25	21	25	26	0	0	16.5833	17.8333	-2	-2		6.28433e-05
GO:0006956	Process	Complement activation	0	25	0	0	0	0	0	0	0	0	0	0	35	31	37	35	31	39	37	22	27	40	23	35	38	35	35	36	36	38	33	30	24	34	28	0	2.08333	32.6667	30.5833	-1.76019	-1.7449		4.81747e-11
GO:0045229	Process	External encapsulating structure organization	0	0	0	0	0	0	78	0	0	0	0	0	78	98	88	90	89	98	88	76	85	94	70	91	98	100	106	94	106	98	91	79	60	80	82	195	6.5	87.0833	99.0833	-1.72217	-1.75375		3.37611e-11
GO:0030198	Process	Extracellular matrix organization	0	0	0	0	0	0	77	0	0	0	0	0	77	97	86	89	88	96	85	75	83	92	68	90	95	98	103	92	105	95	90	78	59	78	80	192	6.41667	85.5	97.0833	-1.72076	-1.75201		4.09519e-11
GO:0048646	Process	Anatomical structure formation involved in morphogenesis	0	0	0	0	0	0	0	0	0	0	198	0	184	229	192	212	193	228	214	190	210	244	184	185	219	210	184	215	200	185	194	179	173	202	200	507	16.5	205.417	222.333	-1.70259	-1.72366		1.79457e-09
GO:2000147	Process	Positive regulation of cell motility	0	133	0	0	0	0	0	0	0	0	0	0	127	153	129	144	130	148	149	116	134	173	120	129	145	141	125	134	142	126	130	120	106	137	132	316	11.0833	137.667	146.167	-1.70196	-1.71807		5.26047e-10
GO:0040017	Process	Positive regulation of locomotion	0	136	0	0	0	0	0	0	0	0	0	0	130	156	130	147	131	152	153	118	137	175	124	133	150	147	129	138	146	131	134	123	108	142	135	323	11.3333	140.5	150.5	-1.70143	-1.71988		4.4577e-10
GO:0030335	Process	Positive regulation of cell migration	0	128	0	0	0	0	0	0	0	0	0	0	122	145	123	139	124	142	143	112	127	168	115	124	140	136	121	129	137	120	125	115	101	132	127	303	10.6667	132	140.5	-1.70093	-1.71775		5.37973e-10
GO:0072378	Process	Blood coagulation, fibrin clot formation	0	0	0	0	0	0	0	0	0	13	0	0	14	13	15	16	11	17	15	0	0	22	0	16	15	16	18	15	17	20	16	13	12	14	13	0	1.08333	11.5833	14.0833	-1.65789	-1.71429		4.84658e-06
GO:0010591	Process	Regulation of lamellipodium assembly	0	0	0	0	0	0	0	0	0	0	0	18	17	19	19	22	0	20	17	18	0	23	16	19	22	17	18	20	18	17	19	0	17	18	17	0	1.5	15.8333	15.25	-1.65385	-1.64179		8.05651e-06
GO:0010942	Process	Positive regulation of cell death	0	142	0	0	0	0	0	0	0	0	0	0	116	139	119	140	125	137	138	125	0	163	130	118	129	131	119	134	131	111	126	114	113	136	131	0	11.8333	120.833	114.583	-1.64322	-1.62558		5.68139e-08
GO:0042326	Process	Negative regulation of phosphorylation	0	91	0	0	0	0	0	0	0	0	0	0	82	94	88	92	82	102	90	85	0	117	0	79	91	96	77	88	90	79	88	0	73	88	0	0	7.58333	75.9167	64.1667	-1.63673	-1.57724		5.54938e-05
GO:1904062	Process	Regulation of cation transmembrane transport	0	101	0	0	0	0	0	0	0	0	0	0	75	0	84	95	80	104	88	88	100	110	84	88	91	88	83	91	89	76	87	0	0	95	0	0	8.41667	83	58.3333	-1.63172	-1.49563		2.5897e-05
GO:0048584	Process	Positive regulation of response to stimulus	0	0	0	0	0	0	0	417	0	0	0	0	390	446	395	447	362	446	433	0	0	537	0	401	430	422	367	415	409	371	397	361	0	423	408	1099	34.75	321.417	425.167	-1.60973	-1.69777		6.63222e-05
GO:0001954	Process	Positive regulation of cell-matrix adhesion	0	0	0	0	0	0	23	0	0	0	0	0	22	24	22	24	0	25	22	0	22	29	0	19	0	26	21	27	24	21	23	21	18	24	22	0	1.91667	17.4167	18.9167	-1.60345	-1.632		6.57722e-05
GO:0030154	Process	Cell differentiation	0	0	0	0	0	0	0	0	0	668	663	0	593	723	636	690	587	729	683	618	716	818	602	625	704	659	585	644	654	603	635	576	530	659	661	1787	110.917	668.333	724.75	-1.43065	-1.46909		7.58772e-07
GO:0048869	Process	Cellular developmental process	0	0	0	0	0	0	0	0	0	683	678	0	606	737	648	706	598	743	697	632	733	834	615	637	716	673	593	659	669	613	649	590	542	674	674	1808	113.417	682.167	738.333	-1.42977	-1.46737		6.7953e-07
GO:0051604	Process	Protein maturation	0	0	0	0	74	0	77	0	0	0	0	0	64	77	74	75	71	75	72	73	75	94	66	74	73	75	67	71	77	64	72	61	0	79	72	0	12.5833	74.1667	59.25	-1.41979	-1.2993		9.51258e-07
GO:0006958	Process	Complement activation, classical pathway	0	19	0	0	0	0	19	17	0	0	0	0	27	24	28	27	24	30	28	16	20	28	18	27	28	26	26	27	27	28	24	23	17	26	21	0	4.58333	24.75	22.75	-1.375	-1.32927		4.50357e-08
GO:0002455	Process	Humoral immune response mediated by circulating immunoglobulin	0	20	0	0	0	0	20	18	0	0	0	0	28	25	29	28	25	31	29	17	21	29	19	28	29	27	27	28	28	30	25	24	18	27	22	0	4.83333	25.75	23.75	-1.36785	-1.32362		4.82124e-08
GO:0009653	Process	Anatomical structure morphogenesis	0	457	0	452	0	0	0	0	0	0	435	0	409	505	435	463	417	502	472	417	487	546	415	421	491	455	411	451	455	410	439	390	368	455	440	1202	112	457.417	497.25	-1.21323	-1.26467		7.32648e-06
GO:0072593	Process	Reactive oxygen species metabolic process	33	0	0	0	0	0	0	0	33	34	0	0	30	37	33	34	29	38	32	31	34	37	30	35	35	38	37	35	34	33	36	31	29	34	36	0	8.33333	33.3333	31.5	-1.2	-1.16318		1.63931e-06
GO:1900046	Process	Regulation of hemostasis	28	30	28	28	0	0	0	0	0	0	0	0	36	31	34	36	32	36	35	31	31	45	27	36	35	36	36	36	35	33	36	32	31	35	35	0	9.5	34.1667	31.6667	-1.12977	-1.07692		1.43636e-06
GO:1900047	Process	Negative regulation of hemostasis	21	22	21	21	0	0	0	0	0	0	0	0	28	23	24	25	23	26	26	22	23	33	20	26	26	26	27	28	26	26	28	25	23	26	27	0	7.08333	24.9167	24	-1.11458	-1.08847		1.85964e-06
GO:0042743	Process	Hydrogen peroxide metabolic process	17	0	0	0	17	0	18	0	0	18	16	0	19	21	20	21	19	21	20	20	18	22	19	20	21	20	22	20	18	21	21	19	16	18	18	0	7.16667	20	17.8333	-0.944785	-0.853333		2.52791e-05
GO:0019076	Process	Viral release from host cell	16	18	17	18	16	19	20	15	18	15	16	17	0	17	15	0	13	15	15	14	0	21	15	13	0	0	0	0	16	0	14	0	0	0	0	0	17.0833	11.5	2.5	0.390671	1.48936	-1.28571	9.01664e-07
GO:0070972	Process	Protein localization to endoplasmic reticulum	29	28	32	28	28	27	29	0	31	30	25	30	0	29	24	24	21	27	23	0	0	35	0	27	0	23	0	0	0	0	0	0	0	0	0	0	26.4167	17.5	1.91667	0.406072	1.72941	-1.60515	3.70598e-06
GO:0044091	Process	Membrane biogenesis	26	26	25	26	25	27	30	25	28	24	25	27	0	27	23	0	0	26	24	23	25	29	0	22	0	0	0	0	27	0	0	0	0	0	23	0	26.1667	16.5833	4.16667	0.448343	1.45055	-1.19679	6.90509e-06
GO:0072599	Process	Establishment of protein localization to endoplasmic reticulum	19	21	21	18	20	21	21	19	23	21	18	21	0	21	16	19	15	20	0	16	0	26	0	19	0	16	0	0	0	0	0	0	0	0	0	0	20.25	12.6667	1.33333	0.460759	1.7529	-1.61905	9.70208e-08
GO:0043632	Process	Modification-dependent macromolecule catabolic process	142	153	146	143	149	165	158	142	152	139	146	154	0	149	131	134	118	0	132	0	140	157	0	125	0	0	0	0	130	0	128	0	0	134	0	0	149.083	90.5	32.6667	0.489043	1.28106	-0.939107	2.30039e-05
GO:0099111	Process	Microtubule-based transport	62	59	0	59	58	61	63	58	56	60	56	57	45	57	0	0	0	54	58	50	57	68	0	0	0	0	0	0	0	48	0	0	0	0	0	0	54.0833	32.4167	4	0.500963	1.72453	-1.56064	8.31371e-06
GO:1903241	Process	U2-type prespliceosome assembly	16	13	16	15	16	15	16	13	13	13	0	14	0	15	0	13	0	0	12	13	0	18	0	12	0	0	0	0	0	0	0	11	0	0	0	0	13.3333	6.91667	0.916667	0.633745	1.74269	-1.53191	1.07044e-05
GO:0019941	Process	Modification-dependent protein catabolic process	140	151	144	142	146	162	154	141	150	137	143	151	0	146	128	132	116	0	131	0	137	0	0	123	0	0	0	0	128	0	126	0	0	132	0	0	146.75	76.0833	32.1667	0.634256	1.28086	-0.811393	2.27642e-05
GO:0045047	Process	Protein targeting to ER	17	18	18	16	18	18	19	17	19	18	16	18	0	19	0	17	0	17	0	0	0	23	0	17	0	0	0	0	0	0	0	0	0	0	0	0	17.6667	7.75	0	0.780328	2	-2	4.24373e-08
GO:0000028	Process	Ribosomal small subunit assembly	14	13	14	13	13	12	13	12	14	13	12	12	11	0	10	0	10	0	11	0	12	0	11	0	0	0	0	11	0	0	0	10	11	0	0	0	12.9167	5.41667	2.66667	0.818182	1.31551	-0.680412	5.13085e-06
GO:1903320	Process	Regulation of protein modification by small protein conjugation or removal	81	85	81	76	80	87	84	82	79	77	78	86	56	70	62	0	0	0	63	66	71	0	0	0	0	0	0	0	0	0	62	0	55	67	65	0	81.3333	32.3333	20.75	0.86217	1.18694	-0.436421	6.25109e-06
GO:0006511	Process	Ubiquitin-dependent protein catabolic process	136	147	140	138	142	158	150	137	146	133	139	147	0	142	124	0	112	0	127	0	0	0	0	119	0	0	0	0	124	0	122	0	0	128	0	0	142.75	52	31.1667	0.931964	1.28318	-0.501002	7.9706e-06
GO:0051262	Process	Protein tetramerization	33	36	35	35	32	33	34	32	33	35	35	36	25	0	27	0	26	0	30	0	0	0	29	0	0	0	24	30	0	0	0	0	25	0	30	0	34.0833	11.4167	9.08333	0.996337	1.1583		5.68187e-06
GO:0072384	Process	Organelle transport along microtubule	31	30	0	31	28	31	31	0	30	29	29	28	0	28	0	0	0	28	0	0	0	37	0	0	0	0	0	0	0	0	0	0	0	0	0	0	24.8333	7.75	0	1.04859	2	-2	7.51446e-06
GO:1903052	Process	Positive regulation of proteolysis involved in protein catabolic process	0	44	45	45	44	50	47	43	43	42	45	47	0	42	37	0	0	0	0	0	0	0	0	0	0	38	35	0	0	0	39	0	0	0	0	0	41.25	6.58333	9.33333	1.44948	1.26194		2.97165e-06
GO:0010563	Process	Negative regulation of phosphorus metabolic process	107	112	108	106	0	115	114	0	0	0	100	107	0	0	0	0	0	0	0	0	111	0	0	0	0	0	0	0	0	0	0	0	0	0	0	0	72.4167	9.25	0	1.54694	2	-2	3.31626e-05
GO:1903955	Process	Positive regulation of protein targeting to mitochondrion	17	17	17	16	15	16	16	15	0	0	0	0	0	0	0	0	0	15	0	0	0	0	0	0	0	0	0	0	0	0	0	0	0	0	0	0	10.75	1.25	0	1.58333	2	-2	2.16986e-05
GO:1903214	Process	Regulation of protein targeting to mitochondrion	23	23	21	20	19	20	21	19	0	0	0	0	0	0	0	0	0	19	0	0	0	0	0	0	0	0	0	0	0	0	0	0	0	0	0	0	13.8333	1.58333	0	1.58919	2	-2	2.1299e-05
GO:0006913	Process	Nucleocytoplasmic transport	69	70	74	70	0	76	75	65	68	66	64	70	0	0	0	0	0	0	0	0	0	77	0	0	0	0	0	0	0	0	0	0	0	0	0	0	63.9167	6.41667	0	1.63507	2	-2	1.38354e-10
GO:0046365	Process	Monosaccharide catabolic process	19	0	19	0	22	20	21	20	20	20	19	20	0	0	0	0	0	0	0	0	19	0	0	0	0	0	17	0	18	0	0	0	0	0	0	0	16.6667	1.58333	2.91667	1.65297	1.40426	0.592593	4.69465e-06
GO:1903747	Process	Regulation of establishment of protein localization to mitochondrion	26	26	24	23	22	23	24	22	20	0	20	0	0	0	0	0	0	21	0	0	0	0	0	0	0	0	0	0	0	0	0	0	0	0	20	0	19.1667	1.75	1.66667	1.66534	1.68		4.03844e-07
GO:0031396	Process	Regulation of protein ubiquitination	63	68	62	60	62	68	63	64	61	58	62	68	0	0	0	0	0	0	0	0	0	0	0	0	0	0	0	0	0	0	52	0	0	0	0	0	63.25	0	4.33333	2	1.74353	2	7.48877e-19
GO:1901800	Process	Positive regulation of proteasomal protein catabolic process	0	41	40	40	39	44	41	37	38	39	39	42	0	0	0	0	0	0	0	0	0	0	0	0	0	0	30	0	0	0	34	0	0	0	36	0	36.6667	0	8.33333	2	1.25926	2	4.53415e-09
GO:0097237	Process	Cellular response to toxic substance	53	54	52	51	59	53	58	52	52	0	52	52	0	0	0	0	0	0	0	0	0	0	0	0	0	0	0	0	0	0	0	0	0	0	0	83	49	0	6.91667	2	1.50522	2	2.70878e-08
GO:1903749	Process	Positive regulation of establishment of protein localization to mitochondrion	18	18	18	17	0	17	17	16	0	0	0	0	0	0	0	0	0	0	0	0	0	0	0	0	0	0	0	0	0	0	0	0	0	0	0	0	10.0833	0	0	2	2		1.94764e-05
GO:0044000	Process	Movement in host	47	46	47	48	44	45	48	41	44	41	43	43	35	49	44	42	38	47	48	40	47	64	39	43	40	0	0	0	42	0	39	35	0	41	0	0	44.75	44.6667	16.4167		0.926431	-0.924966	1.90561e-06
GO:0042255	Process	Ribosome assembly	33	29	32	32	30	32	33	31	32	31	31	31	25	25	21	24	23	24	26	23	26	28	22	21	0	0	18	24	22	0	25	20	22	24	24	0	31.4167	24	14.9167		0.71223	-0.466809	3.57808e-06
GO:0010970	Process	Transport along microtubule	54	54	50	53	52	54	56	52	53	55	53	52	40	51	42	45	0	51	51	46	51	64	45	41	0	0	0	44	0	45	43	40	0	49	0	0	53.1667	43.9167	18.4167		0.970896	-0.818182	1.89994e-05
HSA-1650814	RCTM	Collagen biosynthesis and modifying enzymes	0	0	0	0	0	0	0	0	0	0	0	0	25	32	29	25	27	30	27	28	30	32	22	28	30	30	30	26	32	29	26	24	20	26	29	56	0	27.9167	29.8333	-2	-2		1.38634e-15
HSA-1442490	RCTM	Collagen degradation	0	0	0	0	0	0	0	0	0	0	0	0	21	25	23	21	22	25	22	21	24	26	19	23	22	24	26	22	26	22	21	18	0	21	21	0	0	22.6667	18.5833	-2	-2		6.40692e-12
HSA-177504	RCTM	Retrograde neurotrophin signalling	0	0	0	0	0	0	0	0	0	0	0	0	9	0	9	8	9	8	8	9	9	0	9	8	9	0	9	8	8	8	8	8	7	9	0	0	0	7.16667	6.16667	-2	-2		1.19648e-06
HSA-140875	RCTM	Common Pathway of Fibrin Clot Formation	0	0	0	0	0	0	0	0	0	0	0	0	12	0	12	12	11	13	13	10	0	16	0	11	12	12	13	12	13	14	12	12	10	11	0	0	0	9.16667	10.0833	-2	-2		2.01484e-06
HSA-445095	RCTM	Interaction between L1 and Ankyrins	0	0	0	0	0	0	0	0	0	0	0	0	12	14	14	14	0	14	13	13	0	0	12	15	14	13	14	13	0	11	14	0	11	0	13	0	0	10.0833	8.58333	-2	-2		5.18113e-05
HSA-8963899	RCTM	Plasma lipoprotein remodeling	0	0	0	0	0	0	0	0	0	0	0	0	14	15	16	0	12	16	16	0	14	0	0	16	18	14	18	16	20	14	13	12	12	0	0	0	0	9.91667	11.4167	-2	-2		7.82162e-05
HSA-8866427	RCTM	VLDLR internalisation and degradation	0	0	0	0	0	0	0	9	0	0	0	0	9	10	10	10	9	10	10	10	10	10	9	10	10	9	9	10	9	9	9	9	8	9	0	0	0.75	9.75	7.58333	-1.71429	-1.64		1.43156e-09
HSA-5140745	RCTM	WNT5A-dependent internalization of FZD2, FZD5 and ROR2	0	0	8	0	0	0	0	0	0	0	0	0	8	8	8	8	8	9	8	8	8	9	8	8	9	8	8	8	8	8	8	8	7	8	0	0	0.666667	8.16667	6.66667	-1.69811	-1.63636		3.83124e-09
HSA-948021	RCTM	Transport to the Golgi and subsequent modification	0	0	0	0	77	0	0	0	0	0	0	0	70	87	76	80	76	81	82	0	79	93	72	75	75	74	68	75	76	66	71	71	70	77	0	129	6.41667	72.5833	71	-1.67511	-1.66846		7.79076e-08
HSA-1474290	RCTM	Collagen formation	0	0	28	0	0	30	0	0	0	0	0	0	31	40	37	34	34	37	34	36	40	41	30	36	37	36	39	37	39	36	33	31	24	32	36	74	4.83333	35.8333	37.8333	-1.52459	-1.54688		6.44953e-10
HSA-8948216	RCTM	Collagen chain trimerization	17	0	0	0	0	18	0	0	0	0	0	0	19	22	19	19	19	21	20	19	22	18	15	19	21	21	22	20	23	21	19	17	15	19	22	37	2.91667	19.3333	21.4167	-1.47566	-1.52055		2.37324e-10
HSA-163359	RCTM	Glucagon signaling in metabolic regulation	14	0	0	0	0	0	0	0	14	0	0	0	12	16	15	15	12	16	14	15	14	16	15	14	14	14	11	16	14	12	14	13	15	13	16	0	2.33333	14.5	12.6667	-1.44554	-1.37778		2.48169e-08
HSA-182218	RCTM	Nef Mediated CD8 Down-regulation	0	0	6	0	0	0	6	0	0	0	0	0	6	6	6	6	6	6	6	5	6	6	6	5	0	0	5	6	6	6	6	5	0	6	0	0	1	5.83333	3.33333	-1.41463	-1.07692	-0.545455	2.85121e-05
HSA-140877	RCTM	Formation of Fibrin Clot (Clotting Cascade)	0	0	0	16	0	0	0	0	0	16	0	15	23	19	21	23	20	26	22	16	17	32	15	22	22	22	25	23	25	27	22	20	18	21	20	35	3.91667	21.3333	23.3333	-1.37954	-1.42508		3.84855e-10
HSA-351906	RCTM	Apoptotic cleavage of cell adhesion proteins	0	0	0	0	0	0	0	0	7	0	7	0	7	8	0	7	7	7	8	7	0	8	7	7	8	8	7	7	7	7	8	8	7	9	7	0	1.16667	6.08333	6.91667	-1.35632	-1.42268		9.96313e-06
HSA-9660821	RCTM	ADORA2B mediated anti-inflammatory cytokines production	17	0	0	0	0	0	0	0	16	0	0	0	14	18	17	18	14	19	0	17	0	21	17	17	17	17	13	18	17	16	16	16	18	16	19	0	2.75	14.3333	15.25	-1.3561	-1.38889		2.10029e-05
HSA-381676	RCTM	Glucagon-like Peptide-1 (GLP1) regulates insulin secretion	16	0	0	0	16	0	0	0	17	0	0	0	17	18	18	17	15	20	17	16	17	21	17	18	16	15	15	17	17	15	18	15	16	15	16	0	4.08333	17.5833	14.5833	-1.24615	-1.125		6.03873e-07
HSA-140837	RCTM	Intrinsic Pathway of Fibrin Clot Formation	0	11	0	12	11	0	0	0	0	11	0	11	18	14	16	17	14	19	17	12	13	23	11	17	17	17	18	18	18	21	17	16	13	17	16	0	4.66667	15.9167	15.6667	-1.09312	-1.08197		1.57858e-06
HSA-166058	RCTM	MyD88:MAL(TIRAP) cascade initiated on plasma membrane	32	36	36	34	32	34	0	31	33	32	0	34	26	34	29	0	0	0	0	0	0	36	0	28	0	0	0	0	0	0	0	0	0	0	0	0	27.8333	12.75	0	0.743326	2	-2	1.13527e-05
HSA-5675221	RCTM	Negative regulation of MAPK pathway	17	0	17	16	18	17	19	18	0	16	0	16	0	0	0	0	14	0	0	0	0	0	0	0	0	0	0	0	0	0	0	15	0	16	0	0	12.8333	1.16667	2.58333	1.66667	1.32973	0.755556	7.43044e-05
HSA-174143	RCTM	APC/C-mediated degradation of cell cycle proteins	42	44	41	42	42	44	44	42	44	42	42	45	0	0	0	0	0	0	0	0	46	0	0	0	40	0	0	0	0	0	41	0	0	0	0	0	42.8333	3.83333	6.75	1.67143	1.45546	0.551181	1.58816e-09
HSA-3371511	RCTM	HSF1 activation	9	9	8	9	9	10	8	9	9	10	8	10	7	8	7	8	7	0	9	9	0	11	8	7	0	0	0	0	8	0	0	0	7	0	9	0	9	6.75	2		1.27273	-1.08571	4.47744e-06
HSA-69002	RCTM	DNA Replication Pre-Initiation	49	47	46	47	49	50	52	49	48	47	46	51	46	45	44	48	44	47	49	44	49	51	47	43	0	0	41	0	46	41	0	0	41	47	45	0	48.4167	46.4167	21.75		0.760095	-0.723716	2.33233e-05
WP4742	WikiPathways	Ketogenesis and ketolysis	0	0	0	0	0	0	7	0	0	0	0	0	7	7	7	7	6	7	7	7	7	7	6	7	7	7	7	7	7	7	7	7	7	7	7	0	0.583333	6.83333	6.41667	-1.68539	-1.66667		5.14782e-11
WP272	WikiPathways	Blood clotting cascade	0	0	0	0	0	0	0	0	0	11	0	0	12	11	13	14	0	13	13	0	0	17	0	12	13	14	15	13	15	14	13	11	9	13	11	0	0.916667	8.75	11.75	-1.62069	-1.71053		1.43324e-05
WP545	WikiPathways	Complement activation	0	13	0	0	0	0	0	0	11	0	0	0	19	16	19	17	18	19	19	0	12	19	10	18	19	18	19	19	19	19	19	14	11	19	14	0	2	15.5	15.8333	-1.54286	-1.5514		1.80618e-07
WP366	WikiPathways	TGF-beta signaling pathway	38	39	41	39	39	42	41	38	40	40	39	40	31	39	0	0	0	0	0	0	41	0	0	35	0	0	0	0	0	0	0	0	0	38	0	0	39.6667	12.1667	3.16667	1.06109	1.70428	-1.17391	5.55519e-08
WP2374	WikiPathways	Oncostatin M signaling pathway	0	22	24	22	22	0	0	22	25	22	22	0	0	23	0	0	0	0	0	0	0	0	0	0	0	0	0	0	0	0	0	0	0	0	0	0	15.0833	1.91667	0	1.54902	2	-2	3.26876e-05
WP558	WikiPathways	Complement and coagulation cascades	24	28	25	26	25	25	25	25	26	27	22	25	38	34	39	39	35	40	41	24	27	44	24	38	39	37	40	39	40	38	38	34	27	38	31	50	25.25	35.25	37.5833		-0.392573		2.30775e-06
