# Supplementary material for: A journey through the molecular networks of endomyocardial biopsies to explore ATTR and ALλ cardiac amyloidosis
Source: iScience. 2026 Jul 3;29(7):116573. doi: 10.1016/j.isci.2026.116573 (PMC13355674; doi:10.1016/j.isci.2026.116573)
Supplement: Table S6. Differentially enriched GO terms and pathways between ALλ (n = 19) and ATTR patients (n = 20) [file mmc7.xlsx]

## Sheet: Table S6
Differentially enriched functional modules (GO terms and Pathways) selected by LDA (P<0.001) and DAve index >|0.4| following the comparison among the proteomic profiles of cardiac biopsies from ALλ amyloidosis patients (Alλ, n=19) and ATTR amyloidosis patients (ATTR, n=20). The number of proteins per subject and per functional module, the average number of proteins per group and functional module…
			n° proteins
Functional annotations			ATTR amyloidosis patients																				ALλ amyloidosis patients																			Average n° proteins		Dave index
Term	category	description	ATTR_S20	ATTR_S58	ATTR_S56	ATTR_S26	ATTR_S68	ATTR_S62	ATTR_S63	ATTR_S27	ATTR_S49	ATTR_S53	ATTR_S59	ATTR_S57	ATTR_S17	ATTR_S51	ATTR_S54	ATTR_S70	ATTR_S75	ATTR_S61	ATTR_S72	ATTR_S64	ALλ_S47	ALλ_S21	ALλ_S18	ALλ_S67	ALλ_S43	ALλ_S74	ALλ_S39	ALλ_S19	ALλ_S16	ALλ_S73	ALλ_S46	ALλ_S25	ALλ_S14	ALλ_S48	ALλ_S23	ALλ_S76	ALλ_S66	ALλ_S37	ALλ_S77	ATTR	ALlambda	ATTR vs AL	LDA
GO:0030119	Component	AP-type membrane coat adaptor complex	0	0	0	0	0	0	0	5	0	0	0	0	0	0	0	0	0	0	0	0	5	6	0	6	6	6	6	6	6	6	0	6	6	0	0	0	6	0	0	0.25	3.73684	-1.74917	1.68507e-05
GO:0030669	Component	Clathrin-coated endocytic vesicle membrane	8	0	0	0	6	6	0	6	0	6	6	0	6	6	6	7	0	6	8	0	7	8	8	7	8	8	7	7	7	9	7	6	8	7	9	6	6	7	6	3.85	7.26316	-0.614255	9.76825e-05
GO:0005769	Component	Early endosome	17	0	0	0	16	0	0	18	0	0	16	0	17	15	0	17	0	0	0	16	18	21	19	21	20	20	20	19	19	21	17	18	20	17	20	20	17	18	19	6.6	19.1579	-0.975072	1.32266e-07
GO:0010008	Component	Endosome membrane	0	0	0	0	0	0	0	0	0	0	0	0	0	19	0	0	0	0	0	0	19	21	20	21	21	21	20	21	20	23	0	0	21	0	22	21	0	0	21	0.95	15.3684	-1.76713	3.49666e-07
GO:0033565	Component	ESCRT-0 complex	0	0	0	0	0	0	0	2	0	0	2	0	2	2	0	0	0	0	0	0	2	2	2	2	2	2	2	0	0	2	0	2	2	0	2	2	2	0	2	0.4	1.47368	-1.14607	0.000408531
GO:0016328	Component	Lateral plasma membrane	6	6	6	6	6	6	6	6	6	6	6	6	6	0	6	6	6	6	6	6	0	0	0	0	0	0	0	0	0	0	0	0	0	0	0	0	0	0	0	5.7	0	2	2.70752e-20
GO:0005765	Component	Lysosomal membrane	0	16	0	15	0	0	15	0	0	15	0	0	0	0	0	0	0	0	0	0	16	18	18	0	17	0	17	17	18	19	0	16	19	17	18	0	16	17	16	3.05	13.6316	-1.26865	2.10053e-05
GO:0031981	Component	Nuclear lumen	0	0	0	0	0	0	0	0	0	0	0	0	0	0	0	0	0	0	0	0	0	112	0	106	102	0	108	102	112	110	103	0	108	105	106	108	106	105	109	0	84.3158	-2	4.01123e-10
GO:0140513	Component	Nuclear protein-containing complex	0	0	0	0	0	0	0	0	0	0	0	0	0	34	0	0	0	0	0	0	38	43	37	38	37	0	0	39	41	41	36	0	40	38	40	38	38	0	41	1.7	30.7895	-1.7907	1.74544e-08
GO:0005634	Component	Nucleus	0	0	0	0	0	0	0	0	0	0	0	0	0	0	0	0	0	0	0	0	0	174	0	0	161	0	0	157	170	0	159	0	0	162	164	0	160	0	164	0	77.4211	-2	0.000199355
GO:0055037	Component	Recycling endosome	0	0	0	0	0	0	0	0	0	0	0	0	0	0	0	0	0	0	0	0	0	11	10	10	0	11	0	11	0	11	0	0	0	0	11	10	0	0	0	0	4.47368	-2	0.000681451
GO:0055038	Component	Recycling endosome membrane	8	0	0	0	0	0	0	7	0	7	0	0	0	7	7	7	0	0	7	0	7	9	8	8	7	9	7	9	7	9	7	7	7	7	9	8	0	7	7	2.5	7.31579	-0.981233	6.45859e-06
GO:0005774	Component	Vacuolar membrane	0	0	0	16	0	0	16	0	0	16	0	0	0	0	0	0	0	0	0	0	17	19	19	0	18	0	18	18	19	20	0	17	20	18	19	0	17	18	17	2.4	14.4211	-1.42929	2.97473e-06
hsa04666	KEGG	Fc gamma R-mediated phagocytosis	0	0	0	0	0	0	0	7	0	0	0	7	0	0	8	0	0	0	0	7	7	8	7	7	0	8	7	7	8	7	0	8	7	7	8	8	7	7	8	1.45	6.63158	-1.28232	6.84531e-07
GO:0072378	Process	Blood coagulation, fibrin clot formation	5	5	0	5	5	5	5	5	0	4	5	5	0	4	5	5	5	5	5	5	5	0	0	0	0	0	0	0	0	5	0	0	0	0	0	0	0	0	0	4.15	0.526316	1.5498	8.52522e-08
GO:0051301	Process	Cell division	0	0	0	0	0	0	0	0	0	0	0	0	0	0	0	0	0	0	0	0	0	0	0	0	21	0	22	20	23	22	0	0	23	0	22	0	0	0	21	0	9.15789	-2	0.000680862
GO:0048870	Process	Cell motility	37	37	34	33	37	35	35	36	35	35	36	37	36	34	35	37	34	35	35	36	35	37	0	37	34	37	37	0	0	0	0	36	0	35	35	0	0	37	0	35.45	18.9474	0.606744	0.000303377
GO:0022411	Process	Cellular component disassembly	0	0	0	0	0	0	0	0	0	0	0	0	0	0	0	0	0	0	0	0	0	0	15	0	15	0	0	0	15	16	0	0	0	15	16	16	0	0	16	0	6.52632	-2	0.000675007
GO:0010256	Process	Endomembrane system organization	0	0	0	0	0	0	0	22	0	0	0	0	21	0	0	0	0	0	0	22	22	25	23	24	24	24	23	24	24	27	0	24	27	21	25	24	22	0	24	3.25	21.4211	-1.47307	1.30511e-08
GO:0048193	Process	Golgi vesicle transport	0	14	0	0	16	0	0	16	14	14	0	16	14	0	0	0	0	0	0	15	17	19	17	17	17	18	17	19	18	19	0	16	16	14	17	15	17	15	15	5.95	15.9474	-0.913111	9.69512e-06
GO:0061061	Process	Muscle structure development	21	20	0	19	0	0	19	21	20	0	20	22	0	0	0	20	20	0	21	21	20	22	21	21	22	23	24	20	21	23	21	20	22	21	21	22	21	22	21	12.2	21.4737	-0.550797	0.000364811
GO:0030195	Process	Negative regulation of blood coagulation	6	6	0	6	6	6	6	6	0	5	6	6	0	0	6	6	6	6	6	6	6	0	0	0	0	0	0	0	0	6	0	0	0	0	0	0	0	0	0	4.75	0.631579	1.53056	9.76727e-07
GO:0031324	Process	Negative regulation of cellular metabolic process	0	0	0	0	0	0	0	0	0	0	0	0	60	0	0	0	0	0	0	0	64	66	61	62	63	63	0	59	64	65	59	62	66	61	65	64	60	64	61	3	59.4211	-1.80776	5.94839e-15
GO:0017148	Process	Negative regulation of translation	0	0	0	0	11	0	11	11	0	0	12	12	11	0	10	12	10	12	0	11	13	12	11	12	12	12	11	11	13	13	11	11	13	11	12	12	11	11	11	6.15	11.7368	-0.624687	0.000158533
GO:0051168	Process	Nuclear export	0	0	0	0	9	0	0	0	0	0	0	9	9	0	9	9	0	9	0	9	10	9	0	9	9	9	10	9	10	0	0	9	10	9	10	10	9	9	10	3.15	7.94737	-0.864596	0.000646499
GO:0030316	Process	Osteoclast differentiation	6	0	0	0	0	0	0	0	0	0	6	0	0	0	0	0	0	0	6	0	0	7	0	7	0	6	0	0	6	6	6	7	6	6	6	6	7	6	6	0.9	4.63158	-1.34919	5.25733e-05
GO:0031639	Process	Plasminogen activation	4	4	0	4	4	4	4	4	0	0	4	4	0	0	4	4	4	4	4	4	4	0	0	0	0	0	0	0	0	4	0	0	0	0	0	0	0	0	0	3	0.421053	1.50769	7.56258e-06
GO:0045787	Process	Positive regulation of cell cycle	17	0	0	0	17	16	16	0	0	0	0	19	18	0	0	18	15	16	0	17	17	19	0	18	16	19	19	17	20	18	18	18	19	16	19	18	16	18	18	8.45	17	-0.671906	0.000439484
GO:0090068	Process	Positive regulation of cell cycle process	13	0	0	0	13	0	12	0	0	0	0	15	14	0	0	14	0	0	0	14	13	15	0	14	13	15	15	13	16	14	14	14	15	0	15	14	0	14	14	4.75	12	-0.865672	0.000654527
GO:0045935	Process	Positive regulation of nucleobase-containing compound metabolic process	57	0	54	0	0	0	52	56	0	0	58	57	0	0	0	57	0	58	0	0	58	64	0	60	58	60	59	55	60	59	58	56	61	60	59	59	57	59	60	22.45	55.8947	-0.853784	3.9282e-05
GO:0023056	Process	Positive regulation of signaling	49	0	0	0	0	0	0	0	0	0	0	0	0	0	0	0	0	0	0	0	51	52	0	50	0	0	51	0	50	0	0	49	53	49	52	0	0	49	0	2.45	26.6316	-1.66302	0.000489798
GO:0072657	Process	Protein localization to membrane	20	19	0	0	22	0	0	22	0	18	22	22	23	18	19	21	19	0	0	19	22	26	23	24	22	25	23	22	21	24	19	23	24	22	24	22	23	22	21	13.2	22.7368	-0.530756	0.000222669
GO:0033365	Process	Protein localization to organelle	26	0	0	0	27	26	0	28	0	0	26	28	28	24	0	27	0	0	0	26	26	31	29	31	26	29	30	27	30	32	26	28	31	27	31	29	30	27	30	13.3	28.9474	-0.74075	1.71258e-05
GO:0032984	Process	Protein-containing complex disassembly	0	0	0	0	0	0	0	0	0	0	0	0	0	0	9	0	0	0	0	0	0	0	0	9	9	0	0	10	10	10	0	0	10	9	9	0	9	0	9	0.45	4.94737	-1.6665	0.000483611
GO:0030833	Process	Regulation of actin filament polymerization	11	10	0	10	0	0	10	11	0	10	0	11	10	9	10	0	9	10	10	10	12	11	11	11	11	11	11	10	11	11	11	10	11	10	11	12	10	12	12	7.05	11	-0.437673	0.000982994
GO:0090066	Process	Regulation of anatomical structure size	23	0	0	0	0	0	0	22	0	0	0	22	21	0	22	20	20	21	0	21	24	25	23	23	24	23	23	20	23	23	23	24	24	23	24	23	22	23	22	9.6	23.1053	-0.825877	4.48201e-06
GO:0009894	Process	Regulation of catabolic process	0	0	0	0	0	0	0	33	31	29	34	0	32	0	0	0	0	0	31	0	33	38	36	34	34	36	35	32	34	37	31	33	36	33	36	35	0	35	0	9.5	30.9474	-1.06051	1.09591e-05
GO:0010646	Process	Regulation of cell communication	87	83	0	0	0	0	77	84	0	0	87	86	82	0	0	89	0	0	0	84	88	95	88	91	0	92	90	83	90	91	79	90	97	85	90	91	83	87	84	37.95	83.8947	-0.754152	0.000159606
GO:0010564	Process	Regulation of cell cycle process	26	0	0	0	28	26	25	26	0	24	0	29	27	0	0	29	25	27	25	27	26	31	26	29	28	29	30	28	33	29	29	28	32	26	31	27	27	29	28	17.2	28.7368	-0.502291	0.000492259
GO:0031323	Process	Regulation of cellular metabolic process	0	0	0	0	0	0	0	0	0	115	0	0	0	0	0	0	0	0	0	0	129	138	0	132	130	137	135	126	133	138	127	131	135	130	132	0	127	0	128	5.75	110.947	-1.80291	4.33733e-10
GO:0051917	Process	Regulation of fibrinolysis	5	5	4	5	5	5	5	5	4	4	5	5	4	0	5	5	5	5	5	5	5	0	4	4	0	4	4	0	0	5	0	4	0	0	0	0	0	4	4	4.55	2	0.778626	4.86854e-05
GO:0010468	Process	Regulation of gene expression	118	113	0	0	114	115	0	117	108	103	119	120	117	106	0	118	0	120	0	0	121	126	117	123	117	124	125	112	126	125	117	119	126	117	121	122	118	120	117	74.4	120.684	-0.474505	0.000983402
GO:0043488	Process	Regulation of mRNA stability	0	0	0	0	0	0	0	0	0	0	10	0	0	0	0	0	0	0	0	0	10	11	0	0	10	0	0	0	11	11	10	0	11	10	10	0	10	0	0	0.5	5.47368	-1.6652	0.000487104
GO:0032271	Process	Regulation of protein polymerization	13	12	0	12	0	0	12	13	0	11	0	13	12	0	12	0	0	12	12	12	14	13	13	13	13	13	13	12	13	13	12	12	13	12	13	14	12	14	14	7.3	12.9474	-0.557837	0.00030256
GO:0009966	Process	Regulation of signal transduction	77	75	0	0	0	0	0	75	0	0	78	80	75	0	0	79	0	0	0	0	81	86	80	82	0	83	83	77	84	83	0	81	88	79	81	82	76	81	75	26.95	72.7368	-0.918614	8.79193e-05
GO:0023051	Process	Regulation of signaling	87	83	0	0	84	0	0	84	0	0	86	86	0	0	0	89	0	0	0	84	89	96	89	92	0	93	90	84	90	92	79	90	97	85	91	91	83	88	83	34.15	84.3158	-0.846924	4.82945e-05
GO:0009611	Process	Response to wounding	21	22	19	20	21	20	20	19	18	18	20	21	0	18	20	20	20	21	19	22	18	19	0	19	0	20	0	0	0	0	0	0	0	0	0	0	0	0	0	18.95	4	1.30283	1.45897e-08
GO:0022618	Process	Ribonucleoprotein complex assembly	0	0	11	0	13	0	0	12	0	11	0	13	14	12	12	12	0	12	11	12	13	15	13	14	13	13	14	15	15	16	13	13	14	12	14	13	16	14	14	7.25	13.8947	-0.6285	3.9554e-05
GO:0071826	Process	Ribonucleoprotein complex subunit organization	0	12	12	0	14	12	0	13	0	12	12	14	15	13	13	13	0	13	12	13	14	16	14	15	14	14	15	16	16	17	14	14	15	13	15	14	17	15	15	9.65	14.8947	-0.427361	0.000399009
GO:0006396	Process	RNA processing	0	0	0	0	30	0	0	0	0	28	30	30	30	29	0	0	0	30	29	0	29	33	0	32	30	31	32	31	34	33	32	29	31	31	31	31	34	31	31	11.8	29.7895	-0.865097	2.96689e-05
GO:0006901	Process	Vesicle coating	0	0	0	0	0	0	0	5	0	0	0	0	0	0	0	0	0	0	0	0	5	5	0	5	5	5	5	5	5	5	0	5	5	0	0	0	5	0	0	0.25	3.15789	-1.70656	2.91118e-05
GO:0016050	Process	Vesicle organization	17	0	0	0	15	0	0	16	0	0	16	0	16	15	0	16	0	0	0	15	18	20	18	20	20	19	17	19	18	21	0	18	20	0	19	18	18	0	18	6.3	15.8421	-0.861897	0.00034039
GO:0042060	Process	Wound healing	16	17	0	15	16	0	15	0	0	0	0	16	0	0	15	16	15	16	15	17	0	0	0	0	0	16	0	0	0	0	0	0	0	0	0	0	0	0	0	9.45	0.842105	1.67272	0.0001167
GO:0031638	Process	Zymogen activation	6	6	0	6	6	0	6	6	0	0	6	6	0	0	0	6	6	0	0	6	6	0	0	0	0	0	0	0	0	0	0	0	0	0	0	0	0	0	0	3.3	0.315789	1.65066	0.000403975
HSA-182971	RCTM	EGFR downregulation	0	0	0	0	0	0	0	4	0	0	4	0	4	4	0	0	0	0	0	0	4	4	4	4	4	4	4	0	0	4	0	4	4	0	4	4	4	0	4	0.8	2.94737	-1.14607	0.000408531
HSA-917729	RCTM	Endosomal Sorting Complex Required For Transport (ESCRT)	0	0	0	0	0	0	0	0	0	0	4	0	0	4	0	0	0	0	0	0	4	4	4	4	5	4	4	4	4	5	0	0	5	0	4	4	4	0	5	0.4	3.36842	-1.57542	6.96026e-07
HSA-140877	RCTM	Formation of Fibrin Clot (Clotting Cascade)	5	5	0	5	5	5	5	5	0	0	5	5	0	0	5	5	5	5	5	5	5	0	0	0	0	0	0	0	0	5	0	0	0	0	0	0	0	0	0	3.75	0.526316	1.50769	7.56258e-06
HSA-8875360	RCTM	InlB-mediated entry of Listeria monocytogenes into host cell	0	0	0	0	0	0	0	3	0	0	3	0	3	3	0	0	0	0	0	0	3	3	3	3	3	3	3	0	0	3	0	3	3	0	3	3	3	0	3	0.6	2.21053	-1.14607	0.000408531
HSA-140837	RCTM	Intrinsic Pathway of Fibrin Clot Formation	4	4	0	4	4	4	4	4	0	0	4	4	0	0	4	4	4	4	4	4	4	0	0	0	0	0	0	0	0	4	0	0	0	0	0	0	0	0	0	3	0.421053	1.50769	7.56258e-06
HSA-8875656	RCTM	MET receptor recycling	3	0	0	0	0	0	0	3	0	3	0	3	0	0	3	0	0	0	0	3	3	3	3	3	0	3	3	3	3	3	0	3	3	3	3	3	0	3	3	0.9	2.52632	-0.949309	0.000319618
HSA-9636383	RCTM	Prevention of phagosomal-lysosomal fusion	0	0	0	0	0	0	0	3	0	0	3	0	3	3	0	0	0	0	0	0	3	3	3	3	3	3	3	0	0	3	0	3	3	0	3	3	3	0	3	0.6	2.21053	-1.14607	0.000408531
HSA-72203	RCTM	Processing of Capped Intron-Containing Pre-mRNA	17	0	0	0	20	17	16	0	0	0	0	20	20	0	0	19	0	19	0	19	20	21	19	20	20	18	19	21	21	21	20	19	20	0	21	20	21	0	21	8.35	18	-0.732448	0.000710086
HSA-9706019	RCTM	RHOBTB3 ATPase cycle	0	0	0	0	0	0	0	3	0	0	0	0	3	0	0	0	0	0	0	0	3	3	3	3	3	3	3	0	0	3	0	3	3	0	3	3	3	0	3	0.3	2.21053	-1.52201	8.50548e-06
HSA-9013420	RCTM	RHOU GTPase cycle	0	0	0	0	0	0	0	5	0	0	5	0	5	0	0	0	0	0	0	0	5	5	5	5	5	5	5	0	0	5	0	5	5	0	5	5	5	0	5	0.75	3.68421	-1.32344	7.31482e-05
HSA-177929	RCTM	Signaling by EGFR	0	0	0	0	0	0	0	5	0	0	5	0	5	5	0	0	0	0	0	0	5	5	5	5	5	5	5	0	0	5	0	5	5	0	5	5	5	0	5	1	3.68421	-1.14607	0.000408531
HSA-449147	RCTM	Signaling by Interleukins	21	0	17	0	0	19	17	20	0	0	19	18	19	0	17	20	0	19	18	19	20	21	20	21	19	19	19	18	20	20	19	20	21	19	21	21	21	19	21	12.15	19.9474	-0.485857	0.000755576
HSA-1799339	RCTM	SRP-dependent cotranslational protein targeting to membrane	0	0	0	0	0	0	0	8	0	0	9	0	9	0	0	0	8	8	0	0	0	10	9	10	0	9	8	8	8	10	7	8	9	9	10	8	10	0	9	2.1	7.47368	-1.12259	3.96117e-05
HSA-9683701	RCTM	Translation of Structural Proteins	0	0	0	0	0	0	0	0	0	0	0	0	4	0	4	0	0	0	0	0	4	4	0	0	4	0	4	0	4	0	0	4	4	4	4	4	0	4	4	0.4	2.52632	-1.45324	0.000254102
WP4560	WikiPathways	MFAP5 effect on permeability and motility of endothelial cells via cytoskeleton rearrangement	0	0	0	0	0	0	0	0	0	0	0	0	0	0	0	0	0	0	0	0	0	4	0	0	0	0	0	0	0	4	0	4	4	0	4	4	4	0	4	0	1.68421	-2	0.000668573
