# Supplementary material for: A journey through the molecular networks of endomyocardial biopsies to explore ATTR and ALλ cardiac amyloidosis
Source: iScience. 2026 Jul 3;29(7):116573. doi: 10.1016/j.isci.2026.116573 (PMC13355674; doi:10.1016/j.isci.2026.116573)
Supplement: Table S7. Unweighted hubs/bottlenecks from cohort1 and weighted hubs/bottlenecks from cohort2 [file mmc8.xlsx]

## Sheet: Table S7 - Unweighted topology
	Hubs/Bottlenecks from unweighted PPI network of A) Control, B) ALλ & ATTR, C) ATTR and D) Alλ. They were selected by Betweenness, Centroid and Bridging centralities in C, ALλ and ATTR PPI networks reconstructed from proteins identified in at least a subject per group (n=12 per group); the Identification Frequency (IF) is shown. Hubs/Bottlenecks selection was validated by random network models.
				Control			Alλ			ATTR			Identification Frequency (IF)
	UNIPROT ID	Description	Gene Name	Betwenness	Centroid	Bridging	Betwenness	Centroid	Bridging	Betwenness	Centroid	Bridging	Control	Alλ	ATTR
A)	O94910	Adhesion G protein-coupled receptor L1; Calcium-independent receptor of high affinity for alpha- latrotoxin, an excitatory neurotoxin present in black widow spider venom which triggers massive exocytosis from neurons and neuroendocrine cells. Receptor for TENM2 that mediates heterophilic synaptic cell-cell contact and postsynaptic specialization. Receptor probably implicated in the regulation of …	ADGRL1	9712.32	-3264	84.529							9	0	0
	Q8IY95	Transmembrane protein 192	TMEM192	17822.8	-2448	83.2452							5	0	0
	P19174	1-phosphatidylinositol 4,5-bisphosphate phosphodiesterase gamma-1; Mediates the production of the second messenger molecules diacylglycerol (DAG) and inositol 1,4,5-trisphosphate (IP3). Plays an important role in the regulation of intracellular signaling cascades. Becomes activated in response to ligand-mediated activation of receptor-type tyrosine kinases, such as PDGFRA, PDGFRB, FGFR1, FGFR2, F…	PLCG1	41354.1	-1735	70.8116							4	0	0
	Q9ULK2	Ataxin-7-like protein 1; Ataxin 7 like 1	ATXN7L1	18044.6	-2932	75.2328							4	0	0
	P35968	Vascular endothelial growth factor receptor 2; Tyrosine-protein kinase that acts as a cell-surface receptor for VEGFA, VEGFC and VEGFD. Plays an essential role in the regulation of angiogenesis, vascular development, vascular permeability, and embryonic hematopoiesis. Promotes proliferation, survival, migration and differentiation of endothelial cells. Promotes reorganization of the actin cytoske…	KDR	12072.1	-2704	86.1929							4	0	0
	Q9H871	E3 ubiquitin-protein transferase RMND5A; Core component of the CTLH E3 ubiquitin-protein ligase complex that selectively accepts ubiquitin from UBE2H and mediates ubiquitination and subsequent proteasomal degradation of the transcription factor HBP1. MAEA and RMND5A are both required for catalytic activity of the CTLH E3 ubiquitin-protein ligase complex . Catalytic activity of the complex is requ…	RMND5A	11702.4	-2828	89.2242							3	0	0
	Q15180	Peroxisome proliferator-activated receptor gamma; Nuclear receptor that binds peroxisome proliferators such as hypolipidemic drugs and fatty acids. Once activated by a ligand, the nuclear receptor binds to DNA specific PPAR response elements (PPRE) and modulates the transcription of its target genes, such as acyl-CoA oxidase. It therefore controls the peroxisomal beta-oxidation pathway of fatty a…	PPARG	18319.4	-2502	87.4144							2	0	0
	Q13393	Phospholipase D1; Implicated as a critical step in numerous cellular pathways, including signal transduction, membrane trafficking, and the regulation of mitosis. May be involved in the regulation of perinuclear intravesicular membrane traffic (By similarity).	PLD1	14238.3	-3263	118.217							2	0	0
	Q9H3F6	BTB/POZ domain-containing adapter for CUL3-mediated RhoA degradation protein 3; Substrate-specific adapter of a BCR (BTB-CUL3-RBX1) E3 ubiquitin-protein ligase complex. The BCR(BACURD3) E3 ubiquitin ligase complex mediates the ubiquitination of target proteins, leading to their degradation by the proteasome (By similarity).	KCTD10	11527.7	-2258	75.0579							2	0	0
	Q59FQ1	Low-density lipoprotein receptor; Binds LDL, the major cholesterol-carrying lipoprotein of plasma, and transports it into cells by endocytosis. In order to be internalized, the receptor-ligand complexes must first cluster into clathrin-coated pits. (Microbial infection) Acts as a receptor for Vesicular stomatitis virus; Belongs to the LDLR family.	LDLR	10844.9	-3025	80.1162							2	0	0
	Q04726	Transducin-like enhancer protein 3; Transcriptional corepressor that binds to a number of transcription factors. Inhibits the transcriptional activation mediated by CTNNB1 and TCF family members in Wnt signaling. The effects of full- length TLE family members may be modulated by association with dominant-negative AES (By similarity).	TLE3	9992.13	-2813	142.378							2	0	0
	Q04912	Macrophage-stimulating protein receptor alpha chain; Receptor tyrosine kinase that transduces signals from the extracellular matrix into the cytoplasm by binding to MST1 ligand. Regulates many physiological processes including cell survival, migration and differentiation. Ligand binding at the cell surface induces autophosphorylation of RON on its intracellular domain that provides docking sites …	MST1R	36364	-2339	116.722							1	0	0
	P48730	Casein kinase I isoform delta; Essential serine/threonine-protein kinase that regulates diverse cellular growth and survival processes including Wnt signaling, DNA repair and circadian rhythms. It can phosphorylate a large number of proteins. Casein kinases are operationally defined by their preferential utilization of acidic proteins such as caseins as substrates. Phosphorylates connexin-43/GJA1…	CSNK1D	24464.5	-1902	70.3278							1	0	0
	Q86X55	Histone-arginine methyltransferase CARM1; Methylates (mono- and asymmetric dimethylation) the guanidino nitrogens of arginyl residues in several proteins involved in DNA packaging, transcription regulation, pre-mRNA splicing, and mRNA stability. Recruited to promoters upon gene activation together with histone acetyltransferases from EP300/P300 and p160 families, methylates histone H3 at 'Arg-17'…	CARM1	20937.5	-2191	90.5668							1	0	0
	O14757	Serine/threonine-protein kinase Chk1; Serine/threonine-protein kinase which is required for checkpoint-mediated cell cycle arrest and activation of DNA repair in response to the presence of DNA damage or unreplicated DNA. May also negatively regulate cell cycle progression during unperturbed cell cycles. This regulation is achieved by a number of mechanisms that together help to preserve the inte…	CHEK1	20242.8	-2197	94.5255							1	0	0
	Q13485	Mothers against decapentaplegic homolog 4; In muscle physiology, plays a central role in the balance between atrophy and hypertrophy. When recruited by MSTN, promotes atrophy response via phosphorylated SMAD2/4. MSTN decrease causes SMAD4 release and subsequent recruitment by the BMP pathway to promote hypertrophy via phosphorylated SMAD1/5/8. Acts synergistically with SMAD1 and YY1 in bone morph…	SMAD4	17609.5	-2534	89.5535							1	0	0
	O60216	Double-strand-break repair protein rad21 homolog; [Double-strand-break repair protein rad21 homolog]: As a member of the cohesin complex, involved in sister chromatid cohesion from the time of DNA replication in S phase to their segregation in mitosis, a function that is essential for proper chromosome segregation, post-replicative DNA repair, and the prevention of inappropriate recombination bet…	RAD21	12756.2	-2210	77.2706							1	0	0
	P37173	TGF-beta receptor type-2; Transmembrane serine/threonine kinase forming with the TGF- beta type I serine/threonine kinase receptor, TGFBR1, the non- promiscuous receptor for the TGF-beta cytokines TGFB1, TGFB2 and TGFB3. Transduces the TGFB1, TGFB2 and TGFB3 signal from the cell surface to the cytoplasm and is thus regulating a plethora of physiological and pathological processes including cell c…	TGFBR2	12249.7	-2333	82.0041							1	0	0
	Q99417	c-Myc-binding protein; May control the transcriptional activity of MYC. Stimulates the activation of E box-dependent transcription by MYC.	MYCBP	11012.6	-2571	71.8834							1	0	0
	Q9NRD1	F-box only protein 6; Substrate-recognition component of some SCF (SKP1-CUL1-F-box protein)-type E3 ubiquitin ligase complexes. Involved in endoplasmic reticulum-associated degradation pathway (ERAD) for misfolded lumenal proteins by recognizing and binding sugar chains on unfolded glycoproteins that are retrotranslocated into the cytosol and promoting their ubiquitination and subsequent degradat…	FBXO6	9829	-3371	81.7906							1	0	0
	P42771	Cyclin-dependent kinase inhibitor 2A; Acts as a negative regulator of the proliferation of normal cells by interacting strongly with CDK4 and CDK6. This inhibits their ability to interact with cyclins D and to phosphorylate the retinoblastoma protein; Belongs to the CDKN2 cyclin-dependent kinase inhibitor family.	CDKN2A	8962.49	-1744	75.8205							1	0	0
	Q99259	Glutamate decarboxylase 1; Catalyzes the production of GABA.	GAD1	8841.18	-3034	111.278							1	0	0
	Q13133	Oxysterols receptor LXR-alpha; Nuclear receptor that exhibits a ligand-dependent transcriptional activation activity . Interaction with retinoic acid receptor (RXR) shifts RXR from its role as a silent DNA-binding partner to an active ligand-binding subunit in mediating retinoid responses through target genes defined by LXRES (By similarity). LXRES are DR4-type response elements characterized by …	NR1H3	8833.23	-3251	231.256							1	0	0
B)	P58107	Epiplakin; Cytoskeletal linker protein that connects to intermediate filaments and controls their reorganization in response to stress . In response to mechanical stress like wound healing, is associated with the machinery for cellular motility by slowing down keratinocyte migration and proliferation and accelerating keratin bundling in proliferating keratinocytes thus contributing to tissue arch…	EPPK1				11720.1	-2879	142.895	10612.3	-3286	153.479	0	12	12
	Q9ULK5	Vang-like protein 2; Involved in the control of early morphogenesis and patterning of both axial midline structures and the development of neural plate. Plays a role in the regulation of planar cell polarity, particularly in the orientation of stereociliary bundles in the cochlea. Required for polarization and movement of myocardializing cells in the outflow tract and seems to act via RHOA signal…	VANGL2				18501.4	-3619	199.742	11779.6	-3996	150.656	0	5	12
	Q9NSZ1	Matrilin-2; Involved in matrix assembly.	MATN2				12536	-3764	174.406	12642.4	-3606	157.668	0	7	8
	P08069	Insulin-like growth factor 1 receptor alpha chain; Receptor tyrosine kinase which mediates actions of insulin- like growth factor 1 (IGF1). Binds IGF1 with high affinity and IGF2 and insulin (INS) with a lower affinity. The activated IGF1R is involved in cell growth and survival control. IGF1R is crucial for tumor transformation and survival of malignant cell. Ligand binding activates the recepto…	IGF1R				30848.7	-2055	92.3909	26445.7	-2427	90.9835	0	8	6
	Q9HC84	Mucin-5B; Gel-forming mucin that is thought to contribute to the lubricating and viscoelastic properties of whole saliva and cervical mucus.	MUC5B				19761	-3881	112.873	12156.4	-4201	86.8208	0	3	2
	P21709	Ephrin type-A receptor 1; Receptor tyrosine kinase which binds promiscuously membrane- bound ephrin-A family ligands residing on adjacent cells, leading to contact-dependent bidirectional signaling into neighboring cells. The signaling pathway downstream of the receptor is referred to as forward signaling while the signaling pathway downstream of the ephrin ligand is referred to as reverse signal…	EPHA1				14423.9	-3548	106.548	10037.5	-3679	84.4448	0	1	2
	P01127	Platelet-derived growth factor subunit B; Growth factor that plays an essential role in the regulation of embryonic development, cell proliferation, cell migration, survival and chemotaxis. Potent mitogen for cells of mesenchymal origin . Required for normal proliferation and recruitment of pericytes and vascular smooth muscle cells in the central nervous system, skin, lung, heart and placenta. R…	PDGFB				14989	-3786	87.6692	10619.7	-3924	90.2142	0	1	2
	P07359	Platelet glycoprotein Ib alpha chain; GP-Ib, a surface membrane protein of platelets, participates in the formation of platelet plugs by binding to the A1 domain of vWF, which is already bound to the subendothelium.	GP1BA				14686.9	-3656	141.205	11777.8	-3847	124.558	0	1	1
C)	Q9UK73	Protein fem-1 homolog B; Component of an E3 ubiquitin-protein ligase complex, in which it may act as a substrate recognition subunit. Involved in apoptosis by acting as a death receptor-associated protein that mediates apoptosis. Also involved in glucose homeostasis in pancreatic islet. Functions as an adapter/mediator in replication stress-induced signaling that leads to the activation of CHEK1;…	FEM1B				2823.2	-4432	68.2384	28279.1	-4050	162.634	0	4	5
	Q9HAN5	Alpha-trypsin chain 1; Has activity against the synthetic substrates Boc-Phe-Ser- Arg-Mec, Boc-Leu-Thr-Arg-Mec, Boc-Gln-Ala-Arg-Mec and Boc-Val-Pro-Arg- Mec. The single-chain form is more active than the two-chain form against all of these substrates; Belongs to the peptidase S1 family.	PRSS1							11197.2	-4010	169.697	0	0	2
	P08581	Hepatocyte growth factor receptor; Receptor tyrosine kinase that transduces signals from the extracellular matrix into the cytoplasm by binding to hepatocyte growth factor/HGF ligand. Regulates many physiological processes including proliferation, scattering, morphogenesis and survival. Ligand binding at the cell surface induces autophosphorylation of MET on its intracellular domain that provides…	MET							99496.5	-2368	78.3222	0	0	2
	Q9BR73	Histone deacetylase 7; Responsible for the deacetylation of lysine residues on the N-terminal part of the core histones (H2A, H2B, H3 and H4). Histone deacetylation gives a tag for epigenetic repression and plays an important role in transcriptional regulation, cell cycle progression and developmental events. Histone deacetylases act via the formation of large multiprotein complexes. Involved in …	HDAC7							12490.7	-3777	111.086	0	0	2
	Q9HC29	Nucleotide-binding oligomerization domain-containing protein 2; Involved in gastrointestinal immunity. Upon stimulation by muramyl dipeptide (MDP), a fragment of bacterial peptidoglycan, binds the proximal adapter receptor-interacting RIPK2, which recruits ubiquitin ligases as XIAP, BIRC2, BIRC3, INAVA and the LUBAC complex, triggering activation of MAP kinases and activation of NF-kappa-B signal…	NOD2							16126.1	-3959	138.356	0	0	1
	Q15303	Receptor tyrosine-protein kinase erbB-4; Tyrosine-protein kinase that plays an essential role as cell surface receptor for neuregulins and EGF family members and regulates development of the heart, the central nervous system and the mammary gland, gene transcription, cell proliferation, differentiation, migration and apoptosis. Required for normal cardiac muscle differentiation during embryonic d…	ERBB4							23985.1	-3353	86.3533	0	0	1
	P41221	Protein Wnt-5a; Ligand for members of the frizzled family of seven transmembrane receptors. Can activate or inhibit canonical Wnt signaling, depending on receptor context. In the presence of FZD4, activates beta-catenin signaling. In the presence of ROR2, inhibits the canonical Wnt pathway by promoting beta-catenin degradation through a GSK3-independent pathway which involves down-regulation of b…	WNT5A							12432.5	-4253	117.594	0	0	1
	Q5SZK8	FRAS1-related extracellular matrix protein 2; Extracellular matrix protein required for maintenance of the integrity of the skin epithelium and for maintenance of renal epithelia . Required for epidermal adhesion . Involved in the development of eyelids and the anterior segment of the eyeballs . ; Belongs to the FRAS1 family.	FREM2							18616.9	-4027	106.452	0	0	1
	Q9NY74	Ewing's tumor-associated antigen 1; Replication stress response protein that accumulates at DNA damage sites and promotes replication fork progression and integrity . Recruited to stalled replication forks via interaction with the RPA complex and directly stimulates ATR kinase activity independently of TOPBP1 . Probably only regulates a subset of ATR targets .	ETAA1							12624.1	-4107	81.39	0	0	1
	Q9UJ41	Rab5 GDP/GTP exchange factor; Rab effector protein acting as linker between gamma-adaptin, RAB4A or RAB5A. Involved in endocytic membrane fusion and membrane trafficking of recycling endosomes. Stimulates nucleotide exchange on RAB5A. Can act as a ubiquitin ligase (By similarity). ECO:0000269|PubMed:11452015, ECO:0000269|PubMed:15339665,	RABGEF1							10807.5	-3499	110.525	0	0	1
	O60674	Tyrosine-protein kinase JAK2; Non-receptor tyrosine kinase involved in various processes such as cell growth, development, differentiation or histone modifications. Mediates essential signaling events in both innate and adaptive immunity. In the cytoplasm, plays a pivotal role in signal transduction via its association with type I receptors such as growth hormone (GHR), prolactin (PRLR), leptin (…	JAK2							15622.2	-2818	86.4314	0	0	1
D)	Q9Y4X5	E3 ubiquitin-protein ligase ARIH1	ARIH1				19207.5	-2937	89.3933				0	3	0
	Q9BY32	Inosine triphosphate pyrophosphatase	ITPA				13227.6	-3892	84.5113				0	2	0
	Q06187	Tyrosine-protein kinase BTK	BTK				16106.2	-3007	107.682				0	2	0
	Q5SQZ3	Calcium/calmodulin-dependent protein kinase type II subunit gamma	CAMK2G				13055.5	-2808	83.9819				0	2	0
	Q9HC77	Centrosomal P4.1-associated protein	CENPJ				12694.8	-2830	90.9313				0	2	0
	P07948	Tyrosine-protein kinase Lyn	LYN				58577.6	-1773	84.6097				0	2	0
	Q53FQ5	Calcium-binding and coiled-coil domain-containing protein 2	CALCOCO2				21900.7	-3191	89.0986				0	2	0
	Q9H000	E3 ubiquitin-protein ligase makorin-2	MKRN2				47458.7	-2370	103.334				0	2	0
	P29597	Non-receptor tyrosine-protein kinase TYK2	TYK2				27714	-2529	151.318				0	1	0
	P01137	Transforming growth factor beta-1 proprotein [Cleaved into: Latency-associated peptide	TGFB1				49398.9	-2802	184.525				0	1	0
	O75385	Serine/threonine-protein kinase ULK1	ULK1				11724.9	-3018	90.7304				0	1	0
	Q13077	TNF receptor-associated factor 1	TRAF1				13680.8	-3152	103.314				0	1	0
	Q9BSI4	TERF1-interacting nuclear factor 2	TINF2				18290.6	-3316	84.0015				0	1	0
	Q13951	Core-binding factor subunit beta	CBFB				25167.6	-2873	122.583				0	1	0
	P10586	Receptor-type tyrosine-protein phosphatase F	PTPRF				15248.8	-3537	214.081				0	1	0
	Q96DN2	von Willebrand factor C and EGF domain-containing protein	VWCE				27744.7	-3864	133.539				0	1	0
	P43405	Tyrosine-protein kinase SYK	SYK				29437.7	-2503	87.8441				0	1	0
	Q8N122	Regulatory-associated protein of mTOR	RPTOR				15276.6	-2526	105.665				0	1	0
	Q9ULC9	Exportin-5	XPO5				16564.8	-3203	89.9853				0	1	0
	Q15796	Mothers against decapentaplegic homolog 2	SMAD2				26764.8	-2584	85.4235				0	1	0
	Q9BZK7	F-box-like/WD repeat-containing protein TBL1XR1	TBL1XR1				18846.5	-2687	87.4244				0	1	0
	P10415	Apoptosis regulator Bcl-2	BCL2				17527.9	-2911	91.9324				0	1	0
	Q9NWB6	Arginine and glutamate-rich protein 1	ARGLU1				22368.8	-2613	97.5282				0	1	0
	Q02817	Mucin-2	MUC2				20611.6	-3973	126.29	7776.35	-4337	74.7224	0	1	1
	Q4VCS5	Angiomotin	AMOT				18134.5	-2711	91.5547				0	1	0

## Sheet: Table S7 - Weighted topology
	Hubs/Bottleneck from A) Alλ and B) ATTR weighted PPI networks. They were selected by Betweenness, Centroid and Bridging centralities. Hubs/Bottlenecks selection was validated by random network models.
		Alλ			ATTR
A)	Gene Name	Betweenness	Centroid	Bridging	Betweenness	Centroid	Bridging
	TPM2	20554	-968	327.429	479	-1128	7.71987
	PCCB	12149	-852	212.165	378	-1080	6.66237
	PRKACA	10172	-982	93.5497	49	-1124	0.462065
	TARDBP	7542	-604	54.8773	951	-1072	6.88778
	HNRNPH2	6784	-574	174.187	48	-1158	1.25443
	COL1A1	6053	-786	123.912	252	-1136	5.21404
	RAB5C	5946	-972	104.693	21	-1116	0.372147
	AGRN	5881	-1002	61.9188	139	-1136	1.49051
	ACTR2	4551	-1014	52.3068	113	-1138	1.31499
	CAPZA2	4164	-982	52.7674	1256	-1098	15.8595
	RPS2	4117	-850	31.8679	25	-1148	0.19677
	RAB8A	3693	-1030	59.0759	15	-1160	0.243796
	EIF4G1	3687	-742	58.5365	100	-1112	1.60474
	HBA1	3339	-890	136.233	246	-1126	10.1457
	NIPSNAP2	3292	-1016	82.2629	32	-1156	0.807608
	TLN1	2945	-1002	62.4265	175	-1130	3.76436
	CCT6A	2835	-826	43.3769	22	-1136	0.341061
	CCT2	2749	-816	40.6909	306	-1148	4.59322
	PCBP1	2749	-966	33.199	311	-1082	3.75604
	PRDX2	2707	-1012	42.8742	382	-1158	6.11848
	DTNA	2572	-946	98.1618	209	-1100	8.09556
	ACTR3	2416	-950	37.2226	220	-1128	3.41205
	MYH7B	2393	-938	51.2841	261	-1144	5.64956
	MYL12B	2363	-996	47.3569	41	-1100	0.828127
	COPB2	1887	-922	33.3262	157	-1148	2.80445
	PGM1	1878	-994	48.5947	80	-1128	2.0878
	AP1B1	1748	-998	47.4334	125	-1148	3.42457
B)	SPTBN1	538	-1050	10.501	24654	-370	480.806
	SYNPO	629	-1112	11.9666	19361	-582	365.727
	RHOA	829	-1056	5.04786	11903	-938	70.4116
	PMPCA	369	-1148	3.40256	8957	-616	80.5717
	CAMK2B	467	-1134	14.7572	8170	-832	257.987
	PDHB	1192	-1128	10.9991	7588	-557	69.8113
	GOT1	110	-1142	2.19934	7400	-992	147.156
	DLST	27	-1156	0.480387	6763	-617	120.282
	C8A	30	-1042	1.94258	6276	-1028	408.838
	DDX1	44	-1108	0.709792	5981	-712	95.5066
	EIF4A2	68	-1082	1.31674	5076	-538	98.1447
	MTCH2	204	-1142	2.52355	4960	-956	60.3077
	APOA1	1097	-1152	26.7564	4203	-1034	101.702
	HSPA4	286	-1106	3.33016	4120	-1038	47.3582
	LAMC1	734	-1108	26.4205	4059	-1066	146.614
	IDH3B	0	-1168	0	4026	-414	127.489
	MAP4	724	-1130	25.9022	3994	-1018	143.059
	ACTR1A	149	-1088	1.78311	3722	-1010	44.038
	HNRNPU	181	-1062	1.83692	3266	-838	32.5917
	TUBA4A	330	-1082	3.662	3152	-1006	34.8125
	ENO3	2	-1146	0.0287092	3021.5	-1016	42.7463
	PPP2R1A	1055	-1112	14.132	2716	-904	36.0817
	DNAJB4	860	-1052	13.0309	2681	-874	40.0744
	TUBA8	390	-1058	6.79504	2605	-1010	45.2522
	SNTA1	69	-1144	5.69422	2299	-1028	189.488
	BSG	23	-1130	0.501833	2190	-884	47.8765
	SAMM50	303	-1146	7.3276	2106	-992	51.2661
	MMUT	78	-1136	6.29507	2027	-972	164.436
	PRKAR2A	376	-1088	15.1804	1867	-978	75.4642
	PDHX	275	-1144	6.57962	1854	-1062	44.5006
	HADH	463	-1152	13.6972	1853	-968	55.0992
	ECI2	671	-1060	12.3348	1845	-966	33.9458
	DECR1	1	-1166	0.0468588	1794	-868	85.5028
	GDI1	363	-1108	7.9867	1672	-1040	36.5976
	PDCD6IP	184	-1112	5.20116	1536	-1060	43.5706
	UNC45B	59	-1164	3.54767	1527	-1010	92.1294
