# Supplementary material for: A journey through the molecular networks of endomyocardial biopsies to explore ATTR and ALλ cardiac amyloidosis
Source: iScience. 2026 Jul 3;29(7):116573. doi: 10.1016/j.isci.2026.116573 (PMC13355674; doi:10.1016/j.isci.2026.116573)
Supplement: Table S8. Differentially correlated GO terms and pathways between ALλ (n = 19) and ATTR patients (n = 20) [file mmc9.xlsx]

## Sheet: Table S8
Functional modules (Biological process (BP), Cellular Component (CC), Molecular Function (MF) and Pathways (Kegg, Reactome, Wikipathways) selected by CoPPIs algorithm and differentially correlated by comparing Alλ and ATTR weighted PPI networks. Specifically, the most correlated functional modules in ATTR and Alλ are highlighted in red and green, respectively.
				Average correlation		n° proteins				% edges		% nodes		n° significant edges		n° significant nodes
	ID	Functional Module	CoPPIs score	Alλ	ATTR	n° proteins	n° proteins found	Proteins found	p.adj	Alλ	ATTR	Alλ	ATTR	Alλ	ATTR	Alλ	ATTR
BP	GO:0010903	Negative regulation of very-low-density lipoprotein particle remodeling	-3.40502	1.09807e-15	0.818045	4	4	APOC3, APOA1, APOA2, NR1H4	4.52812e-09	0	1	0	1	0	3	0	3
BP	GO:0033693	Neurofilament bundle assembly	-3.34494	0.028901	0.827035	3	3	NEFM, NEFH, NEFL	1.48567e-08	0	1	0	1	0	3	0	3
BP	GO:1903416	Response to glycoside	-3.1173	0.262596	0.854135	6	4	CALR, ATP1A2, ATP1A3, ATP1A1	4.48751e-05	0	1	0	1	0	3	0	3
BP	GO:0006853	Carnitine shuttle	-3.32002	0.029211	0.59304	4	4	CPT1A, SLC25A20, CPT2, CPT1B	2.44673e-08	0	1	0	1	0	3	0	3
BP	GO:0043653	Mitochondrial fragmentation involved in apoptotic process	-3.36975	0.0103425	0.502297	10	9	FIS1, ATG3, BAX, VPS35, MFF, CCAR2, ERBB4, BNIP3, DNM1L	9.14298e-09	0	1	0	1	0	3	0	4
Reactome	HSA-9673202	Defective F9 variant does not activate FX	-2.88141	0.239976	0.80473	3	3	F9, F8, F10	8.64785e-05	0.666667	1	1	1	2	3	3	3
Reactome	HSA-77305	Beta oxidation of palmitoyl-CoA to myristoyl-CoA	-2.64933	0.354558	0.872181	3	3	HADHB, HADHA, ACADVL	0.000976055	0.333333	1	0.666667	1	1	3	2	3
CC	GO:0045242	Isocitrate dehydrogenase complex (NAD+)	-2.7505	0.277225	0.803509	3	3	IDH3G, IDH3A, IDH3B	6.141e-05	0	1	0	1	0	3	0	3
CC	GO:0099160	Postsynaptic intermediate filament cytoskeleton	-4.45001	0.0173406	0.496221	4	4	NEFM, NEFH, INA, NEFL	4.26053e-14	0	0.6	0	0.75	0	3	0	3
WikiPathways	WP5241	Mitochondrial beta-oxidation	4.69669	0.745926	0.389439	9	8	HSD17B10, DECR1, EHHADH, ACAA2, ECI1, ACSL3, ECHS1, ACADSB	8.62395e-09	0.857143	0.285714	1	0.833333	12	4	6	5
